# Supplementary material for: Optimizing bio-orthogonal non-canonical amino acid tagging (BONCAT) for low-disruption labeling of Arabidopsis proteins in vivo
Source: Plant Physiol. 2025 Nov 7;201(1):kiaf573. doi: 10.1093/plphys/kiaf573 (PMC13221635; doi:10.1093/plphys/kiaf573)
Supplement: kiaf573_Supplementary_Data [file kiaf573_supplementary_data.zip]

Archive with 8 entries (8 files):
- SupplementaryTable-S1.xlsx
- SupplementaryTable-S2.xlsx
- SupplementaryTable-S3.xlsx
- SupplementaryTable-S4.xlsx
- SupplementaryTable-S5.xlsx
- SupplementaryTable-S6.xlsx
- SupplementaryTable-S7.xlsx
- SUPPLEMENTARY FIGURES.pdf
