# Supplementary material for: Optimizing bio-orthogonal non-canonical amino acid tagging (BONCAT) for low-disruption labeling of Arabidopsis proteins in vivo
Source: Plant Physiol. 2025 Nov 7;201(1):kiaf573. doi: 10.1093/plphys/kiaf573 (PMC13221635; doi:10.1093/plphys/kiaf573)
Supplement: kiaf573_Supplementary_Data [file kiaf573_supplementary_data.zip › SupplementaryTable-S1.xlsx]

## Sheet: README
Supplementary Table S1
AHA treated data from April 2025. Used 50uM AHA for all AHA treated samples. This sheet is DIA acquired protein groups as output by Spectronaut.
Tab	Contents												TERMS
high stress all	Raw protein data, including MS1 and MS2, for Set 1.												ID	Contents
low stress all	Raw protein data, including MS1 and MS2, for Set 2.												OC	No AHA; negative control
set 1 control class I	Proteins present in at least 2 of 4 of AC MS2 but 0/4 OC MS2 for set 1.												AC	AHA, no stress; positive control
set 2 control class I	Proteins present in at least 2 of 4 of AC MS2 but 0/4 OC MS2 for set 2.												AN	50uM AHA with NaCl stress
set 1 control class II	Proteins with median abundance enriched at least 1.5X (log2FC > 0.58) in AC over OC (in MS2).												AM	50uM AHA with mannitol stress
set 2 control class II	Proteins with median abundance enriched at least 1.5X (log2FC > 0.58) in AC over OC (in MS2).												set 1/high stress	150mM NaCl and 300mM mannitol
													set 2/low stress	50mM NaCl and 100mM mannitol

## Sheet: high stress all
PG.ProteinGroups	PG.ProteinAccessions	PG.Genes	PG.ProteinDescriptions	PG.UniProtIds	PG.Chromosome	PG.Locus	PG.Direction	PG.Length	PG.Date	PG.CellularComponent	PG.BiologicalProcess	PG.MolecularFunction	PG.Cscore	[1] 20250407_NH_CC-AH-NaCl_07_OC-11.raw.PG.NrOfPrecursorsUsedForQuantification	[2] 20250407_NH_CC-AH-NaCl_08_OC-12.raw.PG.NrOfPrecursorsUsedForQuantification	[3] 20250407_NH_CC-AH-NaCl_09_OC-13.raw.PG.NrOfPrecursorsUsedForQuantification	[4] 20250407_NH_CC-AH-NaCl_10_OC-14.raw.PG.NrOfPrecursorsUsedForQuantification	[5] 20250407_NH_CC-AH-NaCl_12_AC-11.raw.PG.NrOfPrecursorsUsedForQuantification	[6] 20250407_NH_CC-AH-NaCl_13_AC-12.raw.PG.NrOfPrecursorsUsedForQuantification	[7] 20250407_NH_CC-AH-NaCl_14_AC-13.raw.PG.NrOfPrecursorsUsedForQuantification	[8] 20250407_NH_CC-AH-NaCl_15_AC-14.raw.PG.NrOfPrecursorsUsedForQuantification	[9] 20250407_NH_CC-AH-NaCl_17_AN-11.raw.PG.NrOfPrecursorsUsedForQuantification	[10] 20250407_NH_CC-AH-NaCl_18_AN-12.raw.PG.NrOfPrecursorsUsedForQuantification	[11] 20250407_NH_CC-AH-NaCl_19_AN-13.raw.PG.NrOfPrecursorsUsedForQuantification	[12] 20250407_NH_CC-AH-NaCl_20_AN-14.raw.PG.NrOfPrecursorsUsedForQuantification	[13] 20250407_NH_CC-AH-NaCl_22_AM-11.raw.PG.NrOfPrecursorsUsedForQuantification	[14] 20250407_NH_CC-AH-NaCl_23_AM-12.raw.PG.NrOfPrecursorsUsedForQuantification	[15] 20250407_NH_CC-AH-NaCl_24_AM-13.raw.PG.NrOfPrecursorsUsedForQuantification	[16] 20250407_NH_CC-AH-NaCl_25_AM-14.raw.PG.NrOfPrecursorsUsedForQuantification	[1] 20250407_NH_CC-AH-NaCl_07_OC-11.raw.PG.Quantity	[2] 20250407_NH_CC-AH-NaCl_08_OC-12.raw.PG.Quantity	[3] 20250407_NH_CC-AH-NaCl_09_OC-13.raw.PG.Quantity	[4] 20250407_NH_CC-AH-NaCl_10_OC-14.raw.PG.Quantity	[5] 20250407_NH_CC-AH-NaCl_12_AC-11.raw.PG.Quantity	[6] 20250407_NH_CC-AH-NaCl_13_AC-12.raw.PG.Quantity	[7] 20250407_NH_CC-AH-NaCl_14_AC-13.raw.PG.Quantity	[8] 20250407_NH_CC-AH-NaCl_15_AC-14.raw.PG.Quantity	[9] 20250407_NH_CC-AH-NaCl_17_AN-11.raw.PG.Quantity	[10] 20250407_NH_CC-AH-NaCl_18_AN-12.raw.PG.Quantity	[11] 20250407_NH_CC-AH-NaCl_19_AN-13.raw.PG.Quantity	[12] 20250407_NH_CC-AH-NaCl_20_AN-14.raw.PG.Quantity	[13] 20250407_NH_CC-AH-NaCl_22_AM-11.raw.PG.Quantity	[14] 20250407_NH_CC-AH-NaCl_23_AM-12.raw.PG.Quantity	[15] 20250407_NH_CC-AH-NaCl_24_AM-13.raw.PG.Quantity	[16] 20250407_NH_CC-AH-NaCl_25_AM-14.raw.PG.Quantity	[1] 20250407_NH_CC-AH-NaCl_07_OC-11.raw.PG.MS2Quantity	[2] 20250407_NH_CC-AH-NaCl_08_OC-12.raw.PG.MS2Quantity	[3] 20250407_NH_CC-AH-NaCl_09_OC-13.raw.PG.MS2Quantity	[4] 20250407_NH_CC-AH-NaCl_10_OC-14.raw.PG.MS2Quantity
AT1G71860.1;AT1G71860.2;AT1G71860.3	AT1G71860.1;AT1G71860.2;AT1G71860.3	#NUM!	protein tyrosine phosphatase 1		Chr1	27026866-27028675;27026866-27028395;27026866-27028675	FORWARD	340;277;340	201606	#NUM!	#NUM!	#NUM!	29.2226	0	0	0	0	0	0	0	0	0	0	0	0	0	0	0	0	#NUM!	#NUM!	#NUM!	#NUM!	#NUM!	#NUM!	#NUM!	#NUM!	#NUM!	#NUM!	#NUM!	#NUM!	#NUM!	#NUM!	#NUM!	#NUM!	#NUM!	#NUM!	#NUM!	#NUM!
AT1G75220.1	AT1G75220.1	#NUM!	Major facilitator superfamily protein		Chr1	28229412-28232606	REVERSE	487	201606	#NUM!	#NUM!	#NUM!	45.1627	0	0	0	0	0	0	0	0	0	0	0	0	0	0	0	0	#NUM!	#NUM!	#NUM!	#NUM!	#NUM!	#NUM!	#NUM!	#NUM!	#NUM!	#NUM!	#NUM!	#NUM!	#NUM!	#NUM!	#NUM!	#NUM!	#NUM!	#NUM!	#NUM!	#NUM!
AT3G16550.1	AT3G16550.1	#NUM!	protease Do-like protein		Chr3	5629920-5632441	REVERSE	499	201606	#NUM!	#NUM!	#NUM!	31.7981	0	0	0	0	0	0	0	0	0	0	0	0	0	0	0	0	#NUM!	#NUM!	#NUM!	#NUM!	#NUM!	#NUM!	#NUM!	#NUM!	#NUM!	#NUM!	#NUM!	#NUM!	#NUM!	#NUM!	#NUM!	#NUM!	#NUM!	#NUM!	#NUM!	#NUM!
AT3G20290.1;AT3G20290.2;AT3G20290.3	AT3G20290.1;AT3G20290.2;AT3G20290.3	#NUM!	EPS15 homology domain 1		Chr3	7075057-7078655	REVERSE	545	201606	#NUM!	#NUM!	#NUM!	29.2053	0	0	0	0	0	0	0	0	0	0	0	0	0	0	0	0	#NUM!	#NUM!	#NUM!	#NUM!	#NUM!	#NUM!	#NUM!	#NUM!	#NUM!	#NUM!	#NUM!	#NUM!	#NUM!	#NUM!	#NUM!	#NUM!	#NUM!	#NUM!	#NUM!	#NUM!
AT3G55610.1	AT3G55610.1	#NUM!	delta 1-pyrroline-5-carboxylate synthase 2		Chr3	20624278-20628989	REVERSE	726	201606	#NUM!	#NUM!	#NUM!	28.8139	0	0	0	0	0	0	0	0	0	0	0	0	0	0	0	0	#NUM!	#NUM!	#NUM!	#NUM!	#NUM!	#NUM!	#NUM!	#NUM!	#NUM!	#NUM!	#NUM!	#NUM!	#NUM!	#NUM!	#NUM!	#NUM!	#NUM!	#NUM!	#NUM!	#NUM!
AT3G61770.1	AT3G61770.1	#NUM!	Acid phosphatase/vanadium-dependent haloperoxidase-related protein		Chr3	22864635-22866248	FORWARD	284	201606	#NUM!	#NUM!	#NUM!	44.1576	0	0	0	0	0	0	0	0	0	0	0	0	0	0	0	0	#NUM!	#NUM!	#NUM!	#NUM!	#NUM!	#NUM!	#NUM!	#NUM!	#NUM!	#NUM!	#NUM!	#NUM!	#NUM!	#NUM!	#NUM!	#NUM!	#NUM!	#NUM!	#NUM!	#NUM!
AT4G21445.1	AT4G21445.1	#NUM!	receptor-interacting protein		Chr4	11424781-11425590	FORWARD	154	201606	#NUM!	#NUM!	#NUM!	42.5299	0	0	0	0	0	0	0	0	0	0	0	0	0	0	0	0	#NUM!	#NUM!	#NUM!	#NUM!	#NUM!	#NUM!	#NUM!	#NUM!	#NUM!	#NUM!	#NUM!	#NUM!	#NUM!	#NUM!	#NUM!	#NUM!	#NUM!	#NUM!	#NUM!	#NUM!
AT4G35230.1	AT4G35230.1	#NUM!	BR-signaling kinase 1		Chr4	16755325-16758041	REVERSE	512	201606	#NUM!	#NUM!	#NUM!	36.3735	0	0	0	0	0	0	0	0	0	0	0	0	0	0	0	0	#NUM!	#NUM!	#NUM!	#NUM!	#NUM!	#NUM!	#NUM!	#NUM!	#NUM!	#NUM!	#NUM!	#NUM!	#NUM!	#NUM!	#NUM!	#NUM!	#NUM!	#NUM!	#NUM!	#NUM!
AT5G47710.1;AT5G47710.2;AT5G47710.3;AT5G47710.4	AT5G47710.1;AT5G47710.2;AT5G47710.3;AT5G47710.4	#NUM!	Calcium-dependent lipid-binding (CaLB domain) family protein		Chr5	19330470-19331178	FORWARD	166	201606	#NUM!	#NUM!	#NUM!	37.0033	0	0	0	0	0	0	0	0	0	0	0	0	0	0	0	0	#NUM!	#NUM!	#NUM!	#NUM!	#NUM!	#NUM!	#NUM!	#NUM!	#NUM!	#NUM!	#NUM!	#NUM!	#NUM!	#NUM!	#NUM!	#NUM!	#NUM!	#NUM!	#NUM!	#NUM!
AT5G50380.1	AT5G50380.1	#NUM!	exocyst subunit exo70 family protein F1		Chr5	20516382-20518433	REVERSE	683	201606	#NUM!	#NUM!	#NUM!	32.3547	0	0	0	0	0	0	0	0	0	0	0	0	0	0	0	0	#NUM!	#NUM!	#NUM!	#NUM!	#NUM!	#NUM!	#NUM!	#NUM!	#NUM!	#NUM!	#NUM!	#NUM!	#NUM!	#NUM!	#NUM!	#NUM!	#NUM!	#NUM!	#NUM!	#NUM!
AT5G51545.1	AT5G51545.1	#NUM!	low psii accumulation2		Chr5	20936434-20937243	FORWARD	185	201606	#NUM!	#NUM!	#NUM!	45.4262	0	0	0	0	0	0	0	0	0	0	0	0	0	0	0	0	#NUM!	#NUM!	#NUM!	#NUM!	#NUM!	#NUM!	#NUM!	#NUM!	#NUM!	#NUM!	#NUM!	#NUM!	#NUM!	#NUM!	#NUM!	#NUM!	#NUM!	#NUM!	#NUM!	#NUM!
AT3G49360.1	AT3G49360.1	#NUM!	6-phosphogluconolactonase 2		Chr3	18303189-18304283	REVERSE	259	201606	#NUM!	#NUM!	#NUM!	33.0487	0	0	0	0	0	1	0	0	0	0	0	0	0	0	0	0	#NUM!	#NUM!	#NUM!	#NUM!	#NUM!	1	#NUM!	#NUM!	#NUM!	#NUM!	#NUM!	#NUM!	#NUM!	#NUM!	#NUM!	#NUM!	#NUM!	#NUM!	#NUM!	#NUM!
AT1G59790.1;AT1G59790.2	AT1G59790.1;AT1G59790.2	#NUM!	Cullin family protein		Chr1	22001504-22003385;22001504-22003462	FORWARD	374;373	201606	#NUM!	#NUM!	#NUM!	38.5302	0	0	0	0	1	1	0	0	0	0	0	0	0	0	0	0	#NUM!	#NUM!	#NUM!	#NUM!	1.14878	0.851217	#NUM!	#NUM!	#NUM!	#NUM!	#NUM!	#NUM!	#NUM!	#NUM!	#NUM!	#NUM!	#NUM!	#NUM!	#NUM!	#NUM!
AT3G57520.1	AT3G57520.1	#NUM!	seed imbibition 2		Chr3	21288982-21292694	REVERSE	773	201606	#NUM!	#NUM!	#NUM!	32.4233	0	0	0	0	1	1	1	0	0	0	0	0	0	0	0	0	#NUM!	#NUM!	#NUM!	#NUM!	0.53798	1	1.39261	#NUM!	#NUM!	#NUM!	#NUM!	#NUM!	#NUM!	#NUM!	#NUM!	#NUM!	#NUM!	#NUM!	#NUM!	#NUM!
AT5G43350.1;AT5G43370.1;AT5G43370.2	AT5G43350.1;AT5G43370.1;AT5G43370.2	#NUM!	phosphate transporter 1%3B1;phosphate transporter 2;phosphate transporter 2		Chr5	17399918-17401643;17416074-17417798;17416074-17417798	REVERSE;FORWARD;FORWARD	524	201606	#NUM!	#NUM!	#NUM!	39.7418	0	0	0	0	0	3	3	0	0	0	0	0	0	0	0	0	#NUM!	#NUM!	#NUM!	#NUM!	#NUM!	0.967772	1.03223	#NUM!	#NUM!	#NUM!	#NUM!	#NUM!	#NUM!	#NUM!	#NUM!	#NUM!	#NUM!	#NUM!	#NUM!	#NUM!
AT3G11800.1	AT3G11800.1	#NUM!	Expp1 protein		Chr3	3726154-3727562	FORWARD	246	201606	#NUM!	#NUM!	#NUM!	33.2118	0	0	0	0	0	0	1	0	0	0	0	0	0	0	0	0	#NUM!	#NUM!	#NUM!	#NUM!	#NUM!	#NUM!	1	#NUM!	#NUM!	#NUM!	#NUM!	#NUM!	#NUM!	#NUM!	#NUM!	#NUM!	#NUM!	#NUM!	#NUM!	#NUM!
AT3G23730.1;AT4G14130.1;AT4G30290.1	AT3G23730.1;AT4G14130.1;AT4G30290.1	#NUM!	xyloglucan endotransglucosylase/hydrolase 16;xyloglucan endotransglucosylase/hydrolase 15;xyloglucan endotransglucosylase/hydrolase 19		Chr3;Chr4;Chr4	8550222-8551248;8137161-8138196;14828954-14829965	FORWARD;REVERSE;REVERSE	291;289;277	201606	#NUM!	#NUM!	#NUM!	36.323	0	0	0	0	1	1	1	1	0	0	0	0	0	0	0	0	#NUM!	#NUM!	#NUM!	#NUM!	2610.38	4837.35	1920.15	1798.14	#NUM!	#NUM!	#NUM!	#NUM!	#NUM!	#NUM!	#NUM!	#NUM!	#NUM!	#NUM!	#NUM!	#NUM!
AT1G60870.1	AT1G60870.1	#NUM!	maternal effect embryo arrest 9		Chr1	22409712-22410227	FORWARD	147	201606	#NUM!	#NUM!	#NUM!	48.0328	0	0	0	0	0	0	1	1	0	0	0	0	0	0	0	0	#NUM!	#NUM!	#NUM!	#NUM!	#NUM!	#NUM!	182.687	289.314	#NUM!	#NUM!	#NUM!	#NUM!	#NUM!	#NUM!	#NUM!	#NUM!	#NUM!	#NUM!	#NUM!	#NUM!
AT1G09570.1;AT1G09570.2;AT1G09570.3;AT1G09570.4;AT1G09570.5;AT1G09570.6	AT1G09570.1;AT1G09570.2;AT1G09570.3;AT1G09570.4;AT1G09570.5;AT1G09570.6	#NUM!	phytochrome A		Chr1	3095498-3099216;3095498-3098892;3095498-3099427;3095498-3099216;3095498-3099216;3095498-3099216	REVERSE	1122;1014;1126;1122;1122;1122	201606	#NUM!	#NUM!	#NUM!	27.4982	0	0	0	0	0	1	0	1	0	0	1	0	0	0	0	0	#NUM!	#NUM!	#NUM!	#NUM!	#NUM!	702.413	#NUM!	242.142	#NUM!	#NUM!	331.793	#NUM!	#NUM!	#NUM!	#NUM!	#NUM!	#NUM!	#NUM!	#NUM!	#NUM!
AT2G17740.1;AT2G28270.1;AT2G44370.1;AT5G43520.1	AT2G17740.1;AT2G28270.1;AT2G44370.1;AT5G43520.1	#NUM!	Cysteine/Histidine-rich C1 domain family protein		Chr2;Chr2;Chr2;Chr5	7707082-7707828;12053652-12054398;18322102-18322854;17485439-17486191	REVERSE;FORWARD;REVERSE;REVERSE	248;248;250;250	201606	#NUM!	#NUM!	#NUM!	37.4684	0	0	0	0	0	0	0	1	0	0	1	0	0	0	0	0	#NUM!	#NUM!	#NUM!	#NUM!	#NUM!	#NUM!	#NUM!	232.469	#NUM!	#NUM!	56.3911	#NUM!	#NUM!	#NUM!	#NUM!	#NUM!	#NUM!	#NUM!	#NUM!	#NUM!
AT1G13640.1;AT1G13640.2;AT1G26270.1;AT2G03890.1	AT1G13640.1;AT1G13640.2;AT1G26270.1;AT2G03890.1	#NUM!	Phosphatidylinositol 3- and 4-kinase family protein;Phosphatidylinositol 3- and 4-kinase family protein;Phosphatidylinositol 3- and 4-kinase family protein;phosphoinositide 4-kinase gamma 7		Chr1;Chr1;Chr1;Chr2	4677276-4679144;4677276-4679144;9089822-9091714;1186199-1188151	REVERSE;REVERSE;REVERSE;FORWARD	622;622;630;650	201606	#NUM!	#NUM!	#NUM!	28.6736	0	0	0	0	1	1	1	1	1	0	0	0	0	0	0	0	#NUM!	#NUM!	#NUM!	#NUM!	831.941	845.86	877.966	991.544	477.286	#NUM!	#NUM!	#NUM!	#NUM!	#NUM!	#NUM!	#NUM!	#NUM!	#NUM!	#NUM!	#NUM!
AT1G29530.1	AT1G29530.1	#NUM!	hypothetical protein		Chr1	10325553-10326651	REVERSE	236	201606	#NUM!	#NUM!	#NUM!	33.2972	0	0	0	0	0	0	0	0	1	0	0	0	0	0	0	0	#NUM!	#NUM!	#NUM!	#NUM!	#NUM!	#NUM!	#NUM!	#NUM!	1	#NUM!	#NUM!	#NUM!	#NUM!	#NUM!	#NUM!	#NUM!	#NUM!	#NUM!	#NUM!	#NUM!
AT3G01310.1;AT3G01310.2;AT3G01310.3	AT3G01310.1;AT3G01310.2;AT3G01310.3	#NUM!	Phosphoglycerate mutase-like family protein		Chr3	94343-101603;94343-101603;94343-101341	REVERSE	1056;1050;1021	201606	#NUM!	#NUM!	#NUM!	41.1777	0	0	0	0	0	0	0	0	1	0	0	0	0	0	0	0	#NUM!	#NUM!	#NUM!	#NUM!	#NUM!	#NUM!	#NUM!	#NUM!	1	#NUM!	#NUM!	#NUM!	#NUM!	#NUM!	#NUM!	#NUM!	#NUM!	#NUM!	#NUM!	#NUM!
AT4G18010.1;AT4G18010.2	AT4G18010.1;AT4G18010.2	#NUM!	myo-inositol polyphosphate 5-phosphatase 2		Chr4	9991194-9994099;9991492-9994099	REVERSE	646;581	201606	#NUM!	#NUM!	#NUM!	45.1581	0	0	0	0	0	1	0	0	1	0	1	0	0	0	0	0	#NUM!	#NUM!	#NUM!	#NUM!	#NUM!	1.63325	#NUM!	#NUM!	1	#NUM!	0.884359	#NUM!	#NUM!	#NUM!	#NUM!	#NUM!	#NUM!	#NUM!	#NUM!	#NUM!
AT4G00370.1	AT4G00370.1	#NUM!	Major facilitator superfamily protein		Chr4	163153-166111	REVERSE	541	201606	#NUM!	#NUM!	#NUM!	35.354	0	0	0	0	1	0	0	0	1	0	0	0	0	0	0	0	#NUM!	#NUM!	#NUM!	#NUM!	1.06722	#NUM!	#NUM!	#NUM!	0.932777	#NUM!	#NUM!	#NUM!	#NUM!	#NUM!	#NUM!	#NUM!	#NUM!	#NUM!	#NUM!	#NUM!
AT4G21450.1;AT4G21450.2;AT4G21450.3;AT5G54110.1;AT5G54110.2	AT4G21450.1;AT4G21450.2;AT4G21450.3;AT5G54110.1;AT5G54110.2	#NUM!	PapD-like superfamily protein;PapD-like superfamily protein;PapD-like superfamily protein;membrane-associated mannitol-induced;membrane-associated mannitol-induced		Chr4;Chr4;Chr4;Chr5;Chr5	11426136-11428125;11426136-11427439;11426136-11428125;21958356-21960367;21958356-21959385	FORWARD	295;212;314;266;187	201606	#NUM!	#NUM!	#NUM!	35.897	0	0	0	0	0	1	0	0	1	0	0	0	0	0	0	0	#NUM!	#NUM!	#NUM!	#NUM!	#NUM!	1.14021	#NUM!	#NUM!	0.859792	#NUM!	#NUM!	#NUM!	#NUM!	#NUM!	#NUM!	#NUM!	#NUM!	#NUM!	#NUM!	#NUM!
AT1G78620.1;AT1G78620.2	AT1G78620.1;AT1G78620.2	#NUM!	integral membrane protein (Protein of unknown function DUF92%2C transmembrane)		Chr1	29573862-29575758	REVERSE	333;342	201606	#NUM!	#NUM!	#NUM!	42.7766	0	0	0	0	0	0	0	0	1	0	0	1	0	0	0	0	#NUM!	#NUM!	#NUM!	#NUM!	#NUM!	#NUM!	#NUM!	#NUM!	0.752606	#NUM!	#NUM!	1.24739	#NUM!	#NUM!	#NUM!	#NUM!	#NUM!	#NUM!	#NUM!	#NUM!
AT2G48070.1;AT2G48070.2;AT2G48070.3	AT2G48070.1;AT2G48070.2;AT2G48070.3	#NUM!	resistance to phytophthora 1		Chr2	19662863-19663773	FORWARD	197;197;201	201606	#NUM!	#NUM!	#NUM!	34.5799	0	0	0	0	1	1	0	0	1	0	0	0	0	0	0	0	#NUM!	#NUM!	#NUM!	#NUM!	1.63565	1	#NUM!	#NUM!	0.696387	#NUM!	#NUM!	#NUM!	#NUM!	#NUM!	#NUM!	#NUM!	#NUM!	#NUM!	#NUM!	#NUM!
AT3G44340.1;AT3G44340.2;AT3G44340.3;AT3G44340.4;AT3G44340.5	AT3G44340.1;AT3G44340.2;AT3G44340.3;AT3G44340.4;AT3G44340.5	#NUM!	hypothetical protein		Chr3	16011923-16019873;16012084-16019873;16011923-16019873;16011923-16019873;16012084-16019873	REVERSE	1096;1069;1096;1096;1069	201606	#NUM!	#NUM!	#NUM!	30.2615	0	0	0	0	0	1	1	0	1	0	1	0	0	0	0	0	#NUM!	#NUM!	#NUM!	#NUM!	#NUM!	1.35811	0.902782	#NUM!	0.638377	#NUM!	1.09722	#NUM!	#NUM!	#NUM!	#NUM!	#NUM!	#NUM!	#NUM!	#NUM!	#NUM!
AT3G15850.1	AT3G15850.1	#NUM!	fatty acid desaturase 5		Chr3	5359087-5360998	FORWARD	371	201606	#NUM!	#NUM!	#NUM!	45.7261	0	0	0	0	0	1	1	0	1	0	0	0	0	0	0	0	#NUM!	#NUM!	#NUM!	#NUM!	#NUM!	1	1.959	#NUM!	0.322041	#NUM!	#NUM!	#NUM!	#NUM!	#NUM!	#NUM!	#NUM!	#NUM!	#NUM!	#NUM!	#NUM!
AT4G05420.1;AT4G05420.2;AT4G21100.1	AT4G05420.1;AT4G05420.2;AT4G21100.1	#NUM!	damaged DNA binding protein 1A;damaged DNA binding protein 1A;damaged DNA binding protein 1B		Chr4	2746288-2752663;2746288-2752663;11258916-11265309	FORWARD;FORWARD;REVERSE	1088;1067;1088	201606	#NUM!	#NUM!	#NUM!	39.2058	0	0	0	0	0	1	1	0	1	0	0	0	0	0	0	0	#NUM!	#NUM!	#NUM!	#NUM!	#NUM!	1	1.88297	#NUM!	0.260018	#NUM!	#NUM!	#NUM!	#NUM!	#NUM!	#NUM!	#NUM!	#NUM!	#NUM!	#NUM!	#NUM!
AT4G37380.1	AT4G37380.1	#NUM!	Tetratricopeptide repeat (TPR)-like superfamily protein		Chr4	17572040-17573938	REVERSE	632	201606	#NUM!	#NUM!	#NUM!	33.3255	0	0	0	0	1	0	0	0	1	1	1	1	0	0	0	0	#NUM!	#NUM!	#NUM!	#NUM!	329.302	#NUM!	#NUM!	#NUM!	76.6118	187.005	172.236	152.212	#NUM!	#NUM!	#NUM!	#NUM!	#NUM!	#NUM!	#NUM!	#NUM!
AT1G31420.1;AT1G31420.2;AT1G31420.3	AT1G31420.1;AT1G31420.2;AT1G31420.3	#NUM!	Leucine-rich repeat protein kinase family protein		Chr1	11250360-11253516	FORWARD	592;591;592	201606	#NUM!	#NUM!	#NUM!	27.6774	0	0	0	0	0	1	0	0	1	1	0	0	0	0	0	0	#NUM!	#NUM!	#NUM!	#NUM!	#NUM!	717.568	#NUM!	#NUM!	511.886	85.6105	#NUM!	#NUM!	#NUM!	#NUM!	#NUM!	#NUM!	#NUM!	#NUM!	#NUM!	#NUM!
AT3G56640.1	AT3G56640.1	#NUM!	exocyst complex component sec15A		Chr3	20981964-20984336	FORWARD	790	201606	#NUM!	#NUM!	#NUM!	32.6858	0	0	0	0	0	1	0	0	1	1	0	0	0	0	0	0	#NUM!	#NUM!	#NUM!	#NUM!	#NUM!	102.307	#NUM!	#NUM!	48.2251	46.5715	#NUM!	#NUM!	#NUM!	#NUM!	#NUM!	#NUM!	#NUM!	#NUM!	#NUM!	#NUM!
AT5G10270.1;AT5G64960.1;AT5G64960.2	AT5G10270.1;AT5G64960.1;AT5G64960.2	#NUM!	cyclin-dependent kinase C%3B1;cyclin dependent kinase group C2;cyclin dependent kinase group C2		Chr5	3221715-3224674;25955497-25958427;25956150-25958427	REVERSE;FORWARD;FORWARD	505;513;460	201606	#NUM!	#NUM!	#NUM!	38.3628	0	0	0	0	1	0	0	0	1	1	0	0	0	0	0	0	#NUM!	#NUM!	#NUM!	#NUM!	134.068	#NUM!	#NUM!	#NUM!	41.6434	20.1127	#NUM!	#NUM!	#NUM!	#NUM!	#NUM!	#NUM!	#NUM!	#NUM!	#NUM!	#NUM!
AT1G78170.1	AT1G78170.1	#NUM!	E3 ubiquitin-protein ligase		Chr1	29414160-29414941	FORWARD	221	201606	#NUM!	#NUM!	#NUM!	35.0411	0	0	0	0	0	1	0	0	0	1	0	0	0	0	0	0	#NUM!	#NUM!	#NUM!	#NUM!	#NUM!	0.957934	#NUM!	#NUM!	#NUM!	1.04207	#NUM!	#NUM!	#NUM!	#NUM!	#NUM!	#NUM!	#NUM!	#NUM!	#NUM!	#NUM!
AT4G02770.1	AT4G02770.1	#NUM!	photosystem I subunit D-1		Chr4	1229247-1229873	REVERSE	208	201606	#NUM!	#NUM!	#NUM!	43.6629	0	0	0	0	0	0	0	0	0	1	0	0	0	0	0	0	#NUM!	#NUM!	#NUM!	#NUM!	#NUM!	#NUM!	#NUM!	#NUM!	#NUM!	1	#NUM!	#NUM!	#NUM!	#NUM!	#NUM!	#NUM!	#NUM!	#NUM!	#NUM!	#NUM!
AT5G57040.1	AT5G57040.1	#NUM!	Lactoylglutathione lyase / glyoxalase I family protein		Chr5	23084035-23085116	REVERSE	197	201606	#NUM!	#NUM!	#NUM!	40.2633	0	0	0	0	0	0	0	0	0	1	0	0	0	0	0	0	#NUM!	#NUM!	#NUM!	#NUM!	#NUM!	#NUM!	#NUM!	#NUM!	#NUM!	1	#NUM!	#NUM!	#NUM!	#NUM!	#NUM!	#NUM!	#NUM!	#NUM!	#NUM!	#NUM!
AT5G60170.1;AT5G60170.2	AT5G60170.1;AT5G60170.2	#NUM!	RNA binding (RRM/RBD/RNP motifs) family protein		Chr5	24228178-24232394	FORWARD	985;987	201606	#NUM!	#NUM!	#NUM!	27.6131	0	0	0	0	0	0	0	0	0	1	0	0	0	0	0	0	#NUM!	#NUM!	#NUM!	#NUM!	#NUM!	#NUM!	#NUM!	#NUM!	#NUM!	1	#NUM!	#NUM!	#NUM!	#NUM!	#NUM!	#NUM!	#NUM!	#NUM!	#NUM!	#NUM!
AT5G63890.1;AT5G63890.2	AT5G63890.1;AT5G63890.2	#NUM!	histidinol dehydrogenase		Chr5	25565600-25567879;25565600-25568104	REVERSE	452;466	201606	#NUM!	#NUM!	#NUM!	36.3174	0	0	0	0	0	0	0	0	0	1	0	0	0	0	0	0	#NUM!	#NUM!	#NUM!	#NUM!	#NUM!	#NUM!	#NUM!	#NUM!	#NUM!	1	#NUM!	#NUM!	#NUM!	#NUM!	#NUM!	#NUM!	#NUM!	#NUM!	#NUM!	#NUM!
AT3G50500.1;AT3G50500.2;AT5G66880.1;AT5G66880.2	AT3G50500.1;AT3G50500.2;AT5G66880.1;AT5G66880.2	#NUM!	SNF1-related protein kinase 2.2;SNF1-related protein kinase 2.2;sucrose nonfermenting 1(SNF1)-related protein kinase 2.3;sucrose nonfermenting 1(SNF1)-related protein kinase 2.3		Chr3;Chr3;Chr5;Chr5	18741805-18743904;18741805-18743904;26710697-26712732;26710697-26712732	REVERSE;REVERSE;FORWARD;FORWARD	362;369;361;361	201606	#NUM!	#NUM!	#NUM!	37.4802	0	0	0	0	0	0	1	1	1	1	1	0	0	0	0	0	#NUM!	#NUM!	#NUM!	#NUM!	#NUM!	#NUM!	3.22828	9.99083	0.733495	1	0.672113	#NUM!	#NUM!	#NUM!	#NUM!	#NUM!	#NUM!	#NUM!	#NUM!	#NUM!
AT3G60600.1;AT3G60600.2;AT3G60600.3	AT3G60600.1;AT3G60600.2;AT3G60600.3	#NUM!	vesicle associated protein		Chr3	22400537-22402408;22400537-22401650;22400537-22401669	FORWARD	256;217;230	201606	#NUM!	#NUM!	#NUM!	38.6498	0	0	0	0	1	1	0	0	1	1	0	0	0	0	0	0	#NUM!	#NUM!	#NUM!	#NUM!	1.06549	0.93451	#NUM!	#NUM!	2.01248	0.917395	#NUM!	#NUM!	#NUM!	#NUM!	#NUM!	#NUM!	#NUM!	#NUM!	#NUM!	#NUM!
AT5G65770.1;AT5G65770.2;AT5G65770.3;AT5G65780.2	AT5G65770.1;AT5G65770.2;AT5G65770.3;AT5G65780.2	#NUM!	little nuclei4;little nuclei4;little nuclei4;branched-chain amino acid aminotransferase 5 / branched-chain amino acid transaminase 5 (BCAT5)		Chr5	26311587-26315610;26311587-26315544;26311587-26315610;26311587-26315610	FORWARD	1010;1042;1010;1018	201606	#NUM!	#NUM!	#NUM!	36.6485	0	0	0	0	0	0	1	0	0	1	0	0	0	0	0	0	#NUM!	#NUM!	#NUM!	#NUM!	#NUM!	#NUM!	1.18159	#NUM!	#NUM!	0.81841	#NUM!	#NUM!	#NUM!	#NUM!	#NUM!	#NUM!	#NUM!	#NUM!	#NUM!	#NUM!
AT1G16320.1;AT1G79510.1;AT1G79510.2	AT1G16320.1;AT1G79510.1;AT1G79510.2	#NUM!	plant/protein (DUF2358);hypothetical protein (DUF2358);hypothetical protein (DUF2358)		Chr1	5580951-5581932;29908271-29909175;29908271-29909175	FORWARD;REVERSE;REVERSE	273;275;275	201606	#NUM!	#NUM!	#NUM!	33.456	0	0	0	0	0	0	0	0	1	1	0	0	0	0	0	0	#NUM!	#NUM!	#NUM!	#NUM!	#NUM!	#NUM!	#NUM!	#NUM!	1.33458	0.66542	#NUM!	#NUM!	#NUM!	#NUM!	#NUM!	#NUM!	#NUM!	#NUM!	#NUM!	#NUM!
AT4G34960.1;AT4G34960.2	AT4G34960.1;AT4G34960.2	#NUM!	Cyclophilin-like peptidyl-prolyl cis-trans isomerase family protein		Chr4	16648865-16650646;16648865-16650220	FORWARD	224;171	201606	#NUM!	#NUM!	#NUM!	34.8252	0	0	0	0	0	1	0	0	0	1	1	0	0	0	0	0	#NUM!	#NUM!	#NUM!	#NUM!	#NUM!	2.70322	#NUM!	#NUM!	#NUM!	0.266933	1	#NUM!	#NUM!	#NUM!	#NUM!	#NUM!	#NUM!	#NUM!	#NUM!	#NUM!
AT2G44500.1;AT2G44500.2	AT2G44500.1;AT2G44500.2	#NUM!	O-fucosyltransferase family protein		Chr2	18374447-18376435;18374447-18375903	FORWARD	573;422	201606	#NUM!	#NUM!	#NUM!	47.8186	0	0	0	0	0	1	0	0	0	1	0	0	1	0	0	0	#NUM!	#NUM!	#NUM!	#NUM!	#NUM!	1066.99	#NUM!	#NUM!	#NUM!	430.435	#NUM!	#NUM!	859.335	#NUM!	#NUM!	#NUM!	#NUM!	#NUM!	#NUM!	#NUM!
AT2G40140.1;AT2G40140.2	AT2G40140.1;AT2G40140.2	#NUM!	zinc finger (CCCH-type) family protein		Chr2	16772537-16774330	FORWARD	597	201606	#NUM!	#NUM!	#NUM!	34.0338	0	0	0	0	1	0	0	1	1	1	1	1	1	0	0	0	#NUM!	#NUM!	#NUM!	#NUM!	323.755	#NUM!	#NUM!	933.601	1701.97	199.528	985.109	581.093	503.595	#NUM!	#NUM!	#NUM!	#NUM!	#NUM!	#NUM!	#NUM!
AT3G28740.1	AT3G28740.1	#NUM!	Cytochrome P450 superfamily protein		Chr3	10788764-10790552	REVERSE	509	201606	#NUM!	#NUM!	#NUM!	26.9175	0	0	0	0	0	1	0	0	1	1	1	0	1	0	0	0	#NUM!	#NUM!	#NUM!	#NUM!	#NUM!	74.95	#NUM!	#NUM!	194.883	53.3848	159.351	#NUM!	146.249	#NUM!	#NUM!	#NUM!	#NUM!	#NUM!	#NUM!	#NUM!
AT1G15670.1	AT1G15670.1	#NUM!	Galactose oxidase/kelch repeat superfamily protein		Chr1	5390119-5391198	FORWARD	359	201606	#NUM!	#NUM!	#NUM!	52.6303	0	0	0	0	3	3	3	3	3	2	1	2	2	0	0	0	#NUM!	#NUM!	#NUM!	#NUM!	287.095	592.65	251.955	511.711	205.112	140.547	214.504	118.986	133.736	#NUM!	#NUM!	#NUM!	#NUM!	#NUM!	#NUM!	#NUM!
AT1G19770.1	AT1G19770.1	#NUM!	purine permease 14		Chr1	6832426-6833702	FORWARD	393	201606	#NUM!	#NUM!	#NUM!	36.6386	0	0	0	0	0	1	1	1	0	0	0	0	1	0	0	0	#NUM!	#NUM!	#NUM!	#NUM!	#NUM!	195.812	523.743	215.314	#NUM!	#NUM!	#NUM!	#NUM!	114.718	#NUM!	#NUM!	#NUM!	#NUM!	#NUM!	#NUM!	#NUM!
AT3G17850.1	AT3G17850.1	#NUM!	Protein kinase superfamily protein		Chr3	6109854-6116245	REVERSE	1296	201606	#NUM!	#NUM!	#NUM!	38.4927	0	0	0	0	1	1	1	1	1	0	0	0	1	0	0	0	#NUM!	#NUM!	#NUM!	#NUM!	94.8608	126.978	95.6455	147.916	132.566	#NUM!	#NUM!	#NUM!	106.091	#NUM!	#NUM!	#NUM!	#NUM!	#NUM!	#NUM!	#NUM!
AT2G34560.1	AT2G34560.1	#NUM!	P-loop containing nucleoside triphosphate hydrolases superfamily protein		Chr2	14560266-14562695	FORWARD	384	201606	#NUM!	#NUM!	#NUM!	39.7705	0	0	0	0	0	1	1	1	0	1	0	0	1	0	0	0	#NUM!	#NUM!	#NUM!	#NUM!	#NUM!	174.031	164.556	96.683	#NUM!	50.8196	#NUM!	#NUM!	53.4484	#NUM!	#NUM!	#NUM!	#NUM!	#NUM!	#NUM!	#NUM!
AT1G15380.1;AT1G15380.2	AT1G15380.1;AT1G15380.2	#NUM!	Lactoylglutathione lyase / glyoxalase I family protein		Chr1	5290955-5292287	FORWARD	174	201606	#NUM!	#NUM!	#NUM!	42.3522	0	0	0	0	1	1	1	1	1	1	0	0	1	0	0	0	#NUM!	#NUM!	#NUM!	#NUM!	256.093	354.196	280.092	119.081	66.8505	107.506	#NUM!	#NUM!	44.9608	#NUM!	#NUM!	#NUM!	#NUM!	#NUM!	#NUM!	#NUM!
AT3G05220.1	AT3G05220.1	#NUM!	Heavy metal transport/detoxification superfamily protein		Chr3	1488808-1491171	FORWARD	577	201606	#NUM!	#NUM!	#NUM!	40.6678	0	0	0	0	1	0	1	1	0	1	0	0	1	0	0	0	#NUM!	#NUM!	#NUM!	#NUM!	22.3905	#NUM!	40.9532	265.973	#NUM!	12.0623	#NUM!	#NUM!	28.8805	#NUM!	#NUM!	#NUM!	#NUM!	#NUM!	#NUM!	#NUM!
AT5G28740.1	AT5G28740.1	#NUM!	Tetratricopeptide repeat (TPR)-like superfamily protein		Chr5	10780774-10783772	FORWARD	917	201606	#NUM!	#NUM!	#NUM!	39.2859	0	0	0	0	0	0	0	0	1	0	0	0	1	0	0	0	#NUM!	#NUM!	#NUM!	#NUM!	#NUM!	#NUM!	#NUM!	#NUM!	0.826735	#NUM!	#NUM!	#NUM!	1.17326	#NUM!	#NUM!	#NUM!	#NUM!	#NUM!	#NUM!	#NUM!
AT2G20050.1;AT2G20050.2	AT2G20050.1;AT2G20050.2	#NUM!	protein phosphatase 2C and cyclic nucleotide-binding/kinase domain-containing protein		Chr2	8649779-8654193	REVERSE	1094;1091	201606	#NUM!	#NUM!	#NUM!	32.3994	0	0	0	0	0	1	0	0	1	1	0	0	1	0	0	0	#NUM!	#NUM!	#NUM!	#NUM!	#NUM!	1.46979	#NUM!	#NUM!	0.876812	0.902718	#NUM!	#NUM!	1.09728	#NUM!	#NUM!	#NUM!	#NUM!	#NUM!	#NUM!	#NUM!
AT1G71880.1;AT1G71890.1	AT1G71880.1;AT1G71890.1	#NUM!	sucrose-proton symporter 1;Major facilitator superfamily protein		Chr1	27054334-27056100;27058492-27060573	FORWARD	513;512	201606	#NUM!	#NUM!	#NUM!	40.0832	0	0	0	0	1	1	0	1	1	1	0	0	1	0	0	0	#NUM!	#NUM!	#NUM!	#NUM!	1.23724	1.56724	#NUM!	0.922311	0.542162	0.553854	#NUM!	#NUM!	1.07769	#NUM!	#NUM!	#NUM!	#NUM!	#NUM!	#NUM!	#NUM!
AT2G04842.1;AT2G04842.2	AT2G04842.1;AT2G04842.2	#NUM!	threonyl-tRNA synthetase%2C putative / threonine-tRNA ligase		Chr2	1698466-1701271	REVERSE	650	201606	#NUM!	#NUM!	#NUM!	41.4968	0	0	0	0	0	0	1	0	0	1	0	0	1	0	0	0	#NUM!	#NUM!	#NUM!	#NUM!	#NUM!	#NUM!	4.16727	#NUM!	#NUM!	0.739022	#NUM!	#NUM!	1	#NUM!	#NUM!	#NUM!	#NUM!	#NUM!	#NUM!	#NUM!
AT3G10020.1;AT3G10020.2	AT3G10020.1;AT3G10020.2	#NUM!	plant/protein		Chr3	3091225-3091674;3091131-3091674	REVERSE	149;142	201606	#NUM!	#NUM!	#NUM!	49.6864	0	0	0	0	0	0	0	0	2	0	2	2	2	0	0	0	#NUM!	#NUM!	#NUM!	#NUM!	#NUM!	#NUM!	#NUM!	#NUM!	1.16413	#NUM!	1.23952	0.74216	0.835867	#NUM!	#NUM!	#NUM!	#NUM!	#NUM!	#NUM!	#NUM!
AT3G23600.1;AT3G23600.2	AT3G23600.1;AT3G23600.2	#NUM!	alpha/beta-Hydrolases superfamily protein		Chr3	8473833-8475655	FORWARD	239;236	201606	#NUM!	#NUM!	#NUM!	56.0471	0	0	0	0	1	0	0	0	1	1	1	1	1	0	0	0	#NUM!	#NUM!	#NUM!	#NUM!	0.648738	#NUM!	#NUM!	#NUM!	1.52963	0.6782	1.30383	1.20812	0.791879	#NUM!	#NUM!	#NUM!	#NUM!	#NUM!	#NUM!	#NUM!
AT4G00780.1	AT4G00780.1	#NUM!	TRAF-like family protein		Chr4	334779-336120	FORWARD	299	201606	#NUM!	#NUM!	#NUM!	49.6923	0	0	0	0	0	1	0	0	0	0	1	0	1	0	0	0	#NUM!	#NUM!	#NUM!	#NUM!	#NUM!	1.17237	#NUM!	#NUM!	#NUM!	#NUM!	1	#NUM!	0.768941	#NUM!	#NUM!	#NUM!	#NUM!	#NUM!	#NUM!	#NUM!
AT2G45170.1;AT2G45170.2;AT4G16520.1;AT4G16520.2;AT4G21980.1;AT4G21980.2	AT2G45170.1;AT2G45170.2;AT4G16520.1;AT4G16520.2;AT4G21980.1;AT4G21980.2	#NUM!	AUTOPHAGY 8E;AUTOPHAGY 8E;Ubiquitin-like superfamily protein;Ubiquitin-like superfamily protein;Ubiquitin-like superfamily protein;Ubiquitin-like superfamily protein		Chr2;Chr2;Chr4;Chr4;Chr4;Chr4	18624545-18625526;18624545-18625526;9306882-9308113;9306882-9308113;11655913-11656809;11655868-11656809	FORWARD;FORWARD;REVERSE;REVERSE;FORWARD;FORWARD	122;122;121;121;122;137	201606	#NUM!	#NUM!	#NUM!	33.2213	0	0	0	0	0	0	0	1	1	1	1	1	0	1	0	0	#NUM!	#NUM!	#NUM!	#NUM!	#NUM!	#NUM!	#NUM!	565.689	695.094	461.826	189.914	1113.57	#NUM!	668.519	#NUM!	#NUM!	#NUM!	#NUM!	#NUM!	#NUM!
AT2G15390.1;AT2G15390.2	AT2G15390.1;AT2G15390.2	#NUM!	fucosyltransferase 4		Chr2	6709345-6710856;6709345-6711044	REVERSE	503;535	201606	#NUM!	#NUM!	#NUM!	43.9301	0	0	0	0	1	1	1	1	1	1	0	0	0	1	0	0	#NUM!	#NUM!	#NUM!	#NUM!	335.4	1096.18	750.839	899.287	248.608	408.633	#NUM!	#NUM!	#NUM!	258.257	#NUM!	#NUM!	#NUM!	#NUM!	#NUM!	#NUM!
AT5G51570.1	AT5G51570.1	#NUM!	SPFH/Band 7/PHB domain-containing membrane-associated protein family		Chr5	20949511-20951234	FORWARD	292	201606	#NUM!	#NUM!	#NUM!	37.2817	0	0	0	0	1	0	0	0	0	1	0	1	0	1	0	0	#NUM!	#NUM!	#NUM!	#NUM!	806.437	#NUM!	#NUM!	#NUM!	#NUM!	728.312	#NUM!	490.328	#NUM!	243.34	#NUM!	#NUM!	#NUM!	#NUM!	#NUM!	#NUM!
AT5G05730.1;AT5G05730.2	AT5G05730.1;AT5G05730.2	#NUM!	anthranilate synthase alpha subunit 1		Chr5	1719740-1722811	REVERSE	595;624	201606	#NUM!	#NUM!	#NUM!	42.2366	0	0	0	0	1	0	1	0	0	0	0	0	1	1	0	0	#NUM!	#NUM!	#NUM!	#NUM!	394.125	#NUM!	398.446	#NUM!	#NUM!	#NUM!	#NUM!	#NUM!	330.552	241.389	#NUM!	#NUM!	#NUM!	#NUM!	#NUM!	#NUM!
AT3G23510.1;AT3G23530.1	AT3G23510.1;AT3G23530.1	#NUM!	Cyclopropane-fatty-acyl-phospholipid synthase		Chr3	8428071-8433159;8437472-8442597	FORWARD	867	201606	#NUM!	#NUM!	#NUM!	47.1992	0	0	0	0	1	1	1	0	0	0	0	0	0	1	0	0	#NUM!	#NUM!	#NUM!	#NUM!	147.973	121.706	275.223	#NUM!	#NUM!	#NUM!	#NUM!	#NUM!	#NUM!	181.868	#NUM!	#NUM!	#NUM!	#NUM!	#NUM!	#NUM!
AT3G45940.1	AT3G45940.1	#NUM!	Glycosyl hydrolases family 31 protein		Chr3	16886226-16889171	REVERSE	868	201606	#NUM!	#NUM!	#NUM!	33.2018	0	0	0	0	1	0	1	0	0	1	0	1	1	1	0	0	#NUM!	#NUM!	#NUM!	#NUM!	164.379	#NUM!	141.2	#NUM!	#NUM!	220.038	#NUM!	163.782	108.127	177.228	#NUM!	#NUM!	#NUM!	#NUM!	#NUM!	#NUM!
AT1G32160.1	AT1G32160.1	#NUM!	beta-casein (DUF760)		Chr1	11568701-11570241	FORWARD	406	201606	#NUM!	#NUM!	#NUM!	28.2131	0	0	0	0	1	1	0	0	0	1	0	0	0	1	0	0	#NUM!	#NUM!	#NUM!	#NUM!	88.6625	181.593	#NUM!	#NUM!	#NUM!	74.3274	#NUM!	#NUM!	#NUM!	173.997	#NUM!	#NUM!	#NUM!	#NUM!	#NUM!	#NUM!
AT5G13490.1;AT5G13490.2	AT5G13490.1;AT5G13490.2	#NUM!	ADP/ATP carrier 2		Chr5	4336034-4337379	FORWARD	385	201606	#NUM!	#NUM!	#NUM!	36.5142	0	0	0	0	1	1	1	0	1	1	0	1	1	1	0	0	#NUM!	#NUM!	#NUM!	#NUM!	144.358	116.669	150.936	#NUM!	252.802	146.611	#NUM!	232.665	192.743	171.566	#NUM!	#NUM!	#NUM!	#NUM!	#NUM!	#NUM!
AT1G47710.1;AT1G47710.2	AT1G47710.1;AT1G47710.2	#NUM!	Serine protease inhibitor (SERPIN) family protein		Chr1	17558271-17560061;17557124-17560061	FORWARD	391;418	201606	#NUM!	#NUM!	#NUM!	42.1086	0	0	0	0	0	0	0	0	0	0	0	0	1	1	0	0	#NUM!	#NUM!	#NUM!	#NUM!	#NUM!	#NUM!	#NUM!	#NUM!	#NUM!	#NUM!	#NUM!	#NUM!	151.316	136	#NUM!	#NUM!	#NUM!	#NUM!	#NUM!	#NUM!
AT5G56760.1	AT5G56760.1	#NUM!	serine acetyltransferase 1%3B1		Chr5	22961498-22962582	REVERSE	312	201606	#NUM!	#NUM!	#NUM!	33.4906	0	0	0	0	1	0	0	1	0	0	1	0	1	1	0	0	#NUM!	#NUM!	#NUM!	#NUM!	204.001	#NUM!	#NUM!	592.375	#NUM!	#NUM!	126.433	#NUM!	141.686	127.708	#NUM!	#NUM!	#NUM!	#NUM!	#NUM!	#NUM!
AT4G04720.1;AT4G04720.2	AT4G04720.1;AT4G04720.2	#NUM!	calcium-dependent protein kinase 21		Chr4	2394817-2397631	REVERSE	531	201606	#NUM!	#NUM!	#NUM!	38.6408	0	0	0	0	2	0	2	1	2	0	0	0	1	2	0	0	#NUM!	#NUM!	#NUM!	#NUM!	52.8631	#NUM!	79.1726	135.959	70.7495	#NUM!	#NUM!	#NUM!	43.4793	87.3794	#NUM!	#NUM!	#NUM!	#NUM!	#NUM!	#NUM!
AT2G35260.1	AT2G35260.1	#NUM!	CAAX protease self-immunity protein		Chr2	14849642-14851601	FORWARD	382	201606	#NUM!	#NUM!	#NUM!	30.4697	0	0	0	0	0	1	0	0	0	0	0	1	1	1	0	0	#NUM!	#NUM!	#NUM!	#NUM!	#NUM!	335.776	#NUM!	#NUM!	#NUM!	#NUM!	#NUM!	388.244	98.3395	81.4049	#NUM!	#NUM!	#NUM!	#NUM!	#NUM!	#NUM!
AT3G54670.1	AT3G54670.1	#NUM!	Structural maintenance of chromosomes (SMC) family protein		Chr3	20235818-20243701	FORWARD	1218	201606	#NUM!	#NUM!	#NUM!	50.3134	0	0	0	0	1	0	1	0	1	1	1	0	0	1	0	0	#NUM!	#NUM!	#NUM!	#NUM!	349.221	#NUM!	1825.21	#NUM!	95.1716	210.364	75.797	#NUM!	#NUM!	61.9798	#NUM!	#NUM!	#NUM!	#NUM!	#NUM!	#NUM!
AT1G53840.1	AT1G53840.1	#NUM!	pectin methylesterase 1		Chr1	20101533-20103458	FORWARD	586	201606	#NUM!	#NUM!	#NUM!	38.8313	0	0	0	0	1	1	0	0	1	0	0	0	0	1	0	0	#NUM!	#NUM!	#NUM!	#NUM!	1.29465	0.705346	#NUM!	#NUM!	0.513925	#NUM!	#NUM!	#NUM!	#NUM!	2.13653	#NUM!	#NUM!	#NUM!	#NUM!	#NUM!	#NUM!
AT3G20330.1;AT3G20330.2	AT3G20330.1;AT3G20330.2	#NUM!	PYRIMIDINE B		Chr3	7090354-7091904	REVERSE	390	201606	#NUM!	#NUM!	#NUM!	40.3557	0	0	0	0	0	1	0	0	1	1	0	1	0	1	0	0	#NUM!	#NUM!	#NUM!	#NUM!	#NUM!	0.920341	#NUM!	#NUM!	0.934606	1	#NUM!	1.70624	#NUM!	1.1338	#NUM!	#NUM!	#NUM!	#NUM!	#NUM!	#NUM!
AT1G10950.1	AT1G10950.1	#NUM!	transmembrane nine 1		Chr1	3659322-3663622	FORWARD	589	201606	#NUM!	#NUM!	#NUM!	46.9808	0	0	0	0	0	0	1	0	0	1	0	0	0	1	0	0	#NUM!	#NUM!	#NUM!	#NUM!	#NUM!	#NUM!	1	#NUM!	#NUM!	0.36461	#NUM!	#NUM!	#NUM!	1.01472	#NUM!	#NUM!	#NUM!	#NUM!	#NUM!	#NUM!
AT5G25610.1	AT5G25610.1	#NUM!	BURP domain-containing protein		Chr5	8914498-8916684	REVERSE	392	201606	#NUM!	#NUM!	#NUM!	35.2408	0	0	0	0	1	0	0	0	1	0	0	0	0	1	0	0	#NUM!	#NUM!	#NUM!	#NUM!	0.357573	#NUM!	#NUM!	#NUM!	2.17624	#NUM!	#NUM!	#NUM!	#NUM!	1	#NUM!	#NUM!	#NUM!	#NUM!	#NUM!	#NUM!
AT5G45040.1	AT5G45040.1	#NUM!	Cytochrome c		Chr5	18175566-18176851	REVERSE	175	201606	#NUM!	#NUM!	#NUM!	41.8023	0	0	0	0	0	0	1	0	0	1	1	1	0	1	0	0	#NUM!	#NUM!	#NUM!	#NUM!	#NUM!	#NUM!	0.0425249	#NUM!	#NUM!	1.67358	1	1.89223	#NUM!	0.992929	#NUM!	#NUM!	#NUM!	#NUM!	#NUM!	#NUM!
AT3G25070.1;AT3G25070.2	AT3G25070.1;AT3G25070.2	#NUM!	RPM1 interacting protein 4		Chr3	9132458-9133747;9132891-9133747	FORWARD	211;224	201606	#NUM!	#NUM!	#NUM!	47.2948	0	0	0	0	0	1	0	0	1	0	0	0	0	1	0	0	#NUM!	#NUM!	#NUM!	#NUM!	#NUM!	2.64979	#NUM!	#NUM!	1	#NUM!	#NUM!	#NUM!	#NUM!	0.550185	#NUM!	#NUM!	#NUM!	#NUM!	#NUM!	#NUM!
AT4G26630.1;AT4G26630.2	AT4G26630.1;AT4G26630.2	#NUM!	DEK domain-containing chromatin associated protein		Chr4	13430873-13434877	REVERSE	763	201606	#NUM!	#NUM!	#NUM!	42.786	0	0	0	0	0	0	0	1	0	1	1	1	0	0	1	0	#NUM!	#NUM!	#NUM!	#NUM!	#NUM!	#NUM!	#NUM!	135.322	#NUM!	602.954	140.12	76.0003	#NUM!	#NUM!	2664.7	#NUM!	#NUM!	#NUM!	#NUM!	#NUM!
AT4G35560.1;AT4G35560.2	AT4G35560.1;AT4G35560.2	#NUM!	Transducin/WD40 repeat-like superfamily protein		Chr4	16881562-16886878	FORWARD	1049;1050	201606	#NUM!	#NUM!	#NUM!	38.3683	0	0	0	0	0	0	0	0	1	1	0	1	0	1	1	0	#NUM!	#NUM!	#NUM!	#NUM!	#NUM!	#NUM!	#NUM!	#NUM!	840.816	467.215	#NUM!	621.171	#NUM!	765.576	1459.74	#NUM!	#NUM!	#NUM!	#NUM!	#NUM!
AT4G32640.1;AT4G32640.2	AT4G32640.1;AT4G32640.2	#NUM!	Sec23/Sec24 protein transport family protein		Chr4	15742661-15750424	FORWARD	1080	201606	#NUM!	#NUM!	#NUM!	43.3984	0	0	0	0	1	1	1	0	1	1	1	1	0	1	1	0	#NUM!	#NUM!	#NUM!	#NUM!	533.76	231.911	629.581	#NUM!	492.96	803.962	818.967	539.673	#NUM!	578.364	844.217	#NUM!	#NUM!	#NUM!	#NUM!	#NUM!
AT4G38600.1;AT4G38600.2;AT4G38600.3	AT4G38600.1;AT4G38600.2;AT4G38600.3	#NUM!	HECT ubiquitin protein ligase family protein KAK		Chr4	18041503-18049292;18041503-18049073;18041503-18049292	REVERSE	1888;1794;1888	201606	#NUM!	#NUM!	#NUM!	39.9949	0	0	0	0	1	0	1	1	1	0	1	0	1	1	1	0	#NUM!	#NUM!	#NUM!	#NUM!	621.944	#NUM!	606.261	288.447	548.157	#NUM!	971.299	#NUM!	454.023	789.524	601.132	#NUM!	#NUM!	#NUM!	#NUM!	#NUM!
AT5G65240.1;AT5G65240.2	AT5G65240.1;AT5G65240.2	#NUM!	Leucine-rich repeat protein kinase family protein		Chr5	26074980-26077650;26074530-26077650	REVERSE	607;640	201606	#NUM!	#NUM!	#NUM!	48.0939	0	0	0	0	0	1	1	1	1	1	0	0	1	1	1	0	#NUM!	#NUM!	#NUM!	#NUM!	#NUM!	741.647	127.798	443.251	186.362	428.357	#NUM!	#NUM!	315	128.238	387.479	#NUM!	#NUM!	#NUM!	#NUM!	#NUM!
AT1G61740.1	AT1G61740.1	#NUM!	Sulfite exporter TauE/SafE family protein		Chr1	22798365-22801020	REVERSE	458	201606	#NUM!	#NUM!	#NUM!	37.7056	0	0	0	0	1	1	1	1	1	0	1	1	1	1	1	0	#NUM!	#NUM!	#NUM!	#NUM!	121.814	630.459	152.521	199.039	159.423	#NUM!	458.703	131.603	139.473	163.244	343.899	#NUM!	#NUM!	#NUM!	#NUM!	#NUM!
AT1G58200.1;AT1G58200.2	AT1G58200.1;AT1G58200.2	#NUM!	MSCS-like 3		Chr1	21548370-21552488	REVERSE	678	201606	#NUM!	#NUM!	#NUM!	42.8534	0	0	0	0	0	0	0	0	1	1	0	0	1	0	1	0	#NUM!	#NUM!	#NUM!	#NUM!	#NUM!	#NUM!	#NUM!	#NUM!	588.955	359.858	#NUM!	#NUM!	671.795	#NUM!	312.345	#NUM!	#NUM!	#NUM!	#NUM!	#NUM!
AT1G65310.1;AT1G65310.2;AT4G30280.1;AT5G48070.1	AT1G65310.1;AT1G65310.2;AT4G30280.1;AT5G48070.1	#NUM!	xyloglucan endotransglucosylase/hydrolase 17;xyloglucan endotransglucosylase/hydrolase 17;xyloglucan endotransglucosylase/hydrolase 18;xyloglucan endotransglucosylase/hydrolase 20		Chr1;Chr1;Chr4;Chr5	24257262-24258319;24257196-24258319;14825958-14826998;19482158-19483231	FORWARD;FORWARD;REVERSE;FORWARD	282;304;282;282	201606	#NUM!	#NUM!	#NUM!	40.1736	0	0	0	0	1	1	1	1	1	0	1	0	0	0	1	0	#NUM!	#NUM!	#NUM!	#NUM!	730.535	1126.96	589.334	248.165	169.245	#NUM!	122.165	#NUM!	#NUM!	#NUM!	293.743	#NUM!	#NUM!	#NUM!	#NUM!	#NUM!
AT5G42720.1	AT5G42720.1	#NUM!	Glycosyl hydrolase family 17 protein		Chr5	17130535-17132763	FORWARD	438	201606	#NUM!	#NUM!	#NUM!	30.2421	0	0	0	0	0	0	1	1	1	0	1	0	1	1	1	0	#NUM!	#NUM!	#NUM!	#NUM!	#NUM!	#NUM!	262.149	158.98	108.608	#NUM!	102.025	#NUM!	355.105	333.335	268.252	#NUM!	#NUM!	#NUM!	#NUM!	#NUM!
AT5G58100.1;AT5G58100.2	AT5G58100.1;AT5G58100.2	#NUM!	transmembrane protein		Chr5	23507828-23514863	FORWARD	945	201606	#NUM!	#NUM!	#NUM!	32.1019	0	0	0	0	0	1	1	0	0	1	0	0	0	0	1	0	#NUM!	#NUM!	#NUM!	#NUM!	#NUM!	48.2989	58.5434	#NUM!	#NUM!	149.188	#NUM!	#NUM!	#NUM!	#NUM!	231.826	#NUM!	#NUM!	#NUM!	#NUM!	#NUM!
AT1G01430.1	AT1G01430.1	#NUM!	TRICHOME BIREFRINGENCE-LIKE 25		Chr1	156953-158536	REVERSE	456	201606	#NUM!	#NUM!	#NUM!	48.2646	0	0	0	0	1	1	1	1	0	0	1	0	0	1	1	0	#NUM!	#NUM!	#NUM!	#NUM!	301.069	411.506	502.705	258.908	#NUM!	#NUM!	81.859	#NUM!	#NUM!	80.1811	196.225	#NUM!	#NUM!	#NUM!	#NUM!	#NUM!
AT2G23120.1	AT2G23120.1	#NUM!	Late embryogenesis abundant protein%2C group 6		Chr2	9842102-9842353	FORWARD	83	201606	#NUM!	#NUM!	#NUM!	42.4547	0	0	0	0	1	0	0	0	1	1	1	0	1	1	1	0	#NUM!	#NUM!	#NUM!	#NUM!	36.4555	#NUM!	#NUM!	#NUM!	67.2269	132.1	53.7431	#NUM!	134.254	194.423	193.948	#NUM!	#NUM!	#NUM!	#NUM!	#NUM!
AT2G36770.1;AT2G36780.1	AT2G36770.1;AT2G36780.1	#NUM!	UDP-Glycosyltransferase superfamily protein		Chr2	15415227-15416717;15417618-15419108	REVERSE	496	201606	#NUM!	#NUM!	#NUM!	41.5995	0	0	0	0	0	0	0	0	1	1	0	0	1	1	1	0	#NUM!	#NUM!	#NUM!	#NUM!	#NUM!	#NUM!	#NUM!	#NUM!	135.366	247.602	#NUM!	#NUM!	186.78	139.136	188.179	#NUM!	#NUM!	#NUM!	#NUM!	#NUM!
AT1G73480.1	AT1G73480.1	#NUM!	alpha/beta-Hydrolases superfamily protein		Chr1	27629266-27632486	FORWARD	463	201606	#NUM!	#NUM!	#NUM!	42.7046	0	0	0	0	0	1	0	2	2	2	2	0	2	0	2	0	#NUM!	#NUM!	#NUM!	#NUM!	#NUM!	56.5961	#NUM!	96.8282	87.7	119.825	195.478	#NUM!	128.232	#NUM!	136.933	#NUM!	#NUM!	#NUM!	#NUM!	#NUM!
AT4G10430.1;AT4G10430.3;AT4G10430.4;AT4G10430.5;AT4G10430.6;AT4G10430.7;AT4G10430.9	AT4G10430.1;AT4G10430.3;AT4G10430.4;AT4G10430.5;AT4G10430.6;AT4G10430.7;AT4G10430.9	#NUM!	TMPIT-like protein		Chr4	6455110-6457996;6455110-6457996;6455755-6457996;6455755-6457996;6455755-6457996;6455297-6457996;6455755-6457996	REVERSE	347;347;294;294;294;306;294	201606	#NUM!	#NUM!	#NUM!	33.6886	0	0	0	0	0	1	1	0	1	1	1	0	0	0	1	0	#NUM!	#NUM!	#NUM!	#NUM!	#NUM!	96.1148	255.073	#NUM!	44.381	177.187	206.842	#NUM!	#NUM!	#NUM!	131.101	#NUM!	#NUM!	#NUM!	#NUM!	#NUM!
AT5G24710.1	AT5G24710.1	#NUM!	Transducin/WD40 repeat-like superfamily protein		Chr5	8459148-8467920	REVERSE	1377	201606	#NUM!	#NUM!	#NUM!	39.2772	0	0	0	0	0	1	2	2	2	2	2	1	0	2	1	0	#NUM!	#NUM!	#NUM!	#NUM!	#NUM!	85.3674	74.8602	67.3538	24.671	70.0673	72.4364	76.3947	#NUM!	37.7366	116.412	#NUM!	#NUM!	#NUM!	#NUM!	#NUM!
AT4G24690.1	AT4G24690.1	#NUM!	ubiquitin-associated (UBA)/TS-N domain-containing protein / octicosapeptide/Phox/Bemp1 (PB1) domain-containing protein		Chr4	12741191-12744202	FORWARD	704	201606	#NUM!	#NUM!	#NUM!	46.9924	0	0	0	0	2	2	2	2	2	2	2	0	2	0	2	0	#NUM!	#NUM!	#NUM!	#NUM!	193.739	391.173	378.186	299.445	46.8847	86.6013	227.212	#NUM!	59.3768	#NUM!	116.377	#NUM!	#NUM!	#NUM!	#NUM!	#NUM!
AT1G01440.1	AT1G01440.1	#NUM!	hypothetical protein (DUF3133)		Chr1	159935-162219	REVERSE	664	201606	#NUM!	#NUM!	#NUM!	34.9759	0	0	0	0	0	1	0	1	0	0	0	0	0	0	1	0	#NUM!	#NUM!	#NUM!	#NUM!	#NUM!	174.491	#NUM!	569.732	#NUM!	#NUM!	#NUM!	#NUM!	#NUM!	#NUM!	107.86	#NUM!	#NUM!	#NUM!	#NUM!	#NUM!
AT3G17770.1	AT3G17770.1	#NUM!	Dihydroxyacetone kinase		Chr3	6081973-6085957	REVERSE	595	201606	#NUM!	#NUM!	#NUM!	31.1794	0	0	0	0	1	0	1	1	0	1	1	1	1	1	1	0	#NUM!	#NUM!	#NUM!	#NUM!	73.1929	#NUM!	150.925	230.644	#NUM!	95.3734	483.433	409.048	228.044	174.558	92.1478	#NUM!	#NUM!	#NUM!	#NUM!	#NUM!
AT4G19210.1	AT4G19210.1	#NUM!	RNAse l inhibitor protein 2		Chr4	10501906-10504776	FORWARD	605	201606	#NUM!	#NUM!	#NUM!	41.7517	0	0	0	0	0	0	0	0	1	0	1	0	0	0	1	0	#NUM!	#NUM!	#NUM!	#NUM!	#NUM!	#NUM!	#NUM!	#NUM!	1	#NUM!	0.741661	#NUM!	#NUM!	#NUM!	3.27543	#NUM!	#NUM!	#NUM!	#NUM!	#NUM!
AT5G65520.1	AT5G65520.1	#NUM!	Tetratricopeptide repeat (TPR)-like superfamily protein		Chr5	26189876-26190496	REVERSE	206	201606	#NUM!	#NUM!	#NUM!	26.7602	0	0	0	0	0	0	1	0	0	1	1	0	1	0	1	0	#NUM!	#NUM!	#NUM!	#NUM!	#NUM!	#NUM!	1.49406	#NUM!	#NUM!	0.798144	1	#NUM!	0.743072	#NUM!	2.23256	#NUM!	#NUM!	#NUM!	#NUM!	#NUM!
AT3G51160.1	AT3G51160.1	#NUM!	NAD(P)-binding Rossmann-fold superfamily protein		Chr3	19007232-19008353	REVERSE	373	201606	#NUM!	#NUM!	#NUM!	43.7501	0	0	0	0	2	2	0	2	0	0	0	1	2	2	2	0	#NUM!	#NUM!	#NUM!	#NUM!	0.798556	0.948777	#NUM!	1.36134	#NUM!	#NUM!	#NUM!	1	0.942368	3.25142	1.19111	#NUM!	#NUM!	#NUM!	#NUM!	#NUM!
AT4G36210.1;AT4G36210.2;AT4G36210.3	AT4G36210.1;AT4G36210.2;AT4G36210.3	#NUM!	transmembrane/coiled-coil protein (DUF726)		Chr4	17130951-17134302;17130951-17134302;17130354-17134302	FORWARD	550;516;672	201606	#NUM!	#NUM!	#NUM!	29.2542	0	0	0	0	0	0	1	0	0	0	0	0	0	1	1	0	#NUM!	#NUM!	#NUM!	#NUM!	#NUM!	#NUM!	0.743178	#NUM!	#NUM!	#NUM!	#NUM!	#NUM!	#NUM!	1	1.12655	#NUM!	#NUM!	#NUM!	#NUM!	#NUM!
AT1G69295.1;AT1G69295.2	AT1G69295.1;AT1G69295.2	#NUM!	plasmodesmata callose-binding protein 4		Chr1	26050492-26051843;26050492-26052594	REVERSE	222;218	201606	#NUM!	#NUM!	#NUM!	48.475	0	0	0	0	0	0	0	0	0	1	0	0	0	0	1	0	#NUM!	#NUM!	#NUM!	#NUM!	#NUM!	#NUM!	#NUM!	#NUM!	#NUM!	0.893641	#NUM!	#NUM!	#NUM!	#NUM!	1.10636	#NUM!	#NUM!	#NUM!	#NUM!	#NUM!
AT1G55110.1;AT1G55110.2;AT1G55110.3;AT2G02070.1;AT2G02070.2;AT3G13810.1;AT3G13810.2;AT3G13810.3;AT3G13810.4;AT3G13810.5;AT3G13810.6;AT3G45260.1;AT3G45260.2;AT3G50700.1;AT4G02670.1;AT4G02670.2;AT5G03150.1;AT5G60470.1;AT5G60470.2;AT5G60470.3;AT5G66730.1	AT1G55110.1;AT1G55110.2;AT1G55110.3;AT2G02070.1;AT2G02070.2;AT3G13810.1;AT3G13810.2;AT3G13810.3;AT3G13810.4;AT3G13810.5;AT3G13810.6;AT3G45260.1;AT3G45260.2;AT3G50700.1;AT4G02670.1;AT4G02670.2;AT5G03150.1;AT5G60470.1;AT5G60470.2;AT5G60470.3;AT5G66730.1	#NUM!	indeterminate(ID)-domain 7;indeterminate(ID)-domain 7;indeterminate(ID)-domain 7;indeterminate(ID)-domain 5;indeterminate(ID)-domain 5;indeterminate(ID)-domain 11;indeterminate(ID)-domain 11;indeterminate(ID)-domain 11;indeterminate(ID)-domain 11;indeterminate(ID)-domain 11;indeterminate(ID)-domain 11;C2H2-like zinc finger protein;C2H2-like zinc finger protein;indeterminate(ID)-domain 2;indetermi…		Chr1;Chr1;Chr1;Chr2;Chr2;Chr3;Chr3;Chr3;Chr3;Chr3;Chr3;Chr3;Chr3;Chr3;Chr4;Chr4;Chr5;Chr5;Chr5;Chr5;Chr5	20560406-20562625;20560406-20562625;20560406-20562625;505523-509154;505523-509154;4544941-4547300;4544956-4547300;4544998-4547300;4544941-4547300;4544956-4547300;4544998-4547300;16596850-16598550;16596850-16598550;18840945-18842829;1176190-1178489;1176190-1178495;745849-748678;24320614-24322790;24320583-24322790;24320595-24322790;26641914-26643883	REVERSE;REVERSE;REVERSE;FORWARD;FORWARD;FORWARD;FORWARD;FORWARD;FORWARD;FORWARD;FORWARD;REVERSE;REVERSE;FORWARD;REVERSE;REVERSE;FORWARD;FORWARD;FORWARD;FORWARD;REVERSE	455;455;455;602;602;513;514;500;513;508;494;446;446;452;402;404;503;450;459;455;500	201606	#NUM!	#NUM!	#NUM!	47.0898	0	0	0	0	1	0	0	0	0	0	0	0	0	0	1	0	#NUM!	#NUM!	#NUM!	#NUM!	0.900984	#NUM!	#NUM!	#NUM!	#NUM!	#NUM!	#NUM!	#NUM!	#NUM!	#NUM!	1.09902	#NUM!	#NUM!	#NUM!	#NUM!	#NUM!
AT5G08415.1	AT5G08415.1	#NUM!	Radical SAM superfamily protein		Chr5	2710983-2713101	REVERSE	394	201606	#NUM!	#NUM!	#NUM!	27.9043	0	0	0	0	0	0	0	0	1	0	0	0	1	1	1	0	#NUM!	#NUM!	#NUM!	#NUM!	#NUM!	#NUM!	#NUM!	#NUM!	0.631086	#NUM!	#NUM!	#NUM!	0.954652	1.13525	1.04535	#NUM!	#NUM!	#NUM!	#NUM!	#NUM!
AT2G31870.1;AT2G31870.2	AT2G31870.1;AT2G31870.2	#NUM!	Poly (ADP-ribose) glycohydrolase (PARG)		Chr2	13549999-13553756	REVERSE	548;547	201606	#NUM!	#NUM!	#NUM!	32.4337	0	0	0	0	0	0	1	0	1	0	0	0	0	0	1	0	#NUM!	#NUM!	#NUM!	#NUM!	#NUM!	#NUM!	1	#NUM!	2.88471	#NUM!	#NUM!	#NUM!	#NUM!	#NUM!	0.866992	#NUM!	#NUM!	#NUM!	#NUM!	#NUM!
AT1G62570.1	AT1G62570.1	#NUM!	flavin-monooxygenase glucosinolate S-oxygenase 4		Chr1	23169207-23171783	FORWARD	461	201606	#NUM!	#NUM!	#NUM!	45.9233	0	0	0	0	4	5	5	3	8	8	7	6	7	8	7	8	#NUM!	#NUM!	#NUM!	#NUM!	812.555	664.314	587.373	339.488	7121.37	4187.21	9349.4	7035.01	7529.58	7907.86	8934.12	7916.8	#NUM!	#NUM!	#NUM!	#NUM!
AT1G11960.1;AT1G11960.3	AT1G11960.1;AT1G11960.3	#NUM!	ERD (early-responsive to dehydration stress) family protein		Chr1	4039871-4043143	REVERSE	771	201606	#NUM!	#NUM!	#NUM!	29.3817	0	0	0	0	0	1	1	1	1	1	1	1	1	1	1	1	#NUM!	#NUM!	#NUM!	#NUM!	#NUM!	6253.71	5430.82	9203.32	2637.78	5902.04	3207.71	3250.78	3943.13	5042.96	3548.24	6429.21	#NUM!	#NUM!	#NUM!	#NUM!
AT3G14640.1;AT3G14640.2;AT3G14690.1;AT3G14690.2	AT3G14640.1;AT3G14640.2;AT3G14690.1;AT3G14690.2	#NUM!	cytochrome P450%2C family 72%2C subfamily A%2C polypeptide 10;cytochrome P450%2C family 72%2C subfamily A%2C polypeptide 10;cytochrome P450%2C family 72%2C subfamily A%2C polypeptide 15;cytochrome P450%2C family 72%2C subfamily A%2C polypeptide 15		Chr3	4919856-4921787;4919790-4921787;4937410-4939310;4937305-4939310	FORWARD	514;536;512;547	201606	#NUM!	#NUM!	#NUM!	38.7375	0	0	0	0	1	1	1	1	1	1	1	1	1	1	1	1	#NUM!	#NUM!	#NUM!	#NUM!	3786.97	1130.36	4309.59	630.764	2087.63	2819.06	2606.19	1579.52	1726.56	4437.79	4338.73	4246.12	#NUM!	#NUM!	#NUM!	#NUM!
AT5G04760.1	AT5G04760.1	#NUM!	Duplicated homeodomain-like superfamily protein		Chr5	1373752-1374529	REVERSE	215	201606	#NUM!	#NUM!	#NUM!	39.9728	0	0	0	0	0	1	1	1	1	1	1	1	1	1	1	1	#NUM!	#NUM!	#NUM!	#NUM!	#NUM!	756.143	729.851	1063.63	1651.83	1318.67	2044.49	1703.35	1825.82	2683.86	2967.12	3655.03	#NUM!	#NUM!	#NUM!	#NUM!
AT1G21000.1;AT1G21000.2;AT1G76590.1	AT1G21000.1;AT1G21000.2;AT1G76590.1	#NUM!	PLATZ transcription factor family protein		Chr1	7337919-7339088;7338013-7339088;28740875-28741894	FORWARD	246;243;245	201606	#NUM!	#NUM!	#NUM!	40.6529	0	0	0	0	1	1	1	1	1	1	1	1	1	1	1	1	#NUM!	#NUM!	#NUM!	#NUM!	1058.8	1097.13	909.406	893.126	2581.8	3345.96	3207.53	2654.07	2152.94	1860.46	2297.07	3289.99	#NUM!	#NUM!	#NUM!	#NUM!
AT5G61820.1;AT5G61820.2	AT5G61820.1;AT5G61820.2	#NUM!	stress up-regulated Nod 19 protein		Chr5	24834505-24836223	REVERSE	475	201606	#NUM!	#NUM!	#NUM!	42.7728	0	0	0	0	3	2	2	3	4	4	4	3	4	4	4	4	#NUM!	#NUM!	#NUM!	#NUM!	272.633	375.764	384.755	235.949	1884.6	1452.54	1781.2	905.161	1952.86	2873.98	3435.52	2979.32	#NUM!	#NUM!	#NUM!	#NUM!
AT5G58350.1	AT5G58350.1	#NUM!	with no lysine (K) kinase 4		Chr5	23585505-23587681	FORWARD	571	201606	#NUM!	#NUM!	#NUM!	26.7449	0	0	0	0	2	2	2	2	2	2	2	2	2	2	2	2	#NUM!	#NUM!	#NUM!	#NUM!	1327.98	2319.56	2276.15	1963.8	2384.4	2429.39	3232.85	2309.73	2161.31	2510.61	3207.89	2581.3	#NUM!	#NUM!	#NUM!	#NUM!
AT1G22930.1	AT1G22930.1	#NUM!	T-complex protein 11		Chr1	8117521-8121854	FORWARD	1131	201606	#NUM!	#NUM!	#NUM!	51.5334	0	0	0	0	5	4	4	5	9	9	8	9	9	6	7	8	#NUM!	#NUM!	#NUM!	#NUM!	407.024	668.264	1262.04	1064.39	2051.68	1655.53	2867.26	1626.6	1127.8	1518.64	1648.76	2449.43	#NUM!	#NUM!	#NUM!	#NUM!
AT1G69490.1	AT1G69490.1	#NUM!	NAC-like%2C activated by AP3/PI		Chr1	26122233-26123222	FORWARD	268	201606	#NUM!	#NUM!	#NUM!	43.7162	0	0	0	0	1	1	1	1	1	1	1	1	1	1	1	1	#NUM!	#NUM!	#NUM!	#NUM!	230.321	233.15	295.887	624.378	2126.63	968.899	2243.35	1690.35	467.938	471.203	2499.11	2086.96	#NUM!	#NUM!	#NUM!	#NUM!
AT1G72040.1	AT1G72040.1	#NUM!	P-loop containing nucleoside triphosphate hydrolases superfamily protein		Chr1	27112159-27114248	REVERSE	580	201606	#NUM!	#NUM!	#NUM!	32.0056	0	0	0	0	1	1	1	1	1	1	1	1	1	0	0	1	#NUM!	#NUM!	#NUM!	#NUM!	2266.7	1966.19	1535.96	3400.16	751.935	1915.7	2653.21	1130.22	1756.41	#NUM!	#NUM!	2073.34	#NUM!	#NUM!	#NUM!	#NUM!
AT1G07430.1;AT2G29380.1;AT3G11410.1;AT5G59220.1;AT5G59220.2	AT1G07430.1;AT2G29380.1;AT3G11410.1;AT5G59220.1;AT5G59220.2	#NUM!	highly ABA-induced PP2C protein 2;highly ABA-induced PP2C protein 3;protein phosphatase 2CA;PP2C protein (Clade A protein phosphatases type 2C);PP2C protein (Clade A protein phosphatases type 2C)		Chr1;Chr2;Chr3;Chr5;Chr5	2281151-2282656;12608855-12610124;3584181-3585649;23894672-23896497;23895137-23896497	REVERSE;FORWARD;REVERSE;REVERSE;REVERSE	442;362;399;413;302	201606	#NUM!	#NUM!	#NUM!	44.1984	0	0	0	0	0	0	0	0	1	1	1	1	0	1	1	1	#NUM!	#NUM!	#NUM!	#NUM!	#NUM!	#NUM!	#NUM!	#NUM!	591.213	658.178	1871.99	620.796	#NUM!	1159.79	921.874	1968.84	#NUM!	#NUM!	#NUM!	#NUM!
AT2G39980.1	AT2G39980.1	#NUM!	HXXXD-type acyl-transferase family protein		Chr2	16688437-16689885	REVERSE	482	201606	#NUM!	#NUM!	#NUM!	47.4234	0	0	0	0	2	3	3	2	3	3	3	3	3	3	3	3	#NUM!	#NUM!	#NUM!	#NUM!	942.187	1042.63	1362.73	1062.54	1308.6	1884.04	1752.98	1773.86	1479.04	1028.34	1420.77	1880.9	#NUM!	#NUM!	#NUM!	#NUM!
AT3G50450.1	AT3G50450.1	#NUM!	homolog of RPW8 1		Chr3	18722415-18723135	FORWARD	189	201606	#NUM!	#NUM!	#NUM!	35.3221	0	0	0	0	0	0	0	0	1	1	1	1	1	1	1	1	#NUM!	#NUM!	#NUM!	#NUM!	#NUM!	#NUM!	#NUM!	#NUM!	825.736	1267.93	2048.44	894.599	2100.77	602.494	420.239	1806.67	#NUM!	#NUM!	#NUM!	#NUM!
AT5G57800.1	AT5G57800.1	#NUM!	Fatty acid hydroxylase superfamily		Chr5	23420589-23423832	FORWARD	632	201606	#NUM!	#NUM!	#NUM!	28.2223	0	0	0	0	1	1	1	0	1	1	1	1	1	1	1	1	#NUM!	#NUM!	#NUM!	#NUM!	834.638	179.392	543.889	#NUM!	840.892	908.416	2225.74	986.579	1277.46	1786.41	2301.67	1717.19	#NUM!	#NUM!	#NUM!	#NUM!
AT3G19290.1;AT3G19290.2;AT3G19290.3;AT3G19290.4;AT3G19290.5	AT3G19290.1;AT3G19290.2;AT3G19290.3;AT3G19290.4;AT3G19290.5	#NUM!	ABRE binding factor 4		Chr3	6687956-6689784;6687956-6689713;6687956-6689784;6687956-6689470;6687956-6689784	FORWARD	431;415;432;410;431	201606	#NUM!	#NUM!	#NUM!	44.6466	0	0	0	0	0	1	0	0	1	1	1	1	1	1	1	1	#NUM!	#NUM!	#NUM!	#NUM!	#NUM!	216.55	#NUM!	#NUM!	648.359	591.645	1939.48	943.303	439.689	1456.11	1601.96	1697.37	#NUM!	#NUM!	#NUM!	#NUM!
AT4G32940.1	AT4G32940.1	#NUM!	gamma vacuolar processing enzyme		Chr4	15900557-15903161	REVERSE	494	201606	#NUM!	#NUM!	#NUM!	40.5273	0	0	0	0	3	2	3	1	3	2	2	2	1	3	3	2	#NUM!	#NUM!	#NUM!	#NUM!	898.378	1566.17	812.356	860.748	1508.43	1016.92	1776.72	999.51	1365.52	1488.54	1960.43	1642.15	#NUM!	#NUM!	#NUM!	#NUM!
AT2G43020.1;AT3G59050.1	AT2G43020.1;AT3G59050.1	#NUM!	polyamine oxidase 2;polyamine oxidase 3		Chr2;Chr3	17891945-17894440;21824932-21827173	FORWARD;REVERSE	490;488	201606	#NUM!	#NUM!	#NUM!	42.6675	0	0	0	0	1	1	1	1	1	1	1	1	1	1	1	1	#NUM!	#NUM!	#NUM!	#NUM!	355.091	817.529	200.174	501.456	1141.23	1234.47	1053.16	871.025	1135.19	735.56	1909.45	1523.21	#NUM!	#NUM!	#NUM!	#NUM!
AT4G26080.1	AT4G26080.1	#NUM!	Protein phosphatase 2C family protein		Chr4	13220231-13221828	REVERSE	434	201606	#NUM!	#NUM!	#NUM!	46.0032	0	0	0	0	0	0	0	2	4	4	3	3	2	3	4	3	#NUM!	#NUM!	#NUM!	#NUM!	#NUM!	#NUM!	#NUM!	128.156	1146.35	950.796	1217.29	1027.08	1208.4	997.216	1079.61	1503.67	#NUM!	#NUM!	#NUM!	#NUM!
AT5G22500.1	AT5G22500.1	#NUM!	fatty acid reductase 1		Chr5	7470541-7473916	FORWARD	491	201606	#NUM!	#NUM!	#NUM!	40.7523	0	0	0	0	2	2	2	2	2	2	2	2	2	2	2	2	#NUM!	#NUM!	#NUM!	#NUM!	1075.2	1612.62	1372.71	905.835	822.339	741.061	1368.13	931.343	758.422	596.209	1208.52	1416.53	#NUM!	#NUM!	#NUM!	#NUM!
AT1G27320.1	AT1G27320.1	#NUM!	histidine kinase 3		Chr1	9487780-9492027	FORWARD	1036	201606	#NUM!	#NUM!	#NUM!	46.6017	0	0	0	0	0	2	2	1	2	2	2	1	2	2	2	2	#NUM!	#NUM!	#NUM!	#NUM!	#NUM!	714.721	1600.65	2610.61	1180.84	490.608	1474.28	875.229	1063.25	968.934	1690.06	1410.7	#NUM!	#NUM!	#NUM!	#NUM!
AT5G41040.1;AT5G41040.2	AT5G41040.1;AT5G41040.2	#NUM!	HXXXD-type acyl-transferase family protein		Chr5	16431448-16433086;16431582-16433086	FORWARD	457;441	201606	#NUM!	#NUM!	#NUM!	49.3495	0	0	0	0	2	1	0	0	4	3	4	3	4	4	4	4	#NUM!	#NUM!	#NUM!	#NUM!	89.0886	154.398	#NUM!	#NUM!	1025.42	1212.24	1091.07	673.48	1366.68	967.913	1256.65	1408.26	#NUM!	#NUM!	#NUM!	#NUM!
AT1G68530.1	AT1G68530.1	#NUM!	3-ketoacyl-CoA synthase 6		Chr1	25712881-25714733	REVERSE	497	201606	#NUM!	#NUM!	#NUM!	48.8977	0	0	0	0	2	6	5	0	6	6	7	6	6	7	7	6	#NUM!	#NUM!	#NUM!	#NUM!	107.497	143.284	185.128	#NUM!	990.061	658.318	1161.27	1046.91	801.694	1128.54	1609.23	1323.32	#NUM!	#NUM!	#NUM!	#NUM!
AT5G05690.1;AT5G05690.3	AT5G05690.1;AT5G05690.3	#NUM!	Cytochrome P450 superfamily protein		Chr5	1702907-1706705;1702907-1706348	REVERSE	472;353	201606	#NUM!	#NUM!	#NUM!	39.2833	0	0	0	0	2	2	2	2	2	2	2	2	1	2	2	1	#NUM!	#NUM!	#NUM!	#NUM!	767.766	1700.7	1707.14	2908.44	918.146	1090.62	838.322	1273.9	876.759	1025.09	1377.32	1279.84	#NUM!	#NUM!	#NUM!	#NUM!
AT1G80110.1	AT1G80110.1	#NUM!	phloem protein 2-B11		Chr1	30135466-30136767	FORWARD	257	201606	#NUM!	#NUM!	#NUM!	42.8623	0	0	0	0	0	0	0	0	1	1	1	0	1	0	1	1	#NUM!	#NUM!	#NUM!	#NUM!	#NUM!	#NUM!	#NUM!	#NUM!	822.456	730.009	1482.44	#NUM!	1450.86	#NUM!	1406.15	1226.57	#NUM!	#NUM!	#NUM!	#NUM!
AT4G37360.1;AT4G37370.1	AT4G37360.1;AT4G37370.1	#NUM!	cytochrome P450%2C family 81%2C subfamily D%2C polypeptide 2;cytochrome P450%2C family 81%2C subfamily D%2C polypeptide 8		Chr4	17567124-17568858;17569971-17571678	REVERSE	499;497	201606	#NUM!	#NUM!	#NUM!	44.4671	0	0	0	0	1	0	0	0	1	1	1	1	1	1	1	1	#NUM!	#NUM!	#NUM!	#NUM!	665.912	#NUM!	#NUM!	#NUM!	941.614	955.331	1203.9	1283.56	603.519	579.549	614.137	1100.01	#NUM!	#NUM!	#NUM!	#NUM!
AT2G41190.1;AT2G41190.2	AT2G41190.1;AT2G41190.2	#NUM!	Transmembrane amino acid transporter family protein		Chr2	17167561-17170145;17167965-17170145	REVERSE	536;506	201606	#NUM!	#NUM!	#NUM!	44.3056	0	0	0	0	0	1	0	0	3	3	3	4	4	4	4	4	#NUM!	#NUM!	#NUM!	#NUM!	#NUM!	114.076	#NUM!	#NUM!	581.381	694.407	1092.04	712.736	730.476	608.668	955.864	1056.45	#NUM!	#NUM!	#NUM!	#NUM!
AT3G13670.1;AT5G18190.1;AT5G18190.2	AT3G13670.1;AT5G18190.1;AT5G18190.2	#NUM!	Protein kinase family protein		Chr3;Chr5;Chr5	4469434-4473234;6010215-6013724;6010215-6013724	FORWARD;REVERSE;REVERSE	703;691;691	201606	#NUM!	#NUM!	#NUM!	52.0606	0	0	0	0	1	1	1	1	1	1	1	0	0	1	1	1	#NUM!	#NUM!	#NUM!	#NUM!	635.522	1068.53	758.133	424.73	671.208	737.676	493.892	#NUM!	#NUM!	386.05	167.934	1035.39	#NUM!	#NUM!	#NUM!	#NUM!
AT3G19390.1	AT3G19390.1	#NUM!	Granulin repeat cysteine protease family protein		Chr3	6723024-6724768	FORWARD	452	201606	#NUM!	#NUM!	#NUM!	34.7418	0	0	0	0	0	1	0	1	1	1	0	0	1	1	0	1	#NUM!	#NUM!	#NUM!	#NUM!	#NUM!	1028.46	#NUM!	1028.96	542.545	552.599	#NUM!	#NUM!	681.352	730.411	#NUM!	917.096	#NUM!	#NUM!	#NUM!	#NUM!
AT4G12070.1	AT4G12070.1	#NUM!	hypothetical protein		Chr4	7231941-7234272	FORWARD	483	201606	#NUM!	#NUM!	#NUM!	40.9372	0	0	0	0	0	1	1	1	1	1	0	1	1	1	1	1	#NUM!	#NUM!	#NUM!	#NUM!	#NUM!	795.707	388.176	756.266	653.188	581.249	#NUM!	491.111	534.148	903.046	785.859	882.154	#NUM!	#NUM!	#NUM!	#NUM!
AT3G23920.1	AT3G23920.1	#NUM!	beta-amylase 1		Chr3	8641722-8644199	FORWARD	575	201606	#NUM!	#NUM!	#NUM!	52.7705	0	0	0	0	4	5	3	5	9	9	9	9	9	8	9	9	#NUM!	#NUM!	#NUM!	#NUM!	129.439	185.593	166.676	99.7315	845.199	859.895	991.923	486.863	918.862	506.532	976.956	871.09	#NUM!	#NUM!	#NUM!	#NUM!
AT2G34357.1	AT2G34357.1	#NUM!	ARM repeat superfamily protein		Chr2	14499236-14505555	FORWARD	1280	201606	#NUM!	#NUM!	#NUM!	46.2902	0	0	0	0	1	1	2	2	1	2	2	1	1	1	2	1	#NUM!	#NUM!	#NUM!	#NUM!	1293.43	1104.36	1181.37	905.705	660.246	604.734	697.461	378.721	766.96	577.299	855.373	867.156	#NUM!	#NUM!	#NUM!	#NUM!
AT4G13250.1	AT4G13250.1	#NUM!	NAD(P)-binding Rossmann-fold superfamily protein		Chr4	7684417-7686691	REVERSE	496	201606	#NUM!	#NUM!	#NUM!	48.3967	0	0	0	0	5	3	4	5	5	4	5	4	5	4	4	4	#NUM!	#NUM!	#NUM!	#NUM!	373.887	807.439	577.893	1117.38	1313.48	812.483	1201.82	727.511	1000.89	828.236	1105.16	839.855	#NUM!	#NUM!	#NUM!	#NUM!
AT4G00360.1	AT4G00360.1	#NUM!	cytochrome P450%2C family 86%2C subfamily A%2C polypeptide 2		Chr4	160951-162778	FORWARD	553	201606	#NUM!	#NUM!	#NUM!	48.8474	0	0	0	0	8	8	8	6	9	9	9	8	8	7	8	8	#NUM!	#NUM!	#NUM!	#NUM!	362.381	371.272	625.394	515.111	974.071	682.675	807.463	751.656	936.468	1089.45	881.072	803.392	#NUM!	#NUM!	#NUM!	#NUM!
AT3G20250.1;AT3G20250.2;AT3G20250.3	AT3G20250.1;AT3G20250.2;AT3G20250.3	#NUM!	pumilio 5		Chr3	7059098-7062660	REVERSE	913;949;949	201606	#NUM!	#NUM!	#NUM!	50.5857	0	0	0	0	2	2	2	1	2	1	2	1	2	2	2	2	#NUM!	#NUM!	#NUM!	#NUM!	362.58	498.076	431.4	496.727	364.789	501.608	479.718	291.178	460.744	747.871	583.868	797.409	#NUM!	#NUM!	#NUM!	#NUM!
AT2G26650.1;AT2G26650.2	AT2G26650.1;AT2G26650.2	#NUM!	K+ transporter 1		Chr2	11331965-11336444;11331965-11335064	REVERSE	857;752	201606	#NUM!	#NUM!	#NUM!	43.2092	0	0	0	0	1	1	1	0	1	1	0	0	1	0	0	1	#NUM!	#NUM!	#NUM!	#NUM!	108.184	387.985	1063.09	#NUM!	260.587	166.314	#NUM!	#NUM!	285.87	#NUM!	#NUM!	795.239	#NUM!	#NUM!	#NUM!	#NUM!
AT1G28380.1	AT1G28380.1	#NUM!	MAC/Perforin domain-containing protein		Chr1	9963696-9966060	FORWARD	612	201606	#NUM!	#NUM!	#NUM!	43.3098	0	0	0	0	1	1	1	1	1	1	1	1	0	1	1	1	#NUM!	#NUM!	#NUM!	#NUM!	1398.93	278.646	1583.92	1487.86	673.283	557.59	1326.87	1358.28	#NUM!	1499.26	1338.62	774.59	#NUM!	#NUM!	#NUM!	#NUM!
AT1G22410.1	AT1G22410.1	#NUM!	Class-II DAHP synthetase family protein		Chr1	7912120-7914742	FORWARD	527	201606	#NUM!	#NUM!	#NUM!	35.5044	0	0	0	0	1	1	1	1	1	1	1	0	1	0	1	1	#NUM!	#NUM!	#NUM!	#NUM!	784.559	720.844	789.513	1310.76	446.798	286.213	358.814	#NUM!	339.741	#NUM!	613.777	757.57	#NUM!	#NUM!	#NUM!	#NUM!
AT2G40000.1	AT2G40000.1	#NUM!	ortholog of sugar beet HS1 PRO-1 2		Chr2	16700649-16701956	REVERSE	435	201606	#NUM!	#NUM!	#NUM!	52.081	0	0	0	0	3	5	5	4	8	8	6	7	8	5	6	8	#NUM!	#NUM!	#NUM!	#NUM!	370.539	328.696	346.93	388.294	880.203	890.655	623.912	664.049	432.017	427.246	455.258	715.928	#NUM!	#NUM!	#NUM!	#NUM!
AT2G37040.1;AT3G53260.1	AT2G37040.1;AT3G53260.1	#NUM!	PHE ammonia lyase 1;phenylalanine ammonia-lyase 2		Chr2;Chr3	15557602-15560237;19744256-19746619	REVERSE	725;717	201606	#NUM!	#NUM!	#NUM!	50.0403	0	0	0	0	1	2	0	2	2	2	2	1	2	0	0	2	#NUM!	#NUM!	#NUM!	#NUM!	206.346	183.2	#NUM!	189.151	331.172	514.087	538.544	283.26	285.616	#NUM!	#NUM!	698.038	#NUM!	#NUM!	#NUM!	#NUM!
AT4G27260.1	AT4G27260.1	#NUM!	Auxin-responsive GH3 family protein		Chr4	13653704-13655892	FORWARD	612	201606	#NUM!	#NUM!	#NUM!	27.0926	0	0	0	0	0	1	0	0	1	1	1	1	1	1	1	1	#NUM!	#NUM!	#NUM!	#NUM!	#NUM!	875.757	#NUM!	#NUM!	1179.21	1193.71	2367.3	925.878	304.293	269.633	957.471	685.67	#NUM!	#NUM!	#NUM!	#NUM!
AT5G19140.1;AT5G19140.2	AT5G19140.1;AT5G19140.2	#NUM!	aluminum induced protein with YGL and LRDR motifs		Chr5	6423398-6425785	FORWARD	234;222	201606	#NUM!	#NUM!	#NUM!	45.3407	0	0	0	0	1	1	1	1	1	1	1	0	0	1	1	1	#NUM!	#NUM!	#NUM!	#NUM!	397.104	86.3543	422.78	892.525	294.95	150.804	164.726	#NUM!	#NUM!	112.889	172.488	672.839	#NUM!	#NUM!	#NUM!	#NUM!
AT1G78000.1;AT1G78000.2;AT1G78000.3;AT1G78000.4;AT1G78000.5;AT1G78000.7	AT1G78000.1;AT1G78000.2;AT1G78000.3;AT1G78000.4;AT1G78000.5;AT1G78000.7	#NUM!	sulfate transporter 1%3B2		Chr1	29329889-29332877;29329889-29332877;29329889-29332877;29329889-29332498;29329889-29332648;29330462-29332498	FORWARD	653;653;653;595;614;460	201606	#NUM!	#NUM!	#NUM!	38.1337	0	0	0	0	1	1	1	1	1	0	1	1	1	0	1	1	#NUM!	#NUM!	#NUM!	#NUM!	3511.83	6729.56	5107.47	6350.49	652.017	#NUM!	1153.83	858.853	435.818	#NUM!	1187.93	632.078	#NUM!	#NUM!	#NUM!	#NUM!
AT3G01560.1;AT3G01560.2	AT3G01560.1;AT3G01560.2	#NUM!	proline-rich receptor-like kinase%2C putative (DUF1421)		Chr3	219884-221707;220391-221707	FORWARD	511;382	201606	#NUM!	#NUM!	#NUM!	33.1869	0	0	0	0	1	1	1	1	1	1	0	1	0	0	1	1	#NUM!	#NUM!	#NUM!	#NUM!	538.646	1270.82	439.758	1534.91	227.434	374.199	#NUM!	373.508	#NUM!	#NUM!	237.174	628.099	#NUM!	#NUM!	#NUM!	#NUM!
AT1G33560.1;AT5G04720.1;AT5G47280.1	AT1G33560.1;AT5G04720.1;AT5G47280.1	#NUM!	Disease resistance protein (CC-NBS-LRR class) family;ADR1-like 2;ADR1-like 3		Chr1;Chr5;Chr5	12169092-12171878;1360748-1363665;19193157-19195559	FORWARD	787;811;623	201606	#NUM!	#NUM!	#NUM!	36.8066	0	0	0	0	2	2	2	2	2	2	2	1	1	2	2	2	#NUM!	#NUM!	#NUM!	#NUM!	638.369	1199.99	518.839	1092.73	641.982	1135.25	564.471	345.741	240.896	694.287	997.298	615.8	#NUM!	#NUM!	#NUM!	#NUM!
AT5G06760.1	AT5G06760.1	#NUM!	Late Embryogenesis Abundant 4-5		Chr5	2089754-2090313	REVERSE	158	201606	#NUM!	#NUM!	#NUM!	48.7456	0	0	0	0	0	0	0	0	1	1	1	1	1	1	1	1	#NUM!	#NUM!	#NUM!	#NUM!	#NUM!	#NUM!	#NUM!	#NUM!	712.273	426.163	1122.09	944.191	2735.76	772.823	1324.43	604.625	#NUM!	#NUM!	#NUM!	#NUM!
AT5G52300.1;AT5G52300.2	AT5G52300.1;AT5G52300.2	#NUM!	CAP160 protein		Chr5	21237205-21239404	FORWARD	619;618	201606	#NUM!	#NUM!	#NUM!	47.9811	0	0	0	0	0	3	0	0	8	7	7	7	7	8	8	9	#NUM!	#NUM!	#NUM!	#NUM!	#NUM!	23.9122	#NUM!	#NUM!	413.113	227.679	297.39	332.118	405.676	399.529	384.444	538.31	#NUM!	#NUM!	#NUM!	#NUM!
AT4G09150.1;AT4G09150.2	AT4G09150.1;AT4G09150.2	#NUM!	T-complex protein 11		Chr4	5828753-5833475	FORWARD	1097;1098	201606	#NUM!	#NUM!	#NUM!	37.3061	0	0	0	0	1	1	1	0	1	0	1	0	1	1	1	1	#NUM!	#NUM!	#NUM!	#NUM!	473.666	1002.75	7.7226	#NUM!	215.372	#NUM!	269.954	#NUM!	547.66	101.934	3.74412	526.536	#NUM!	#NUM!	#NUM!	#NUM!
AT1G58190.2;AT1G58190.3;AT1G58190.4;AT2G34930.1	AT1G58190.2;AT1G58190.3;AT1G58190.4;AT2G34930.1	#NUM!	receptor like protein 9;receptor like protein 9;receptor like protein 9;disease resistance family protein / LRR family protein		Chr1;Chr1;Chr1;Chr2	21540720-21547996;21544760-21547996;21545401-21547996;14737169-14739886	FORWARD;FORWARD;FORWARD;REVERSE	1029;940;767;905	201606	#NUM!	#NUM!	#NUM!	32.4809	0	0	0	0	1	1	1	1	1	1	1	0	1	1	1	1	#NUM!	#NUM!	#NUM!	#NUM!	650.696	824.534	764.594	546.408	310.712	561.414	165.971	#NUM!	338.987	541.401	151.515	508.953	#NUM!	#NUM!	#NUM!	#NUM!
AT3G24160.1	AT3G24160.1	#NUM!	putative type 1 membrane protein		Chr3	8726241-8729023	FORWARD	364	201606	#NUM!	#NUM!	#NUM!	34.9349	0	0	0	0	1	1	1	1	1	1	0	1	1	1	1	1	#NUM!	#NUM!	#NUM!	#NUM!	545.02	656.555	925.047	287.179	388.726	464.291	#NUM!	518.059	515.793	357.259	865.725	508.166	#NUM!	#NUM!	#NUM!	#NUM!
AT5G62020.1	AT5G62020.1	#NUM!	heat shock transcription factor B2A		Chr5	24916212-24917194	FORWARD	299	201606	#NUM!	#NUM!	#NUM!	47.0498	0	0	0	0	0	1	0	0	1	1	1	1	1	1	1	1	#NUM!	#NUM!	#NUM!	#NUM!	#NUM!	305.84	#NUM!	#NUM!	314.131	577.758	598.797	350.498	433.45	426.295	583.838	483.021	#NUM!	#NUM!	#NUM!	#NUM!
AT5G24530.1	AT5G24530.1	#NUM!	2-oxoglutarate (2OG) and Fe(II)-dependent oxygenase superfamily protein		Chr5	8378964-8383154	FORWARD	341	201606	#NUM!	#NUM!	#NUM!	37.2678	0	0	0	0	0	2	2	2	2	2	2	2	2	2	2	2	#NUM!	#NUM!	#NUM!	#NUM!	#NUM!	532.56	217.516	459.505	841.608	355.178	788.513	308.312	221.089	242.802	246.369	464.772	#NUM!	#NUM!	#NUM!	#NUM!
AT5G54300.1	AT5G54300.1	#NUM!	cotton fiber-like protein (DUF761)		Chr5	22054270-22055342	REVERSE	326	201606	#NUM!	#NUM!	#NUM!	49.4947	0	0	0	0	0	0	0	0	1	1	1	1	1	1	1	1	#NUM!	#NUM!	#NUM!	#NUM!	#NUM!	#NUM!	#NUM!	#NUM!	298.94	95.5698	401.428	164.584	573.637	307.336	371.555	450.741	#NUM!	#NUM!	#NUM!	#NUM!
AT1G21450.1	AT1G21450.1	#NUM!	SCARECROW-like 1		Chr1	7509721-7511502	FORWARD	593	201606	#NUM!	#NUM!	#NUM!	46.4914	0	0	0	0	1	1	1	0	1	1	0	1	1	1	1	1	#NUM!	#NUM!	#NUM!	#NUM!	442.831	499.805	744.371	#NUM!	535.006	469.563	#NUM!	468.812	320.364	331.975	238.108	440.479	#NUM!	#NUM!	#NUM!	#NUM!
AT1G06390.1;AT1G06390.2;AT2G30980.1;AT4G18710.1	AT1G06390.1;AT1G06390.2;AT2G30980.1;AT4G18710.1	#NUM!	GSK3/SHAGGY-like protein kinase 1;GSK3/SHAGGY-like protein kinase 1;SHAGGY-related protein kinase dZeta;Protein kinase superfamily protein		Chr1;Chr1;Chr2;Chr4	1946860-1950417;1946860-1950417;13182350-13185870;10296474-10298913	FORWARD;FORWARD;REVERSE;FORWARD	407;407;412;380	201606	#NUM!	#NUM!	#NUM!	37.8742	0	0	0	0	1	2	2	2	2	2	1	1	1	2	2	2	#NUM!	#NUM!	#NUM!	#NUM!	714.966	1258.83	480.364	1134.34	367.463	914.36	1285.08	263.625	731.061	1061.34	997.253	435.092	#NUM!	#NUM!	#NUM!	#NUM!
AT1G79750.1	AT1G79750.1	#NUM!	NADP-malic enzyme 4		Chr1	30007655-30011179	REVERSE	646	201606	#NUM!	#NUM!	#NUM!	31.5996	0	0	0	0	1	1	0	1	1	0	0	0	0	0	0	1	#NUM!	#NUM!	#NUM!	#NUM!	3251.34	3678.26	#NUM!	14102.1	1543.28	#NUM!	#NUM!	#NUM!	#NUM!	#NUM!	#NUM!	427.074	#NUM!	#NUM!	#NUM!	#NUM!
AT4G27320.1;AT4G27320.2	AT4G27320.1;AT4G27320.2	#NUM!	Adenine nucleotide alpha hydrolases-like superfamily protein		Chr4	13678860-13680717;13679938-13680717	REVERSE	260;259	201606	#NUM!	#NUM!	#NUM!	28.6002	0	0	0	0	0	0	1	0	1	1	1	1	1	1	1	1	#NUM!	#NUM!	#NUM!	#NUM!	#NUM!	#NUM!	828.073	#NUM!	706.317	522.126	821.435	170.631	259.085	455.162	209.963	425.422	#NUM!	#NUM!	#NUM!	#NUM!
AT4G34000.1;AT4G34000.2;AT4G34000.4	AT4G34000.1;AT4G34000.2;AT4G34000.4	#NUM!	abscisic acid responsive elements-binding factor 3		Chr4	16296008-16297971	FORWARD	454	201606	#NUM!	#NUM!	#NUM!	31.2224	0	0	0	0	0	0	0	0	1	1	1	0	1	1	0	1	#NUM!	#NUM!	#NUM!	#NUM!	#NUM!	#NUM!	#NUM!	#NUM!	364.669	303.464	198.49	#NUM!	442.054	242.235	#NUM!	420.322	#NUM!	#NUM!	#NUM!	#NUM!
AT2G25740.1	AT2G25740.1	#NUM!	ATP-dependent protease La (LON) domain protein		Chr2	10980175-10983632	FORWARD	547	201606	#NUM!	#NUM!	#NUM!	41.6398	0	0	0	0	1	0	1	0	1	0	0	1	1	1	1	1	#NUM!	#NUM!	#NUM!	#NUM!	535.606	#NUM!	418.194	#NUM!	102.432	#NUM!	#NUM!	325.661	200.327	316.423	212.619	412.944	#NUM!	#NUM!	#NUM!	#NUM!
AT4G37760.1	AT4G37760.1	#NUM!	squalene epoxidase 3		Chr4	17744085-17746426	FORWARD	525	201606	#NUM!	#NUM!	#NUM!	36.0373	0	0	0	0	1	3	2	3	3	3	3	1	3	3	3	3	#NUM!	#NUM!	#NUM!	#NUM!	181.126	214.035	295.206	167.152	597.287	411.11	366.308	257.852	371.597	354.964	470.691	388.326	#NUM!	#NUM!	#NUM!	#NUM!
AT1G30100.1;AT3G14440.1;AT4G18350.1	AT1G30100.1;AT3G14440.1;AT4G18350.1	#NUM!	nine-cis-epoxycarotenoid dioxygenase 5;nine-cis-epoxycarotenoid dioxygenase 3;nine-cis-epoxycarotenoid dioxygenase 2		Chr1;Chr3;Chr4	10571383-10573152;4831678-4833477;10142672-10144423	FORWARD;REVERSE;FORWARD	589;599;583	201606	#NUM!	#NUM!	#NUM!	34.8959	0	0	0	0	0	0	0	0	1	1	1	1	1	1	1	1	#NUM!	#NUM!	#NUM!	#NUM!	#NUM!	#NUM!	#NUM!	#NUM!	393.033	346.358	600.203	693.251	298.255	425.329	334.654	387.066	#NUM!	#NUM!	#NUM!	#NUM!
AT5G43470.1;AT5G43470.2;AT5G43470.3;AT5G43470.4	AT5G43470.1;AT5G43470.2;AT5G43470.3;AT5G43470.4	#NUM!	Disease resistance protein (CC-NBS-LRR class) family		Chr5	17463130-17466658	REVERSE	908	201606	#NUM!	#NUM!	#NUM!	32.3218	0	0	0	0	1	1	1	0	1	1	0	1	1	1	1	1	#NUM!	#NUM!	#NUM!	#NUM!	188.735	422.975	495.847	#NUM!	434.508	216.522	#NUM!	222.919	565.333	314.192	380.51	386.225	#NUM!	#NUM!	#NUM!	#NUM!
AT5G50320.1	AT5G50320.1	#NUM!	radical SAM domain-containing protein / GCN5-related N-acetyltransferase (GNAT) family protein		Chr5	20481200-20484811	REVERSE	565	201606	#NUM!	#NUM!	#NUM!	41.8318	0	0	0	0	1	0	1	0	1	1	0	0	0	0	1	1	#NUM!	#NUM!	#NUM!	#NUM!	586.763	#NUM!	498.491	#NUM!	164.096	606.467	#NUM!	#NUM!	#NUM!	#NUM!	685.941	383.758	#NUM!	#NUM!	#NUM!	#NUM!
AT3G27530.1	AT3G27530.1	#NUM!	golgin Putative 6		Chr3	10193778-10199659	REVERSE	914	201606	#NUM!	#NUM!	#NUM!	51.909	0	0	0	0	0	1	1	1	1	1	1	0	0	1	1	1	#NUM!	#NUM!	#NUM!	#NUM!	#NUM!	260.923	330.695	526.938	112.095	149.939	116.106	#NUM!	#NUM!	106.745	638.568	380.002	#NUM!	#NUM!	#NUM!	#NUM!
AT1G23080.1;AT1G23080.2;AT1G23080.3;AT1G23080.4	AT1G23080.1;AT1G23080.2;AT1G23080.3;AT1G23080.4	#NUM!	Auxin efflux carrier family protein		Chr1	8180768-8183406;8181644-8183406;8180768-8183406;8180768-8183406	REVERSE	619;527;615;615	201606	#NUM!	#NUM!	#NUM!	27.5605	0	0	0	0	0	1	2	0	0	1	1	0	0	0	0	1	#NUM!	#NUM!	#NUM!	#NUM!	#NUM!	294.713	202.329	#NUM!	#NUM!	89.6126	116.046	#NUM!	#NUM!	#NUM!	#NUM!	374.807	#NUM!	#NUM!	#NUM!	#NUM!
AT3G11430.1	AT3G11430.1	#NUM!	glycerol-3-phosphate acyltransferase 5		Chr3	3595911-3597678	FORWARD	502	201606	#NUM!	#NUM!	#NUM!	44.2589	0	0	0	0	1	0	0	1	2	2	2	2	2	2	2	2	#NUM!	#NUM!	#NUM!	#NUM!	139.065	#NUM!	#NUM!	461.285	349.725	363.165	815.089	437.093	550.06	774.194	1079.9	367.175	#NUM!	#NUM!	#NUM!	#NUM!
AT5G19120.1	AT5G19120.1	#NUM!	Eukaryotic aspartyl protease family protein		Chr5	6414585-6415745	FORWARD	386	201606	#NUM!	#NUM!	#NUM!	43.405	0	0	0	0	1	0	1	1	1	1	1	1	0	1	1	1	#NUM!	#NUM!	#NUM!	#NUM!	926.415	#NUM!	1454.34	1501.23	515.118	845.964	892.254	1478.69	#NUM!	1560.95	2023.92	367.101	#NUM!	#NUM!	#NUM!	#NUM!
AT1G27430.1;AT1G27430.2;AT1G27430.3	AT1G27430.1;AT1G27430.2;AT1G27430.3	#NUM!	GYF domain-containing protein		Chr1	9521045-9526928;9521718-9526928;9521433-9526928	REVERSE	1492;1345;1364	201606	#NUM!	#NUM!	#NUM!	35.2999	0	0	0	0	1	1	1	0	1	1	0	0	0	1	1	1	#NUM!	#NUM!	#NUM!	#NUM!	145.031	542.064	782.089	#NUM!	431.362	283.779	#NUM!	#NUM!	#NUM!	433.967	613.822	334.347	#NUM!	#NUM!	#NUM!	#NUM!
AT3G13062.1;AT3G13062.2;AT3G13062.3	AT3G13062.1;AT3G13062.2;AT3G13062.3	#NUM!	Polyketide cyclase/dehydrase and lipid transport superfamily protein		Chr3	4184777-4186795;4184777-4187268;4184777-4186795	FORWARD	403;440;411	201606	#NUM!	#NUM!	#NUM!	43.975	0	0	0	0	1	1	0	1	1	1	1	0	1	0	0	1	#NUM!	#NUM!	#NUM!	#NUM!	337.772	298.358	#NUM!	130.263	221.945	234.314	441.914	#NUM!	443.802	#NUM!	#NUM!	320.161	#NUM!	#NUM!	#NUM!	#NUM!
AT4G36670.1	AT4G36670.1	#NUM!	Major facilitator superfamily protein		Chr4	17287680-17289483	REVERSE	493	201606	#NUM!	#NUM!	#NUM!	42.3302	0	0	0	0	1	2	2	0	2	2	1	1	1	2	0	1	#NUM!	#NUM!	#NUM!	#NUM!	520.452	595.686	580.959	#NUM!	321.238	220.466	161.565	152.862	308.753	337.354	#NUM!	317.688	#NUM!	#NUM!	#NUM!	#NUM!
AT4G16890.1;AT4G16890.2;AT4G16890.3;AT4G16890.4;AT4G16890.5;AT4G16940.1;AT4G16940.2;AT4G16940.3;AT4G16940.4;AT4G16940.5;AT4G16940.6;AT4G16950.1;AT4G16950.2;AT4G16950.3;AT4G16950.4;AT4G16950.5;AT4G16950.6;AT4G16960.1	AT4G16890.1;AT4G16890.2;AT4G16890.3;AT4G16890.4;AT4G16890.5;AT4G16940.1;AT4G16940.2;AT4G16940.3;AT4G16940.4;AT4G16940.5;AT4G16940.6;AT4G16950.1;AT4G16950.2;AT4G16950.3;AT4G16950.4;AT4G16950.5;AT4G16950.6;AT4G16960.1	#NUM!	TIR-NBS-LRR class disease resistance protein;TIR-NBS-LRR class disease resistance protein;TIR-NBS-LRR class disease resistance protein;TIR-NBS-LRR class disease resistance protein;TIR-NBS-LRR class disease resistance protein;Disease resistance protein (TIR-NBS-LRR class) family;Disease resistance protein (TIR-NBS-LRR class) family;Disease resistance protein (TIR-NBS-LRR class) family;Disease resi…		Chr4	9500506-9505482;9500506-9505482;9500506-9505455;9500506-9504940;9500506-9505455;9533149-9537510;9532786-9537510;9532786-9537510;9532786-9537510;9532786-9537510;9533149-9537510;9539010-9544340;9539166-9544340;9539166-9544340;9539494-9544340;9539166-9544340;9539010-9544340;9547429-9551007	REVERSE	1437;1213;1361;1058;1428;1147;1244;1244;1157;1244;1234;1449;1404;1440;1374;1350;1359;1001	201606	#NUM!	#NUM!	#NUM!	39.3265	0	0	0	0	1	1	1	1	1	1	1	1	1	1	1	1	#NUM!	#NUM!	#NUM!	#NUM!	203.257	1557.53	304	666.985	405.462	340.397	184.46	185.346	457.531	438.755	612.903	304.979	#NUM!	#NUM!	#NUM!	#NUM!
AT4G32410.1	AT4G32410.1	#NUM!	cellulose synthase 1		Chr4	15641009-15646388	REVERSE	1081	201606	#NUM!	#NUM!	#NUM!	50.2509	0	0	0	0	4	3	4	3	2	2	1	1	3	1	4	3	#NUM!	#NUM!	#NUM!	#NUM!	928.933	771.482	1488.8	1024.18	246.433	84.6763	345.965	105.155	272.657	704.639	138.156	301.397	#NUM!	#NUM!	#NUM!	#NUM!
AT2G19240.1;AT2G19240.2;AT4G29950.1;AT4G29950.3;AT5G57210.1	AT2G19240.1;AT2G19240.2;AT4G29950.1;AT4G29950.3;AT5G57210.1	#NUM!	Ypt/Rab-GAP domain of gyp1p superfamily protein		Chr2;Chr2;Chr4;Chr4;Chr5	8349048-8352562;8349048-8352562;14657464-14660370;14657653-14660370;23181088-23183705	REVERSE;REVERSE;FORWARD;FORWARD;REVERSE	840;845;828;820;737	201606	#NUM!	#NUM!	#NUM!	37.739	0	0	0	0	1	1	0	1	1	1	1	1	0	0	0	1	#NUM!	#NUM!	#NUM!	#NUM!	358.284	357.119	#NUM!	522.56	1070.64	416.147	140.874	614.865	#NUM!	#NUM!	#NUM!	299.077	#NUM!	#NUM!	#NUM!	#NUM!
AT5G43400.1	AT5G43400.1	#NUM!	plant/protein		Chr5	17426182-17428149	REVERSE	655	201606	#NUM!	#NUM!	#NUM!	32.1403	0	0	0	0	0	0	1	0	1	0	0	1	0	0	0	1	#NUM!	#NUM!	#NUM!	#NUM!	#NUM!	#NUM!	147.452	#NUM!	278.024	#NUM!	#NUM!	267.712	#NUM!	#NUM!	#NUM!	297.726	#NUM!	#NUM!	#NUM!	#NUM!
AT4G04320.1;AT4G04320.2	AT4G04320.1;AT4G04320.2	#NUM!	malonyl-CoA decarboxylase family protein		Chr4	2113565-2116525	FORWARD	518;517	201606	#NUM!	#NUM!	#NUM!	40.0158	0	0	0	0	0	1	0	0	1	0	0	1	0	0	1	1	#NUM!	#NUM!	#NUM!	#NUM!	#NUM!	191.72	#NUM!	#NUM!	203.375	#NUM!	#NUM!	195.717	#NUM!	#NUM!	371.051	287.17	#NUM!	#NUM!	#NUM!	#NUM!
AT3G01370.1	AT3G01370.1	#NUM!	CRM family member 2		Chr3	139033-143477	FORWARD	1011	201606	#NUM!	#NUM!	#NUM!	40.0251	0	0	0	0	2	2	2	2	2	1	1	0	0	1	1	1	#NUM!	#NUM!	#NUM!	#NUM!	836.391	603.573	935.608	301.045	346.773	596.342	265.357	#NUM!	#NUM!	592.119	203.816	281.422	#NUM!	#NUM!	#NUM!	#NUM!
AT1G19380.1	AT1G19380.1	#NUM!	sugar%2C putative (DUF1195)		Chr1	6698129-6698662	FORWARD	147	201606	#NUM!	#NUM!	#NUM!	30.1549	0	0	0	0	0	1	1	0	1	1	1	0	0	0	0	1	#NUM!	#NUM!	#NUM!	#NUM!	#NUM!	292.691	330.491	#NUM!	73.2264	142.595	491.439	#NUM!	#NUM!	#NUM!	#NUM!	280.413	#NUM!	#NUM!	#NUM!	#NUM!
AT5G62560.1	AT5G62560.1	#NUM!	RING/U-box superfamily protein with ARM repeat domain-containing protein		Chr5	25110073-25111752	FORWARD	559	201606	#NUM!	#NUM!	#NUM!	40.1315	0	0	0	0	1	1	1	1	1	0	0	1	1	0	0	1	#NUM!	#NUM!	#NUM!	#NUM!	726.083	123.676	855.805	420.788	543.904	#NUM!	#NUM!	143.939	174.646	#NUM!	#NUM!	273.072	#NUM!	#NUM!	#NUM!	#NUM!
AT4G21800.1;AT4G21800.2	AT4G21800.1;AT4G21800.2	#NUM!	P-loop containing nucleoside triphosphate hydrolases superfamily protein		Chr4	11573289-11574976	FORWARD	379	201606	#NUM!	#NUM!	#NUM!	52.6805	0	0	0	0	1	1	1	1	1	1	0	1	1	1	0	1	#NUM!	#NUM!	#NUM!	#NUM!	293.768	288.409	120.89	646.532	479.659	201.308	#NUM!	119.442	277.945	289.609	#NUM!	267.982	#NUM!	#NUM!	#NUM!	#NUM!
AT5G44090.1;AT5G44090.2	AT5G44090.1;AT5G44090.2	#NUM!	Calcium-binding EF-hand family protein		Chr5	17743264-17747909;17743264-17747594	REVERSE	538;573	201606	#NUM!	#NUM!	#NUM!	45.1813	0	0	0	0	0	0	1	0	1	1	0	0	1	0	1	1	#NUM!	#NUM!	#NUM!	#NUM!	#NUM!	#NUM!	191.893	#NUM!	196.639	192.978	#NUM!	#NUM!	131.763	#NUM!	179.448	267.131	#NUM!	#NUM!	#NUM!	#NUM!
AT1G45474.1;AT1G45474.2	AT1G45474.1;AT1G45474.2	#NUM!	photosystem I light harvesting complex protein 5		Chr1	17179353-17180439	FORWARD	256	201606	#NUM!	#NUM!	#NUM!	35.4221	0	0	0	0	1	2	2	2	1	1	2	0	2	2	1	2	#NUM!	#NUM!	#NUM!	#NUM!	244.031	164.551	101.182	345.342	32.4438	1.30228	329.259	#NUM!	144.824	4.27441	318.964	258.785	#NUM!	#NUM!	#NUM!	#NUM!
AT1G59820.1	AT1G59820.1	#NUM!	aminophospholipid ATPase 3		Chr1	22011599-22020023	FORWARD	1213	201606	#NUM!	#NUM!	#NUM!	51.3618	0	0	0	0	0	1	1	1	1	1	1	1	1	0	1	1	#NUM!	#NUM!	#NUM!	#NUM!	#NUM!	252.938	166.839	181.228	112.549	267.847	371.535	497.083	83.0667	#NUM!	107.297	257.646	#NUM!	#NUM!	#NUM!	#NUM!
AT2G02570.1;AT2G02570.2;AT2G02570.3;AT2G02570.4	AT2G02570.1;AT2G02570.2;AT2G02570.3;AT2G02570.4	#NUM!	nucleic acid binding/RNA binding protein		Chr2	698361-700794	REVERSE	300;300;288;300	201606	#NUM!	#NUM!	#NUM!	36.4386	0	0	0	0	1	0	0	0	1	0	0	0	0	0	0	1	#NUM!	#NUM!	#NUM!	#NUM!	387.831	#NUM!	#NUM!	#NUM!	246.529	#NUM!	#NUM!	#NUM!	#NUM!	#NUM!	#NUM!	256.175	#NUM!	#NUM!	#NUM!	#NUM!
AT3G14840.2	AT3G14840.2	#NUM!	Leucine-rich repeat transmembrane protein kinase		Chr3	4988271-4993891	FORWARD	1020	201606	#NUM!	#NUM!	#NUM!	36.5758	0	0	0	0	0	1	1	0	1	1	1	0	0	0	1	1	#NUM!	#NUM!	#NUM!	#NUM!	#NUM!	714.855	458.292	#NUM!	293.202	301.987	593.638	#NUM!	#NUM!	#NUM!	486.986	242.709	#NUM!	#NUM!	#NUM!	#NUM!
AT1G60190.1	AT1G60190.1	#NUM!	ARM repeat superfamily protein		Chr1	22198403-22200463	FORWARD	686	201606	#NUM!	#NUM!	#NUM!	39.8803	0	0	0	0	0	0	0	0	2	2	2	0	2	2	2	2	#NUM!	#NUM!	#NUM!	#NUM!	#NUM!	#NUM!	#NUM!	#NUM!	500.007	92.335	120.661	#NUM!	198.552	276.29	200.984	242.083	#NUM!	#NUM!	#NUM!	#NUM!
AT3G03470.1	AT3G03470.1	#NUM!	cytochrome P450%2C family 87%2C subfamily A%2C polypeptide 9		Chr3	824692-826345	REVERSE	511	201606	#NUM!	#NUM!	#NUM!	46.6795	0	0	0	0	2	0	0	1	2	2	2	2	2	2	2	2	#NUM!	#NUM!	#NUM!	#NUM!	255.24	#NUM!	#NUM!	241.732	251.032	168.648	170.627	173.718	439.264	220.769	238.736	240.935	#NUM!	#NUM!	#NUM!	#NUM!
AT5G42950.1	AT5G42950.1	#NUM!	GYF domain-containing protein		Chr5	17224436-17231044	FORWARD	1714	201606	#NUM!	#NUM!	#NUM!	40.5226	0	0	0	0	0	1	1	1	1	0	1	1	1	1	0	1	#NUM!	#NUM!	#NUM!	#NUM!	#NUM!	193.584	134.925	286.81	179.301	#NUM!	151.863	385.152	133.379	199.262	#NUM!	240.694	#NUM!	#NUM!	#NUM!	#NUM!
AT1G24160.1;AT1G24160.2	AT1G24160.1;AT1G24160.2	#NUM!	triadin		Chr1	8553669-8555830	REVERSE	540	201606	#NUM!	#NUM!	#NUM!	32.2952	0	0	0	0	1	1	1	1	1	0	0	0	0	0	0	1	#NUM!	#NUM!	#NUM!	#NUM!	346.701	535.961	605.586	309.666	124.11	#NUM!	#NUM!	#NUM!	#NUM!	#NUM!	#NUM!	229.073	#NUM!	#NUM!	#NUM!	#NUM!
AT3G59770.1;AT3G59770.2;AT3G59770.3;AT3G59770.4	AT3G59770.1;AT3G59770.2;AT3G59770.3;AT3G59770.4	#NUM!	sacI homology domain-containing protein / WW domain-containing protein		Chr3	22079281-22085674;22079281-22084785;22079281-22085674;22079281-22084943	REVERSE	1630;1405;1646;1427	201606	#NUM!	#NUM!	#NUM!	36.4596	0	0	0	0	1	1	1	1	1	1	0	0	0	1	1	1	#NUM!	#NUM!	#NUM!	#NUM!	290.316	230.388	398.075	164.752	229.148	134.268	#NUM!	#NUM!	#NUM!	174.229	226.316	221.802	#NUM!	#NUM!	#NUM!	#NUM!
AT1G25560.1	AT1G25560.1	#NUM!	AP2/B3 transcription factor family protein		Chr1	8981891-8982976	REVERSE	361	201606	#NUM!	#NUM!	#NUM!	59.2527	0	0	0	0	1	2	2	2	2	0	1	0	0	1	1	1	#NUM!	#NUM!	#NUM!	#NUM!	210.172	527.725	470.902	380.272	352.491	#NUM!	477.007	#NUM!	#NUM!	178.924	226.646	217.667	#NUM!	#NUM!	#NUM!	#NUM!
AT2G32580.1;AT2G32580.2	AT2G32580.1;AT2G32580.2	#NUM!	transmembrane protein%2C putative (DUF1068)		Chr2	13827849-13829135;13828662-13829135	FORWARD	183;121	201606	#NUM!	#NUM!	#NUM!	26.5297	0	0	0	0	1	1	1	1	1	0	0	0	0	0	0	1	#NUM!	#NUM!	#NUM!	#NUM!	245.159	172.285	115.012	188.26	265.54	#NUM!	#NUM!	#NUM!	#NUM!	#NUM!	#NUM!	215.33	#NUM!	#NUM!	#NUM!	#NUM!
AT4G01320.1;AT4G01320.2;AT4G01320.3	AT4G01320.1;AT4G01320.2;AT4G01320.3	#NUM!	Peptidase family M48 family protein		Chr4	545905-549002;546636-549002;546636-549002	FORWARD	424;412;412	201606	#NUM!	#NUM!	#NUM!	42.5071	0	0	0	0	2	2	2	1	2	2	2	0	1	1	2	2	#NUM!	#NUM!	#NUM!	#NUM!	243.179	224.432	248.463	279.374	182.386	177.837	396.396	#NUM!	158.649	369.386	350.821	185.833	#NUM!	#NUM!	#NUM!	#NUM!
AT1G75170.1;AT1G75170.2	AT1G75170.1;AT1G75170.2	#NUM!	Sec14p-like phosphatidylinositol transfer family protein		Chr1	28214405-28215686	FORWARD	296	201606	#NUM!	#NUM!	#NUM!	40.9373	0	0	0	0	1	0	1	1	1	1	0	1	0	1	1	1	#NUM!	#NUM!	#NUM!	#NUM!	27.2472	#NUM!	388.276	45.8287	193.982	81.2635	#NUM!	59.4188	#NUM!	253.742	279.798	184.177	#NUM!	#NUM!	#NUM!	#NUM!
AT3G11820.1;AT3G11820.2	AT3G11820.1;AT3G11820.2	#NUM!	syntaxin of plants 121		Chr3	3729540-3730868;3729540-3730775	REVERSE	346;315	201606	#NUM!	#NUM!	#NUM!	39.4038	0	0	0	0	2	1	0	1	1	2	2	0	0	1	2	2	#NUM!	#NUM!	#NUM!	#NUM!	184.104	106.913	#NUM!	124.881	344.647	192.367	368.276	#NUM!	#NUM!	102.27	146.955	181.09	#NUM!	#NUM!	#NUM!	#NUM!
AT5G15860.1	AT5G15860.1	#NUM!	prenylcysteine methylesterase		Chr5	5178676-5181263	REVERSE	427	201606	#NUM!	#NUM!	#NUM!	36.1692	0	0	0	0	1	1	1	1	1	1	1	0	1	1	1	1	#NUM!	#NUM!	#NUM!	#NUM!	169.608	341.654	130.861	218.814	397.01	463.932	576.115	#NUM!	105.915	368.937	198.895	159.06	#NUM!	#NUM!	#NUM!	#NUM!
AT2G32530.1;AT2G32540.1;AT2G32610.1;AT2G32620.1;AT2G32620.2;AT2G32620.3;AT2G32620.4	AT2G32530.1;AT2G32540.1;AT2G32610.1;AT2G32620.1;AT2G32620.2;AT2G32620.3;AT2G32620.4	#NUM!	cellulose synthase-like B3;cellulose synthase-like B4;cellulose synthase-like B1;cellulose synthase-like B;cellulose synthase-like B;cellulose synthase-like B;cellulose synthase-like B		Chr2	13809283-13813487;13814686-13818289;13836234-13839513;13840744-13844324;13840744-13843767;13840744-13844020;13841233-13844324	FORWARD	755;755;757;757;545;608;661	201606	#NUM!	#NUM!	#NUM!	36.9236	0	0	0	0	1	1	1	0	1	1	1	0	1	1	1	1	#NUM!	#NUM!	#NUM!	#NUM!	144.141	298.066	688.278	#NUM!	338.894	447.642	511.761	#NUM!	145.151	903.879	492.698	140.234	#NUM!	#NUM!	#NUM!	#NUM!
AT1G80440.1	AT1G80440.1	#NUM!	Galactose oxidase/kelch repeat superfamily protein		Chr1	30241763-30242827	FORWARD	354	201606	#NUM!	#NUM!	#NUM!	40.9866	0	0	0	0	0	1	1	0	1	1	1	0	1	0	1	1	#NUM!	#NUM!	#NUM!	#NUM!	#NUM!	206.068	379.088	#NUM!	409.512	380.816	172.033	#NUM!	129.816	#NUM!	409.011	128.754	#NUM!	#NUM!	#NUM!	#NUM!
AT3G30390.1;AT3G30390.2;AT3G30390.3	AT3G30390.1;AT3G30390.2;AT3G30390.3	#NUM!	Transmembrane amino acid transporter family protein		Chr3	11977112-11978827	REVERSE	460	201606	#NUM!	#NUM!	#NUM!	41.6422	0	0	0	0	2	2	2	2	2	1	2	0	2	2	2	2	#NUM!	#NUM!	#NUM!	#NUM!	428.91	289.351	226.086	388.766	162.234	304.327	553.321	#NUM!	92.1157	108.862	96.1296	117.348	#NUM!	#NUM!	#NUM!	#NUM!
AT5G38830.1	AT5G38830.1	#NUM!	Cysteinyl-tRNA synthetase%2C class Ia family protein		Chr5	15545764-15548094	REVERSE	511	201606	#NUM!	#NUM!	#NUM!	39.1453	0	0	0	0	1	0	1	0	1	1	0	0	1	0	1	1	#NUM!	#NUM!	#NUM!	#NUM!	93.5991	#NUM!	360.452	#NUM!	186.36	111.151	#NUM!	#NUM!	74.7552	#NUM!	282.745	114.422	#NUM!	#NUM!	#NUM!	#NUM!
AT4G36850.1;AT4G36850.2;AT4G36850.3;AT4G36850.4	AT4G36850.1;AT4G36850.2;AT4G36850.3;AT4G36850.4	#NUM!	PQ-loop repeat family protein / transmembrane family protein		Chr4	17353415-17355822;17353564-17355822;17353871-17355822;17353871-17355822	REVERSE	392;376;310;310	201606	#NUM!	#NUM!	#NUM!	34.0808	0	0	0	0	1	1	1	0	1	1	1	0	0	1	0	1	#NUM!	#NUM!	#NUM!	#NUM!	95.5877	290.887	364.825	#NUM!	50.5314	121.443	80.3335	#NUM!	#NUM!	198.805	#NUM!	112.357	#NUM!	#NUM!	#NUM!	#NUM!
AT1G12470.1	AT1G12470.1	#NUM!	zinc ion binding protein		Chr1	4251359-4257201	FORWARD	988	201606	#NUM!	#NUM!	#NUM!	34.5495	0	0	0	0	1	1	1	0	1	0	0	0	0	1	0	1	#NUM!	#NUM!	#NUM!	#NUM!	310.047	728.91	208.689	#NUM!	123.652	#NUM!	#NUM!	#NUM!	#NUM!	622.483	#NUM!	112.256	#NUM!	#NUM!	#NUM!	#NUM!
AT5G51200.1;AT5G51200.2;AT5G51200.3	AT5G51200.1;AT5G51200.2;AT5G51200.3	#NUM!	nuclear pore complex protein (DUF3414)		Chr5	20804926-20819408	FORWARD	1839;1863;1857	201606	#NUM!	#NUM!	#NUM!	42.0594	0	0	0	0	1	1	1	0	1	1	0	0	0	0	1	1	#NUM!	#NUM!	#NUM!	#NUM!	153.051	322.65	93.6296	#NUM!	171.502	114.084	#NUM!	#NUM!	#NUM!	#NUM!	126.324	98.4016	#NUM!	#NUM!	#NUM!	#NUM!
AT4G32650.1;AT4G32650.2;AT4G32650.3	AT4G32650.1;AT4G32650.2;AT4G32650.3	#NUM!	potassium channel protein		Chr4	15751482-15754797;15751528-15754797;15751482-15754797	REVERSE	662;597;661	201606	#NUM!	#NUM!	#NUM!	36.8608	0	0	0	0	0	1	1	1	1	1	1	0	0	1	0	1	#NUM!	#NUM!	#NUM!	#NUM!	#NUM!	191.001	141.961	167.393	49.8755	72.8378	216.535	#NUM!	#NUM!	95.8573	#NUM!	95.2544	#NUM!	#NUM!	#NUM!	#NUM!
AT1G58340.1	AT1G58340.1	#NUM!	MATE efflux family protein		Chr1	21653162-21655117	FORWARD	532	201606	#NUM!	#NUM!	#NUM!	55.4014	0	0	0	0	0	0	0	0	0	1	1	0	1	0	1	1	#NUM!	#NUM!	#NUM!	#NUM!	#NUM!	#NUM!	#NUM!	#NUM!	#NUM!	105.243	89.4828	#NUM!	92.0896	#NUM!	78.0776	93.3247	#NUM!	#NUM!	#NUM!	#NUM!
AT1G58360.1	AT1G58360.1	#NUM!	amino acid permease 1		Chr1	21676623-21680313	FORWARD	485	201606	#NUM!	#NUM!	#NUM!	41.3532	0	0	0	0	0	0	0	1	1	1	1	0	1	0	0	1	#NUM!	#NUM!	#NUM!	#NUM!	#NUM!	#NUM!	#NUM!	134.335	134.381	146.479	87.31	#NUM!	164.925	#NUM!	#NUM!	93.0124	#NUM!	#NUM!	#NUM!	#NUM!
AT1G14040.1	AT1G14040.1	#NUM!	EXS (ERD1/XPR1/SYG1) family protein		Chr1	4810488-4814543	FORWARD	813	201606	#NUM!	#NUM!	#NUM!	45.2572	0	0	0	0	2	2	2	0	1	0	2	1	2	2	2	2	#NUM!	#NUM!	#NUM!	#NUM!	281.739	50.6293	102.718	#NUM!	98.1932	#NUM!	194.46	162.381	164.511	83.7178	96.1958	89.8511	#NUM!	#NUM!	#NUM!	#NUM!
AT3G19240.1	AT3G19240.1	#NUM!	Vacuolar import/degradation%2C Vid27-related protein		Chr3	6664383-6666423	FORWARD	648	201606	#NUM!	#NUM!	#NUM!	40.3632	0	0	0	0	1	1	1	0	1	0	1	0	0	0	0	1	#NUM!	#NUM!	#NUM!	#NUM!	287.947	96.7881	175.332	#NUM!	231.785	#NUM!	108.067	#NUM!	#NUM!	#NUM!	#NUM!	87.0951	#NUM!	#NUM!	#NUM!	#NUM!
AT5G13580.1	AT5G13580.1	#NUM!	ABC-2 type transporter family protein		Chr5	4370879-4373062	FORWARD	727	201606	#NUM!	#NUM!	#NUM!	44.8738	0	0	0	0	0	0	0	0	1	1	0	1	1	0	1	1	#NUM!	#NUM!	#NUM!	#NUM!	#NUM!	#NUM!	#NUM!	#NUM!	66.6865	64.4915	#NUM!	224.322	251.311	#NUM!	314.265	72.0784	#NUM!	#NUM!	#NUM!	#NUM!
AT1G69670.1;AT1G69670.2	AT1G69670.1;AT1G69670.2	#NUM!	cullin 3B		Chr1	26202169-26204442	REVERSE	732	201606	#NUM!	#NUM!	#NUM!	46.5125	0	0	0	0	1	0	2	2	0	2	0	0	0	2	2	2	#NUM!	#NUM!	#NUM!	#NUM!	350.946	#NUM!	423.119	531.425	#NUM!	39.938	#NUM!	#NUM!	#NUM!	37.0426	60.8759	70.0986	#NUM!	#NUM!	#NUM!	#NUM!
AT5G56290.1	AT5G56290.1	#NUM!	peroxin 5		Chr5	22786655-22791972	FORWARD	728	201606	#NUM!	#NUM!	#NUM!	28.7682	0	0	0	0	1	1	1	1	0	0	0	0	0	0	0	1	#NUM!	#NUM!	#NUM!	#NUM!	88.7116	189.3	318.076	158.814	#NUM!	#NUM!	#NUM!	#NUM!	#NUM!	#NUM!	#NUM!	69.021	#NUM!	#NUM!	#NUM!	#NUM!
AT1G27500.1;AT1G27500.2	AT1G27500.1;AT1G27500.2	#NUM!	Tetratricopeptide repeat (TPR)-like superfamily protein		Chr1	9551629-9553654;9551629-9553909	REVERSE	650;661	201606	#NUM!	#NUM!	#NUM!	31.4178	0	0	0	0	0	1	1	0	0	0	0	0	0	1	0	1	#NUM!	#NUM!	#NUM!	#NUM!	#NUM!	44.1502	157.197	#NUM!	#NUM!	#NUM!	#NUM!	#NUM!	#NUM!	57.1953	#NUM!	53.9506	#NUM!	#NUM!	#NUM!	#NUM!
AT1G16350.1	AT1G16350.1	#NUM!	Aldolase-type TIM barrel family protein		Chr1	5590951-5592872	FORWARD	502	201606	#NUM!	#NUM!	#NUM!	30.8863	0	0	0	0	1	1	1	0	1	1	0	0	0	0	1	1	#NUM!	#NUM!	#NUM!	#NUM!	56.0324	57.921	217.133	#NUM!	128.345	31.6908	#NUM!	#NUM!	#NUM!	#NUM!	103.868	49.8816	#NUM!	#NUM!	#NUM!	#NUM!
AT1G72020.1	AT1G72020.1	#NUM!	TonB-dependent heme receptor A		Chr1	27109521-27110327	REVERSE	97	201606	#NUM!	#NUM!	#NUM!	39.283	0	0	0	0	1	1	1	0	0	1	0	0	1	0	1	1	#NUM!	#NUM!	#NUM!	#NUM!	55.231	57.2453	59.1405	#NUM!	#NUM!	53.4152	#NUM!	#NUM!	60.7944	#NUM!	51.8411	33.7035	#NUM!	#NUM!	#NUM!	#NUM!
AT2G17265.1	AT2G17265.1	#NUM!	homoserine kinase		Chr2	7508606-7509718	FORWARD	370	201606	#NUM!	#NUM!	#NUM!	39.5589	0	0	0	0	1	0	0	0	1	0	0	0	0	1	1	1	#NUM!	#NUM!	#NUM!	#NUM!	1	#NUM!	#NUM!	#NUM!	0.702417	#NUM!	#NUM!	#NUM!	#NUM!	0.929831	1.0561	2.01836	#NUM!	#NUM!	#NUM!	#NUM!
AT1G43700.1	AT1G43700.1	#NUM!	VIRE2-interacting protein 1		Chr1	16484352-16486017	FORWARD	341	201606	#NUM!	#NUM!	#NUM!	30.4031	0	0	0	0	0	1	0	0	1	0	0	0	1	0	0	1	#NUM!	#NUM!	#NUM!	#NUM!	#NUM!	3.41982	#NUM!	#NUM!	0.701949	#NUM!	#NUM!	#NUM!	0.645472	#NUM!	#NUM!	1.29805	#NUM!	#NUM!	#NUM!	#NUM!
AT5G45170.1;AT5G45170.2	AT5G45170.1;AT5G45170.2	#NUM!	Haloacid dehalogenase-like hydrolase (HAD) superfamily protein		Chr5	18270555-18273129;18270885-18273129	REVERSE	372;336	201606	#NUM!	#NUM!	#NUM!	43.0213	0	0	0	0	0	1	0	0	1	1	0	0	0	0	0	1	#NUM!	#NUM!	#NUM!	#NUM!	#NUM!	0.96717	#NUM!	#NUM!	1.08497	0.668578	#NUM!	#NUM!	#NUM!	#NUM!	#NUM!	1.03283	#NUM!	#NUM!	#NUM!	#NUM!
AT5G55180.1;AT5G55180.2	AT5G55180.1;AT5G55180.2	#NUM!	O-Glycosyl hydrolases family 17 protein		Chr5	22388834-22390550;22388834-22390561	FORWARD	460;465	201606	#NUM!	#NUM!	#NUM!	27.9963	0	0	0	0	0	0	0	0	1	0	1	0	0	0	0	1	#NUM!	#NUM!	#NUM!	#NUM!	#NUM!	#NUM!	#NUM!	#NUM!	1.4543	#NUM!	0.766672	#NUM!	#NUM!	#NUM!	#NUM!	1	#NUM!	#NUM!	#NUM!	#NUM!
AT1G19660.1;AT1G19660.2;AT1G19660.3	AT1G19660.1;AT1G19660.2;AT1G19660.3	#NUM!	Wound-responsive family protein		Chr1	6800361-6802240;6800361-6802240;6800490-6802240	REVERSE	329	201606	#NUM!	#NUM!	#NUM!	31.8079	0	0	0	0	0	0	1	0	0	1	0	0	0	0	0	1	#NUM!	#NUM!	#NUM!	#NUM!	#NUM!	#NUM!	0.876542	#NUM!	#NUM!	1.41818	#NUM!	#NUM!	#NUM!	#NUM!	#NUM!	1	#NUM!	#NUM!	#NUM!	#NUM!
AT5G43010.1	AT5G43010.1	#NUM!	regulatory particle triple-A ATPase 4A		Chr5	17248563-17251014	REVERSE	399	201606	#NUM!	#NUM!	#NUM!	45.7222	0	0	0	0	0	1	1	0	1	1	0	0	0	0	0	1	#NUM!	#NUM!	#NUM!	#NUM!	#NUM!	1.05338	1.04161	#NUM!	0.710775	0.718772	#NUM!	#NUM!	#NUM!	#NUM!	#NUM!	1	#NUM!	#NUM!	#NUM!	#NUM!
AT1G06190.1;AT1G06190.2;AT1G06190.3;AT1G06190.4;AT1G06190.5	AT1G06190.1;AT1G06190.2;AT1G06190.3;AT1G06190.4;AT1G06190.5	#NUM!	Rho termination factor		Chr1	1892467-1894078;1892589-1894078;1892467-1893366;1892467-1893366;1892467-1893681	REVERSE	401;292;299;299;404	201606	#NUM!	#NUM!	#NUM!	34.8524	0	0	0	0	0	0	0	1	1	1	0	0	1	1	0	1	#NUM!	#NUM!	#NUM!	#NUM!	#NUM!	#NUM!	#NUM!	2.26869	0.433223	1.07218	#NUM!	#NUM!	1.40663	0.58905	#NUM!	0.92782	#NUM!	#NUM!	#NUM!	#NUM!
AT2G23600.1;AT2G23600.2;AT2G23600.3	AT2G23600.1;AT2G23600.2;AT2G23600.3	#NUM!	acetone-cyanohydrin lyase		Chr2	10042325-10043641;10042325-10043686;10042681-10043686	REVERSE	263;278;187	201606	#NUM!	#NUM!	#NUM!	48.7345	0	0	0	0	1	0	0	0	1	0	0	0	1	0	0	1	#NUM!	#NUM!	#NUM!	#NUM!	1.89391	#NUM!	#NUM!	#NUM!	0.433647	#NUM!	#NUM!	#NUM!	1.16289	#NUM!	#NUM!	0.837107	#NUM!	#NUM!	#NUM!	#NUM!
AT1G21100.1;AT1G21110.1;AT1G21120.1;AT1G21120.2	AT1G21100.1;AT1G21110.1;AT1G21120.1;AT1G21120.2	#NUM!	O-methyltransferase family protein		Chr1	7386991-7388318;7390110-7391419;7395331-7396640;7395331-7396784	REVERSE	373;373;373;421	201606	#NUM!	#NUM!	#NUM!	48.5137	0	0	0	0	0	2	2	2	2	0	2	0	0	2	0	2	#NUM!	#NUM!	#NUM!	#NUM!	#NUM!	0.633834	1.36351	1	1.11074	#NUM!	1.541	#NUM!	#NUM!	0.836405	#NUM!	0.793017	#NUM!	#NUM!	#NUM!	#NUM!
AT4G24290.1;AT4G24290.2;AT4G24290.3	AT4G24290.1;AT4G24290.2;AT4G24290.3	#NUM!	MAC/Perforin domain-containing protein		Chr4	12594856-12596590;12594856-12597815;12594856-12597815	FORWARD	350;606;606	201606	#NUM!	#NUM!	#NUM!	42.7717	0	0	0	0	0	1	1	1	0	0	0	0	0	0	0	1	#NUM!	#NUM!	#NUM!	#NUM!	#NUM!	0.92046	1.07954	2.42413	#NUM!	#NUM!	#NUM!	#NUM!	#NUM!	#NUM!	#NUM!	0.785483	#NUM!	#NUM!	#NUM!	#NUM!
ATCG01050.1	ATCG01050.1	#NUM!	NADH-plastoquinone oxidoreductase subunit		ChrC	115665-117185	REVERSE	506	201606	#NUM!	#NUM!	#NUM!	39.6059	0	0	0	0	0	1	0	0	1	0	0	0	1	0	0	1	#NUM!	#NUM!	#NUM!	#NUM!	#NUM!	1.14663	#NUM!	#NUM!	0.951825	#NUM!	#NUM!	#NUM!	1.04817	#NUM!	#NUM!	0.558067	#NUM!	#NUM!	#NUM!	#NUM!
AT1G80950.1;AT1G80950.2	AT1G80950.1;AT1G80950.2	#NUM!	Phospholipid/glycerol acyltransferase family protein		Chr1	30412653-30414935;30412387-30414935	REVERSE	398;390	201606	#NUM!	#NUM!	#NUM!	42.4172	0	0	0	0	0	0	0	0	0	1	1	0	0	0	0	1	#NUM!	#NUM!	#NUM!	#NUM!	#NUM!	#NUM!	#NUM!	#NUM!	#NUM!	1	1.57033	#NUM!	#NUM!	#NUM!	#NUM!	0.556421	#NUM!	#NUM!	#NUM!	#NUM!
AT5G23660.1	AT5G23660.1	#NUM!	bidirectional sugar transporter SWEET12-like protein		Chr5	7971936-7973796	REVERSE	285	201606	#NUM!	#NUM!	#NUM!	46.8495	0	0	0	0	0	0	1	0	0	0	1	0	0	0	0	1	#NUM!	#NUM!	#NUM!	#NUM!	#NUM!	#NUM!	1	#NUM!	#NUM!	#NUM!	1.58322	#NUM!	#NUM!	#NUM!	#NUM!	0.423337	#NUM!	#NUM!	#NUM!	#NUM!
AT2G28520.1	AT2G28520.1	#NUM!	vacuolar proton ATPase A1		Chr2	12210026-12215532	FORWARD	817	201606	#NUM!	#NUM!	#NUM!	35.4034	0	0	0	0	0	0	0	1	0	0	0	0	0	1	1	1	#NUM!	#NUM!	#NUM!	#NUM!	#NUM!	#NUM!	#NUM!	17.9088	#NUM!	#NUM!	#NUM!	#NUM!	#NUM!	1.60327	0.396725	0.274459	#NUM!	#NUM!	#NUM!	#NUM!
AT1G50510.1	AT1G50510.1	#NUM!	indigoidine synthase A family protein		Chr1	18716578-18719060	FORWARD	330	201606	#NUM!	#NUM!	#NUM!	37.322	1	0	0	0	0	1	1	1	1	1	0	0	1	0	0	1	1376.91	#NUM!	#NUM!	#NUM!	#NUM!	921.995	487.177	259.253	335.196	419.739	#NUM!	#NUM!	1156.1	#NUM!	#NUM!	977.518	1376.91	#NUM!	#NUM!	#NUM!
AT5G06740.1;AT5G06740.2	AT5G06740.1;AT5G06740.2	#NUM!	Concanavalin A-like lectin protein kinase family protein		Chr5	2084094-2086052;2084058-2086052	FORWARD	652;664	201606	#NUM!	#NUM!	#NUM!	38.0653	1	0	0	0	1	0	1	0	1	1	1	1	1	1	1	1	1004.13	#NUM!	#NUM!	#NUM!	1143.94	#NUM!	1483.13	#NUM!	1286.11	740.342	538.34	422.994	1316.09	891.044	291.542	907.999	1004.13	#NUM!	#NUM!	#NUM!
AT5G50250.1	AT5G50250.1	#NUM!	chloroplast RNA-binding protein 31B		Chr5	20452677-20453965	REVERSE	289	201606	#NUM!	#NUM!	#NUM!	29.9642	1	0	0	0	0	0	0	1	0	1	0	0	0	1	0	0	973.868	#NUM!	#NUM!	#NUM!	#NUM!	#NUM!	#NUM!	80.1678	#NUM!	26.3196	#NUM!	#NUM!	#NUM!	12.0906	#NUM!	#NUM!	973.868	#NUM!	#NUM!	#NUM!
AT2G40890.1	AT2G40890.1	#NUM!	cytochrome P450%2C family 98%2C subfamily A%2C polypeptide 3		Chr2	17058291-17060532	REVERSE	508	201606	#NUM!	#NUM!	#NUM!	52.0589	1	0	0	0	0	0	0	1	1	0	1	1	0	1	0	1	867.857	#NUM!	#NUM!	#NUM!	#NUM!	#NUM!	#NUM!	908.223	1090.2	#NUM!	594.312	956.641	#NUM!	352.991	#NUM!	915.739	867.857	#NUM!	#NUM!	#NUM!
AT1G23390.1	AT1G23390.1	#NUM!	Kelch repeat-containing F-box family protein		Chr1	8309449-8310633	REVERSE	394	201606	#NUM!	#NUM!	#NUM!	46.4173	1	0	0	0	3	3	3	3	3	3	3	3	1	3	3	3	819.873	#NUM!	#NUM!	#NUM!	1793.5	1728.23	1397.23	1749.13	871.061	861.307	1237.23	1162.63	870.035	952.109	1255.77	765.188	819.873	#NUM!	#NUM!	#NUM!
AT1G23860.1;AT1G23860.2;AT1G23860.3;AT1G23860.4;AT2G24590.1;AT4G31580.1;AT4G31580.2	AT1G23860.1;AT1G23860.2;AT1G23860.3;AT1G23860.4;AT2G24590.1;AT4G31580.1;AT4G31580.2	#NUM!	RS-containing zinc finger protein 21;RS-containing zinc finger protein 21;RS-containing zinc finger protein 21;RS-containing zinc finger protein 21;RNA recognition motif and CCHC-type zinc finger domains containing protein;serine/arginine-rich 22;serine/arginine-rich 22		Chr1;Chr1;Chr1;Chr1;Chr2;Chr4;Chr4	8428091-8429164;8428091-8429164;8428091-8429164;8428091-8429164;10449837-10450860;15306983-15308064;15306983-15308064	REVERSE;REVERSE;REVERSE;REVERSE;FORWARD;FORWARD;FORWARD	187;187;164;183;196;200;200	201606	#NUM!	#NUM!	#NUM!	49.4695	1	0	0	0	0	0	1	0	1	1	1	1	1	0	1	1	736.224	#NUM!	#NUM!	#NUM!	#NUM!	#NUM!	178.582	#NUM!	352.144	535.716	881.999	218.015	367.788	#NUM!	432.955	261.044	736.224	#NUM!	#NUM!	#NUM!
AT5G63810.1	AT5G63810.1	#NUM!	beta-galactosidase 10		Chr5	25537242-25541315	FORWARD	741	201606	#NUM!	#NUM!	#NUM!	31.4598	1	0	0	0	0	0	0	0	1	1	1	0	1	0	1	1	614.536	#NUM!	#NUM!	#NUM!	#NUM!	#NUM!	#NUM!	#NUM!	761.362	490.897	900.712	#NUM!	624.303	#NUM!	760.061	756.778	614.536	#NUM!	#NUM!	#NUM!
AT2G26280.1;AT2G26280.2;AT2G26280.3;AT2G26280.5	AT2G26280.1;AT2G26280.2;AT2G26280.3;AT2G26280.5	#NUM!	CTC-interacting domain 7		Chr2	11188143-11190579;11188505-11190579;11188143-11190579;11188505-11190579	REVERSE	567;494;567;494	201606	#NUM!	#NUM!	#NUM!	48.5148	1	0	0	0	1	1	1	0	1	1	1	1	1	1	0	1	477.806	#NUM!	#NUM!	#NUM!	297.5	125.643	452.722	#NUM!	50.9229	227.656	278.066	201.842	115.564	173.05	#NUM!	155.035	477.806	#NUM!	#NUM!	#NUM!
AT1G02840.1;AT1G02840.2;AT1G02840.3;AT1G02840.4;AT1G02840.5;AT3G49430.1;AT3G49430.2;AT3G49430.3;AT3G49430.4;AT3G49430.5;AT3G49430.6;AT3G49430.7	AT1G02840.1;AT1G02840.2;AT1G02840.3;AT1G02840.4;AT1G02840.5;AT3G49430.1;AT3G49430.2;AT3G49430.3;AT3G49430.4;AT3G49430.5;AT3G49430.6;AT3G49430.7	#NUM!	RNA-binding (RRM/RBD/RNP motifs) family protein;RNA-binding (RRM/RBD/RNP motifs) family protein;RNA-binding (RRM/RBD/RNP motifs) family protein;RNA-binding (RRM/RBD/RNP motifs) family protein;RNA-binding (RRM/RBD/RNP motifs) family protein;SER/ARG-rich protein 34A;SER/ARG-rich protein 34A;SER/ARG-rich protein 34A;SER/ARG-rich protein 34A;SER/ARG-rich protein 34A;SER/ARG-rich protein 34A;SER/ARG-r…		Chr1;Chr1;Chr1;Chr1;Chr1;Chr3;Chr3;Chr3;Chr3;Chr3;Chr3;Chr3	626918-629583;626918-628995;626918-628798;626918-628798;626918-628798;18332668-18334829;18332668-18334617;18332668-18334829;18332668-18334829;18332668-18334829;18332668-18334829;18332668-18334829	FORWARD	303;285;272;272;272;300;297;300;300;300;300;300	201606	#NUM!	#NUM!	#NUM!	41.3702	1	0	0	0	1	0	1	1	1	0	0	1	0	1	1	1	429.503	#NUM!	#NUM!	#NUM!	88.4424	#NUM!	346.099	209.568	261.099	#NUM!	#NUM!	265.953	#NUM!	243.459	149.612	158.739	429.503	#NUM!	#NUM!	#NUM!
AT2G44490.1	AT2G44490.1	#NUM!	Glycosyl hydrolase superfamily protein		Chr2	18364872-18367515	FORWARD	560	201606	#NUM!	#NUM!	#NUM!	47.422	1	0	0	0	2	3	2	3	3	3	3	2	3	3	2	2	421.95	#NUM!	#NUM!	#NUM!	869.701	1198.06	897.151	627.991	521.075	857.594	475.02	430.368	669.451	684.916	852.324	533.856	421.95	#NUM!	#NUM!	#NUM!
AT4G23180.1;AT4G23180.2;AT4G23180.3	AT4G23180.1;AT4G23180.2;AT4G23180.3	#NUM!	cysteine-rich RLK (RECEPTOR-like protein kinase) 10		Chr4	12138171-12140780;12138171-12140446;12138171-12140100	FORWARD	669;583;513	201606	#NUM!	#NUM!	#NUM!	28.1334	1	0	0	0	1	1	1	1	1	1	1	1	1	1	1	1	385.787	#NUM!	#NUM!	#NUM!	560.934	818.379	378.912	1350	1369.25	865.712	806.84	506.019	451.575	1541.25	848.24	1403.06	385.787	#NUM!	#NUM!	#NUM!
AT5G13000.1;AT5G13000.2	AT5G13000.1;AT5G13000.2	#NUM!	glucan synthase-like 12		Chr5	4110445-4121202	REVERSE	1955;1914	201606	#NUM!	#NUM!	#NUM!	41.5615	1	0	0	0	1	1	1	0	1	1	0	0	0	1	0	1	366.253	#NUM!	#NUM!	#NUM!	759.596	1046.58	1474.03	#NUM!	595.351	716.96	#NUM!	#NUM!	#NUM!	782.369	#NUM!	609.931	366.253	#NUM!	#NUM!	#NUM!
AT4G17090.1	AT4G17090.1	#NUM!	chloroplast beta-amylase		Chr4	9605266-9607250	REVERSE	548	201606	#NUM!	#NUM!	#NUM!	49.0896	2	0	0	0	6	6	6	5	6	6	4	4	4	5	5	5	331.282	#NUM!	#NUM!	#NUM!	176.502	192.205	197.824	311.932	152.022	142.73	186.088	274.995	176.325	162.139	445.535	214.525	331.282	#NUM!	#NUM!	#NUM!
AT2G36950.1	AT2G36950.1	#NUM!	Heavy metal transport/detoxification superfamily protein		Chr2	15515216-15516754	FORWARD	386	201606	#NUM!	#NUM!	#NUM!	36.4205	1	0	0	0	1	1	1	1	1	1	1	1	1	1	1	1	285.134	#NUM!	#NUM!	#NUM!	387.366	550.732	232.875	790.237	955.838	999.732	1449.71	773.824	508.894	1030.65	1192.32	1159.04	285.134	#NUM!	#NUM!	#NUM!
AT1G80300.1	AT1G80300.1	#NUM!	nucleotide transporter 1		Chr1	30191954-30194280	FORWARD	624	201606	#NUM!	#NUM!	#NUM!	45.145	1	0	0	0	1	1	0	1	1	1	0	1	0	1	1	1	242.453	#NUM!	#NUM!	#NUM!	181.328	401.997	#NUM!	141.903	550.382	355.506	#NUM!	270.883	#NUM!	291.39	474.108	425.128	242.453	#NUM!	#NUM!	#NUM!
AT5G22510.1;AT5G22510.2	AT5G22510.1;AT5G22510.2	#NUM!	alkaline/neutral invertase		Chr5	7474974-7477479	REVERSE	617	201606	#NUM!	#NUM!	#NUM!	31.2181	1	0	0	0	1	0	1	1	1	0	0	0	1	1	1	1	193.117	#NUM!	#NUM!	#NUM!	130.994	#NUM!	162.344	251.805	210.396	#NUM!	#NUM!	#NUM!	285.173	412.79	904.889	302.402	193.117	#NUM!	#NUM!	#NUM!
AT4G39710.1;AT4G39710.2;AT4G39710.3	AT4G39710.1;AT4G39710.2;AT4G39710.3	#NUM!	FK506-binding protein 16-2		Chr4	18427249-18428325;18427447-18428325;18427249-18428325	REVERSE	217;177;217	201606	#NUM!	#NUM!	#NUM!	29.682	1	0	0	0	0	1	0	0	1	0	0	0	0	0	0	0	189.699	#NUM!	#NUM!	#NUM!	#NUM!	91.0555	#NUM!	#NUM!	41.3482	#NUM!	#NUM!	#NUM!	#NUM!	#NUM!	#NUM!	#NUM!	189.699	#NUM!	#NUM!	#NUM!
AT4G12980.1	AT4G12980.1	#NUM!	Auxin-responsive family protein		Chr4	7589670-7591074	REVERSE	394	201606	#NUM!	#NUM!	#NUM!	50.9162	1	0	0	0	1	1	0	1	0	1	0	1	1	1	0	0	166.481	#NUM!	#NUM!	#NUM!	145.822	249.218	#NUM!	216.893	#NUM!	30.9096	#NUM!	114.454	115.275	81.0551	#NUM!	#NUM!	166.481	#NUM!	#NUM!	#NUM!
AT1G13110.1	AT1G13110.1	#NUM!	cytochrome P450%2C family 71 subfamily B%2C polypeptide 7		Chr1	4467272-4468857	FORWARD	504	201606	#NUM!	#NUM!	#NUM!	33.4498	1	0	0	0	0	0	0	1	0	0	0	0	0	0	0	0	150.089	#NUM!	#NUM!	#NUM!	#NUM!	#NUM!	#NUM!	225.875	#NUM!	#NUM!	#NUM!	#NUM!	#NUM!	#NUM!	#NUM!	#NUM!	150.089	#NUM!	#NUM!	#NUM!
AT4G08350.1;AT4G08360.1	AT4G08350.1;AT4G08360.1	#NUM!	global transcription factor group A2;KOW domain-containing protein		Chr4	5286351-5292072;5295933-5296947	FORWARD	1041;141	201606	#NUM!	#NUM!	#NUM!	44.0691	1	0	0	0	1	1	0	0	1	1	1	1	1	1	1	1	147.487	#NUM!	#NUM!	#NUM!	414.284	234.238	#NUM!	#NUM!	167.444	283.969	124.927	217.192	176.289	315.246	314.535	461.52	147.487	#NUM!	#NUM!	#NUM!
AT2G30600.1;AT2G30600.2;AT2G30600.3;AT2G30600.4;AT2G30600.5;AT2G30600.6	AT2G30600.1;AT2G30600.2;AT2G30600.3;AT2G30600.4;AT2G30600.5;AT2G30600.6	#NUM!	BTB/POZ domain-containing protein		Chr2	13037410-13041475;13037410-13041475;13037410-13041475;13037410-13041475;13037410-13041475;13037410-13040981	FORWARD	809;809;809;809;855;733	201606	#NUM!	#NUM!	#NUM!	57.0896	1	0	0	0	5	5	4	4	5	3	5	3	4	2	4	4	146.791	#NUM!	#NUM!	#NUM!	1501.41	2751.16	1512.96	1576.55	393.152	647.745	736.715	802.146	552.966	616.469	1174.43	778.906	146.791	#NUM!	#NUM!	#NUM!
AT4G01290.1;AT4G01290.2	AT4G01290.1;AT4G01290.2	#NUM!	chorismate synthase		Chr4	538213-543282	REVERSE	991;990	201606	#NUM!	#NUM!	#NUM!	42.1631	1	0	0	0	0	1	1	0	1	1	0	1	0	1	1	0	127.464	#NUM!	#NUM!	#NUM!	#NUM!	66.4842	234.771	#NUM!	74.5467	77.3633	#NUM!	119.662	#NUM!	104.345	263.25	#NUM!	127.464	#NUM!	#NUM!	#NUM!
AT1G55160.1;AT1G55160.2;AT1G55160.3	AT1G55160.1;AT1G55160.2;AT1G55160.3	#NUM!	WAS/WASL-interacting family protein		Chr1	20578476-20579803;20578804-20579803;20578476-20579803	FORWARD	188;137;213	201606	#NUM!	#NUM!	#NUM!	43.0465	1	0	0	0	0	0	0	0	0	1	0	0	0	1	0	0	12.0725	#NUM!	#NUM!	#NUM!	#NUM!	#NUM!	#NUM!	#NUM!	#NUM!	0.833614	#NUM!	#NUM!	#NUM!	1	#NUM!	#NUM!	12.0725	#NUM!	#NUM!	#NUM!
AT4G17890.1;AT4G17890.2;AT5G46750.1	AT4G17890.1;AT4G17890.2;AT5G46750.1	#NUM!	ARF-GAP domain 8;ARF-GAP domain 8;ARF-GAP domain 9		Chr4;Chr4;Chr5	9937121-9939146;9937121-9938988;18969950-18971817	FORWARD;FORWARD;REVERSE	413;384;402	201606	#NUM!	#NUM!	#NUM!	33.5727	2	0	0	0	0	1	0	0	2	1	0	0	2	0	0	1	2.30268	#NUM!	#NUM!	#NUM!	#NUM!	1.12956	#NUM!	#NUM!	0.647189	0.805407	#NUM!	#NUM!	0.870443	#NUM!	#NUM!	1.22385	2.30268	#NUM!	#NUM!	#NUM!
AT2G21600.1	AT2G21600.1	#NUM!	endoplasmatic reticulum retrieval protein 1B		Chr2	9243550-9244579	FORWARD	195	201606	#NUM!	#NUM!	#NUM!	43.648	1	0	0	0	1	0	0	0	1	1	0	1	1	0	1	0	1.56839	#NUM!	#NUM!	#NUM!	1	#NUM!	#NUM!	#NUM!	0.996808	0.594683	#NUM!	4.22413	3.05052	#NUM!	0.858616	#NUM!	1.56839	#NUM!	#NUM!	#NUM!
AT4G14930.1;AT4G14930.2	AT4G14930.1;AT4G14930.2	#NUM!	Survival protein SurE-like phosphatase/nucleotidase		Chr4	8538831-8541205;8538831-8541101	FORWARD	315;310	201606	#NUM!	#NUM!	#NUM!	39.0487	1	0	0	0	0	0	0	0	0	1	0	0	0	0	0	0	0.145373	#NUM!	#NUM!	#NUM!	#NUM!	#NUM!	#NUM!	#NUM!	#NUM!	1.85463	#NUM!	#NUM!	#NUM!	#NUM!	#NUM!	#NUM!	0.145373	#NUM!	#NUM!	#NUM!
AT1G15740.1	AT1G15740.1	#NUM!	Leucine-rich repeat family protein		Chr1	5411509-5414544	FORWARD	585	201606	#NUM!	#NUM!	#NUM!	36.5322	1	0	0	0	0	0	0	0	0	1	1	0	0	0	0	0	0.0556379	#NUM!	#NUM!	#NUM!	#NUM!	#NUM!	#NUM!	#NUM!	#NUM!	1	17.8971	#NUM!	#NUM!	#NUM!	#NUM!	#NUM!	0.0556379	#NUM!	#NUM!	#NUM!
AT3G50970.1	AT3G50970.1	#NUM!	dehydrin family protein		Chr3	18940825-18941406	FORWARD	193	201606	#NUM!	#NUM!	#NUM!	42.3859	1	0	0	0	0	0	0	0	0	1	0	0	0	1	0	0	0.0224962	#NUM!	#NUM!	#NUM!	#NUM!	#NUM!	#NUM!	#NUM!	#NUM!	1	#NUM!	#NUM!	#NUM!	1.1868	#NUM!	#NUM!	0.0224962	#NUM!	#NUM!	#NUM!
AT1G10430.1;AT1G10430.2;AT1G59830.1	AT1G10430.1;AT1G10430.2;AT1G59830.1	#NUM!	protein phosphatase 2A-2		Chr1	3428705-3430437;3428705-3430437;22020708-22022293	REVERSE	306	201606	#NUM!	#NUM!	#NUM!	39.2522	1	0	0	0	0	0	1	0	0	0	0	1	0	0	0	0	0.0105304	#NUM!	#NUM!	#NUM!	#NUM!	#NUM!	1	#NUM!	#NUM!	#NUM!	#NUM!	2.24339	#NUM!	#NUM!	#NUM!	#NUM!	0.0105304	#NUM!	#NUM!	#NUM!
AT1G06530.1	AT1G06530.1	#NUM!	Tropomyosin-like protein		Chr1	2001625-2002596	FORWARD	323	201606	#NUM!	#NUM!	#NUM!	48.7959	1	2	0	0	0	0	1	0	2	1	1	0	0	1	0	1	17411.9	12123.9	#NUM!	#NUM!	#NUM!	#NUM!	3915.24	#NUM!	9153.43	13032.6	8610.73	#NUM!	#NUM!	8124.62	#NUM!	13053.2	17411.9	12123.9	#NUM!	#NUM!
AT4G39680.1;AT4G39680.2	AT4G39680.1;AT4G39680.2	#NUM!	SAP domain-containing protein		Chr4	18414604-18416938	REVERSE	633	201606	#NUM!	#NUM!	#NUM!	29.0705	1	1	0	0	1	1	1	1	2	2	0	0	1	1	2	1	3466.74	4017.34	#NUM!	#NUM!	2256.03	1965.77	8589.61	4523.75	4034.58	1480.39	#NUM!	#NUM!	1664.49	5847.68	2090.44	1328.27	3466.74	4017.34	#NUM!	#NUM!
AT1G06490.1;AT1G06490.2	AT1G06490.1;AT1G06490.2	#NUM!	glucan synthase-like 7		Chr1	1978762-1989295;1978762-1989046	FORWARD	1958;1933	201606	#NUM!	#NUM!	#NUM!	36.8676	1	1	0	0	1	2	1	2	1	2	2	0	2	2	1	2	2.39186	2733.35	#NUM!	#NUM!	387.982	144.72	840.078	371.985	290.518	388.93	796.839	#NUM!	456.818	757.128	417.268	354.493	2.39186	2733.35	#NUM!	#NUM!
AT1G74020.1	AT1G74020.1	#NUM!	strictosidine synthase 2		Chr1	27835289-27837277	REVERSE	335	201606	#NUM!	#NUM!	#NUM!	31.714	0	1	0	0	1	1	1	1	1	1	1	1	1	1	1	1	#NUM!	2098.67	#NUM!	#NUM!	1685.8	417.347	1892.84	826.239	400.708	242.649	193.361	747.272	200.932	246.905	205.917	648.466	#NUM!	2098.67	#NUM!	#NUM!
AT2G18700.1	AT2G18700.1	#NUM!	trehalose phosphatase/synthase 11		Chr2	8109043-8111799	FORWARD	862	201606	#NUM!	#NUM!	#NUM!	47.3038	0	1	0	0	4	4	3	2	3	4	4	4	2	3	2	4	#NUM!	2086.33	#NUM!	#NUM!	287.294	854.124	498.12	1451.57	991.42	1130.37	1124.21	657.368	688.102	572.747	1152.57	872.541	#NUM!	2086.33	#NUM!	#NUM!
AT2G21270.1;AT2G21270.2;AT2G21270.3;AT2G21270.4;AT2G21270.5;AT4G38930.1;AT4G38930.2;AT4G38930.3;AT4G38930.4	AT2G21270.1;AT2G21270.2;AT2G21270.3;AT2G21270.4;AT2G21270.5;AT4G38930.1;AT4G38930.2;AT4G38930.3;AT4G38930.4	#NUM!	ubiquitin fusion degradation 1;ubiquitin fusion degradation 1;ubiquitin fusion degradation 1;ubiquitin fusion degradation 1;ubiquitin fusion degradation 1;Ubiquitin fusion degradation UFD1 family protein;Ubiquitin fusion degradation UFD1 family protein;Ubiquitin fusion degradation UFD1 family protein;Ubiquitin fusion degradation UFD1 family protein		Chr2;Chr2;Chr2;Chr2;Chr2;Chr4;Chr4;Chr4;Chr4	9108126-9110012;9108126-9110012;9107841-9110012;9108126-9110012;9108126-9110012;18149907-18151616;18149907-18151616;18149907-18151616;18149907-18151616	FORWARD	319;319;340;319;319;311;315;315;311	201606	#NUM!	#NUM!	#NUM!	28.4903	0	1	0	0	1	1	1	1	1	1	0	0	0	1	1	1	#NUM!	1818.47	#NUM!	#NUM!	1741.98	1614.77	1431.35	1049.9	769.571	1605.71	#NUM!	#NUM!	#NUM!	853.23	560.766	1342.78	#NUM!	1818.47	#NUM!	#NUM!
AT1G04660.1	AT1G04660.1	#NUM!	glycine-rich protein		Chr1	1300668-1301306	REVERSE	212	201606	#NUM!	#NUM!	#NUM!	34.2004	0	1	0	0	1	1	0	0	1	1	0	0	1	1	1	1	#NUM!	1116.4	#NUM!	#NUM!	944.611	855.17	#NUM!	#NUM!	528.467	223.694	#NUM!	#NUM!	610.232	27.1773	608.041	624.411	#NUM!	1116.4	#NUM!	#NUM!
AT1G33811.1	AT1G33811.1	#NUM!	GDSL-like Lipase/Acylhydrolase superfamily protein		Chr1	12267918-12269690	FORWARD	370	201606	#NUM!	#NUM!	#NUM!	27.8074	1	1	0	0	1	1	0	0	1	0	1	0	1	1	1	1	1166.51	945.06	#NUM!	#NUM!	291.343	502.825	#NUM!	#NUM!	843.622	#NUM!	437.523	#NUM!	283.149	1129.9	956.643	1508.48	1166.51	945.06	#NUM!	#NUM!
AT4G36530.1;AT4G36530.2	AT4G36530.1;AT4G36530.2	#NUM!	alpha/beta-Hydrolases superfamily protein		Chr4	17240120-17241518;17240120-17241770	REVERSE	321;378	201606	#NUM!	#NUM!	#NUM!	48.3917	1	1	0	0	1	1	1	1	1	1	1	1	1	1	1	1	1544.49	871.929	#NUM!	#NUM!	521.554	166.937	1628.96	896.407	990.783	191.216	357.528	1374.94	1028.04	109.222	453.711	1335.19	1544.49	871.929	#NUM!	#NUM!
AT1G32790.1;AT1G32790.2	AT1G32790.1;AT1G32790.2	#NUM!	CTC-interacting domain 11		Chr1	11875174-11877188;11875028-11877188	REVERSE	358;406	201606	#NUM!	#NUM!	#NUM!	48.127	0	2	0	0	2	2	1	2	1	1	1	2	2	2	2	2	#NUM!	864.72	#NUM!	#NUM!	455.26	941.192	1300.98	1957.79	646.671	193.055	701.415	497.703	443.076	614.524	679.838	590.26	#NUM!	864.72	#NUM!	#NUM!
AT3G05625.1;AT3G05625.2	AT3G05625.1;AT3G05625.2	#NUM!	Tetratricopeptide repeat (TPR)-like superfamily protein		Chr3	1632408-1633912;1632408-1633422	FORWARD	257;192	201606	#NUM!	#NUM!	#NUM!	41.3148	1	1	0	0	1	2	2	0	2	2	1	1	2	1	1	2	484.557	860.846	#NUM!	#NUM!	471.699	876.601	1432.7	#NUM!	234.5	572.192	310.076	171.469	807.207	362.593	1729.57	924.794	484.557	860.846	#NUM!	#NUM!
AT5G65840.1	AT5G65840.1	#NUM!	Thioredoxin superfamily protein		Chr5	26344097-26346057	REVERSE	275	201606	#NUM!	#NUM!	#NUM!	43.7435	1	1	0	0	1	1	1	1	1	0	1	1	0	1	1	1	520.851	734.391	#NUM!	#NUM!	577.759	375.621	644.302	1554.09	141.928	#NUM!	832.721	718.906	#NUM!	182.221	1601.81	1346.77	520.851	734.391	#NUM!	#NUM!
AT1G10730.1;AT1G60780.1	AT1G10730.1;AT1G60780.1	#NUM!	Clathrin adaptor complexes medium subunit family protein		Chr1	3565463-3567779;22369289-22371885	FORWARD;REVERSE	428	201606	#NUM!	#NUM!	#NUM!	28.9827	0	1	0	0	1	1	1	1	0	1	0	1	1	1	0	0	#NUM!	733.707	#NUM!	#NUM!	1528.84	1769.6	117.456	1175.16	#NUM!	593.425	#NUM!	1395.71	993.056	1029.77	#NUM!	#NUM!	#NUM!	733.707	#NUM!	#NUM!
AT2G46750.1	AT2G46750.1	#NUM!	D-arabinono-1%2C4-lactone oxidase family protein		Chr2	19208443-19210909	REVERSE	591	201606	#NUM!	#NUM!	#NUM!	44.6676	2	2	0	0	4	4	4	4	4	3	2	3	4	4	3	3	424.41	527.746	#NUM!	#NUM!	718.004	703.946	1087.56	932.744	645.826	581.205	992.252	591.285	739.827	496.971	611.325	489.638	424.41	527.746	#NUM!	#NUM!
AT5G62980.1;AT5G62980.2	AT5G62980.1;AT5G62980.2	#NUM!	Dihydroneopterin aldolase		Chr5	25276384-25277083	FORWARD	131	201606	#NUM!	#NUM!	#NUM!	28.175	1	1	0	0	0	1	1	1	1	1	1	1	1	1	1	1	776.65	525.501	#NUM!	#NUM!	#NUM!	199.111	411.708	247.888	551.385	653.35	458.43	594.557	364.189	440.22	475.102	757.604	776.65	525.501	#NUM!	#NUM!
AT1G07780.1;AT1G07780.10;AT1G07780.12;AT1G07780.13;AT1G07780.2;AT1G07780.3;AT1G07780.5;AT1G07780.7;AT1G07780.9;AT5G05590.1	AT1G07780.1;AT1G07780.10;AT1G07780.12;AT1G07780.13;AT1G07780.2;AT1G07780.3;AT1G07780.5;AT1G07780.7;AT1G07780.9;AT5G05590.1	#NUM!	phosphoribosylanthranilate isomerase 1;phosphoribosylanthranilate isomerase 1;phosphoribosylanthranilate isomerase 1;phosphoribosylanthranilate isomerase 1;phosphoribosylanthranilate isomerase 1;phosphoribosylanthranilate isomerase 1;phosphoribosylanthranilate isomerase 1;phosphoribosylanthranilate isomerase 1;phosphoribosylanthranilate isomerase 1;phosphoribosylanthranilate isomerase 2		Chr1;Chr1;Chr1;Chr1;Chr1;Chr1;Chr1;Chr1;Chr1;Chr5	2410352-2411833;2410352-2411833;2410352-2411833;2410352-2411833;2410352-2411833;2410352-2411833;2410352-2411833;2410352-2411217;2410352-2411833;1666734-1668214	REVERSE	275;275;275;275;275;275;275;206;275;275	201606	#NUM!	#NUM!	#NUM!	36.4697	0	1	0	0	1	1	1	0	1	1	0	1	0	1	1	1	#NUM!	504.585	#NUM!	#NUM!	899.907	390.716	219.181	#NUM!	643.384	489.853	#NUM!	529.989	#NUM!	233.191	618.147	456.488	#NUM!	504.585	#NUM!	#NUM!
AT1G25540.1;AT1G25540.2	AT1G25540.1;AT1G25540.2	#NUM!	phytochrome and flowering time regulatory protein (PFT1)		Chr1	8969392-8974446;8969392-8973301	REVERSE	836;727	201606	#NUM!	#NUM!	#NUM!	38.8171	0	1	0	0	1	1	1	1	1	1	1	1	1	0	1	1	#NUM!	492.919	#NUM!	#NUM!	793.214	810.527	484.688	1248.83	312.004	456.628	765.143	453.008	591.387	#NUM!	1101.27	895.155	#NUM!	492.919	#NUM!	#NUM!
AT5G35970.1	AT5G35970.1	#NUM!	P-loop containing nucleoside triphosphate hydrolases superfamily protein		Chr5	14119060-14123078	REVERSE	961	201606	#NUM!	#NUM!	#NUM!	28.2665	0	1	0	0	1	1	1	1	1	1	0	1	0	0	1	1	#NUM!	465.431	#NUM!	#NUM!	512.424	74.8924	556.865	239.421	195.612	264.817	#NUM!	242.418	#NUM!	#NUM!	9.75882	61.335	#NUM!	465.431	#NUM!	#NUM!
AT4G11850.1	AT4G11850.1	#NUM!	phospholipase D gamma 1		Chr4	7129352-7132937	REVERSE	858	201606	#NUM!	#NUM!	#NUM!	44.4255	0	1	0	0	1	0	1	1	1	1	1	1	1	1	1	1	#NUM!	452.725	#NUM!	#NUM!	827.36	#NUM!	731.791	1129.03	759.976	650.334	680.708	477.607	764.278	640.867	1009.27	914.526	#NUM!	452.725	#NUM!	#NUM!
AT4G25550.1	AT4G25550.1	#NUM!	Cleavage/polyadenylation specificity factor%2C 25kDa subunit		Chr4	13048519-13050873	FORWARD	200	201606	#NUM!	#NUM!	#NUM!	55.0032	1	1	0	0	1	1	1	1	1	1	1	1	1	1	1	1	270.105	448.248	#NUM!	#NUM!	359.611	478.192	395.302	223.926	617.103	499.756	501.757	181.959	525.112	437.714	185.903	146.622	270.105	448.248	#NUM!	#NUM!
AT3G18230.1	AT3G18230.1	#NUM!	Octicosapeptide/Phox/Bem1p family protein		Chr3	6251495-6253971	FORWARD	666	201606	#NUM!	#NUM!	#NUM!	47.1487	0	1	0	0	1	1	1	1	1	1	1	1	0	1	1	0	#NUM!	447.361	#NUM!	#NUM!	521.007	895.973	800.167	1153.09	283.645	426.482	472.218	409.474	#NUM!	654.905	417.903	#NUM!	#NUM!	447.361	#NUM!	#NUM!
AT2G22500.1	AT2G22500.1	#NUM!	uncoupling protein 5		Chr2	9563531-9564472	REVERSE	313	201606	#NUM!	#NUM!	#NUM!	34.7588	0	1	0	0	1	1	1	1	1	1	1	1	1	1	1	1	#NUM!	422.94	#NUM!	#NUM!	508.946	1417.11	766.517	1117.79	614.346	1069.61	325.765	1086.19	1045.56	280.512	1107.06	1978.21	#NUM!	422.94	#NUM!	#NUM!
AT3G23450.1;AT3G23450.2;AT3G23450.3;AT3G23450.4	AT3G23450.1;AT3G23450.2;AT3G23450.3;AT3G23450.4	#NUM!	transmembrane protein		Chr3	8410483-8411841	FORWARD	452;442;432;432	201606	#NUM!	#NUM!	#NUM!	25.6443	0	1	0	0	0	1	1	1	1	1	0	1	0	1	0	0	#NUM!	411.537	#NUM!	#NUM!	#NUM!	65.6247	285.426	397.404	137.444	242.517	#NUM!	307.538	#NUM!	611.047	#NUM!	#NUM!	#NUM!	411.537	#NUM!	#NUM!
AT2G29290.1;AT2G29290.2;AT2G29350.1;AT2G29350.2;AT2G29350.3;AT2G29370.1	AT2G29290.1;AT2G29290.2;AT2G29350.1;AT2G29350.2;AT2G29350.3;AT2G29370.1	#NUM!	NAD(P)-binding Rossmann-fold superfamily protein;NAD(P)-binding Rossmann-fold superfamily protein;senescence-associated gene 13;senescence-associated gene 13;senescence-associated gene 13;NAD(P)-binding Rossmann-fold superfamily protein		Chr2	12586509-12587684;12586498-12587684;12601036-12602222;12601036-12601992;12601255-12602222;12606059-12607363	FORWARD	245;262;269;225;231;268	201606	#NUM!	#NUM!	#NUM!	46.9167	0	1	0	0	1	0	1	1	1	1	0	0	0	1	1	0	#NUM!	411.383	#NUM!	#NUM!	312.94	#NUM!	318.746	167.619	269.642	96.0873	#NUM!	#NUM!	#NUM!	104.442	212.493	#NUM!	#NUM!	411.383	#NUM!	#NUM!
AT3G51050.1	AT3G51050.1	#NUM!	FG-GAP repeat-containing protein		Chr3	18954023-18957698	FORWARD	698	201606	#NUM!	#NUM!	#NUM!	36.2846	0	1	0	0	0	1	1	1	1	1	1	0	0	1	1	1	#NUM!	399.284	#NUM!	#NUM!	#NUM!	834.9	1541.38	1590.35	211.324	607.43	828.912	#NUM!	#NUM!	1456.33	1033.49	508.435	#NUM!	399.284	#NUM!	#NUM!
AT1G55510.1;AT3G13450.1	AT1G55510.1;AT3G13450.1	#NUM!	branched-chain alpha-keto acid decarboxylase E1 beta subunit;Transketolase family protein		Chr1;Chr3	20723482-20725505;4382340-4384295	FORWARD;REVERSE	352;358	201606	#NUM!	#NUM!	#NUM!	27.8972	0	1	0	0	1	1	1	1	1	1	1	0	1	1	0	1	#NUM!	389.049	#NUM!	#NUM!	269.606	551.387	307.966	725.428	395.872	207.282	370.078	#NUM!	255.215	83.4088	#NUM!	263.677	#NUM!	389.049	#NUM!	#NUM!
AT1G64950.1	AT1G64950.1	#NUM!	cytochrome P450%2C family 89%2C subfamily A%2C polypeptide 5		Chr1	24127587-24129119	FORWARD	510	201606	#NUM!	#NUM!	#NUM!	39.0267	0	1	0	0	1	2	2	1	2	2	2	2	2	2	2	2	#NUM!	386.722	#NUM!	#NUM!	964.682	1111.4	1016.21	1416.54	913.202	2025.99	2098.41	1764.56	2134.46	2195.44	1963.85	2642.45	#NUM!	386.722	#NUM!	#NUM!
AT5G03180.1;AT5G03180.2;AT5G03180.3;AT5G03180.4;AT5G03180.5;AT5G60580.1;AT5G60580.2;AT5G60580.3;AT5G60580.4	AT5G03180.1;AT5G03180.2;AT5G03180.3;AT5G03180.4;AT5G03180.5;AT5G60580.1;AT5G60580.2;AT5G60580.3;AT5G60580.4	#NUM!	RING/U-box superfamily protein		Chr5	754201-756411;754201-756411;754540-756411;754201-755917;754540-756411;24354298-24356706;24354298-24356706;24354298-24356706;24354298-24356706	REVERSE;REVERSE;REVERSE;REVERSE;REVERSE;FORWARD;FORWARD;FORWARD;FORWARD	462;466;414;431;410;487;494;487;494	201606	#NUM!	#NUM!	#NUM!	38.0012	0	1	0	0	1	1	1	1	1	1	1	1	1	1	1	1	#NUM!	370.747	#NUM!	#NUM!	276.135	1139.81	1033.67	571.117	652.403	396.148	693.624	323.188	726.61	988.994	691.106	508.857	#NUM!	370.747	#NUM!	#NUM!
AT1G01720.1;AT4G27410.2;AT4G27410.3;AT5G08790.1	AT1G01720.1;AT4G27410.2;AT4G27410.3;AT5G08790.1	#NUM!	NAC (No Apical Meristem) domain transcriptional regulator superfamily protein		Chr1;Chr4;Chr4;Chr5	268471-269514;13707928-13709013;13707928-13709013;2859113-2860144	FORWARD;REVERSE;REVERSE;REVERSE	289;297;314;283	201606	#NUM!	#NUM!	#NUM!	44.3029	0	1	0	0	3	2	2	3	3	3	3	2	2	3	3	2	#NUM!	351.291	#NUM!	#NUM!	142.872	1033.25	1304.51	519.409	1436.3	1097.75	1513.3	1082.52	1209.14	458.476	912.911	2776.05	#NUM!	351.291	#NUM!	#NUM!
AT2G41430.1;AT2G41430.2;AT2G41430.4;AT2G41430.5	AT2G41430.1;AT2G41430.2;AT2G41430.4;AT2G41430.5	#NUM!	dehydration-induced protein (ERD15)		Chr2	17269736-17270314	FORWARD	163	201606	#NUM!	#NUM!	#NUM!	38.7518	0	1	0	0	1	1	1	1	1	1	1	1	1	1	1	1	#NUM!	346.517	#NUM!	#NUM!	1512.72	1928.96	536.977	1722.08	849.25	788.453	992.707	196.156	320.917	289.999	389.917	1054.23	#NUM!	346.517	#NUM!	#NUM!
AT2G02180.1	AT2G02180.1	#NUM!	tobamovirus multiplication protein 3		Chr2	560976-562961	FORWARD	303	201606	#NUM!	#NUM!	#NUM!	35.848	0	1	0	0	0	1	0	1	1	1	0	0	0	1	1	1	#NUM!	338.558	#NUM!	#NUM!	#NUM!	305.878	#NUM!	742.521	167.695	201.613	#NUM!	#NUM!	#NUM!	824.575	420.8	107.339	#NUM!	338.558	#NUM!	#NUM!
AT3G62720.1;AT3G62720.2;AT4G02500.1	AT3G62720.1;AT3G62720.2;AT4G02500.1	#NUM!	xylosyltransferase 1;xylosyltransferase 1;UDP-xylosyltransferase 2		Chr3;Chr3;Chr4	23201326-23202708;23201326-23202708;1101638-1103345	FORWARD	460;460;461	201606	#NUM!	#NUM!	#NUM!	30.5749	0	1	0	0	1	1	1	0	1	0	1	0	1	0	0	0	#NUM!	337.029	#NUM!	#NUM!	165.114	298.754	1156.12	#NUM!	421.087	#NUM!	525.256	#NUM!	155.003	#NUM!	#NUM!	#NUM!	#NUM!	337.029	#NUM!	#NUM!
AT2G04620.1;AT2G04620.2	AT2G04620.1;AT2G04620.2	#NUM!	zinc transporter-like protein		Chr2	1610506-1612902;1610506-1612398	REVERSE	798;618	201606	#NUM!	#NUM!	#NUM!	39.4609	0	1	0	0	1	1	1	1	1	1	1	1	0	1	1	0	#NUM!	334.98	#NUM!	#NUM!	115.622	609.622	452.327	413.409	361.658	186.773	379.307	136.768	#NUM!	276.867	116.83	#NUM!	#NUM!	334.98	#NUM!	#NUM!
AT1G63680.1;AT1G63680.2;AT1G63680.3	AT1G63680.1;AT1G63680.2;AT1G63680.3	#NUM!	ALBINO OR PALE-GREEN 13		Chr1	23614461-23617247	FORWARD	772	201606	#NUM!	#NUM!	#NUM!	36.7599	0	1	0	0	1	1	1	1	1	1	0	1	0	0	0	1	#NUM!	333.694	#NUM!	#NUM!	62.2283	3.40359	190.688	294.473	217.702	162.24	#NUM!	136.17	#NUM!	#NUM!	#NUM!	237.454	#NUM!	333.694	#NUM!	#NUM!
AT1G54490.1;AT1G54490.2	AT1G54490.1;AT1G54490.2	#NUM!	exoribonuclease 4		Chr1	20350300-20356650;20350697-20356650	FORWARD	947;889	201606	#NUM!	#NUM!	#NUM!	36.0069	0	1	0	0	1	1	1	1	1	1	1	1	1	1	1	1	#NUM!	289.513	#NUM!	#NUM!	268.025	873.5	812.412	585.742	268.683	714.527	646.34	337.766	478.624	849.046	500.136	378.517	#NUM!	289.513	#NUM!	#NUM!
AT3G61310.1	AT3G61310.1	#NUM!	AT hook motif DNA-binding family protein		Chr3	22690799-22692445	REVERSE	354	201606	#NUM!	#NUM!	#NUM!	37.3041	1	1	0	0	0	0	0	0	1	1	0	1	0	0	0	0	428.153	274.007	#NUM!	#NUM!	#NUM!	#NUM!	#NUM!	#NUM!	149.46	189.356	#NUM!	110.582	#NUM!	#NUM!	#NUM!	#NUM!	428.153	274.007	#NUM!	#NUM!
AT4G19830.1	AT4G19830.1	#NUM!	FKBP-like peptidyl-prolyl cis-trans isomerase family protein		Chr4	10772579-10773933	REVERSE	229	201606	#NUM!	#NUM!	#NUM!	46.0801	1	1	0	0	0	1	1	1	1	1	1	1	1	1	0	1	414.403	268.441	#NUM!	#NUM!	#NUM!	222.708	158.298	229.844	214.828	248.818	379.083	282.683	494.339	385.363	#NUM!	392.463	414.403	268.441	#NUM!	#NUM!
AT4G22690.1;AT4G22710.1	AT4G22690.1;AT4G22710.1	#NUM!	cytochrome P450%2C family 706%2C subfamily A%2C polypeptide 1;cytochrome P450%2C family 706%2C subfamily A%2C polypeptide 2		Chr4	11929847-11931520;11935038-11936618	FORWARD	557;526	201606	#NUM!	#NUM!	#NUM!	57.288	1	1	0	0	5	6	5	5	6	6	4	5	5	5	6	6	194.881	261.86	#NUM!	#NUM!	880.923	933.375	704.16	457.075	1123.84	857.137	809.32	1241.44	1172.57	598.901	1562.02	1342.48	194.881	261.86	#NUM!	#NUM!
AT2G44650.1;AT3G60210.1	AT2G44650.1;AT3G60210.1	#NUM!	chloroplast chaperonin 10;GroES-like family protein		Chr2;Chr3	18419521-18420510;22251443-22252709	REVERSE	139;138	201606	#NUM!	#NUM!	#NUM!	41.6749	0	1	0	0	1	0	1	0	1	1	1	1	1	0	1	1	#NUM!	260.747	#NUM!	#NUM!	104.635	#NUM!	533.348	#NUM!	70.4651	228.074	724.82	1016.92	145.39	#NUM!	193.692	341.846	#NUM!	260.747	#NUM!	#NUM!
AT4G20110.1;AT4G20110.2	AT4G20110.1;AT4G20110.2	#NUM!	VACUOLAR SORTING RECEPTOR 7		Chr4	10875567-10878545	FORWARD	625;628	201606	#NUM!	#NUM!	#NUM!	29.6653	0	1	0	0	0	1	1	0	1	1	1	1	1	1	0	1	#NUM!	258.853	#NUM!	#NUM!	#NUM!	172.52	232.044	#NUM!	99.6889	183.787	155.609	166.191	166.556	387.966	#NUM!	367.571	#NUM!	258.853	#NUM!	#NUM!
AT1G69850.1	AT1G69850.1	#NUM!	nitrate transporter 1			2	| Chr1:26296945-26300407 REVERSE	585	201606	#NUM!	#NUM!	#NUM!	49.5569	0	1	0	0	1	1	1	1	1	1	1	1	0	0	1	1	#NUM!	258.352	#NUM!	#NUM!	690.409	194.301	377.532	1196.63	407.371	400.346	417.4	461.24	#NUM!	#NUM!	597.008	627.618	#NUM!	258.352	#NUM!	#NUM!
AT3G30775.1;AT3G30775.2	AT3G30775.1;AT3G30775.2	#NUM!	Methylenetetrahydrofolate reductase family protein		Chr3	12448880-12451126	REVERSE	499	201606	#NUM!	#NUM!	#NUM!	51.5632	0	1	0	0	2	3	3	2	2	2	2	2	2	2	2	2	#NUM!	254.176	#NUM!	#NUM!	1664.81	2688.41	1583.74	2807.57	334.702	624.263	709.377	467.95	413.269	400.19	946.03	1052.21	#NUM!	254.176	#NUM!	#NUM!
AT1G01120.1	AT1G01120.1	#NUM!	3-ketoacyl-CoA synthase 1		Chr1	57392-58978	REVERSE	528	201606	#NUM!	#NUM!	#NUM!	35.8527	0	1	0	0	2	2	0	0	2	2	1	2	2	2	2	2	#NUM!	252.738	#NUM!	#NUM!	160.366	705.989	#NUM!	#NUM!	644.202	771.335	1192.94	673.124	1054.42	1290.56	1361.37	1189.52	#NUM!	252.738	#NUM!	#NUM!
AT3G53180.1	AT3G53180.1	#NUM!	nodulin/glutamine synthase-like protein		Chr3	19707068-19711188	FORWARD	852	201606	#NUM!	#NUM!	#NUM!	48.6409	0	1	0	0	3	3	3	3	3	3	3	2	3	3	3	3	#NUM!	218.695	#NUM!	#NUM!	174.146	252.004	244.168	436.498	692.512	669.324	661.623	465.23	393.518	485.415	1144.63	475.85	#NUM!	218.695	#NUM!	#NUM!
AT5G04550.1;AT5G04550.2	AT5G04550.1;AT5G04550.2	#NUM!	type-1 restriction enzyme mjaxp r protein (DUF668)		Chr5	1303757-1305556	REVERSE	599	201606	#NUM!	#NUM!	#NUM!	42.3278	0	1	0	0	1	1	1	1	1	1	1	1	1	0	1	1	#NUM!	212.716	#NUM!	#NUM!	311.367	404.75	672.07	192.916	596.714	357.437	224.456	250.061	623.283	#NUM!	416.688	471.011	#NUM!	212.716	#NUM!	#NUM!
AT4G09670.1	AT4G09670.1	#NUM!	Oxidoreductase family protein		Chr4	6107382-6109049	REVERSE	362	201606	#NUM!	#NUM!	#NUM!	41.8841	0	1	0	0	2	0	2	0	2	1	2	0	2	2	0	2	#NUM!	212.31	#NUM!	#NUM!	192.877	#NUM!	127.155	#NUM!	36.4022	218.637	136.193	#NUM!	257.594	180.889	#NUM!	160.894	#NUM!	212.31	#NUM!	#NUM!
AT1G79280.1;AT1G79280.2;AT1G79280.3	AT1G79280.1;AT1G79280.2;AT1G79280.3	#NUM!	nuclear pore anchor		Chr1	29819176-29832809	REVERSE	2093;2115;2094	201606	#NUM!	#NUM!	#NUM!	33.3449	0	1	0	0	1	0	0	0	0	1	1	0	1	1	0	0	#NUM!	170.035	#NUM!	#NUM!	623.271	#NUM!	#NUM!	#NUM!	#NUM!	348.915	96.6195	#NUM!	46.822	1068.04	#NUM!	#NUM!	#NUM!	170.035	#NUM!	#NUM!
AT2G04530.1	AT2G04530.1	#NUM!	Metallo-hydrolase/oxidoreductase superfamily protein		Chr2	1576808-1578611	FORWARD	354	201606	#NUM!	#NUM!	#NUM!	38.2828	1	1	0	0	1	1	0	1	1	1	0	1	1	1	0	1	211.612	167.902	#NUM!	#NUM!	455.929	138.344	#NUM!	137.067	768.65	392.171	#NUM!	302.781	629.033	348.402	#NUM!	485.5	211.612	167.902	#NUM!	#NUM!
AT3G53710.1;AT3G53710.2;AT3G53710.3	AT3G53710.1;AT3G53710.2;AT3G53710.3	#NUM!	ARF-GAP domain 6		Chr3	19903730-19905419	REVERSE	459	201606	#NUM!	#NUM!	#NUM!	34.1699	0	1	0	0	0	1	0	1	0	1	1	1	1	1	1	0	#NUM!	164.934	#NUM!	#NUM!	#NUM!	90.5705	#NUM!	473.973	#NUM!	350.171	122.562	257.929	326.216	110.561	148.187	#NUM!	#NUM!	164.934	#NUM!	#NUM!
AT5G15020.1;AT5G15020.2	AT5G15020.1;AT5G15020.2	#NUM!	SIN3-like 2		Chr5	4859408-4865569	REVERSE	1367;1355	201606	#NUM!	#NUM!	#NUM!	46.562	1	1	0	0	0	1	1	1	1	1	1	1	0	1	1	1	54870.3	138.045	#NUM!	#NUM!	#NUM!	1091.9	782.573	3935.9	391.603	380.199	1391.6	674.555	#NUM!	653.51	809.973	130.344	54870.3	138.045	#NUM!	#NUM!
AT5G27430.1	AT5G27430.1	#NUM!	Signal peptidase subunit		Chr5	9687470-9689185	FORWARD	167	201606	#NUM!	#NUM!	#NUM!	44.0106	1	1	0	0	1	0	1	1	0	1	1	0	1	1	1	1	467.791	135.256	#NUM!	#NUM!	487.292	#NUM!	451.527	593.94	#NUM!	120.201	379.831	#NUM!	95.44	352.683	744.332	758.285	467.791	135.256	#NUM!	#NUM!
AT3G10420.1;AT3G10420.2	AT3G10420.1;AT3G10420.2	#NUM!	P-loop containing nucleoside triphosphate hydrolases superfamily protein		Chr3	3239307-3241571;3239307-3242274	FORWARD	547;684	201606	#NUM!	#NUM!	#NUM!	42.6432	0	1	0	0	1	1	1	0	1	1	1	1	1	1	1	1	#NUM!	119.139	#NUM!	#NUM!	309.189	415.114	661.917	#NUM!	1425.58	1417.77	257.146	862.444	1373.37	882.772	2239.4	1602.46	#NUM!	119.139	#NUM!	#NUM!
AT3G62360.1;AT3G62360.2	AT3G62360.1;AT3G62360.2	#NUM!	Carbohydrate-binding-like fold		Chr3	23073020-23080455	REVERSE	1227;1197	201606	#NUM!	#NUM!	#NUM!	36.5238	0	1	0	0	0	1	0	0	1	1	1	0	0	1	0	1	#NUM!	118.552	#NUM!	#NUM!	#NUM!	132.504	#NUM!	#NUM!	300.886	157.079	127.307	#NUM!	#NUM!	159.408	#NUM!	116.235	#NUM!	118.552	#NUM!	#NUM!
AT1G28330.1;AT1G28330.2;AT1G28330.3;AT1G28330.4;AT1G28330.5;AT1G28330.6	AT1G28330.1;AT1G28330.2;AT1G28330.3;AT1G28330.4;AT1G28330.5;AT1G28330.6	#NUM!	dormancy-associated protein-like 1		Chr1	9934252-9935216;9934500-9935216;9934500-9935216;9934134-9935216;9934790-9935216;9934790-9935216	REVERSE	122;132;132;125;111;111	201606	#NUM!	#NUM!	#NUM!	52.0417	1	1	0	0	3	3	3	2	3	3	2	3	3	3	3	3	16.8991	110.735	#NUM!	#NUM!	318.924	561.094	713.842	908.295	475.189	758.875	682.482	593.525	594.711	519.547	425.637	603.436	16.8991	110.735	#NUM!	#NUM!
AT3G54940.2;AT3G54940.3	AT3G54940.2;AT3G54940.3	#NUM!	Papain family cysteine protease		Chr3	20354402-20356127;20354402-20355765	FORWARD	367;280	201606	#NUM!	#NUM!	#NUM!	38.5395	0	1	0	0	1	0	1	0	1	1	1	0	0	1	1	1	#NUM!	91.7758	#NUM!	#NUM!	127.753	#NUM!	90.4265	#NUM!	211.584	22.0963	300.856	#NUM!	#NUM!	203.192	480.012	626.345	#NUM!	91.7758	#NUM!	#NUM!
AT5G22650.1;AT5G22650.2	AT5G22650.1;AT5G22650.2	#NUM!	histone deacetylase 2B		Chr5	7534120-7536054	FORWARD	306;305	201606	#NUM!	#NUM!	#NUM!	52.8535	0	2	0	0	1	2	1	0	1	1	2	2	0	0	2	2	#NUM!	91.7226	#NUM!	#NUM!	69.0183	191.506	85.2279	#NUM!	52.7173	319.246	83.2187	91.6962	#NUM!	#NUM!	87.2429	61.9597	#NUM!	91.7226	#NUM!	#NUM!
AT5G47780.1	AT5G47780.1	#NUM!	galacturonosyltransferase 4		Chr5	19347991-19350517	FORWARD	616	201606	#NUM!	#NUM!	#NUM!	41.5039	0	1	0	0	2	2	2	2	1	0	1	1	1	0	2	0	#NUM!	85.1312	#NUM!	#NUM!	395.67	411.759	557.583	111.484	143.225	#NUM!	529.052	264.604	268.463	#NUM!	387.892	#NUM!	#NUM!	85.1312	#NUM!	#NUM!
AT5G43970.1	AT5G43970.1	#NUM!	translocase of outer membrane 22-V		Chr5	17692888-17693187	FORWARD	99	201606	#NUM!	#NUM!	#NUM!	50.8194	0	2	0	0	2	0	0	0	2	2	2	1	2	2	2	2	#NUM!	84.5435	#NUM!	#NUM!	177.686	#NUM!	#NUM!	#NUM!	146.178	33.2032	185.202	324.196	286.919	95.6368	165.097	110.539	#NUM!	84.5435	#NUM!	#NUM!
AT1G76450.1	AT1G76450.1	#NUM!	Photosystem II reaction center PsbP family protein		Chr1	28684618-28686109	FORWARD	247	201606	#NUM!	#NUM!	#NUM!	39.0226	0	1	0	0	0	0	0	1	1	0	1	1	1	1	1	1	#NUM!	81.7398	#NUM!	#NUM!	#NUM!	#NUM!	#NUM!	157.198	186.908	#NUM!	140.302	241.449	192.432	681.568	590.888	238.68	#NUM!	81.7398	#NUM!	#NUM!
AT2G22125.1	AT2G22125.1	#NUM!	binding protein		Chr2	9406793-9414223	FORWARD	2150	201606	#NUM!	#NUM!	#NUM!	38.6339	0	1	0	0	1	1	1	1	1	1	1	1	1	0	1	0	#NUM!	74.9987	#NUM!	#NUM!	126.271	251.489	830.409	665.981	303.225	223.66	415.604	409.272	109.189	#NUM!	200.143	#NUM!	#NUM!	74.9987	#NUM!	#NUM!
AT2G29510.1	AT2G29510.1	#NUM!	hypothetical protein (DUF3527)		Chr2	12635231-12637838	FORWARD	839	201606	#NUM!	#NUM!	#NUM!	35.0259	1	1	0	0	0	1	0	1	1	1	0	0	1	1	0	0	0.666499	70.3455	#NUM!	#NUM!	#NUM!	57.0667	#NUM!	105.394	69.3126	42.7349	#NUM!	#NUM!	70.7194	140.707	#NUM!	#NUM!	0.666499	70.3455	#NUM!	#NUM!
AT4G17600.1	AT4G17600.1	#NUM!	Chlorophyll A-B binding family protein		Chr4	9803759-9804714	FORWARD	262	201606	#NUM!	#NUM!	#NUM!	48.5495	2	2	0	0	2	2	0	0	2	2	2	0	2	0	0	2	187.717	63.3069	#NUM!	#NUM!	29.0457	2.9733	#NUM!	#NUM!	18.3717	40.1509	22.5755	#NUM!	27.3802	#NUM!	#NUM!	24.1176	187.717	63.3069	#NUM!	#NUM!
AT3G18480.1	AT3G18480.1	#NUM!	CCAAT-displacement protein alternatively spliced product		Chr3	6336924-6341596	FORWARD	689	201606	#NUM!	#NUM!	#NUM!	43.7438	0	1	0	0	0	0	0	1	1	1	0	0	1	1	1	1	#NUM!	59.4814	#NUM!	#NUM!	#NUM!	#NUM!	#NUM!	58.6666	30.5426	19.0289	#NUM!	#NUM!	37.8149	3.89021	56.1142	6.35757	#NUM!	59.4814	#NUM!	#NUM!
AT4G13350.1;AT4G13350.2	AT4G13350.1;AT4G13350.2	#NUM!	NSP (nuclear shuttle protein)-interacting GTPase		Chr4	7770170-7773321	REVERSE	602	201606	#NUM!	#NUM!	#NUM!	41.5041	0	1	0	0	0	1	1	1	1	1	0	1	1	1	0	0	#NUM!	55.7879	#NUM!	#NUM!	#NUM!	158.664	166.65	109.17	223.697	33.8136	#NUM!	115.236	80.1799	151.698	#NUM!	#NUM!	#NUM!	55.7879	#NUM!	#NUM!
AT5G21990.1	AT5G21990.1	#NUM!	Tetratricopeptide repeat (TPR)-like superfamily protein		Chr5	7273395-7276318	FORWARD	554	201606	#NUM!	#NUM!	#NUM!	38.3853	0	2	0	0	2	3	2	3	3	2	3	2	3	2	2	3	#NUM!	53.9149	#NUM!	#NUM!	131.454	78.9187	127.277	104.638	193.677	98.9537	92.961	157.831	105.2	69.7031	325.802	77.7337	#NUM!	53.9149	#NUM!	#NUM!
AT5G04280.1;AT5G04280.2;AT5G04280.3;AT5G04280.4;AT5G04280.5	AT5G04280.1;AT5G04280.2;AT5G04280.3;AT5G04280.4;AT5G04280.5	#NUM!	RNA-binding (RRM/RBD/RNP motifs) family protein with retrovirus zinc finger-like domain-containing protein		Chr5	1192461-1195413;1194498-1195413;1194498-1195413;1194498-1195413;1194498-1195413	FORWARD	310;272;272;272;272	201606	#NUM!	#NUM!	#NUM!	32.3455	0	1	0	0	0	0	0	0	1	1	1	1	0	1	0	1	#NUM!	29.7597	#NUM!	#NUM!	#NUM!	#NUM!	#NUM!	#NUM!	65.0614	8.61444	187.677	59.4467	#NUM!	213.832	#NUM!	41.2402	#NUM!	29.7597	#NUM!	#NUM!
AT2G25970.1	AT2G25970.1	#NUM!	KH domain-containing protein		Chr2	11071844-11075604	REVERSE	632	201606	#NUM!	#NUM!	#NUM!	41.8218	1	1	0	0	1	0	0	0	1	1	1	0	1	0	1	1	332.551	28.7032	#NUM!	#NUM!	59.0957	#NUM!	#NUM!	#NUM!	86.1063	47.4206	51.1821	#NUM!	200.113	#NUM!	290.664	122.424	332.551	28.7032	#NUM!	#NUM!
AT1G75850.1	AT1G75850.1	#NUM!	VPS35 homolog B		Chr1	28478053-28483874	REVERSE	790	201606	#NUM!	#NUM!	#NUM!	27.951	0	1	0	0	1	0	0	0	1	1	1	0	0	1	0	0	#NUM!	25.9362	#NUM!	#NUM!	103.64	#NUM!	#NUM!	#NUM!	45.1478	27.7213	60.4169	#NUM!	#NUM!	90.0542	#NUM!	#NUM!	#NUM!	25.9362	#NUM!	#NUM!
AT4G16190.1	AT4G16190.1	#NUM!	Papain family cysteine protease		Chr4	9171512-9172877	FORWARD	373	201606	#NUM!	#NUM!	#NUM!	46.1529	0	3	0	0	0	3	3	0	3	2	3	3	3	3	3	3	#NUM!	19.176	#NUM!	#NUM!	#NUM!	157.906	109.138	#NUM!	105.138	338.799	242.593	266.872	322.664	578.501	1429.85	121.274	#NUM!	19.176	#NUM!	#NUM!
AT4G12910.1	AT4G12910.1	#NUM!	serine carboxypeptidase-like 20		Chr4	7550576-7553051	REVERSE	497	201606	#NUM!	#NUM!	#NUM!	57.1337	2	2	0	0	0	0	2	1	2	2	2	2	1	2	2	2	90.2564	17.8573	#NUM!	#NUM!	#NUM!	#NUM!	14.8309	25.4115	34.7562	43.4329	12.2252	95.1059	10.7609	50.0793	35.313	49.3762	90.2564	17.8573	#NUM!	#NUM!
AT5G09830.1	AT5G09830.1	#NUM!	BolA-like family protein		Chr5	3057816-3058769	REVERSE	93	201606	#NUM!	#NUM!	#NUM!	53.3517	0	1	0	0	1	1	0	0	1	1	0	1	1	0	0	0	#NUM!	13.9278	#NUM!	#NUM!	9.99812	130.891	#NUM!	#NUM!	22.9728	34.5404	#NUM!	49.145	44.0351	#NUM!	#NUM!	#NUM!	#NUM!	13.9278	#NUM!	#NUM!
AT4G01610.1;AT4G01610.2	AT4G01610.1;AT4G01610.2	#NUM!	Cysteine proteinases superfamily protein		Chr4	694857-696937	FORWARD	359	201606	#NUM!	#NUM!	#NUM!	36.3919	0	1	0	0	0	0	0	0	1	1	1	0	0	1	1	0	#NUM!	9.43027	#NUM!	#NUM!	#NUM!	#NUM!	#NUM!	#NUM!	24.6267	13.798	59.4314	#NUM!	#NUM!	150.411	188.622	#NUM!	#NUM!	9.43027	#NUM!	#NUM!
AT1G66200.1;AT1G66200.3	AT1G66200.1;AT1G66200.3	#NUM!	hypothetical protein		Chr1	24655520-24657520	REVERSE	356;365	201606	#NUM!	#NUM!	#NUM!	36.4354	0	2	0	0	2	2	0	0	2	0	0	0	2	2	0	2	#NUM!	3.10425	#NUM!	#NUM!	4.32878	0.935765	#NUM!	#NUM!	0.851871	#NUM!	#NUM!	#NUM!	0.974167	1	#NUM!	2.1863	#NUM!	3.10425	#NUM!	#NUM!
AT1G01170.1;AT1G01170.2	AT1G01170.1;AT1G01170.2	#NUM!	ozone-responsive stress-like protein (DUF1138)		Chr1	74105-74443	REVERSE	83	201606	#NUM!	#NUM!	#NUM!	44.596	0	1	0	0	0	0	0	0	0	1	0	1	1	0	0	0	#NUM!	2.16913	#NUM!	#NUM!	#NUM!	#NUM!	#NUM!	#NUM!	#NUM!	1.05141	#NUM!	0.948586	0.753311	#NUM!	#NUM!	#NUM!	#NUM!	2.16913	#NUM!	#NUM!
AT3G46520.1;AT3G46520.2;AT5G59370.1;AT5G59370.2	AT3G46520.1;AT3G46520.2;AT5G59370.1;AT5G59370.2	#NUM!	actin-12;actin-12;actin 4;actin 4		Chr3;Chr3;Chr5;Chr5	17128567-17129981;17128567-17129981;23950109-23951586;23950109-23951586	FORWARD	377	201606	#NUM!	#NUM!	#NUM!	34.768	0	2	0	0	0	0	0	2	0	2	0	0	2	0	0	0	#NUM!	1.50937	#NUM!	#NUM!	#NUM!	#NUM!	#NUM!	1.1285	#NUM!	0.537648	#NUM!	#NUM!	0.871499	#NUM!	#NUM!	#NUM!	#NUM!	1.50937	#NUM!	#NUM!
AT5G05000.1;AT5G05000.2;AT5G05000.3	AT5G05000.1;AT5G05000.2;AT5G05000.3	#NUM!	translocon at the outer envelope membrane of chloroplasts 34		Chr5	1474262-1475772	REVERSE	313	201606	#NUM!	#NUM!	#NUM!	27.3003	0	1	0	0	0	1	0	0	1	1	1	0	0	0	0	1	#NUM!	1.37963	#NUM!	#NUM!	#NUM!	0.504358	#NUM!	#NUM!	0.358169	1.57787	0.620374	#NUM!	#NUM!	#NUM!	#NUM!	1.47719	#NUM!	1.37963	#NUM!	#NUM!
AT2G36130.1	AT2G36130.1	#NUM!	Cyclophilin-like peptidyl-prolyl cis-trans isomerase family protein		Chr2	15166863-15168259	FORWARD	164	201606	#NUM!	#NUM!	#NUM!	37.5371	0	1	0	0	0	0	0	0	0	1	0	0	0	0	0	0	#NUM!	1.26738	#NUM!	#NUM!	#NUM!	#NUM!	#NUM!	#NUM!	#NUM!	0.732615	#NUM!	#NUM!	#NUM!	#NUM!	#NUM!	#NUM!	#NUM!	1.26738	#NUM!	#NUM!
AT3G59980.1	AT3G59980.1	#NUM!	Nucleic acid-binding%2C OB-fold-like protein		Chr3	22154528-22155570	REVERSE	273	201606	#NUM!	#NUM!	#NUM!	41.9838	0	1	0	0	0	0	0	0	1	0	0	1	1	0	0	0	#NUM!	1.23905	#NUM!	#NUM!	#NUM!	#NUM!	#NUM!	#NUM!	1.47111	#NUM!	#NUM!	0.760946	0.553658	#NUM!	#NUM!	#NUM!	#NUM!	1.23905	#NUM!	#NUM!
AT4G27170.1	AT4G27170.1	#NUM!	seed storage albumin 4		Chr4	13613637-13614137	FORWARD	166	201606	#NUM!	#NUM!	#NUM!	34.4668	1	1	0	0	1	1	0	0	0	0	0	0	0	0	1	1	4.01712	1.2224	#NUM!	#NUM!	0.777597	0.668971	#NUM!	#NUM!	#NUM!	#NUM!	#NUM!	#NUM!	#NUM!	#NUM!	1.98955	0.7637	4.01712	1.2224	#NUM!	#NUM!
AT2G35605.1	AT2G35605.1	#NUM!	SWIB/MDM2 domain superfamily protein		Chr2	14946161-14947027	FORWARD	109	201606	#NUM!	#NUM!	#NUM!	47.8864	1	1	0	0	0	0	0	0	0	1	0	1	0	0	0	0	4.89712	1.17553	#NUM!	#NUM!	#NUM!	#NUM!	#NUM!	#NUM!	#NUM!	0.522867	#NUM!	0.824471	#NUM!	#NUM!	#NUM!	#NUM!	4.89712	1.17553	#NUM!	#NUM!
AT1G01790.1;AT1G01790.2;AT4G00630.1;AT4G00630.2	AT1G01790.1;AT1G01790.2;AT4G00630.1;AT4G00630.2	#NUM!	K+ efflux antiporter 1;K+ efflux antiporter 1;K+ efflux antiporter 2;K+ efflux antiporter 2		Chr1;Chr1;Chr4;Chr4	284781-290869;284781-290869;261655-267789;261655-267789	FORWARD;FORWARD;REVERSE;REVERSE	1193;1193;1174;1185	201606	#NUM!	#NUM!	#NUM!	32.4008	0	1	0	0	0	0	0	0	0	0	0	0	1	0	0	0	#NUM!	1.07396	#NUM!	#NUM!	#NUM!	#NUM!	#NUM!	#NUM!	#NUM!	#NUM!	#NUM!	#NUM!	0.926042	#NUM!	#NUM!	#NUM!	#NUM!	1.07396	#NUM!	#NUM!
AT1G76150.1	AT1G76150.1	#NUM!	enoyl-CoA hydratase 2		Chr1	28575236-28577637	REVERSE	309	201606	#NUM!	#NUM!	#NUM!	28.2459	0	1	0	0	0	0	0	0	0	0	0	0	0	0	0	0	#NUM!	1	#NUM!	#NUM!	#NUM!	#NUM!	#NUM!	#NUM!	#NUM!	#NUM!	#NUM!	#NUM!	#NUM!	#NUM!	#NUM!	#NUM!	#NUM!	1	#NUM!	#NUM!
AT4G19150.1	AT4G19150.1	#NUM!	Ankyrin repeat family protein		Chr4	10471578-10472677	REVERSE	243	201606	#NUM!	#NUM!	#NUM!	33.6511	0	1	0	0	0	0	0	0	0	0	0	0	0	0	0	0	#NUM!	1	#NUM!	#NUM!	#NUM!	#NUM!	#NUM!	#NUM!	#NUM!	#NUM!	#NUM!	#NUM!	#NUM!	#NUM!	#NUM!	#NUM!	#NUM!	1	#NUM!	#NUM!
AT1G48320.1	AT1G48320.1	#NUM!	Thioesterase superfamily protein		Chr1	17855024-17855577	REVERSE	156	201606	#NUM!	#NUM!	#NUM!	36.2493	0	1	0	0	0	0	0	0	1	1	1	0	0	1	0	1	#NUM!	0.957141	#NUM!	#NUM!	#NUM!	#NUM!	#NUM!	#NUM!	2.9544	5.2273	1.04286	#NUM!	#NUM!	0.733113	#NUM!	0.868365	#NUM!	0.957141	#NUM!	#NUM!
AT1G29660.1	AT1G29660.1	#NUM!	GDSL-like Lipase/Acylhydrolase superfamily protein		Chr1	10371955-10373624	FORWARD	364	201606	#NUM!	#NUM!	#NUM!	48.0006	1	1	0	0	1	0	0	0	0	0	0	0	0	0	1	0	3.11771	0.948641	#NUM!	#NUM!	1.02752	#NUM!	#NUM!	#NUM!	#NUM!	#NUM!	#NUM!	#NUM!	#NUM!	#NUM!	0.972475	#NUM!	3.11771	0.948641	#NUM!	#NUM!
AT4G23890.1	AT4G23890.1	#NUM!	NAD(P)H-quinone oxidoreductase subunit S		Chr4	12420593-12421345	REVERSE	250	201606	#NUM!	#NUM!	#NUM!	31.1433	2	2	0	0	0	0	0	0	2	2	0	0	2	0	0	2	0.0148765	0.945477	#NUM!	#NUM!	#NUM!	#NUM!	#NUM!	#NUM!	0.939388	1.05452	#NUM!	#NUM!	1.32818	#NUM!	#NUM!	1.76459	0.0148765	0.945477	#NUM!	#NUM!
AT4G23690.1	AT4G23690.1	#NUM!	Disease resistance-responsive (dirigent-like protein) family protein		Chr4	12339152-12339715	REVERSE	187	201606	#NUM!	#NUM!	#NUM!	43.4819	0	1	0	0	0	0	1	0	1	1	0	0	0	0	0	0	#NUM!	0.787803	#NUM!	#NUM!	#NUM!	#NUM!	1.1027	#NUM!	0.897297	1.68828	#NUM!	#NUM!	#NUM!	#NUM!	#NUM!	#NUM!	#NUM!	0.787803	#NUM!	#NUM!
AT2G02100.1	AT2G02100.1	#NUM!	low-molecular-weight cysteine-rich 69		Chr2	528397-528885	FORWARD	77	201606	#NUM!	#NUM!	#NUM!	25.7373	0	1	0	0	0	0	0	0	1	0	0	0	0	0	0	0	#NUM!	0.78599	#NUM!	#NUM!	#NUM!	#NUM!	#NUM!	#NUM!	1.21401	#NUM!	#NUM!	#NUM!	#NUM!	#NUM!	#NUM!	#NUM!	#NUM!	0.78599	#NUM!	#NUM!
AT3G48680.1	AT3G48680.1	#NUM!	gamma carbonic anhydrase-like 2		Chr3	18035107-18036773	FORWARD	256	201606	#NUM!	#NUM!	#NUM!	33.2707	0	1	0	0	0	0	0	0	0	1	1	1	1	0	0	0	#NUM!	0.749645	#NUM!	#NUM!	#NUM!	#NUM!	#NUM!	#NUM!	#NUM!	1.61627	1	3.49869	0.929415	#NUM!	#NUM!	#NUM!	#NUM!	0.749645	#NUM!	#NUM!
AT5G40610.1	AT5G40610.1	#NUM!	NAD-dependent glycerol-3-phosphate dehydrogenase family protein		Chr5	16265071-16267258	REVERSE	400	201606	#NUM!	#NUM!	#NUM!	35.2067	0	1	0	0	0	0	0	0	0	1	0	0	0	0	0	0	#NUM!	0.566951	#NUM!	#NUM!	#NUM!	#NUM!	#NUM!	#NUM!	#NUM!	1.43305	#NUM!	#NUM!	#NUM!	#NUM!	#NUM!	#NUM!	#NUM!	0.566951	#NUM!	#NUM!
AT2G21045.1	AT2G21045.1	#NUM!	Rhodanese/Cell cycle control phosphatase superfamily protein		Chr2	9027858-9028805	FORWARD	169	201606	#NUM!	#NUM!	#NUM!	53.9819	1	1	0	0	0	1	1	1	0	0	0	0	0	0	0	0	1.69649	0.538042	#NUM!	#NUM!	#NUM!	0.900659	1.01675	1	#NUM!	#NUM!	#NUM!	#NUM!	#NUM!	#NUM!	#NUM!	#NUM!	1.69649	0.538042	#NUM!	#NUM!
AT1G22270.1	AT1G22270.1	#NUM!	Trm112p-like protein		Chr1	7865548-7865922	FORWARD	124	201606	#NUM!	#NUM!	#NUM!	37.4036	0	1	0	0	0	0	0	0	1	0	0	0	1	0	0	0	#NUM!	0.229234	#NUM!	#NUM!	#NUM!	#NUM!	#NUM!	#NUM!	1	#NUM!	#NUM!	#NUM!	1.31292	#NUM!	#NUM!	#NUM!	#NUM!	0.229234	#NUM!	#NUM!
AT1G15390.1	AT1G15390.1	#NUM!	peptide deformylase 1A		Chr1	5294653-5295625	FORWARD	269	201606	#NUM!	#NUM!	#NUM!	38.8212	1	1	0	0	0	1	1	0	0	0	1	0	1	0	1	0	0.803141	0.0160282	#NUM!	#NUM!	#NUM!	0.988224	1.12145	#NUM!	#NUM!	#NUM!	1	#NUM!	2.38444	#NUM!	1.08737	#NUM!	0.803141	0.0160282	#NUM!	#NUM!
AT1G04620.1	AT1G04620.1	#NUM!	coenzyme F420 hydrogenase family / dehydrogenase%2C beta subunit family		Chr1	1282869-1286492	REVERSE	462	201606	#NUM!	#NUM!	#NUM!	32.7476	1	1	1	0	0	1	0	1	0	1	1	1	1	1	1	1	942.487	1692.8	2767.21	#NUM!	#NUM!	1164.26	#NUM!	916.53	#NUM!	529.251	756.641	1488.15	1107.69	1898.13	918.149	542.491	942.487	1692.8	2767.21	#NUM!
AT3G06410.1	AT3G06410.1	#NUM!	Zinc finger C-x8-C-x5-C-x3-H type family protein		Chr3	1947471-1949528	REVERSE	462	201606	#NUM!	#NUM!	#NUM!	30.894	1	1	1	0	1	1	1	1	1	1	1	1	1	1	1	1	279.267	4961.37	2678.11	#NUM!	2761.88	889.004	2196.33	5028.68	1644.32	355.412	5232.59	6036.09	1918.69	572.081	3569.33	540.346	279.267	4961.37	2678.11	#NUM!
AT5G04900.1	AT5G04900.1	#NUM!	NYC1-like protein		Chr5	1434826-1437194	FORWARD	348	201606	#NUM!	#NUM!	#NUM!	50.2587	2	1	2	0	2	2	2	2	2	1	2	2	2	1	0	2	1180.18	833.362	2670.36	#NUM!	5016.24	664.07	1633.29	2036.52	3832.41	1581.23	1760.92	3705.06	990.463	328.1	#NUM!	2453.19	1180.18	833.362	2670.36	#NUM!
AT5G55050.1	AT5G55050.1	#NUM!	GDSL-like Lipase/Acylhydrolase superfamily protein		Chr5	22337745-22339741	FORWARD	376	201606	#NUM!	#NUM!	#NUM!	54.2045	1	1	1	0	1	1	1	1	1	1	1	1	1	1	1	1	1699.98	1594.41	2550.49	#NUM!	291.664	925.265	1042.82	2044.94	879.026	2448.09	1480.79	365.566	1875.57	1391.94	338.727	2919.2	1699.98	1594.41	2550.49	#NUM!
AT5G66090.1	AT5G66090.1	#NUM!	cell wall integrity/stress response component		Chr5	26425831-26426955	FORWARD	210	201606	#NUM!	#NUM!	#NUM!	54.0291	1	2	3	0	3	3	1	2	3	2	3	2	3	2	3	2	1139.68	2045.71	2187.38	#NUM!	2594.37	1784.77	1426.96	3984.09	3375.27	1785.08	2360.46	1907.65	2512.73	1509.91	3012.04	3421.35	1139.68	2045.71	2187.38	#NUM!
AT5G59750.1;AT5G59750.2	AT5G59750.1;AT5G59750.2	#NUM!	monofunctional riboflavin biosynthesis protein RIBA 3		Chr5	24073397-24075411	FORWARD	509;543	201606	#NUM!	#NUM!	#NUM!	28.961	1	1	1	0	1	1	1	1	1	1	0	0	1	1	1	1	584.252	1691.03	2048.22	#NUM!	2348.58	2024.42	594.266	1775.54	837.382	1476.9	#NUM!	#NUM!	918.345	1705.48	1077.17	866.067	584.252	1691.03	2048.22	#NUM!
AT4G30210.2;AT4G30210.3	AT4G30210.2;AT4G30210.3	#NUM!	P450 reductase 2		Chr4	14796900-14800578;14796711-14800578	FORWARD	711;774	201606	#NUM!	#NUM!	#NUM!	37.0626	1	2	1	0	1	2	1	1	2	2	2	2	2	1	2	2	17.4241	339.348	2002.76	#NUM!	795.56	1399.43	1356.62	1349.91	1300.67	1829.65	2323.19	494.869	3490.5	2913.72	2693.76	3634.42	17.4241	339.348	2002.76	#NUM!
AT2G21770.1;AT4G39350.1;AT5G09870.1;AT5G64740.1	AT2G21770.1;AT4G39350.1;AT5G09870.1;AT5G64740.1	#NUM!	cellulose synthase A9;cellulose synthase A2;cellulose synthase 5;cellulose synthase 6		Chr2;Chr4;Chr5;Chr5	9284837-9289495;18297078-18301890;3073356-3077974;25881555-25886333	FORWARD	1088;1084;1069;1084	201606	#NUM!	#NUM!	#NUM!	31.5344	0	1	1	0	1	0	1	1	1	1	1	0	1	1	1	1	#NUM!	2152.76	1874.35	#NUM!	962.5	#NUM!	428.061	793.599	1561.93	2170.2	1627.25	#NUM!	2295.11	1212.86	545.027	1655.85	#NUM!	2152.76	1874.35	#NUM!
AT1G43890.1;AT1G43890.2;AT1G43890.3;AT5G03530.1;AT5G03530.2	AT1G43890.1;AT1G43890.2;AT1G43890.3;AT5G03530.1;AT5G03530.2	#NUM!	RAB GTPASE HOMOLOG B18;RAB GTPASE HOMOLOG B18;RAB GTPASE HOMOLOG B18;RAB GTPase homolog C2A;RAB GTPase homolog C2A		Chr1;Chr1;Chr1;Chr5;Chr5	16646934-16648395;16646934-16648395;16646934-16648395;885741-887061;885741-887061	FORWARD;FORWARD;FORWARD;REVERSE;REVERSE	212;212;212;210;210	201606	#NUM!	#NUM!	#NUM!	35.1154	1	0	1	0	0	1	1	0	0	0	1	0	1	1	1	0	158.006	#NUM!	1817.96	#NUM!	#NUM!	178.861	437.802	#NUM!	#NUM!	#NUM!	305.228	#NUM!	731.091	888.94	955.028	#NUM!	158.006	#NUM!	1817.96	#NUM!
AT4G02280.1	AT4G02280.1	#NUM!	sucrose synthase 3		Chr4	995166-998719	FORWARD	809	201606	#NUM!	#NUM!	#NUM!	47.409	0	1	1	0	1	1	1	0	1	1	1	1	0	1	1	1	#NUM!	800.149	1800.6	#NUM!	1575.96	546.223	848.299	#NUM!	938.941	667.584	1262.32	627.184	#NUM!	1330.07	225.122	1667.09	#NUM!	800.149	1800.6	#NUM!
AT5G52580.2	AT5G52580.2	#NUM!	RabGAP/TBC domain-containing protein		Chr5	21338052-21342848	FORWARD	690	201606	#NUM!	#NUM!	#NUM!	42.1176	2	2	2	0	1	2	2	1	2	2	2	2	2	1	2	1	2727.19	688.681	1750.94	#NUM!	271.064	1349.04	685.766	2047.71	1493.66	1041.75	1946.03	1144.1	877.21	212.118	2098.32	1534.67	2727.19	688.681	1750.94	#NUM!
AT3G21670.1	AT3G21670.1	#NUM!	Major facilitator superfamily protein		Chr3	7626942-7628954	REVERSE	590	201606	#NUM!	#NUM!	#NUM!	33.3049	0	1	1	0	1	2	1	1	2	2	2	2	2	2	2	2	#NUM!	1458.31	1632.89	#NUM!	1445.61	2302.66	2577.5	2215.85	2004.17	2122.98	2357.4	1809.09	2158.32	2676.03	3497.83	1862.57	#NUM!	1458.31	1632.89	#NUM!
AT1G27020.1	AT1G27020.1	#NUM!	plant/protein		Chr1	9378635-9380419	FORWARD	308	201606	#NUM!	#NUM!	#NUM!	43.6476	1	2	2	0	2	2	2	2	2	2	2	2	2	2	2	2	2274	3140.44	1623.17	#NUM!	1451.7	3251.54	2721.71	3626.34	1401.36	1250.55	3060.4	2324.52	2545.12	2994.92	5111.06	4255.56	2274	3140.44	1623.17	#NUM!
AT3G06850.1;AT3G06850.2	AT3G06850.1;AT3G06850.2	#NUM!	2-oxoacid dehydrogenases acyltransferase family protein		Chr3	2158212-2160465	REVERSE	483	201606	#NUM!	#NUM!	#NUM!	44.0721	0	1	2	0	2	2	2	2	2	1	2	2	2	2	2	2	#NUM!	521.544	1567.95	#NUM!	1032.1	898.77	1417.8	2552.73	1148.48	1658.47	1021	588.992	944.219	1046.6	868.612	1587.49	#NUM!	521.544	1567.95	#NUM!
AT2G03680.1;AT2G03680.2;AT2G03680.3	AT2G03680.1;AT2G03680.2;AT2G03680.3	#NUM!	spiral1		Chr2	1121398-1121850	FORWARD	119	201606	#NUM!	#NUM!	#NUM!	49.8954	1	1	1	0	1	0	1	1	1	1	1	1	1	1	0	1	1500.73	1094.08	1567.82	#NUM!	1155.93	#NUM!	1057.82	2248.83	426.128	1035.32	731.992	1207.75	518.985	841.808	#NUM!	974.532	1500.73	1094.08	1567.82	#NUM!
AT2G35040.1;AT2G35040.2	AT2G35040.1;AT2G35040.2	#NUM!	AICARFT/IMPCHase bienzyme family protein		Chr2	14765347-14768269;14765347-14768023	REVERSE	596;545	201606	#NUM!	#NUM!	#NUM!	37.6935	3	3	3	0	3	3	3	3	3	3	3	3	2	3	3	3	990.151	1416.98	1443.2	#NUM!	772.518	903.365	1021.04	621.528	501.698	592.776	800.95	575.831	513.884	1148.02	905.47	837.667	990.151	1416.98	1443.2	#NUM!
AT3G48720.1	AT3G48720.1	#NUM!	HXXXD-type acyl-transferase family protein		Chr3	18046527-18049295	FORWARD	430	201606	#NUM!	#NUM!	#NUM!	32.74	0	1	1	0	1	1	1	1	1	1	1	1	1	1	1	1	#NUM!	846.203	1387.05	#NUM!	1794.21	1315.88	1350.99	1528.75	894.446	1026.46	824.561	736.451	529.868	1640.58	1115.48	824.682	#NUM!	846.203	1387.05	#NUM!
AT5G46580.1	AT5G46580.1	#NUM!	pentatricopeptide (PPR) repeat-containing protein		Chr5	18897510-18899645	REVERSE	711	201606	#NUM!	#NUM!	#NUM!	33.6755	1	1	1	0	1	1	1	1	1	1	0	0	1	1	0	1	1475.27	1303.93	1355.85	#NUM!	1923.3	700.526	1403.79	2535.34	472.844	803.296	#NUM!	#NUM!	1338.32	1266.24	#NUM!	1359.51	1475.27	1303.93	1355.85	#NUM!
AT3G60140.1	AT3G60140.1	#NUM!	Glycosyl hydrolase superfamily protein		Chr3	22216753-22220710	FORWARD	577	201606	#NUM!	#NUM!	#NUM!	50.9438	1	1	2	0	5	5	4	4	5	5	5	4	4	4	4	5	24.1196	851.673	1337.18	#NUM!	1228.21	1411.47	429.452	737.189	890.436	860.54	1276.5	525.646	729.317	418.603	995.202	970.635	24.1196	851.673	1337.18	#NUM!
AT5G64370.1	AT5G64370.1	#NUM!	beta-ureidopropionase		Chr5	25739264-25741031	FORWARD	408	201606	#NUM!	#NUM!	#NUM!	28.4775	0	0	1	0	1	1	1	1	1	1	1	1	1	1	1	1	#NUM!	#NUM!	1329.35	#NUM!	1616.53	857.79	1468.14	1835.21	449.592	1142.75	503.326	683.352	827.109	1106.94	1130.87	963.778	#NUM!	#NUM!	1329.35	#NUM!
AT2G17980.1	AT2G17980.1	#NUM!	Sec1/munc18-like (SM) proteins superfamily		Chr2	7824352-7826404	FORWARD	627	201606	#NUM!	#NUM!	#NUM!	44.3143	1	1	1	0	1	1	1	1	1	1	1	1	1	1	1	1	215.257	408.365	1320.65	#NUM!	1681.76	1329.39	2065.2	1223.94	551.312	352.166	1144.37	859.164	906.684	1251.46	138.936	1403.99	215.257	408.365	1320.65	#NUM!
AT5G05890.1	AT5G05890.1	#NUM!	UDP-Glycosyltransferase superfamily protein		Chr5	1772567-1774012	FORWARD	455	201606	#NUM!	#NUM!	#NUM!	43.9941	1	1	1	0	1	1	0	1	1	1	1	0	1	1	1	1	941.244	827.736	1291.14	#NUM!	893.552	808.649	#NUM!	1361.97	1495.7	919.664	879.038	#NUM!	649.343	833.304	121.308	509.557	941.244	827.736	1291.14	#NUM!
AT5G10560.1	AT5G10560.1	#NUM!	Glycosyl hydrolase family protein		Chr5	3336335-3339351	REVERSE	792	201606	#NUM!	#NUM!	#NUM!	42.1499	1	1	1	0	1	1	1	1	1	1	1	1	1	1	1	1	1420.34	1763.61	1284.87	#NUM!	878.424	791.993	555.433	744.479	659.57	1543.2	338.091	529.047	923.985	852.561	1375.48	962.194	1420.34	1763.61	1284.87	#NUM!
AT2G43820.1	AT2G43820.1	#NUM!	UDP-glucosyltransferase 74F2		Chr2	18152279-18153715	FORWARD	449	201606	#NUM!	#NUM!	#NUM!	30.9129	0	1	1	0	1	1	1	1	1	1	1	0	1	1	0	1	#NUM!	1591.02	1249.97	#NUM!	1659.78	2285.65	1874.94	3107.78	2331.79	1060.91	1574.56	#NUM!	1710.26	1654.5	#NUM!	1034.8	#NUM!	1591.02	1249.97	#NUM!
AT1G77590.1	AT1G77590.1	#NUM!	long chain acyl-CoA synthetase 9		Chr1	29148501-29151776	REVERSE	691	201606	#NUM!	#NUM!	#NUM!	37.5827	0	0	1	0	1	0	0	1	1	0	0	0	0	1	1	1	#NUM!	#NUM!	1240.48	#NUM!	1405.01	#NUM!	#NUM!	1028.73	756.811	#NUM!	#NUM!	#NUM!	#NUM!	494.458	763.109	534.301	#NUM!	#NUM!	1240.48	#NUM!
AT4G10050.1;AT4G10050.2	AT4G10050.1;AT4G10050.2	#NUM!	esterase/lipase/thioesterase family protein		Chr4	6284620-6287186;6284620-6286814	REVERSE	350;278	201606	#NUM!	#NUM!	#NUM!	44.4658	1	1	1	0	1	1	1	1	1	1	1	1	1	1	1	1	1155.83	1483.98	1218.9	#NUM!	273.837	673.863	1565.8	820.374	421.154	2236.44	1616.09	1842.58	1304.49	1113.44	419.528	1733.13	1155.83	1483.98	1218.9	#NUM!
AT3G03990.1	AT3G03990.1	#NUM!	alpha/beta-Hydrolases superfamily protein		Chr3	1033788-1034591	FORWARD	267	201606	#NUM!	#NUM!	#NUM!	35.9833	0	1	1	0	1	1	1	1	1	1	1	1	1	1	1	1	#NUM!	530.513	1197.87	#NUM!	1822.01	2411.79	2185.98	946.637	1605.67	1181.94	2407.61	1634.64	1873.37	1972.91	2848.51	2610.99	#NUM!	530.513	1197.87	#NUM!
AT5G18570.1	AT5G18570.1	#NUM!	GTP1/OBG family protein		Chr5	6171839-6174823	REVERSE	681	201606	#NUM!	#NUM!	#NUM!	37.0116	0	0	1	0	1	1	1	1	1	1	0	0	1	1	1	0	#NUM!	#NUM!	1182.45	#NUM!	1143.53	1081.38	1588.79	1032.39	658.285	709.413	#NUM!	#NUM!	816.505	817.847	1006.15	#NUM!	#NUM!	#NUM!	1182.45	#NUM!
AT5G66920.1	AT5G66920.1	#NUM!	SKU5 similar 17		Chr5	26722963-26725370	FORWARD	546	201606	#NUM!	#NUM!	#NUM!	44.2618	1	1	1	0	1	1	1	1	1	1	1	1	1	1	1	1	1194.77	1413.01	1144.9	#NUM!	1478.11	2481.38	1884.11	1821.32	1207.22	1241.28	1284.59	1209.45	1801.18	1460.38	1967.02	2185.91	1194.77	1413.01	1144.9	#NUM!
AT5G19180.1;AT5G19180.2	AT5G19180.1;AT5G19180.2	#NUM!	E1 C-terminal related 1		Chr5	6453375-6455750;6453375-6455366	FORWARD	454;404	201606	#NUM!	#NUM!	#NUM!	40.7959	0	1	1	0	1	1	1	1	1	1	1	1	1	1	1	1	#NUM!	623.93	1072.59	#NUM!	1088.71	797.497	987.68	669.979	828.826	544.312	1011.52	1200.46	830.719	514.814	870.715	1295.64	#NUM!	623.93	1072.59	#NUM!
AT3G47820.1	AT3G47820.1	#NUM!	PLANT U-BOX 39		Chr3	17644368-17645963	FORWARD	531	201606	#NUM!	#NUM!	#NUM!	29.0528	0	1	1	0	1	1	1	1	1	1	0	0	1	1	1	1	#NUM!	825.597	1068.71	#NUM!	149.72	1101.17	616.3	214.56	1746.37	558.793	#NUM!	#NUM!	1903.55	234.44	371.243	2345.16	#NUM!	825.597	1068.71	#NUM!
AT5G12120.1	AT5G12120.1	#NUM!	Ubiquitin-associated/translation elongation factor EF1B protein		Chr5	3916229-3918088	REVERSE	619	201606	#NUM!	#NUM!	#NUM!	46.0226	0	2	1	0	2	2	2	2	2	2	2	2	2	2	2	2	#NUM!	681.733	1064.2	#NUM!	2149.72	845.945	926.477	2247.3	980.9	874.518	3193.82	1047.37	990.474	371.717	1649.17	1024.79	#NUM!	681.733	1064.2	#NUM!
AT1G71410.1;AT1G71410.2	AT1G71410.1;AT1G71410.2	#NUM!	ARM repeat superfamily protein		Chr1	26913070-26917515	REVERSE	909	201606	#NUM!	#NUM!	#NUM!	30.1204	0	0	1	0	1	0	1	0	0	1	1	0	0	1	1	1	#NUM!	#NUM!	1059.42	#NUM!	831.818	#NUM!	1163.94	#NUM!	#NUM!	940.304	2664.87	#NUM!	#NUM!	2180.4	1440.52	1305.31	#NUM!	#NUM!	1059.42	#NUM!
AT1G34130.1	AT1G34130.1	#NUM!	staurosporin and temperature sensitive 3-like b		Chr1	12430000-12432985	FORWARD	735	201606	#NUM!	#NUM!	#NUM!	32.7297	1	0	1	0	1	1	1	1	1	1	1	1	1	1	1	0	651.71	#NUM!	1056.61	#NUM!	630.615	148.269	824.714	225.342	432.293	144.553	705.377	190.064	528.541	1050.86	942.055	#NUM!	651.71	#NUM!	1056.61	#NUM!
AT3G03980.1;AT3G04000.1	AT3G03980.1;AT3G04000.1	#NUM!	NAD(P)-binding Rossmann-fold superfamily protein		Chr3	1031786-1033081;1035500-1036435	FORWARD	270;272	201606	#NUM!	#NUM!	#NUM!	49.6587	1	2	2	0	2	2	1	2	2	2	1	1	2	2	2	2	2980.29	815.924	1033.59	#NUM!	1447.75	1495.92	999.547	1002.59	1074.95	1080.95	844.589	1684.56	1102.28	1535.09	1647.64	1200.54	2980.29	815.924	1033.59	#NUM!
AT3G45970.1;AT3G45970.2	AT3G45970.1;AT3G45970.2	#NUM!	expansin-like A1		Chr3	16896238-16897189;16896395-16897189	FORWARD	265;238	201606	#NUM!	#NUM!	#NUM!	49.5787	1	1	1	0	1	1	1	1	0	1	1	1	1	1	1	1	245.519	1235.81	1015.52	#NUM!	178.962	822.801	1098.07	1570.26	#NUM!	361.34	971.131	348.998	1710.01	1175.88	905.629	627.975	245.519	1235.81	1015.52	#NUM!
AT1G12360.1	AT1G12360.1	#NUM!	Sec1/munc18-like (SM) proteins superfamily		Chr1	4201172-4206144	FORWARD	666	201606	#NUM!	#NUM!	#NUM!	42.7231	0	0	1	0	1	1	0	1	1	1	1	0	0	1	1	1	#NUM!	#NUM!	996.684	#NUM!	1399.72	820.992	#NUM!	1005.61	1135.06	653.44	718.382	#NUM!	#NUM!	1043.22	1338.64	1237.72	#NUM!	#NUM!	996.684	#NUM!
AT1G33230.1	AT1G33230.1	#NUM!	TMPIT-like protein		Chr1	12046844-12049794	FORWARD	347	201606	#NUM!	#NUM!	#NUM!	28.1453	1	1	1	0	1	1	1	1	1	1	1	0	1	1	1	1	1050.13	952.092	988.779	#NUM!	594.085	757.263	1400.65	1519.32	537.239	668.621	917.265	#NUM!	596.177	718.587	1199.31	1134.35	1050.13	952.092	988.779	#NUM!
AT3G28940.1	AT3G28940.1	#NUM!	AIG2-like (avirulence induced gene) family protein		Chr3	10968324-10969311	REVERSE	169	201606	#NUM!	#NUM!	#NUM!	49.0037	1	1	1	0	1	1	1	1	1	1	1	1	1	1	1	1	1986.58	1110.1	955.439	#NUM!	876.012	662.161	683.059	523.563	341.822	746.156	800.992	918.298	177.22	510.051	676.082	1170.2	1986.58	1110.1	955.439	#NUM!
AT1G27170.1;AT1G27170.2	AT1G27170.1;AT1G27170.2	#NUM!	transmembrane receptors / ATP binding protein		Chr1	9434718-9439219;9433577-9439219	FORWARD	1384	201606	#NUM!	#NUM!	#NUM!	33.2579	0	1	1	0	1	1	1	1	1	1	1	1	1	1	1	1	#NUM!	968.449	945.225	#NUM!	1324.04	675.096	1017.38	872.508	1283.83	727.961	1337.82	1032.14	1044.67	120.033	1570.67	287.957	#NUM!	968.449	945.225	#NUM!
AT4G15370.1;AT4G15370.2	AT4G15370.1;AT4G15370.2	#NUM!	baruol synthase 1		Chr4	8773786-8779685	REVERSE	759;756	201606	#NUM!	#NUM!	#NUM!	44.4168	1	1	1	0	1	1	1	0	1	1	1	1	1	1	1	1	1679.42	1399.24	914.778	#NUM!	320.495	616.748	962.232	#NUM!	266.855	101.447	1326.28	1426.11	1276.54	370.847	217.703	681.226	1679.42	1399.24	914.778	#NUM!
AT1G31812.1	AT1G31812.1	#NUM!	acyl-CoA-binding protein 6		Chr1	11411132-11412099	REVERSE	92	201606	#NUM!	#NUM!	#NUM!	51.2497	0	1	1	0	1	1	1	1	1	1	1	1	1	1	1	1	#NUM!	435.945	894.084	#NUM!	1910.07	692.846	1937.32	760.766	1208.2	1571.3	730.823	1563.11	529.107	619.772	133.587	2021.77	#NUM!	435.945	894.084	#NUM!
AT2G19950.1;AT2G19950.2	AT2G19950.1;AT2G19950.2	#NUM!	golgin Putative 1		Chr2	8616341-8621219	REVERSE	707;710	201606	#NUM!	#NUM!	#NUM!	35.7939	0	0	1	0	1	1	0	0	1	1	0	0	0	0	1	1	#NUM!	#NUM!	887.349	#NUM!	839.446	1172.71	#NUM!	#NUM!	953.771	777.169	#NUM!	#NUM!	#NUM!	#NUM!	1225.6	1270.3	#NUM!	#NUM!	887.349	#NUM!
AT4G31390.1;AT4G31390.2	AT4G31390.1;AT4G31390.2	#NUM!	Protein kinase superfamily protein		Chr4	15233126-15236764	FORWARD	682;657	201606	#NUM!	#NUM!	#NUM!	45.6003	1	0	2	0	2	2	1	3	3	1	1	0	3	2	2	1	503.061	#NUM!	885.309	#NUM!	952.014	2284.67	1340.64	312.075	412.119	1249.15	2576.84	#NUM!	303.262	213.524	43.6743	645.874	503.061	#NUM!	885.309	#NUM!
AT2G19910.1;AT2G19910.2;AT2G19920.1;AT2G19920.2;AT2G19920.3;AT2G19920.4	AT2G19910.1;AT2G19910.2;AT2G19920.1;AT2G19920.2;AT2G19920.3;AT2G19920.4	#NUM!	RNA-dependent RNA polymerase family protein		Chr2	8595820-8600757;8595820-8600757;8602222-8606887;8602222-8606929;8602222-8606887;8602222-8606887	REVERSE	992;983;927;940;926;926	201606	#NUM!	#NUM!	#NUM!	26.3918	0	0	1	0	0	1	1	0	1	1	1	0	0	0	1	1	#NUM!	#NUM!	878.441	#NUM!	#NUM!	1263.61	2764.4	#NUM!	1121.99	901.311	755.73	#NUM!	#NUM!	#NUM!	862.341	763.07	#NUM!	#NUM!	878.441	#NUM!
AT4G16390.1	AT4G16390.1	#NUM!	pentatricopeptide (PPR) repeat-containing protein		Chr4	9257985-9260093	FORWARD	702	201606	#NUM!	#NUM!	#NUM!	49.6793	3	3	3	0	3	3	3	3	3	3	1	3	2	3	3	3	1778.56	894.409	858.146	#NUM!	1047.63	1163.68	1583.28	1354.97	935.504	1068.38	600.137	953.825	1000.78	490.799	920.942	969.688	1778.56	894.409	858.146	#NUM!
AT1G70070.1	AT1G70070.1	#NUM!	DEAD/DEAH box helicase		Chr1	26390016-26394148	REVERSE	1171	201606	#NUM!	#NUM!	#NUM!	49.2459	1	1	2	0	2	1	1	1	2	2	1	1	1	1	1	1	932.415	657.391	848.785	#NUM!	1374.4	1419.45	1354.24	1087.92	2588.37	718.395	1336.63	674.495	1133.87	1513.62	1322.81	1183.85	932.415	657.391	848.785	#NUM!
AT4G38550.1;AT4G38550.2;AT4G38550.3;AT4G38550.4;AT4G38550.5	AT4G38550.1;AT4G38550.2;AT4G38550.3;AT4G38550.4;AT4G38550.5	#NUM!	phospholipase-like protein (PEARLI 4) family protein		Chr4	18025886-18028546;18025886-18028546;18025886-18028546;18026207-18028546;18026437-18028546	FORWARD	612;649;612;553;511	201606	#NUM!	#NUM!	#NUM!	41.592	0	0	2	0	3	3	3	4	3	4	3	2	3	3	2	3	#NUM!	#NUM!	834.73	#NUM!	1101.13	930.66	1836.12	1567.55	794.97	807.637	1391.04	888.894	822.488	262.427	222.823	1279.92	#NUM!	#NUM!	834.73	#NUM!
AT2G44180.1;AT2G44180.2;AT3G59990.1;AT3G59990.2;AT3G59990.3;AT3G59990.4	AT2G44180.1;AT2G44180.2;AT3G59990.1;AT3G59990.2;AT3G59990.3;AT3G59990.4	#NUM!	methionine aminopeptidase 2A;methionine aminopeptidase 2A;methionine aminopeptidase 2B;methionine aminopeptidase 2B;methionine aminopeptidase 2B;methionine aminopeptidase 2B		Chr2;Chr2;Chr3;Chr3;Chr3;Chr3	18269442-18271785;18269442-18271048;22155921-22158551;22155921-22158551;22155921-22158551;22155921-22158551	REVERSE	441;321;439;439;439;439	201606	#NUM!	#NUM!	#NUM!	37.9904	1	1	1	0	1	1	1	0	1	1	1	0	1	1	0	1	442.557	303.998	829.477	#NUM!	692.335	923.793	754.773	#NUM!	530.487	11.268	126.669	#NUM!	715.449	748.394	#NUM!	588.386	442.557	303.998	829.477	#NUM!
AT4G10840.1;AT4G10840.2	AT4G10840.1;AT4G10840.2	#NUM!	Tetratricopeptide repeat (TPR)-like superfamily protein		Chr4	6656614-6659033;6656614-6658702	FORWARD	609;531	201606	#NUM!	#NUM!	#NUM!	47.2489	2	2	2	0	3	3	3	3	3	3	3	2	3	3	2	3	724.826	925.327	827.148	#NUM!	1776.83	3096.7	3128.61	2872.38	852.671	979.895	1830.08	529.236	715.459	969.896	759.665	713.325	724.826	925.327	827.148	#NUM!
AT1G09770.1	AT1G09770.1	#NUM!	cell division cycle 5		Chr1	3162002-3165122	FORWARD	844	201606	#NUM!	#NUM!	#NUM!	47.7633	0	1	1	0	1	1	1	1	1	1	1	1	1	1	1	1	#NUM!	750.594	801.433	#NUM!	1311.8	435.597	886.457	1312.68	1247.08	756.35	1159.13	925.465	962.018	119.851	1438.18	896.403	#NUM!	750.594	801.433	#NUM!
AT5G39500.1;AT5G39500.2	AT5G39500.1;AT5G39500.2	#NUM!	GNOM-like 1		Chr5	15815274-15819910	FORWARD	1443	201606	#NUM!	#NUM!	#NUM!	31.4225	0	0	1	0	1	1	1	1	1	1	1	0	0	0	1	1	#NUM!	#NUM!	799.336	#NUM!	837.063	430.132	157.668	1082.04	176.198	553.582	891.386	#NUM!	#NUM!	#NUM!	214.385	1187.36	#NUM!	#NUM!	799.336	#NUM!
AT1G12520.1;AT1G12520.2;AT1G12520.3	AT1G12520.1;AT1G12520.2;AT1G12520.3	#NUM!	copper chaperone for SOD1		Chr1	4267277-4268900;4267277-4268438;4267277-4268206	REVERSE	320;229;184	201606	#NUM!	#NUM!	#NUM!	35.0817	1	1	1	0	1	1	1	1	1	1	1	1	1	1	1	1	931.221	681.694	797.779	#NUM!	1809.16	1376.23	841.701	438.911	330.065	532.698	486.184	599.432	389.152	621.024	1246.42	900.138	931.221	681.694	797.779	#NUM!
AT1G43560.1	AT1G43560.1	#NUM!	thioredoxin Y2		Chr1	16398359-16399828	REVERSE	167	201606	#NUM!	#NUM!	#NUM!	47.3538	1	1	1	0	1	1	1	1	1	1	1	1	1	1	1	1	1095.65	1299.27	792.195	#NUM!	1260.65	1341.67	403.006	177.712	878.125	715.462	587.365	860.567	1440.17	362.191	1264.12	284.81	1095.65	1299.27	792.195	#NUM!
AT4G11960.1;AT4G11960.2	AT4G11960.1;AT4G11960.2	#NUM!	PGR5-like B		Chr4	7175340-7177709;7175340-7177612	REVERSE	313;296	201606	#NUM!	#NUM!	#NUM!	28.2722	0	0	1	0	0	0	0	1	1	1	1	0	0	0	1	0	#NUM!	#NUM!	784.208	#NUM!	#NUM!	#NUM!	#NUM!	1883.05	1702.75	471.906	1161.42	#NUM!	#NUM!	#NUM!	1577.82	#NUM!	#NUM!	#NUM!	784.208	#NUM!
AT2G47250.1;AT3G62310.1;AT3G62310.2;AT3G62310.3	AT2G47250.1;AT3G62310.1;AT3G62310.2;AT3G62310.3	#NUM!	RNA helicase family protein		Chr2;Chr3;Chr3;Chr3	19399923-19402981;23057516-23060561;23058619-23060561;23058450-23060561	REVERSE	729;726;573;545	201606	#NUM!	#NUM!	#NUM!	42.9535	0	0	1	0	0	1	1	1	1	1	1	0	0	1	0	1	#NUM!	#NUM!	778.003	#NUM!	#NUM!	170.941	452.107	1900.83	829.508	92.6258	708.711	#NUM!	#NUM!	1398.17	#NUM!	543.693	#NUM!	#NUM!	778.003	#NUM!
AT5G40480.1	AT5G40480.1	#NUM!	embryo defective 3012		Chr5	16213361-16223982	FORWARD	1923	201606	#NUM!	#NUM!	#NUM!	40.6275	1	0	1	0	2	2	2	2	2	2	2	0	2	2	2	1	534.863	#NUM!	763.874	#NUM!	530.699	598.793	1213.52	1151.96	599.733	355.57	1096.91	#NUM!	867.287	1541.22	988.195	799.038	534.863	#NUM!	763.874	#NUM!
AT2G27600.1	AT2G27600.1	#NUM!	AAA-type ATPase family protein		Chr2	11781226-11783730	FORWARD	435	201606	#NUM!	#NUM!	#NUM!	49.757	1	2	2	0	2	2	2	2	2	2	2	2	2	2	2	2	522.979	350.346	763.125	#NUM!	270.015	845.605	1254.42	835.606	842.468	744.67	989.964	1075.18	447.177	736.781	632.266	1022.98	522.979	350.346	763.125	#NUM!
AT5G18760.1;AT5G18760.2	AT5G18760.1;AT5G18760.2	#NUM!	RING/U-box superfamily protein		Chr5	6258508-6260828;6259040-6260828	REVERSE	411;348	201606	#NUM!	#NUM!	#NUM!	51.2792	1	1	1	0	1	1	1	1	1	1	1	1	1	1	1	1	721.992	857.134	736.298	#NUM!	1177.54	939.05	725.222	312.588	479.403	638.463	687.012	689.015	403.263	485.72	1351.24	562.103	721.992	857.134	736.298	#NUM!
AT3G09560.1;AT3G09560.2;AT3G09560.3;AT3G09560.4;AT5G42870.1;AT5G42870.2;AT5G42870.3	AT3G09560.1;AT3G09560.2;AT3G09560.3;AT3G09560.4;AT5G42870.1;AT5G42870.2;AT5G42870.3	#NUM!	Lipin family protein;Lipin family protein;Lipin family protein;Lipin family protein;phosphatidic acid phosphohydrolase 2;phosphatidic acid phosphohydrolase 2;phosphatidic acid phosphohydrolase 2		Chr3;Chr3;Chr3;Chr3;Chr5;Chr5;Chr5	2934953-2938673;2934953-2938673;2934953-2938673;2934953-2938673;17185719-17189681;17185719-17189681;17186186-17189681	REVERSE	904;904;904;904;930;925;891	201606	#NUM!	#NUM!	#NUM!	33.7006	0	1	1	0	1	1	1	1	1	1	1	1	1	1	1	1	#NUM!	363.37	731.914	#NUM!	629.05	428.748	910.934	712.15	513.729	511.058	499.354	439.094	165.338	463.068	832.114	572.492	#NUM!	363.37	731.914	#NUM!
AT1G30700.1	AT1G30700.1	#NUM!	FAD-binding Berberine family protein		Chr1	10892623-10894437	FORWARD	527	201606	#NUM!	#NUM!	#NUM!	45.8717	2	5	5	0	6	7	7	7	7	7	6	6	7	7	7	7	484.616	701.797	730.815	#NUM!	2388.51	2200.14	3798.62	2268.67	1820.52	1556.18	1755.35	1295.4	1660.71	1374.52	1856.36	1686.92	484.616	701.797	730.815	#NUM!
AT3G09850.1	AT3G09850.1	#NUM!	D111/G-patch domain-containing protein		Chr3	3023397-3025742	REVERSE	781	201606	#NUM!	#NUM!	#NUM!	41.4125	1	1	1	0	0	0	1	1	0	1	1	0	0	1	0	1	1615.49	830.349	717.17	#NUM!	#NUM!	#NUM!	458.1	1162.57	#NUM!	398.6	804.793	#NUM!	#NUM!	364.582	#NUM!	758.035	1615.49	830.349	717.17	#NUM!
AT5G43600.1	AT5G43600.1	#NUM!	ureidoglycolate amidohydrolase		Chr5	17512651-17515280	FORWARD	476	201606	#NUM!	#NUM!	#NUM!	39.2748	2	1	1	0	1	0	1	2	2	1	2	1	1	2	2	2	936.334	976.594	708.576	#NUM!	1504.77	#NUM!	136.047	596.475	275.573	1065.89	728.292	630.546	312.496	658.666	442.723	883.773	936.334	976.594	708.576	#NUM!
AT5G64220.1;AT5G64220.2	AT5G64220.1;AT5G64220.2	#NUM!	Calmodulin-binding transcription activator protein with CG-1 and Ankyrin domain		Chr5	25686434-25691903	FORWARD	1050	201606	#NUM!	#NUM!	#NUM!	45.8953	2	1	2	0	2	1	2	2	2	2	2	1	1	2	2	1	644.101	627.197	708.109	#NUM!	557.496	398.84	813.305	1072.77	687.632	770.724	1065.57	1097.15	846.228	1149.94	1292.34	428.363	644.101	627.197	708.109	#NUM!
AT2G20630.1;AT2G20630.2;AT3G15260.1;AT3G15260.2;AT4G28400.1;AT4G28400.2;AT4G28400.3	AT2G20630.1;AT2G20630.2;AT3G15260.1;AT3G15260.2;AT4G28400.1;AT4G28400.2;AT4G28400.3	#NUM!	PP2C induced by AVRRPM1;PP2C induced by AVRRPM1;Protein phosphatase 2C family protein;Protein phosphatase 2C family protein;Protein phosphatase 2C family protein;Protein phosphatase 2C family protein;Protein phosphatase 2C family protein		Chr2;Chr2;Chr3;Chr3;Chr4;Chr4;Chr4	8897826-8899648;8897335-8899648;5138842-5140242;5138842-5140242;14048499-14050118;14048499-14049930;14049062-14050118	REVERSE;REVERSE;FORWARD;FORWARD;FORWARD;FORWARD;FORWARD	279;290;289;289;283;253;261	201606	#NUM!	#NUM!	#NUM!	41.3922	1	0	1	0	1	1	0	1	1	1	1	1	1	1	1	1	1747.1	#NUM!	698.199	#NUM!	824.647	1055.55	#NUM!	1643.52	822.649	1205.52	1324.71	579.264	1278.36	896.091	840.004	1320.83	1747.1	#NUM!	698.199	#NUM!
AT4G21470.1	AT4G21470.1	#NUM!	riboflavin kinase/FMN hydrolase		Chr4	11431284-11433197	FORWARD	379	201606	#NUM!	#NUM!	#NUM!	33.6336	1	1	1	0	0	1	1	1	1	1	1	1	1	1	1	1	891.445	756.266	696.895	#NUM!	#NUM!	1538.27	658.563	904.747	1097.71	928.495	613.596	977.73	723.941	1661.9	1351.59	726.219	891.445	756.266	696.895	#NUM!
AT3G21215.1;AT3G21215.2;AT3G21215.3;AT3G21215.4	AT3G21215.1;AT3G21215.2;AT3G21215.3;AT3G21215.4	#NUM!	RNA-binding (RRM/RBD/RNP motifs) family protein		Chr3	7442873-7445231;7442873-7445231;7443036-7445231;7442873-7445231	REVERSE	339;339;317;339	201606	#NUM!	#NUM!	#NUM!	41.6259	1	1	1	0	1	1	1	1	1	1	1	0	1	1	1	1	665.123	617.693	692.229	#NUM!	972.295	1013.17	853.931	491.24	310.865	426.844	300.451	#NUM!	220.428	768.873	805.883	677.158	665.123	617.693	692.229	#NUM!
AT5G23830.1;AT5G23830.2;AT5G23840.1;AT5G23840.2	AT5G23830.1;AT5G23830.2;AT5G23840.1;AT5G23840.2	#NUM!	MD-2-related lipid recognition domain-containing protein		Chr5	8033802-8034712;8033802-8034712;8035874-8036777;8035874-8036606	FORWARD	164;161;167;140	201606	#NUM!	#NUM!	#NUM!	37.6373	1	1	1	0	1	1	1	1	1	1	0	1	1	1	0	1	611.755	689.691	690.895	#NUM!	391.116	490.606	638.54	1123.47	416.129	317.277	#NUM!	156.174	432.448	196.415	#NUM!	137.316	611.755	689.691	690.895	#NUM!
AT3G60830.1	AT3G60830.1	#NUM!	actin-related protein 7		Chr3	22474298-22476000	FORWARD	363	201606	#NUM!	#NUM!	#NUM!	47.3106	2	2	2	0	2	2	2	0	2	0	2	2	0	2	2	2	1065.13	770.69	681.791	#NUM!	331.106	673.163	231.394	#NUM!	196.506	#NUM!	524.371	504.147	#NUM!	679.351	396.989	703.272	1065.13	770.69	681.791	#NUM!
AT4G01810.1;AT4G01810.2;AT4G01810.3	AT4G01810.1;AT4G01810.2;AT4G01810.3	#NUM!	Sec23/Sec24 protein transport family protein		Chr4	776734-779802	REVERSE	880	201606	#NUM!	#NUM!	#NUM!	42.5692	0	0	1	0	1	0	1	0	1	1	0	1	1	1	1	1	#NUM!	#NUM!	676.788	#NUM!	481.283	#NUM!	910.556	#NUM!	282.323	388.891	#NUM!	265.01	473.581	934.252	818.897	285.84	#NUM!	#NUM!	676.788	#NUM!
AT5G53400.1	AT5G53400.1	#NUM!	HSP20-like chaperones superfamily protein		Chr5	21661588-21663383	FORWARD	304	201606	#NUM!	#NUM!	#NUM!	44.8862	2	1	2	0	2	2	2	2	2	2	2	1	2	1	1	1	312.651	348.245	672.707	#NUM!	876.167	895.896	855.716	589.367	614.266	466.672	411.981	363.452	587.839	588.265	786.885	902.405	312.651	348.245	672.707	#NUM!
AT2G41620.1	AT2G41620.1	#NUM!	Nucleoporin interacting component (Nup93/Nic96-like) family protein		Chr2	17350419-17354997	REVERSE	861	201606	#NUM!	#NUM!	#NUM!	40.9193	0	0	1	0	0	1	0	1	1	0	1	1	1	1	1	1	#NUM!	#NUM!	670.842	#NUM!	#NUM!	333.812	#NUM!	628.471	302.076	#NUM!	359.758	304.568	575.64	445.922	753.851	387.696	#NUM!	#NUM!	670.842	#NUM!
AT5G47860.1	AT5G47860.1	#NUM!	Gut esterase (DUF1350)		Chr5	19381656-19384310	FORWARD	431	201606	#NUM!	#NUM!	#NUM!	31.8065	1	1	1	0	1	1	1	1	1	1	1	1	0	1	0	0	571.621	746.78	664.061	#NUM!	849.915	1343.05	391.855	1778.78	645.457	1032.44	1317.63	767.591	#NUM!	984.044	#NUM!	#NUM!	571.621	746.78	664.061	#NUM!
AT3G58180.1	AT3G58180.1	#NUM!	ARM repeat superfamily protein		Chr3	21544189-21545981	FORWARD	314	201606	#NUM!	#NUM!	#NUM!	30.254	1	0	1	0	1	1	1	1	1	1	1	1	0	1	1	0	687.377	#NUM!	653.075	#NUM!	534.621	851.852	876.641	749.34	289.851	532.054	614.245	258.835	#NUM!	216.172	205.245	#NUM!	687.377	#NUM!	653.075	#NUM!
AT3G44560.1;AT3G44560.3	AT3G44560.1;AT3G44560.3	#NUM!	fatty acid reductase 8		Chr3	16151177-16154397;16151177-16154159	FORWARD	496;453	201606	#NUM!	#NUM!	#NUM!	33.1978	0	1	1	0	1	1	1	1	1	1	0	1	0	1	1	1	#NUM!	265.816	652.709	#NUM!	513.85	807.32	333.134	535.075	720.12	495.907	#NUM!	547.278	#NUM!	684.096	999.607	354.081	#NUM!	265.816	652.709	#NUM!
AT5G64330.1;AT5G64330.2;AT5G64330.3	AT5G64330.1;AT5G64330.2;AT5G64330.3	#NUM!	Phototropic-responsive NPH3 family protein		Chr5	25727568-25730225;25727568-25729905;25727925-25729905	FORWARD	746;663;604	201606	#NUM!	#NUM!	#NUM!	42.9433	0	1	1	0	1	1	1	1	0	1	1	1	1	1	0	1	#NUM!	221.713	648.291	#NUM!	401.066	863.362	542.854	1119.94	#NUM!	437.188	250.927	169.18	283.54	638.049	#NUM!	190.692	#NUM!	221.713	648.291	#NUM!
ATCG00190.1	ATCG00190.1	#NUM!	RNA polymerase subunit beta		ChrC	23111-26329	REVERSE	1072	201606	#NUM!	#NUM!	#NUM!	39.3358	0	1	1	0	1	1	0	0	1	1	0	0	0	0	0	1	#NUM!	707.625	635.303	#NUM!	562.087	634.458	#NUM!	#NUM!	531.107	642.241	#NUM!	#NUM!	#NUM!	#NUM!	#NUM!	594.326	#NUM!	707.625	635.303	#NUM!
AT4G39660.1;AT4G39660.2	AT4G39660.1;AT4G39660.2	#NUM!	alanine			glyoxylate	aminotransferase 2 | Chr4:18406797-18409262 FORWARD;aminotransferase 2 | Chr4:18407252-18409262 FORWARD	476;401	201606	#NUM!	#NUM!	#NUM!	52.933	2	2	1	0	2	2	2	2	2	2	2	2	2	2	2	2	401.916	77.189	629.278	#NUM!	1024.63	680.11	488.482	362.402	587.324	359.497	411.153	345.468	388.285	372.589	178.891	418.591	401.916	77.189	629.278	#NUM!
AT1G12010.1	AT1G12010.1	#NUM!	2-oxoglutarate (2OG) and Fe(II)-dependent oxygenase superfamily protein		Chr1	4056274-4057670	FORWARD	320	201606	#NUM!	#NUM!	#NUM!	41.401	0	1	1	0	1	1	1	1	1	1	1	1	1	1	1	1	#NUM!	580.774	615.444	#NUM!	728.106	1722.59	2781.8	1695.62	533.525	674.442	526.305	1216.17	1399.09	310.073	1618.05	2890.96	#NUM!	580.774	615.444	#NUM!
AT4G37040.1	AT4G37040.1	#NUM!	methionine aminopeptidase 1D		Chr4	17455175-17457085	FORWARD	350	201606	#NUM!	#NUM!	#NUM!	38.4581	1	0	1	0	1	1	1	0	1	1	1	1	1	1	1	0	443.915	#NUM!	607.023	#NUM!	787.734	5.33444	1012.89	#NUM!	517.68	542.262	192.199	590.697	858.225	540.599	337.194	#NUM!	443.915	#NUM!	607.023	#NUM!
AT5G03540.1;AT5G03540.2;AT5G03540.3	AT5G03540.1;AT5G03540.2;AT5G03540.3	#NUM!	exocyst subunit exo70 family protein A1		Chr5	889606-893916;890194-893916;889606-893916	FORWARD	638;523;664	201606	#NUM!	#NUM!	#NUM!	42.3985	1	1	1	0	1	1	1	1	1	1	1	1	1	0	1	1	346.949	447.048	592.453	#NUM!	1184.44	1001.85	1086.3	429.74	768.033	841.975	583.554	590.193	793.131	#NUM!	387.036	1053.9	346.949	447.048	592.453	#NUM!
AT1G76890.2	AT1G76890.2	#NUM!	Duplicated homeodomain-like superfamily protein		Chr1	28873211-28875203	REVERSE	575	201606	#NUM!	#NUM!	#NUM!	43.6841	0	2	1	0	2	2	2	2	1	2	2	1	1	2	2	2	#NUM!	439.859	592.065	#NUM!	1003.36	572.574	455.222	724.274	529.822	737.231	567.935	399.038	718.445	315.049	535.816	734.41	#NUM!	439.859	592.065	#NUM!
AT5G07300.1	AT5G07300.1	#NUM!	Calcium-dependent phospholipid-binding Copine family protein		Chr5	2299996-2303040	FORWARD	586	201606	#NUM!	#NUM!	#NUM!	40.2298	0	0	1	0	2	2	2	2	2	2	1	2	2	2	1	1	#NUM!	#NUM!	591.862	#NUM!	409.294	428.377	662.394	614.679	340.379	266.824	431.513	279.474	263.895	504.307	508.639	1109.56	#NUM!	#NUM!	591.862	#NUM!
AT5G51120.1;AT5G51120.2;AT5G51120.3;AT5G65260.1	AT5G51120.1;AT5G51120.2;AT5G51120.3;AT5G65260.1	#NUM!	polyadenylate-binding protein 1;polyadenylate-binding protein 1;polyadenylate-binding protein 1;RNA-binding (RRM/RBD/RNP motifs) family protein		Chr5	20779760-20781241;20779760-20781241;20779346-20781241;26080501-26082984	FORWARD;FORWARD;FORWARD;REVERSE	227;265;142;220	201606	#NUM!	#NUM!	#NUM!	38.0835	1	1	1	0	1	1	1	0	1	1	1	1	1	1	1	1	508.199	236.296	568.665	#NUM!	1261.5	1514.62	139.496	#NUM!	298.62	1361.99	455.98	1296.91	1140.26	199.106	775	1579.28	508.199	236.296	568.665	#NUM!
AT4G30950.1	AT4G30950.1	#NUM!	fatty acid desaturase 6		Chr4	15057278-15059673	REVERSE	448	201606	#NUM!	#NUM!	#NUM!	50.6496	0	1	2	0	2	2	2	2	1	2	2	1	2	2	0	2	#NUM!	797.72	561.625	#NUM!	353.889	2824.81	2829.24	3373.38	1137.35	1809.8	546.638	2411.41	1531.54	1341.68	#NUM!	1834.78	#NUM!	797.72	561.625	#NUM!
AT1G08250.1;AT2G27820.1	AT1G08250.1;AT2G27820.1	#NUM!	arogenate dehydratase 6;prephenate dehydratase 1		Chr1;Chr2	2588994-2590235;11856808-11858082	REVERSE;FORWARD	413;424	201606	#NUM!	#NUM!	#NUM!	35.6505	1	0	1	0	1	1	1	1	1	1	0	0	1	1	1	1	886.213	#NUM!	548.531	#NUM!	932.156	897.648	760.42	721.221	303.909	587.145	#NUM!	#NUM!	487.629	621.331	544.799	897.747	886.213	#NUM!	548.531	#NUM!
AT2G14835.1;AT2G14835.2	AT2G14835.1;AT2G14835.2	#NUM!	RING/U-box superfamily protein		Chr2	6367238-6370610	FORWARD	343	201606	#NUM!	#NUM!	#NUM!	50.18	1	1	1	0	1	1	1	1	1	1	1	1	1	1	1	1	3541.62	493.063	544.436	#NUM!	777.149	156.013	457.335	828.914	991.978	458.124	1048.67	262.181	1451.34	1633.94	811.452	1218.81	3541.62	493.063	544.436	#NUM!
AT1G80360.1;AT1G80360.2;AT1G80360.3;AT1G80360.4	AT1G80360.1;AT1G80360.2;AT1G80360.3;AT1G80360.4	#NUM!	Pyridoxal phosphate (PLP)-dependent transferases superfamily protein		Chr1	30208736-30210643	REVERSE	394	201606	#NUM!	#NUM!	#NUM!	40.5662	0	0	1	0	1	1	1	1	1	1	1	0	0	1	0	0	#NUM!	#NUM!	540.182	#NUM!	409.653	426.779	497.722	283.162	352.755	346.765	360.718	#NUM!	#NUM!	207.064	#NUM!	#NUM!	#NUM!	#NUM!	540.182	#NUM!
AT1G24490.1;AT1G24490.2	AT1G24490.1;AT1G24490.2	#NUM!	OxaA/YidC-like membrane insertion protein		Chr1	8682364-8684966	FORWARD	499;462	201606	#NUM!	#NUM!	#NUM!	40.4607	1	1	1	0	1	1	1	1	1	1	1	1	1	1	1	1	565.434	398.627	534.724	#NUM!	384.915	395.795	523.437	532.897	399.924	249.57	431.904	265.156	456.618	397.945	160.599	357.868	565.434	398.627	534.724	#NUM!
AT3G44400.1;AT3G44400.2;AT3G44400.3;AT3G44400.4;AT3G44400.5;AT3G44480.1;AT3G44480.2;AT3G44480.3;AT3G44480.4;AT3G44480.5;AT3G44630.1;AT3G44630.2;AT3G44630.3;AT3G44630.4	AT3G44400.1;AT3G44400.2;AT3G44400.3;AT3G44400.4;AT3G44400.5;AT3G44480.1;AT3G44480.2;AT3G44480.3;AT3G44480.4;AT3G44480.5;AT3G44630.1;AT3G44630.2;AT3G44630.3;AT3G44630.4	#NUM!	Disease resistance protein (TIR-NBS-LRR class) family		Chr3	16046331-16049668;16046331-16049668;16046331-16049668;16046331-16049668;16046331-16049668;16090878-16096041;16091973-16096041;16091824-16096041;16090878-16096041;16091824-16096041;16196292-16200423;16196292-16200423;16196292-16200410;16196292-16200423	REVERSE;REVERSE;REVERSE;REVERSE;REVERSE;REVERSE;REVERSE;REVERSE;REVERSE;REVERSE;FORWARD;FORWARD;FORWARD;FORWARD	1007;1007;1007;1007;1007;1194;1191;1240;1194;1240;1214;1214;1240;1214	201606	#NUM!	#NUM!	#NUM!	38.3308	1	1	1	0	1	2	2	1	2	2	1	2	1	1	1	2	1087.84	556.676	517.738	#NUM!	515.286	601.149	549.485	652.952	524.078	764.435	628.643	452.981	362.938	691	759.99	757.793	1087.84	556.676	517.738	#NUM!
AT1G12920.1;AT3G26618.1	AT1G12920.1;AT3G26618.1	#NUM!	eukaryotic release factor 1-2;eukaryotic release factor 1-3		Chr1;Chr3	4396555-4397859;9788854-9790161	REVERSE;FORWARD	434;435	201606	#NUM!	#NUM!	#NUM!	38.7328	0	1	1	0	1	1	0	0	1	0	0	0	0	0	0	1	#NUM!	389.456	517.572	#NUM!	448.179	553.399	#NUM!	#NUM!	249.743	#NUM!	#NUM!	#NUM!	#NUM!	#NUM!	#NUM!	132.061	#NUM!	389.456	517.572	#NUM!
AT1G22360.1;AT1G22400.1	AT1G22360.1;AT1G22400.1	#NUM!	UDP-glucosyl transferase 85A2;UDP-Glycosyltransferase superfamily protein		Chr1	7895068-7897527;7903851-7906607	REVERSE	481;489	201606	#NUM!	#NUM!	#NUM!	37.0972	0	0	1	0	1	1	1	1	1	1	1	1	0	0	0	1	#NUM!	#NUM!	513.408	#NUM!	831.531	691.133	382.918	154.588	849.258	1078.11	660.586	615.395	#NUM!	#NUM!	#NUM!	620.383	#NUM!	#NUM!	513.408	#NUM!
AT5G49970.1;AT5G49970.2	AT5G49970.1;AT5G49970.2	#NUM!	pyridoxin (pyrodoxamine) 5'-phosphate oxidase		Chr5	20329213-20332900;20329213-20332473	FORWARD	530;466	201606	#NUM!	#NUM!	#NUM!	48.6682	1	1	1	0	1	1	1	1	1	1	1	1	1	1	1	1	324.567	602.867	511.726	#NUM!	403.196	1451.89	295.21	782.078	580.442	1079.65	585.313	1213.15	128.462	802.911	1731.69	942.935	324.567	602.867	511.726	#NUM!
AT1G04530.1	AT1G04530.1	#NUM!	Tetratricopeptide repeat (TPR)-like superfamily protein		Chr1	1234456-1235895	REVERSE	310	201606	#NUM!	#NUM!	#NUM!	29.5388	0	1	1	0	1	1	0	1	1	1	1	1	1	0	1	1	#NUM!	314.058	501.432	#NUM!	483.399	322.754	#NUM!	714.019	807.964	720.421	912.995	523.677	826.728	#NUM!	1498.22	559.472	#NUM!	314.058	501.432	#NUM!
AT2G43160.1;AT2G43160.2;AT2G43160.3;AT2G43160.4;AT2G43160.5	AT2G43160.1;AT2G43160.2;AT2G43160.3;AT2G43160.4;AT2G43160.5	#NUM!	ENTH/VHS family protein		Chr2	17948884-17953267;17948884-17953267;17948884-17953267;17948884-17952920;17948884-17953267	FORWARD	895;895;895;646;895	201606	#NUM!	#NUM!	#NUM!	39.4786	2	2	2	0	1	2	2	1	2	2	2	2	2	2	2	1	1087.59	245.603	485.769	#NUM!	468.748	282.914	595.499	348.014	138.32	317.553	588.194	997.764	374.589	178.965	603.879	449.741	1087.59	245.603	485.769	#NUM!
AT1G48480.1	AT1G48480.1	#NUM!	receptor-like kinase 1		Chr1	17918475-17920743	FORWARD	655	201606	#NUM!	#NUM!	#NUM!	37.8837	0	0	1	0	0	1	1	0	1	1	0	0	0	1	0	0	#NUM!	#NUM!	484.565	#NUM!	#NUM!	286.46	356.574	#NUM!	278.109	405.86	#NUM!	#NUM!	#NUM!	246.852	#NUM!	#NUM!	#NUM!	#NUM!	484.565	#NUM!
AT1G64660.1	AT1G64660.1	#NUM!	methionine gamma-lyase		Chr1	24028977-24030537	FORWARD	441	201606	#NUM!	#NUM!	#NUM!	53.5284	1	0	3	0	5	5	5	5	5	5	5	5	5	5	5	5	1192.96	#NUM!	484.475	#NUM!	2030.43	3370.43	3564.19	5270.92	2188.68	2288.78	3672.87	2666.13	2883.97	2786.98	3673.75	3757.54	1192.96	#NUM!	484.475	#NUM!
AT5G53130.1	AT5G53130.1	#NUM!	cyclic nucleotide gated channel 1		Chr5	21537830-21540490	REVERSE	716	201606	#NUM!	#NUM!	#NUM!	33.6952	1	2	3	0	3	3	3	3	3	2	3	2	2	2	2	3	3.44091	742.753	476.051	#NUM!	445.032	570.718	530.429	443.272	153.189	726.111	467.024	1035.49	596.674	214.404	1431.15	456.79	3.44091	742.753	476.051	#NUM!
AT2G37790.1	AT2G37790.1	#NUM!	NAD(P)-linked oxidoreductase superfamily protein		Chr2	15838838-15840752	FORWARD	314	201606	#NUM!	#NUM!	#NUM!	54.48	0	1	1	0	0	0	1	0	1	1	1	1	0	1	0	1	#NUM!	564.819	473.904	#NUM!	#NUM!	#NUM!	729.828	#NUM!	229.451	631.461	345.685	432.21	#NUM!	415.337	#NUM!	732.86	#NUM!	564.819	473.904	#NUM!
AT4G37000.1	AT4G37000.1	#NUM!	accelerated cell death 2 (ACD2)		Chr4	17442627-17443762	FORWARD	319	201606	#NUM!	#NUM!	#NUM!	35.0692	0	0	1	0	0	0	1	0	0	1	1	0	0	1	1	1	#NUM!	#NUM!	470.237	#NUM!	#NUM!	#NUM!	133.209	#NUM!	#NUM!	57.308	117.687	#NUM!	#NUM!	315.443	336.222	468.394	#NUM!	#NUM!	470.237	#NUM!
AT3G11400.1;AT3G11400.2	AT3G11400.1;AT3G11400.2	#NUM!	eukaryotic translation initiation factor 3G1		Chr3	3578536-3580366	FORWARD	294;321	201606	#NUM!	#NUM!	#NUM!	51.6713	2	2	2	0	1	1	2	2	2	1	2	1	2	0	1	2	863.59	181.335	469.639	#NUM!	165.407	262.295	234.847	218.346	402.412	413.771	301.233	655.713	477.584	#NUM!	213.174	57.5156	863.59	181.335	469.639	#NUM!
AT4G32760.1;AT4G32760.2;AT4G32760.3	AT4G32760.1;AT4G32760.2;AT4G32760.3	#NUM!	ENTH/VHS/GAT family protein		Chr4	15799376-15803832;15799376-15803832;15799376-15803116	FORWARD	675;676;500	201606	#NUM!	#NUM!	#NUM!	38.2807	0	0	1	0	1	1	1	1	1	1	0	1	1	0	1	1	#NUM!	#NUM!	468.711	#NUM!	260.021	1229.2	578.764	458.068	95.8009	258.375	#NUM!	196.602	336.922	#NUM!	194.024	116.015	#NUM!	#NUM!	468.711	#NUM!
AT3G28900.1	AT3G28900.1	#NUM!	Ribosomal protein L34e superfamily protein		Chr3	10902864-10904415	REVERSE	120	201606	#NUM!	#NUM!	#NUM!	37.0887	0	0	1	0	1	1	1	2	1	2	1	0	0	1	1	1	#NUM!	#NUM!	464.675	#NUM!	584.76	796.071	320.378	4781.62	259.367	410.852	1030.82	#NUM!	#NUM!	270.451	150.086	101.926	#NUM!	#NUM!	464.675	#NUM!
AT2G43235.1	AT2G43235.1	#NUM!	phosphoribosylformylglycinamidine synthase		Chr2	17968910-17970822	REVERSE	437	201606	#NUM!	#NUM!	#NUM!	33.2611	0	1	1	0	0	1	1	1	1	1	1	1	1	1	1	1	#NUM!	181.392	460.467	#NUM!	#NUM!	2174.35	3726.38	3096.32	163.066	231.019	286.88	545.525	570.478	981.743	2139.13	172.466	#NUM!	181.392	460.467	#NUM!
AT1G31730.1	AT1G31730.1	#NUM!	Adaptin family protein		Chr1	11359907-11363916	FORWARD	938	201606	#NUM!	#NUM!	#NUM!	45.2642	0	0	1	0	1	1	1	1	1	1	1	1	0	1	0	0	#NUM!	#NUM!	457.324	#NUM!	133.151	724.419	5058.64	856.967	1876.93	1025.99	276.401	318.992	#NUM!	170.448	#NUM!	#NUM!	#NUM!	#NUM!	457.324	#NUM!
AT1G63180.1;AT1G63180.2	AT1G63180.1;AT1G63180.2	#NUM!	UDP-D-glucose/UDP-D-galactose 4-epimerase 3		Chr1	23427559-23429384;23427868-23429384	REVERSE	351;304	201606	#NUM!	#NUM!	#NUM!	46.7419	1	1	1	0	1	1	1	0	1	1	1	1	1	1	1	1	294.31	863.618	455.66	#NUM!	1028.85	275.575	577.555	#NUM!	1050.96	654.709	553.787	520.996	307.982	1001.37	156.812	865.5	294.31	863.618	455.66	#NUM!
AT2G32150.1;AT2G32150.2;AT2G32150.3	AT2G32150.1;AT2G32150.2;AT2G32150.3	#NUM!	Haloacid dehalogenase-like hydrolase (HAD) superfamily protein		Chr2	13659095-13660531;13659095-13660324;13659095-13660121	FORWARD	263;225;185	201606	#NUM!	#NUM!	#NUM!	50.6342	2	0	3	0	3	3	3	3	3	3	3	3	3	3	3	3	345.771	#NUM!	450.794	#NUM!	705.315	924.495	1106.53	976.195	1626.42	1863.74	2524.12	1444.8	1453.14	391.191	908.123	816.762	345.771	#NUM!	450.794	#NUM!
AT1G50920.1	AT1G50920.1	#NUM!	Nucleolar GTP-binding protein		Chr1	18870555-18872570	FORWARD	671	201606	#NUM!	#NUM!	#NUM!	45.079	0	0	1	0	3	3	3	2	3	2	0	1	1	3	1	2	#NUM!	#NUM!	447.553	#NUM!	645.527	985.541	624.536	836.407	299.838	213.428	#NUM!	260.805	267.108	669.732	554.591	576.251	#NUM!	#NUM!	447.553	#NUM!
AT3G10670.1	AT3G10670.1	#NUM!	non-intrinsic ABC protein 7		Chr3	3335325-3337304	REVERSE	338	201606	#NUM!	#NUM!	#NUM!	36.5131	0	1	1	0	1	1	1	1	1	1	0	1	1	1	1	1	#NUM!	37.5381	438.737	#NUM!	271.89	123.507	311.502	575.887	126.981	193.014	#NUM!	325.568	602.07	80.1988	190.404	460.336	#NUM!	37.5381	438.737	#NUM!
AT5G22280.1;AT5G22280.2	AT5G22280.1;AT5G22280.2	#NUM!	peptidyl-prolyl cis-trans isomerase G		Chr5	7374211-7375112;7374211-7375538	REVERSE	108;100	201606	#NUM!	#NUM!	#NUM!	33.508	1	1	1	0	1	1	1	0	1	1	1	1	1	1	1	0	380.046	390.771	432.835	#NUM!	358.701	3086.53	679.072	#NUM!	349.043	377.825	490.56	480.076	301.108	356.977	932.662	#NUM!	380.046	390.771	432.835	#NUM!
AT1G54090.1;AT3G14090.1	AT1G54090.1;AT3G14090.1	#NUM!	exocyst subunit exo70 family protein D2;exocyst subunit exo70 family protein D3		Chr1;Chr3	20189737-20191605;4669508-4671379	FORWARD;REVERSE	622;623	201606	#NUM!	#NUM!	#NUM!	47.7154	0	1	1	0	1	1	1	1	1	1	1	1	1	1	1	1	#NUM!	571.875	430.388	#NUM!	1374.17	1135.21	844.163	1191.2	497.456	408.681	1473.6	263.534	426.028	600.266	572.745	1036.25	#NUM!	571.875	430.388	#NUM!
AT1G73670.1;AT5G19010.1	AT1G73670.1;AT5G19010.1	#NUM!	MAP kinase 15;mitogen-activated protein kinase 16		Chr1;Chr5	27700212-27703168;6345096-6347676	FORWARD;REVERSE	576;567	201606	#NUM!	#NUM!	#NUM!	48.0899	2	2	1	0	2	3	3	3	3	3	3	3	3	3	3	3	455.055	317.652	428.931	#NUM!	1709.39	1193.64	1570.99	1692.03	878.147	828.358	1010.32	1269.19	860.877	1000.61	1617.87	1206.36	455.055	317.652	428.931	#NUM!
AT4G18030.1	AT4G18030.1	#NUM!	S-adenosyl-L-methionine-dependent methyltransferases superfamily protein		Chr4	10012850-10015267	REVERSE	621	201606	#NUM!	#NUM!	#NUM!	34.1422	0	1	1	0	2	2	2	2	1	2	2	0	2	1	2	2	#NUM!	281.653	427.528	#NUM!	714.291	1653.81	1271.78	1126.85	355.224	200.812	330.907	#NUM!	355.275	414.975	560.734	621.396	#NUM!	281.653	427.528	#NUM!
AT5G48580.1	AT5G48580.1	#NUM!	FK506- and rapamycin-binding protein 15 kD-2		Chr5	19696156-19697304	REVERSE	163	201606	#NUM!	#NUM!	#NUM!	42.7471	0	1	1	0	1	1	1	1	1	1	0	1	1	1	1	1	#NUM!	438.238	426.904	#NUM!	293.178	519.884	320.638	498.709	243.967	186.357	#NUM!	480.803	636.24	808.983	285.565	452.59	#NUM!	438.238	426.904	#NUM!
AT5G19050.1	AT5G19050.1	#NUM!	alpha/beta-Hydrolases superfamily protein		Chr5	6369307-6371726	FORWARD	361	201606	#NUM!	#NUM!	#NUM!	26.3574	1	0	1	0	1	1	1	1	1	1	1	1	0	1	1	1	852.388	#NUM!	423.334	#NUM!	967.775	1156.5	477.878	1096.16	751.448	808.374	540.786	466.77	#NUM!	712.843	455.574	462.698	852.388	#NUM!	423.334	#NUM!
AT5G20250.4	AT5G20250.4	#NUM!	Raffinose synthase family protein		Chr5	6833730-6836635	FORWARD	844	201606	#NUM!	#NUM!	#NUM!	52.6953	2	3	3	0	4	4	4	4	4	3	3	3	3	4	3	3	105.612	448.925	421.865	#NUM!	389.337	593.509	150.261	94.8699	206.173	338.114	461.558	105.6	45.5178	307.891	166.317	60.6879	105.612	448.925	421.865	#NUM!
AT3G21070.1;AT3G21070.2;AT3G21070.3;AT3G21070.4	AT3G21070.1;AT3G21070.2;AT3G21070.3;AT3G21070.4	#NUM!	NAD kinase 1		Chr3	7380434-7383380;7380434-7383874;7380434-7384108;7381311-7384108	REVERSE	479;524;602;409	201606	#NUM!	#NUM!	#NUM!	36.3793	0	1	1	0	1	0	1	1	1	1	0	1	1	1	1	0	#NUM!	792.146	419.975	#NUM!	785.355	#NUM!	585.282	421.745	679.476	667.938	#NUM!	198.477	1071.76	850.843	1176.23	#NUM!	#NUM!	792.146	419.975	#NUM!
AT5G06140.1	AT5G06140.1	#NUM!	sorting nexin 1		Chr5	1856212-1858752	REVERSE	402	201606	#NUM!	#NUM!	#NUM!	29.4552	0	1	1	0	1	0	1	1	1	1	1	1	1	1	0	1	#NUM!	241.711	416.541	#NUM!	479.366	#NUM!	392.246	364.62	379.465	142.528	498.741	253.222	909.617	553.33	#NUM!	1208.06	#NUM!	241.711	416.541	#NUM!
AT2G38020.1;AT2G38020.2	AT2G38020.1;AT2G38020.2	#NUM!	vacuoleless1 (VCL1)		Chr2	15910098-15914190;15910272-15914190	REVERSE	858;834	201606	#NUM!	#NUM!	#NUM!	30.3407	0	0	1	0	1	1	1	1	1	1	0	0	1	0	0	0	#NUM!	#NUM!	415.984	#NUM!	540.8	604.826	598.85	274.086	272.028	189.996	#NUM!	#NUM!	191.028	#NUM!	#NUM!	#NUM!	#NUM!	#NUM!	415.984	#NUM!
AT2G24280.1;AT2G24280.2	AT2G24280.1;AT2G24280.2	#NUM!	alpha/beta-Hydrolases superfamily protein		Chr2	10334622-10336927;10334622-10336579	FORWARD	494;434	201606	#NUM!	#NUM!	#NUM!	38.21	0	1	1	0	1	1	1	1	1	1	1	0	1	1	1	1	#NUM!	354.698	415.042	#NUM!	279.758	421.152	169.996	195.575	63.3985	114.937	182.963	#NUM!	239.007	695.932	302.953	580.192	#NUM!	354.698	415.042	#NUM!
AT5G26780.1;AT5G26780.2;AT5G26780.3;AT5G26780.4	AT5G26780.1;AT5G26780.2;AT5G26780.3;AT5G26780.4	#NUM!	serine hydroxymethyltransferase 2		Chr5	9418299-9421725	FORWARD	517;533;533;517	201606	#NUM!	#NUM!	#NUM!	48.1569	1	1	1	0	1	0	0	0	0	1	0	1	0	0	0	1	415.258	173.842	409.52	#NUM!	594.343	#NUM!	#NUM!	#NUM!	#NUM!	260.982	#NUM!	169.017	#NUM!	#NUM!	#NUM!	114.336	415.258	173.842	409.52	#NUM!
AT1G52430.1;AT1G52430.2	AT1G52430.1;AT1G52430.2	#NUM!	Ubiquitin carboxyl-terminal hydrolase-related protein		Chr1	19531350-19535955	REVERSE	1136;1135	201606	#NUM!	#NUM!	#NUM!	37.6465	1	0	1	0	1	1	1	1	1	1	1	1	1	1	1	1	336.5	#NUM!	401.201	#NUM!	775.035	287.176	815.322	1065.48	655.951	772.246	552.623	692.442	711.672	834.184	887.494	941.109	336.5	#NUM!	401.201	#NUM!
AT3G09220.1;AT3G09220.2	AT3G09220.1;AT3G09220.2	#NUM!	laccase 7		Chr3	2827434-2830477;2827434-2829436	REVERSE	567;470	201606	#NUM!	#NUM!	#NUM!	52.0308	1	1	1	0	0	1	1	1	1	1	0	1	1	1	1	1	171.202	325.383	399.281	#NUM!	#NUM!	565.335	728.769	306.133	326.983	297.881	#NUM!	598.133	377.622	503.887	284.118	296.615	171.202	325.383	399.281	#NUM!
AT2G45180.1	AT2G45180.1	#NUM!	Bifunctional inhibitor/lipid-transfer protein/seed storage 2S albumin superfamily protein		Chr2	18626377-18626781	FORWARD	134	201606	#NUM!	#NUM!	#NUM!	44.6667	1	1	1	0	1	0	0	1	0	1	1	1	1	1	1	0	1134.99	97.1825	380.46	#NUM!	684.922	#NUM!	#NUM!	410.837	#NUM!	551.997	970.147	324.48	392.56	84.9743	219.387	#NUM!	1134.99	97.1825	380.46	#NUM!
AT1G17650.1;AT1G17650.2	AT1G17650.1;AT1G17650.2	#NUM!	glyoxylate reductase 2		Chr1	6069594-6071964;6069594-6071588	REVERSE	358;299	201606	#NUM!	#NUM!	#NUM!	51.4271	1	1	1	0	0	1	1	1	1	1	1	1	1	1	1	1	379.976	445.376	379.109	#NUM!	#NUM!	265.23	496.659	522.248	604.31	318.07	232.984	256.462	451.646	612.378	206.28	485.409	379.976	445.376	379.109	#NUM!
AT1G22940.1	AT1G22940.1	#NUM!	thiamin biosynthesis protein		Chr1	8122384-8124908	FORWARD	522	201606	#NUM!	#NUM!	#NUM!	28.9447	0	0	1	0	1	1	0	0	1	1	1	0	0	0	0	1	#NUM!	#NUM!	375.627	#NUM!	172.944	407.658	#NUM!	#NUM!	446.627	139.169	369.184	#NUM!	#NUM!	#NUM!	#NUM!	283.84	#NUM!	#NUM!	375.627	#NUM!
AT4G19710.1;AT4G19710.2	AT4G19710.1;AT4G19710.2	#NUM!	aspartate kinase-homoserine dehydrogenase ii		Chr4	10725229-10729278;10725229-10729536	FORWARD	859;916	201606	#NUM!	#NUM!	#NUM!	46.2756	1	2	1	0	2	2	2	3	2	2	1	0	3	3	1	2	217.503	445.734	373.551	#NUM!	570.225	704.835	409.47	320.14	219.494	476.316	175.335	#NUM!	334.71	155.318	226.734	431.939	217.503	445.734	373.551	#NUM!
AT1G52280.1	AT1G52280.1	#NUM!	RAB GTPase homolog G3D		Chr1	19468150-19469449	REVERSE	206	201606	#NUM!	#NUM!	#NUM!	34.8006	0	0	1	0	1	0	0	0	1	1	0	0	0	1	1	0	#NUM!	#NUM!	371.052	#NUM!	204.596	#NUM!	#NUM!	#NUM!	191.518	271.955	#NUM!	#NUM!	#NUM!	79.4429	288.294	#NUM!	#NUM!	#NUM!	371.052	#NUM!
AT5G54960.1	AT5G54960.1	#NUM!	pyruvate decarboxylase-2		Chr5	22310858-22312681	REVERSE	607	201606	#NUM!	#NUM!	#NUM!	48.2486	1	1	2	0	1	2	2	2	2	2	2	1	2	2	1	2	176.574	165.944	368.655	#NUM!	356.671	490.981	521.009	729.9	340.025	561.615	736.604	200.43	623.54	594.136	442.641	743.615	176.574	165.944	368.655	#NUM!
AT3G21690.1	AT3G21690.1	#NUM!	MATE efflux family protein		Chr3	7638750-7641861	FORWARD	506	201606	#NUM!	#NUM!	#NUM!	29.8304	0	0	1	0	0	1	1	1	1	1	1	1	1	0	0	1	#NUM!	#NUM!	367.095	#NUM!	#NUM!	383.901	580.465	676.518	682.609	355.42	256.546	589.701	396.715	#NUM!	#NUM!	496.649	#NUM!	#NUM!	367.095	#NUM!
AT3G55770.1;AT3G55770.2;AT3G55770.3;AT3G55770.4;AT3G55770.5;AT3G55770.7	AT3G55770.1;AT3G55770.2;AT3G55770.3;AT3G55770.4;AT3G55770.5;AT3G55770.7	#NUM!	GATA type zinc finger transcription factor family protein		Chr3	20703799-20705115;20703799-20705115;20703799-20705115;20703799-20704560;20703799-20705115;20703799-20705115	FORWARD	199;199;199;139;199;233	201606	#NUM!	#NUM!	#NUM!	40.6367	0	1	1	0	1	0	0	1	1	1	0	0	1	1	0	1	#NUM!	328.843	363.368	#NUM!	310.546	#NUM!	#NUM!	283.073	417.023	203.888	#NUM!	#NUM!	107.714	169.233	#NUM!	221.33	#NUM!	328.843	363.368	#NUM!
AT1G10390.1;AT1G10390.2;AT1G10390.3	AT1G10390.1;AT1G10390.2;AT1G10390.3	#NUM!	Nucleoporin autopeptidase		Chr1	3407265-3412045	REVERSE	1041	201606	#NUM!	#NUM!	#NUM!	38.7144	1	1	1	0	1	1	1	1	1	1	1	0	1	1	1	1	1677.13	1454.56	360.341	#NUM!	1873.74	920.462	1988.41	1748.52	524.909	1346.92	1477.11	#NUM!	1189.72	1428.89	1529.77	1123.78	1677.13	1454.56	360.341	#NUM!
AT1G60140.1;AT1G60140.2;AT1G60140.4;AT1G60140.5;AT1G60140.6	AT1G60140.1;AT1G60140.2;AT1G60140.4;AT1G60140.5;AT1G60140.6	#NUM!	trehalose phosphate synthase		Chr1	22177246-22180073	REVERSE	861	201606	#NUM!	#NUM!	#NUM!	51.4714	1	2	1	0	4	4	4	4	4	4	4	4	4	4	4	4	203.72	331.423	359.307	#NUM!	1145.49	935.262	1482.69	1271.57	712.157	1393.34	1400	846.088	706.8	1031.11	1414.36	1550.41	203.72	331.423	359.307	#NUM!
AT2G17320.1;AT2G17320.2;AT2G17340.1;AT4G35360.1;AT4G35360.2	AT2G17320.1;AT2G17320.2;AT2G17340.1;AT4G35360.1;AT4G35360.2	#NUM!	pantothenate kinase		Chr2;Chr2;Chr2;Chr4;Chr4	7533537-7535876;7533646-7535876;7541615-7544089;16812303-16814656;16812303-16814656	REVERSE	361;348;367;367;367	201606	#NUM!	#NUM!	#NUM!	37.1361	0	0	1	0	1	1	0	1	0	1	0	1	1	0	1	0	#NUM!	#NUM!	359.244	#NUM!	186.095	277.619	#NUM!	362.758	#NUM!	204.905	#NUM!	73.3911	291.404	#NUM!	291.692	#NUM!	#NUM!	#NUM!	359.244	#NUM!
AT5G63840.1;AT5G63840.2	AT5G63840.1;AT5G63840.2	#NUM!	Glycosyl hydrolases family 31 protein		Chr5	25545056-25548922;25544975-25548922	FORWARD	921;948	201606	#NUM!	#NUM!	#NUM!	39.7488	0	0	1	0	2	2	2	2	2	2	2	1	2	1	2	2	#NUM!	#NUM!	355.535	#NUM!	482.949	505.551	603.04	495.848	301.558	282.444	389.253	282.413	291.466	457.53	467.855	611.124	#NUM!	#NUM!	355.535	#NUM!
AT2G38310.1	AT2G38310.1	#NUM!	PYR1-like 4		Chr2	16050251-16050874	FORWARD	207	201606	#NUM!	#NUM!	#NUM!	42.6845	1	2	1	0	2	2	2	2	2	2	0	0	0	1	1	1	411.506	655.223	354.323	#NUM!	626.913	482.798	588.39	601.699	200.242	280.372	#NUM!	#NUM!	#NUM!	374.654	356.46	218.74	411.506	655.223	354.323	#NUM!
AT5G10540.1	AT5G10540.1	#NUM!	Zincin-like metalloproteases family protein		Chr5	3328119-3332462	FORWARD	701	201606	#NUM!	#NUM!	#NUM!	36.4854	1	0	1	0	0	1	1	0	1	1	1	1	1	1	1	0	807.204	#NUM!	352.277	#NUM!	#NUM!	342.393	730.853	#NUM!	328.254	321.434	605.573	689.476	472.769	995.502	559.632	#NUM!	807.204	#NUM!	352.277	#NUM!
AT5G14250.1;AT5G14250.2	AT5G14250.1;AT5G14250.2	#NUM!	Proteasome component (PCI) domain protein		Chr5	4597970-4600561;4597970-4599986	FORWARD	429;356	201606	#NUM!	#NUM!	#NUM!	54.6376	1	0	1	0	1	1	1	1	1	1	1	1	1	1	1	1	140.414	#NUM!	351.36	#NUM!	108.473	291.877	418.013	146.451	264.233	371.359	397.235	107.176	423.714	89.5729	120.339	82.9929	140.414	#NUM!	351.36	#NUM!
AT2G45810.1;AT3G61240.1;AT3G61240.2;AT4G00660.1;AT4G00660.2	AT2G45810.1;AT3G61240.1;AT3G61240.2;AT4G00660.1;AT4G00660.2	#NUM!	DEA(D/H)-box RNA helicase family protein;DEA(D/H)-box RNA helicase family protein;DEA(D/H)-box RNA helicase family protein;RNAhelicase-like 8;RNAhelicase-like 8		Chr2;Chr3;Chr3;Chr4;Chr4	18859836-18862318;22666590-22669154;22666590-22669154;274638-277438;274638-277438	FORWARD	528;498;498;505;505	201606	#NUM!	#NUM!	#NUM!	53.7016	1	1	1	0	1	1	1	1	1	1	1	1	1	1	1	1	687.696	748.807	348.683	#NUM!	522.171	511.056	172.036	178.732	395.003	233.902	181.661	744.841	346.063	376.243	186.104	170.448	687.696	748.807	348.683	#NUM!
AT1G27680.1	AT1G27680.1	#NUM!	ADPGLC-PPase large subunit		Chr1	9631630-9634450	FORWARD	518	201606	#NUM!	#NUM!	#NUM!	35.9629	0	1	1	0	0	1	1	1	1	1	0	0	1	0	1	1	#NUM!	271.406	347.637	#NUM!	#NUM!	333.834	204.674	512.804	1030.55	598.671	#NUM!	#NUM!	449.299	#NUM!	708.151	528.779	#NUM!	271.406	347.637	#NUM!
AT3G05350.1	AT3G05350.1	#NUM!	Metallopeptidase M24 family protein		Chr3	1527103-1533843	REVERSE	710	201606	#NUM!	#NUM!	#NUM!	45.2398	2	2	2	0	2	0	1	1	0	2	2	1	1	1	1	0	133.131	272.122	345.608	#NUM!	658.344	#NUM!	498.123	452.653	#NUM!	227.962	252.648	373.313	137.784	330.954	337.062	#NUM!	133.131	272.122	345.608	#NUM!
AT3G09250.1;AT3G09250.2;AT3G09250.3	AT3G09250.1;AT3G09250.2;AT3G09250.3	#NUM!	Nuclear transport factor 2 (NTF2) family protein		Chr3	2839080-2840294;2839488-2840585;2839488-2840294	FORWARD	244;246;230	201606	#NUM!	#NUM!	#NUM!	36.7122	0	1	1	0	1	0	0	1	1	0	1	0	1	1	1	1	#NUM!	492.459	345.231	#NUM!	305.733	#NUM!	#NUM!	399.918	328.626	#NUM!	277.54	#NUM!	499.225	409.579	232.229	266.115	#NUM!	492.459	345.231	#NUM!
AT1G22570.1;AT1G22570.2	AT1G22570.1;AT1G22570.2	#NUM!	Major facilitator superfamily protein		Chr1	7976620-7978573;7976620-7978381	REVERSE	565;528	201606	#NUM!	#NUM!	#NUM!	42.0418	1	1	1	0	1	1	1	1	1	1	1	1	1	1	1	1	353.421	374.469	343.159	#NUM!	770.718	1317.47	3533.33	3253.11	828.878	1307.67	1718	1564.49	1556.08	1633.38	1751.02	2450.6	353.421	374.469	343.159	#NUM!
AT3G28710.1;AT3G28715.1;AT3G28715.2	AT3G28710.1;AT3G28715.1;AT3G28715.2	#NUM!	ATPase%2C V0/A0 complex%2C subunit C/D		Chr3	10773144-10775594;10778025-10780350;10778025-10780350	REVERSE;FORWARD;FORWARD	351;351;343	201606	#NUM!	#NUM!	#NUM!	37.7148	2	1	2	0	1	1	1	2	2	1	1	1	2	2	2	1	174.572	177.242	341.049	#NUM!	418.461	540.513	443.781	525.88	106.368	166.626	452.389	276.574	436.701	428.449	365.189	231.575	174.572	177.242	341.049	#NUM!
AT2G45070.1;AT2G45070.2;AT2G45070.3;AT2G45070.4;AT3G60540.1;AT3G60540.2;AT3G60540.3	AT2G45070.1;AT2G45070.2;AT2G45070.3;AT2G45070.4;AT3G60540.1;AT3G60540.2;AT3G60540.3	#NUM!	Preprotein translocase Sec%2C Sec61-beta subunit protein		Chr2;Chr2;Chr2;Chr2;Chr3;Chr3;Chr3	18587208-18587456;18587208-18587456;18587208-18587456;18587208-18587456;22375132-22375377;22375132-22375377;22375132-22375377	REVERSE	82;82;82;82;81;81;81	201606	#NUM!	#NUM!	#NUM!	30.3755	1	1	1	0	0	1	0	1	1	1	0	1	0	1	0	1	1295.36	107.067	340.193	#NUM!	#NUM!	317.957	#NUM!	578.047	68.6455	211.846	#NUM!	752.912	#NUM!	393.389	#NUM!	168.55	1295.36	107.067	340.193	#NUM!
AT5G36210.1	AT5G36210.1	#NUM!	alpha/beta-Hydrolases superfamily protein		Chr5	14248202-14253272	REVERSE	730	201606	#NUM!	#NUM!	#NUM!	54.6845	0	2	3	0	3	2	3	0	3	3	2	3	1	3	2	3	#NUM!	369.877	335.987	#NUM!	295.286	159.264	143.841	#NUM!	271.967	241.367	78.2824	155.784	187.466	109.243	241.922	149.793	#NUM!	369.877	335.987	#NUM!
AT3G06960.1	AT3G06960.1	#NUM!	pigment defective 320		Chr3	2194379-2196504	REVERSE	479	201606	#NUM!	#NUM!	#NUM!	32.2976	1	0	1	0	1	1	1	0	1	1	0	0	1	0	1	1	709.642	#NUM!	335.038	#NUM!	487.96	348.76	689.593	#NUM!	255.697	207.022	#NUM!	#NUM!	271.576	#NUM!	646.005	270.776	709.642	#NUM!	335.038	#NUM!
AT2G36850.1	AT2G36850.1	#NUM!	glucan synthase-like 8		Chr2	15454935-15469666	REVERSE	1904	201606	#NUM!	#NUM!	#NUM!	51.1155	1	0	1	0	1	0	1	1	1	1	1	1	1	1	0	1	307.481	#NUM!	332.643	#NUM!	195.45	#NUM!	522.262	251.761	247.401	430.279	504.626	295.646	265.876	222.627	#NUM!	284.451	307.481	#NUM!	332.643	#NUM!
AT3G10050.1	AT3G10050.1	#NUM!	L-O-methylthreonine resistant 1		Chr3	3099164-3101741	REVERSE	592	201606	#NUM!	#NUM!	#NUM!	46.8141	0	1	1	0	1	1	1	1	0	1	0	0	1	0	1	1	#NUM!	123.663	329.16	#NUM!	805.216	833.975	318.342	801.993	#NUM!	124.999	#NUM!	#NUM!	328.061	#NUM!	383.25	545.399	#NUM!	123.663	329.16	#NUM!
AT5G67070.1	AT5G67070.1	#NUM!	ralf-like 34		Chr5	26768120-26768509	FORWARD	129	201606	#NUM!	#NUM!	#NUM!	46.987	0	1	1	0	1	0	1	0	1	1	0	0	1	1	1	1	#NUM!	49.0274	324.088	#NUM!	143.238	#NUM!	73.5497	#NUM!	31.4487	130.092	#NUM!	#NUM!	116.467	289.702	276.154	173.905	#NUM!	49.0274	324.088	#NUM!
AT5G49030.1;AT5G49030.2;AT5G49030.3	AT5G49030.1;AT5G49030.2;AT5G49030.3	#NUM!	tRNA synthetase class I (I%2C L%2C M and V) family protein		Chr5	19875091-19882291;19876365-19882291;19875091-19883251	REVERSE	1093;955;1279	201606	#NUM!	#NUM!	#NUM!	44.1232	0	0	1	0	1	1	1	1	1	1	0	0	0	1	1	1	#NUM!	#NUM!	322.395	#NUM!	58.6768	105.457	281.142	308.821	46.5204	48.1908	#NUM!	#NUM!	#NUM!	157.22	82.4687	79.7167	#NUM!	#NUM!	322.395	#NUM!
AT2G38400.1;AT2G38400.2	AT2G38400.1;AT2G38400.2	#NUM!	alanine			glyoxylate	aminotransferase 3 | Chr2:16083779-16085974 FORWARD;aminotransferase 3 | Chr2:16083779-16086115 FORWARD	477;493	201606	#NUM!	#NUM!	#NUM!	49.5844	0	0	2	0	5	5	4	5	4	4	4	4	3	4	5	5	#NUM!	#NUM!	320.959	#NUM!	1327.38	2234.89	2241.54	2352.06	701.674	750.201	1150.53	618.426	928.688	980.658	1157.2	839.976	#NUM!	#NUM!	320.959	#NUM!
AT5G58430.1	AT5G58430.1	#NUM!	exocyst subunit exo70 family protein B1		Chr5	23621460-23623334	REVERSE	624	201606	#NUM!	#NUM!	#NUM!	27.3253	0	0	1	0	1	2	2	2	2	2	1	1	1	2	2	2	#NUM!	#NUM!	320.457	#NUM!	1306.08	1502.34	735.606	901.949	1004.87	717.126	674.757	354.546	1012.67	860.11	1332.1	1198.76	#NUM!	#NUM!	320.457	#NUM!
AT2G22780.1	AT2G22780.1	#NUM!	peroxisomal NAD-malate dehydrogenase 1		Chr2	9689995-9691923	REVERSE	354	201606	#NUM!	#NUM!	#NUM!	40.2278	2	2	2	0	2	2	1	2	2	2	2	2	2	2	2	2	668.152	680.008	319.666	#NUM!	537.487	474.15	956.766	499.116	772.192	301.624	474.123	742.378	574.953	655.114	619.464	334.38	668.152	680.008	319.666	#NUM!
AT4G19440.1;AT4G19440.2;AT4G19440.3;AT4G19440.4	AT4G19440.1;AT4G19440.2;AT4G19440.3;AT4G19440.4	#NUM!	Tetratricopeptide repeat (TPR)-like superfamily protein		Chr4	10602006-10604522	REVERSE	838	201606	#NUM!	#NUM!	#NUM!	39.9874	0	0	1	0	1	1	1	0	1	1	1	0	1	1	1	1	#NUM!	#NUM!	318.726	#NUM!	804.082	964.27	907.7	#NUM!	458.157	523.742	673.134	#NUM!	356.692	412.406	519.725	644.135	#NUM!	#NUM!	318.726	#NUM!
AT1G22340.1	AT1G22340.1	#NUM!	UDP-glucosyl transferase 85A7		Chr1	7890464-7892090	REVERSE	487	201606	#NUM!	#NUM!	#NUM!	30.3639	0	1	1	0	1	0	1	1	1	1	0	0	1	1	1	1	#NUM!	727.534	308.55	#NUM!	145.707	#NUM!	1152.57	394.811	426.754	599.573	#NUM!	#NUM!	1082.41	214.287	752.023	1291.62	#NUM!	727.534	308.55	#NUM!
AT1G69460.1	AT1G69460.1	#NUM!	emp24/gp25L/p24 family/GOLD family protein		Chr1	26112054-26113160	REVERSE	214	201606	#NUM!	#NUM!	#NUM!	47.0492	0	1	2	0	1	0	0	0	2	2	2	0	0	2	2	2	#NUM!	142.976	307.248	#NUM!	90.4111	#NUM!	#NUM!	#NUM!	89.1621	169.059	271.741	#NUM!	#NUM!	86.692	157.752	54.9708	#NUM!	142.976	307.248	#NUM!
AT1G72010.1	AT1G72010.1	#NUM!	TCP family transcription factor		Chr1	27107844-27108971	FORWARD	375	201606	#NUM!	#NUM!	#NUM!	41.158	1	1	1	0	1	1	1	1	1	1	1	1	1	1	0	1	594.345	397.24	304.172	#NUM!	674.865	425.073	808.151	863.562	510.703	552.209	179.23	320.304	613.718	512.919	#NUM!	177.939	594.345	397.24	304.172	#NUM!
AT1G27980.1	AT1G27980.1	#NUM!	dihydrosphingosine phosphate lyase		Chr1	9748812-9752618	FORWARD	544	201606	#NUM!	#NUM!	#NUM!	41.9818	1	1	1	0	1	1	1	1	1	1	1	1	1	0	1	1	234.296	253.55	299.955	#NUM!	1053.91	462.012	769.992	866.975	291.505	1098.4	199.296	530.991	884.141	#NUM!	2207.11	1397.67	234.296	253.55	299.955	#NUM!
AT1G30510.1;AT1G30510.2;AT1G30510.3	AT1G30510.1;AT1G30510.2;AT1G30510.3	#NUM!	root FNR 2		Chr1	10807150-10808984;10807150-10808984;10807150-10808292	REVERSE	381;382;317	201606	#NUM!	#NUM!	#NUM!	44.9329	1	1	1	0	0	0	0	1	1	1	1	0	0	0	1	1	399.74	405.687	298.351	#NUM!	#NUM!	#NUM!	#NUM!	362.792	72.0198	466.417	149.03	#NUM!	#NUM!	#NUM!	187.166	176.71	399.74	405.687	298.351	#NUM!
AT3G58510.1;AT3G58510.2;AT3G58510.3	AT3G58510.1;AT3G58510.2;AT3G58510.3	#NUM!	DEA(D/H)-box RNA helicase family protein		Chr3	21640608-21643464	FORWARD	612	201606	#NUM!	#NUM!	#NUM!	48.5569	1	2	2	0	2	1	2	2	2	2	2	1	2	2	2	1	423.199	463.703	297.545	#NUM!	83.217	329.249	395.795	728.063	168.425	483.144	229.562	442.396	262.318	319.548	228.22	401.296	423.199	463.703	297.545	#NUM!
AT3G15900.1	AT3G15900.1	#NUM!	homoserine O-acetyltransferase		Chr3	5376356-5376972	REVERSE	141	201606	#NUM!	#NUM!	#NUM!	42.6632	1	1	1	0	0	1	0	0	1	1	0	1	1	0	1	1	674.334	169.512	294.899	#NUM!	#NUM!	302.696	#NUM!	#NUM!	224.075	215.253	#NUM!	602.3	478.827	#NUM!	198.786	209.351	674.334	169.512	294.899	#NUM!
AT5G40780.1;AT5G40780.2;AT5G40780.3	AT5G40780.1;AT5G40780.2;AT5G40780.3	#NUM!	lysine histidine transporter 1		Chr5	16323823-16327082;16325242-16327082;16325242-16327082	FORWARD	446;398;398	201606	#NUM!	#NUM!	#NUM!	45.462	0	1	1	0	0	1	1	1	1	1	1	1	1	1	1	1	#NUM!	352.829	294.533	#NUM!	#NUM!	1346.52	675.409	2426.74	634.718	616.037	161.518	720.783	349.972	531.93	822.118	391.037	#NUM!	352.829	294.533	#NUM!
AT2G25310.1;AT4G32130.1	AT2G25310.1;AT4G32130.1	#NUM!	ER membrane protein complex subunit-like protein (DUF2012)		Chr2;Chr4	10777436-10779123;15520345-15522477	REVERSE	210;202	201606	#NUM!	#NUM!	#NUM!	53.8998	1	1	1	0	1	1	1	1	1	1	1	1	1	1	1	1	1718.25	918.33	293.598	#NUM!	936.213	2210.22	1161.86	2295.11	1092.1	891.889	1278.1	613.195	784.1	735.008	2083.49	780.553	1718.25	918.33	293.598	#NUM!
AT1G24800.1;AT1G24881.1;AT1G25055.1;AT1G25150.1;AT1G25150.2;AT1G25211.1	AT1G24800.1;AT1G24881.1;AT1G25055.1;AT1G25150.1;AT1G25150.2;AT1G25211.1	#NUM!	F-box family protein		Chr1	8769741-8771042;8784120-8785421;8806649-8807950;8821027-8822328;8821027-8822328;8835405-8836706	FORWARD	433	201606	#NUM!	#NUM!	#NUM!	34.5611	0	0	1	0	1	1	1	1	1	1	1	1	1	1	1	1	#NUM!	#NUM!	288.766	#NUM!	1156.64	885.816	870.36	389.562	272.967	590.012	477.56	871.907	455.45	521.219	593.746	339.997	#NUM!	#NUM!	288.766	#NUM!
AT3G17020.1;AT3G17020.2	AT3G17020.1;AT3G17020.2	#NUM!	Adenine nucleotide alpha hydrolases-like superfamily protein		Chr3	5802728-5804063;5803231-5804063	REVERSE	163;116	201606	#NUM!	#NUM!	#NUM!	52.1705	2	2	2	0	2	2	2	2	2	2	0	2	2	2	2	2	242.507	467.043	281.629	#NUM!	315.304	340.493	464.526	692.665	555.433	170.923	#NUM!	644.797	571.423	540.223	208.022	637.858	242.507	467.043	281.629	#NUM!
AT1G79230.1;AT1G79230.2;AT1G79230.3	AT1G79230.1;AT1G79230.2;AT1G79230.3	#NUM!	mercaptopyruvate sulfurtransferase 1		Chr1	29800824-29803679;29801561-29803679;29801358-29803679	FORWARD	379;282;322	201606	#NUM!	#NUM!	#NUM!	41.7216	0	1	1	0	1	1	1	1	0	1	0	1	1	1	0	0	#NUM!	283.242	281.476	#NUM!	529.163	766.51	174.711	289.551	#NUM!	420.848	#NUM!	374.886	330.283	479.895	#NUM!	#NUM!	#NUM!	283.242	281.476	#NUM!
AT1G28290.1;AT1G28290.2	AT1G28290.1;AT1G28290.2	#NUM!	arabinogalactan protein 31		Chr1	9889331-9890843	REVERSE	359;315	201606	#NUM!	#NUM!	#NUM!	37.038	0	1	1	0	0	1	1	0	1	1	1	1	0	0	0	1	#NUM!	46.7016	281.391	#NUM!	#NUM!	167.537	314.113	#NUM!	139.989	207.297	94.6154	325.26	#NUM!	#NUM!	#NUM!	57.965	#NUM!	46.7016	281.391	#NUM!
AT3G10650.1;AT3G10650.2	AT3G10650.1;AT3G10650.2	#NUM!	nuclear pore complex protein		Chr3	3325562-3330819	REVERSE	1309	201606	#NUM!	#NUM!	#NUM!	48.6159	1	2	1	0	2	2	2	2	2	2	1	2	0	2	1	2	557.654	408.127	280.909	#NUM!	572.13	1325.89	1295.44	773.951	254.698	215.608	975.028	711.497	#NUM!	423.251	283.647	695.372	557.654	408.127	280.909	#NUM!
AT2G25610.1;AT2G25610.2;AT4G32530.1;AT4G32530.2	AT2G25610.1;AT2G25610.2;AT4G32530.1;AT4G32530.2	#NUM!	ATPase%2C F0/V0 complex%2C subunit C protein		Chr2;Chr2;Chr4;Chr4	10901585-10902494;10901585-10902641;15693399-15694958;15693399-15694958	REVERSE	178;227;180;210	201606	#NUM!	#NUM!	#NUM!	35.4428	1	1	1	0	1	1	0	1	1	0	0	0	0	0	0	0	378.609	930.431	278.979	#NUM!	336.685	520.709	#NUM!	577.303	530.232	#NUM!	#NUM!	#NUM!	#NUM!	#NUM!	#NUM!	#NUM!	378.609	930.431	278.979	#NUM!
AT5G20650.1	AT5G20650.1	#NUM!	copper transporter 5		Chr5	6985481-6985921	REVERSE	146	201606	#NUM!	#NUM!	#NUM!	38.6084	1	0	1	0	0	1	1	0	1	1	1	1	1	1	1	0	439.12	#NUM!	278.869	#NUM!	#NUM!	156.15	311.004	#NUM!	271.237	421.347	442.605	356.394	439.101	250.859	129.757	#NUM!	439.12	#NUM!	278.869	#NUM!
AT1G53070.1	AT1G53070.1	#NUM!	Legume lectin family protein		Chr1	19778371-19779189	FORWARD	272	201606	#NUM!	#NUM!	#NUM!	42.7172	0	1	1	0	1	0	0	0	1	0	1	1	1	1	0	0	#NUM!	240.713	276.936	#NUM!	262.022	#NUM!	#NUM!	#NUM!	286.302	#NUM!	143.537	313.413	422.632	345.726	#NUM!	#NUM!	#NUM!	240.713	276.936	#NUM!
AT3G21770.1	AT3G21770.1	#NUM!	Peroxidase superfamily protein		Chr3	7673345-7674661	FORWARD	329	201606	#NUM!	#NUM!	#NUM!	41.0007	0	1	1	0	1	0	0	1	1	1	1	0	0	0	1	1	#NUM!	124.119	276.072	#NUM!	72.9269	#NUM!	#NUM!	831.987	183.945	198.228	116.728	#NUM!	#NUM!	#NUM!	236.874	177.979	#NUM!	124.119	276.072	#NUM!
AT1G09740.1;AT1G09740.2	AT1G09740.1;AT1G09740.2	#NUM!	Adenine nucleotide alpha hydrolases-like superfamily protein		Chr1	3154603-3155834	FORWARD	171	201606	#NUM!	#NUM!	#NUM!	47.1889	1	1	1	0	1	1	1	1	1	1	1	1	1	1	1	1	29.4577	555.533	272.444	#NUM!	321.24	330.581	596.358	331.489	454.586	136.512	422.294	250.771	251.619	328.373	134.165	107.521	29.4577	555.533	272.444	#NUM!
AT3G01390.1;AT3G01390.2;AT3G01390.3;AT3G01390.4	AT3G01390.1;AT3G01390.2;AT3G01390.3;AT3G01390.4	#NUM!	vacuolar membrane ATPase 10		Chr3	150265-150922	REVERSE	110	201606	#NUM!	#NUM!	#NUM!	50.6556	2	1	2	0	2	2	2	1	0	1	2	2	2	2	0	2	299.701	74.1207	271.502	#NUM!	270.234	544.27	247.504	279.709	#NUM!	91.8127	306.248	719.732	661.624	644.71	#NUM!	288.867	299.701	74.1207	271.502	#NUM!
AT4G30000.1;AT4G30000.2	AT4G30000.1;AT4G30000.2	#NUM!	Dihydropterin pyrophosphokinase / Dihydropteroate synthase		Chr4	14670524-14672397;14670417-14672397	REVERSE	554;561	201606	#NUM!	#NUM!	#NUM!	43.8682	0	0	1	0	0	0	1	1	1	1	1	1	1	0	0	0	#NUM!	#NUM!	267.723	#NUM!	#NUM!	#NUM!	279.98	262.095	226.243	117.452	215.336	83.2174	113.61	#NUM!	#NUM!	#NUM!	#NUM!	#NUM!	267.723	#NUM!
AT4G29520.1	AT4G29520.1	#NUM!	nucleophosmin		Chr4	14494056-14495657	REVERSE	306	201606	#NUM!	#NUM!	#NUM!	44.0046	1	1	1	0	1	1	0	0	0	0	1	1	1	1	1	1	178.237	105.96	266.683	#NUM!	97.4468	222.93	#NUM!	#NUM!	#NUM!	#NUM!	172.618	127.535	223.454	230.405	206.989	96.85	178.237	105.96	266.683	#NUM!
AT3G58840.1;AT3G58840.2	AT3G58840.1;AT3G58840.2	#NUM!	Tropomyosin-like protein		Chr3	21757499-21758455	REVERSE	318	201606	#NUM!	#NUM!	#NUM!	44.0473	0	0	1	0	1	1	0	1	1	1	1	1	0	1	1	1	#NUM!	#NUM!	264.386	#NUM!	486.938	737.881	#NUM!	179.813	462.463	612.861	365.332	189.693	#NUM!	262.902	151.697	315.734	#NUM!	#NUM!	264.386	#NUM!
AT3G02720.1	AT3G02720.1	#NUM!	Class I glutamine amidotransferase-like superfamily protein		Chr3	586336-588088	FORWARD	388	201606	#NUM!	#NUM!	#NUM!	42.1071	1	0	1	0	0	0	1	1	1	1	0	0	0	0	0	1	166.052	#NUM!	264.005	#NUM!	#NUM!	#NUM!	153.993	172.113	218.982	139.47	#NUM!	#NUM!	#NUM!	#NUM!	#NUM!	136.456	166.052	#NUM!	264.005	#NUM!
AT3G02260.1;AT3G02260.2;AT3G02260.3;AT3G02260.4	AT3G02260.1;AT3G02260.2;AT3G02260.3;AT3G02260.4	#NUM!	auxin transport protein (BIG)		Chr3	431152-448489	REVERSE	5098;5077;5078;5087	201606	#NUM!	#NUM!	#NUM!	40.426	0	0	1	0	1	3	3	3	2	3	3	1	2	2	2	3	#NUM!	#NUM!	263.567	#NUM!	815.173	1241.45	743.539	439.278	296.728	537.189	739.756	790.404	731.459	1311.25	1337.62	724.634	#NUM!	#NUM!	263.567	#NUM!
AT2G04690.1;AT2G04690.2;AT2G04690.3;AT2G04690.5	AT2G04690.1;AT2G04690.2;AT2G04690.3;AT2G04690.5	#NUM!	Pyridoxamine 5'-phosphate oxidase family protein		Chr2	1644628-1646179;1644628-1646035;1644628-1646035;1644628-1646035	FORWARD	210;203;203;230	201606	#NUM!	#NUM!	#NUM!	49.6478	0	2	2	0	2	2	2	0	2	2	0	2	2	2	2	2	#NUM!	519.042	260.239	#NUM!	117.217	367.544	218.268	#NUM!	260.839	266.402	#NUM!	488.229	230.155	237.885	175.4	258.584	#NUM!	519.042	260.239	#NUM!
AT1G48900.1;AT1G48900.2	AT1G48900.1;AT1G48900.2	#NUM!	Signal recognition particle%2C SRP54 subunit protein		Chr1	18084972-18087743;18085031-18087743	REVERSE	495;431	201606	#NUM!	#NUM!	#NUM!	50.8138	1	0	3	0	4	4	4	3	4	2	4	3	3	2	4	3	525.301	#NUM!	257.436	#NUM!	466.867	616.631	546.365	1049.42	507.107	449.022	672.551	588.467	697.336	1023.14	555.29	773.657	525.301	#NUM!	257.436	#NUM!
AT1G62740.1	AT1G62740.1	#NUM!	stress-inducible protein		Chr1	23231026-23233380	FORWARD	571	201606	#NUM!	#NUM!	#NUM!	36.0931	0	1	1	0	1	1	1	1	1	1	1	0	1	0	1	1	#NUM!	450.543	252.325	#NUM!	156.816	282.17	287.299	753.573	611.72	148.763	301.662	#NUM!	116.025	#NUM!	642.543	487.051	#NUM!	450.543	252.325	#NUM!
AT5G47890.1	AT5G47890.1	#NUM!	NADH-ubiquinone oxidoreductase B8 subunit		Chr5	19388806-19390409	FORWARD	97	201606	#NUM!	#NUM!	#NUM!	43.0171	2	2	2	0	2	0	0	2	2	2	2	2	2	2	2	2	239.156	132.148	245.716	#NUM!	77.7995	#NUM!	#NUM!	346.999	109.219	99.869	78.0243	271.438	167.23	105.269	76.9273	49.7248	239.156	132.148	245.716	#NUM!
AT3G60130.1;AT3G60130.2;AT3G60130.3	AT3G60130.1;AT3G60130.2;AT3G60130.3	#NUM!	beta glucosidase 16		Chr3	22210343-22213650;22210440-22213650;22210440-22213650	FORWARD	514;462;451	201606	#NUM!	#NUM!	#NUM!	38.799	0	1	1	0	1	1	1	1	1	1	1	1	1	1	1	1	#NUM!	682.326	243.827	#NUM!	382.79	1174.13	622.698	424.849	356.318	1127.86	798.228	781.671	746.143	155.584	655.98	1737.88	#NUM!	682.326	243.827	#NUM!
AT4G24170.1;AT4G24170.2	AT4G24170.1;AT4G24170.2	#NUM!	ATP binding microtubule motor family protein		Chr4	12543206-12546805	FORWARD	1004	201606	#NUM!	#NUM!	#NUM!	37.9216	0	0	1	0	0	1	1	0	1	0	0	0	1	1	1	1	#NUM!	#NUM!	241.93	#NUM!	#NUM!	1193.71	926.088	#NUM!	272.834	#NUM!	#NUM!	#NUM!	1215.96	205.18	390.601	189.974	#NUM!	#NUM!	241.93	#NUM!
AT5G34940.2;AT5G34940.3	AT5G34940.2;AT5G34940.3	#NUM!	glucuronidase 3		Chr5	13235912-13238718;13236566-13238718	REVERSE	536;382	201606	#NUM!	#NUM!	#NUM!	29.1986	0	1	1	0	1	1	0	0	1	1	1	1	1	1	0	1	#NUM!	740.727	241.781	#NUM!	232.035	309.143	#NUM!	#NUM!	178.47	310.205	319.753	157.049	90.0611	192.951	#NUM!	647.732	#NUM!	740.727	241.781	#NUM!
AT1G48600.1;AT1G48600.2;AT3G18000.1	AT1G48600.1;AT1G48600.2;AT3G18000.1	#NUM!	S-adenosyl-L-methionine-dependent methyltransferases superfamily protein		Chr1;Chr1;Chr3	17966448-17969077;17966074-17969077;6154578-6157331	FORWARD	475;491;491	201606	#NUM!	#NUM!	#NUM!	40.6173	0	1	1	0	1	1	1	1	0	1	1	1	0	0	1	0	#NUM!	144.004	233.926	#NUM!	279.991	95.4156	510.14	189.051	#NUM!	179.908	114.562	300.457	#NUM!	#NUM!	163.256	#NUM!	#NUM!	144.004	233.926	#NUM!
AT2G39350.1	AT2G39350.1	#NUM!	ABC-2 type transporter family protein		Chr2	16430174-16432396	REVERSE	740	201606	#NUM!	#NUM!	#NUM!	49.6722	1	0	1	0	2	3	0	1	7	6	8	8	7	7	7	8	630.49	#NUM!	233.442	#NUM!	398.118	557.76	#NUM!	236.529	1317.98	1018.51	1418.52	1346.17	841.383	795	1697.92	963.663	630.49	#NUM!	233.442	#NUM!
AT1G47420.1	AT1G47420.1	#NUM!	succinate dehydrogenase 5		Chr1	17395774-17397176	REVERSE	257	201606	#NUM!	#NUM!	#NUM!	35.8681	1	1	1	0	1	1	1	1	1	1	0	1	1	1	1	1	468.681	175.65	226.555	#NUM!	265.497	201.307	163.661	208.237	324.601	135.366	#NUM!	308.42	299.64	228.086	403.821	152.763	468.681	175.65	226.555	#NUM!
AT4G12420.1;AT4G12420.2	AT4G12420.1;AT4G12420.2	#NUM!	Cupredoxin superfamily protein		Chr4	7349941-7352868	REVERSE	587	201606	#NUM!	#NUM!	#NUM!	40.3938	3	3	3	0	3	3	3	0	3	3	2	3	2	3	0	2	149.224	173.325	226.545	#NUM!	92.9291	235.32	99.0465	#NUM!	181.985	223.521	141.837	87.5159	212.916	233.239	#NUM!	73.4726	149.224	173.325	226.545	#NUM!
AT5G20080.1	AT5G20080.1	#NUM!	FAD/NAD(P)-binding oxidoreductase		Chr5	6782708-6786360	FORWARD	328	201606	#NUM!	#NUM!	#NUM!	47.0681	1	1	2	0	1	1	2	2	2	2	1	2	2	2	2	1	877.449	131.465	223.952	#NUM!	361.27	182.585	241.557	333.151	121.833	255.005	713.04	372.526	348.366	249.662	353.128	315.943	877.449	131.465	223.952	#NUM!
AT3G23640.1;AT3G23640.2;AT3G23640.3	AT3G23640.1;AT3G23640.2;AT3G23640.3	#NUM!	heteroglycan glucosidase 1		Chr3	8502355-8509358;8502355-8509358;8501811-8509358	FORWARD	991;991;1060	201606	#NUM!	#NUM!	#NUM!	49.1709	0	2	2	0	1	0	2	2	3	3	1	0	3	1	3	1	#NUM!	294.139	222.141	#NUM!	687.419	#NUM!	223.871	574.517	179.951	233.58	445.063	#NUM!	360.898	379.776	238.082	251.985	#NUM!	294.139	222.141	#NUM!
AT5G05170.1	AT5G05170.1	#NUM!	Cellulose synthase family protein		Chr5	1530401-1535090	REVERSE	1065	201606	#NUM!	#NUM!	#NUM!	51.1751	0	0	2	0	3	3	3	3	2	2	3	1	2	2	2	3	#NUM!	#NUM!	221.856	#NUM!	771.62	1626.78	572.095	475.968	652.54	190.961	333.491	177.505	223.596	96.4343	312.799	465.352	#NUM!	#NUM!	221.856	#NUM!
AT1G09010.1	AT1G09010.1	#NUM!	glycoside hydrolase family 2 protein		Chr1	2895259-2899287	REVERSE	944	201606	#NUM!	#NUM!	#NUM!	44.9309	2	2	2	0	2	0	1	0	2	2	1	1	2	2	2	1	212.648	278.777	217.684	#NUM!	206.756	#NUM!	267.8	#NUM!	290.484	123.066	191.701	286.542	323.022	365.392	179.732	460.383	212.648	278.777	217.684	#NUM!
AT1G74920.1;AT1G74920.2	AT1G74920.1;AT1G74920.2	#NUM!	aldehyde dehydrogenase 10A8		Chr1	28139175-28142573	REVERSE	501;496	201606	#NUM!	#NUM!	#NUM!	51.9703	1	0	1	0	1	1	0	1	1	1	0	1	1	0	1	0	127.831	#NUM!	217.537	#NUM!	63.0007	219.469	#NUM!	100.704	175.901	153.705	#NUM!	62.2964	199.864	#NUM!	78.5364	#NUM!	127.831	#NUM!	217.537	#NUM!
AT3G13200.1	AT3G13200.1	#NUM!	Cwf15 / Cwc15 cell cycle control family protein		Chr3	4242239-4243976	FORWARD	230	201606	#NUM!	#NUM!	#NUM!	29.7703	1	1	1	0	1	1	1	1	1	1	0	0	0	1	0	1	174.766	127.522	214.566	#NUM!	282.889	838.357	175.929	1544.67	726.947	228.727	#NUM!	#NUM!	#NUM!	955.731	#NUM!	847.499	174.766	127.522	214.566	#NUM!
AT4G01600.3	AT4G01600.3	#NUM!	GRAM domain family protein		Chr4	693401-694319	FORWARD	194	201606	#NUM!	#NUM!	#NUM!	29.7757	0	0	1	0	1	1	1	1	1	1	1	1	1	0	1	1	#NUM!	#NUM!	212.673	#NUM!	467.114	239.726	442.486	608.626	95.1129	66.6185	108.588	131.342	181.259	#NUM!	130.878	84.5832	#NUM!	#NUM!	212.673	#NUM!
AT3G04870.1;AT3G04870.2;AT3G04870.3;AT3G04870.4	AT3G04870.1;AT3G04870.2;AT3G04870.3;AT3G04870.4	#NUM!	zeta-carotene desaturase		Chr3	1342842-1346189	FORWARD	558	201606	#NUM!	#NUM!	#NUM!	43.8289	0	0	1	0	2	2	2	0	0	2	0	0	2	2	0	2	#NUM!	#NUM!	209.036	#NUM!	177.248	187.782	375.231	#NUM!	#NUM!	100.064	#NUM!	#NUM!	334.944	456.679	#NUM!	257.673	#NUM!	#NUM!	209.036	#NUM!
AT3G20790.1	AT3G20790.1	#NUM!	NAD(P)-binding Rossmann-fold superfamily protein		Chr3	7268802-7271099	FORWARD	355	201606	#NUM!	#NUM!	#NUM!	28.1416	1	2	2	0	2	2	2	0	2	0	0	2	0	1	2	1	531.687	121.748	208.351	#NUM!	101.348	641.698	737.129	#NUM!	90.201	#NUM!	#NUM!	188.374	#NUM!	258.568	438.09	98.823	531.687	121.748	208.351	#NUM!
AT3G23325.1;AT4G14342.1;AT4G14342.2	AT3G23325.1;AT4G14342.1;AT4G14342.2	#NUM!	Splicing factor 3B subunit 5/RDS3 complex subunit 10		Chr3;Chr4;Chr4	8345808-8346856;8253789-8255405;8254783-8255405	FORWARD;REVERSE;REVERSE	87;87;101	201606	#NUM!	#NUM!	#NUM!	43.8141	0	0	1	0	0	0	0	1	1	1	1	0	1	1	1	0	#NUM!	#NUM!	208.036	#NUM!	#NUM!	#NUM!	#NUM!	250.32	87.5148	112.313	90.1673	#NUM!	681.793	110.889	164.813	#NUM!	#NUM!	#NUM!	208.036	#NUM!
AT5G06530.1;AT5G06530.2;AT5G06530.3	AT5G06530.1;AT5G06530.2;AT5G06530.3	#NUM!	ABC-2 type transporter family protein		Chr5	1990060-1994605;1990060-1994605;1990334-1994605	REVERSE	751;751;691	201606	#NUM!	#NUM!	#NUM!	49.7607	1	2	2	0	2	2	3	2	4	2	4	2	2	3	3	4	333.197	281.06	207.221	#NUM!	355.718	280.781	335.9	372.153	1161.02	889.825	940.951	1003.87	745.598	626.194	1606.93	914.793	333.197	281.06	207.221	#NUM!
AT5G54510.1	AT5G54510.1	#NUM!	Auxin-responsive GH3 family protein		Chr5	22131321-22133564	REVERSE	612	201606	#NUM!	#NUM!	#NUM!	52.3082	0	1	1	0	2	4	1	0	5	5	4	3	4	5	4	5	#NUM!	648.425	207.159	#NUM!	217.949	436.654	669.91	#NUM!	862.076	803.674	960.004	1309.72	671.026	386.08	691.229	538.247	#NUM!	648.425	207.159	#NUM!
AT5G65940.1;AT5G65940.2;AT5G65940.3;AT5G65940.4	AT5G65940.1;AT5G65940.2;AT5G65940.3;AT5G65940.4	#NUM!	beta-hydroxyisobutyryl-CoA hydrolase 1		Chr5	26376830-26379161;26377132-26379161;26376927-26379161;26376830-26379161	REVERSE	378;328;342;378	201606	#NUM!	#NUM!	#NUM!	27.8866	1	0	1	0	1	1	1	1	1	1	1	1	1	1	1	1	307.754	#NUM!	205.702	#NUM!	198.247	625.348	229.908	213.556	243.93	518.728	456.186	630.858	281.962	425.859	411.846	378.406	307.754	#NUM!	205.702	#NUM!
AT5G20070.1	AT5G20070.1	#NUM!	nudix hydrolase homolog 19		Chr5	6779893-6782308	FORWARD	438	201606	#NUM!	#NUM!	#NUM!	43.2277	0	1	1	0	1	1	1	1	1	1	1	0	1	1	1	1	#NUM!	455.579	202.636	#NUM!	701.286	248.728	444.222	520.554	386.258	290.259	449.678	#NUM!	1128.87	1079.27	850.077	519.045	#NUM!	455.579	202.636	#NUM!
AT5G11850.1	AT5G11850.1	#NUM!	Protein kinase superfamily protein		Chr5	3816632-3821024	REVERSE	880	201606	#NUM!	#NUM!	#NUM!	41.9247	1	1	1	0	0	1	0	0	1	0	0	1	0	0	0	1	1308.55	488.585	199.466	#NUM!	#NUM!	453.934	#NUM!	#NUM!	127.328	#NUM!	#NUM!	213.513	#NUM!	#NUM!	#NUM!	152.081	1308.55	488.585	199.466	#NUM!
AT2G38700.1;AT3G54250.1;AT3G54250.2	AT2G38700.1;AT3G54250.1;AT3G54250.2	#NUM!	mevalonate diphosphate decarboxylase 1;GHMP kinase family protein;GHMP kinase family protein		Chr2;Chr3;Chr3	16180918-16183785;20082468-20084688;20082976-20084688	REVERSE	412;419;307	201606	#NUM!	#NUM!	#NUM!	44.2133	1	2	2	0	0	2	2	2	2	1	2	2	1	2	1	2	289.321	577.801	198.306	#NUM!	#NUM!	1061.95	359.036	231	661.892	294.92	313.313	529.355	597.541	562.517	658.821	527.966	289.321	577.801	198.306	#NUM!
AT5G59420.1	AT5G59420.1	#NUM!	OSBP(oxysterol binding protein)-related protein 3C		Chr5	23961731-23964623	FORWARD	457	201606	#NUM!	#NUM!	#NUM!	36.8583	0	1	1	0	1	2	2	2	2	2	1	1	1	1	2	2	#NUM!	184.583	196.269	#NUM!	667.32	89.829	191.246	355.615	108.904	584.59	611.132	841.676	483.962	1082.91	778.341	61.1223	#NUM!	184.583	196.269	#NUM!
AT4G01850.1;AT4G01850.2	AT4G01850.1;AT4G01850.2	#NUM!	S-adenosylmethionine synthetase 2		Chr4	796298-797479	REVERSE	393	201606	#NUM!	#NUM!	#NUM!	37.377	0	1	1	0	1	1	1	1	1	1	0	1	0	1	1	1	#NUM!	635.464	196.223	#NUM!	177.749	558.51	616.679	842.73	213.604	654.138	#NUM!	164.65	#NUM!	427.282	444.842	233.728	#NUM!	635.464	196.223	#NUM!
AT4G19640.1	AT4G19640.1	#NUM!	Ras-related small GTP-binding family protein		Chr4	10687441-10689449	REVERSE	200	201606	#NUM!	#NUM!	#NUM!	45.0384	2	2	2	0	2	2	2	2	2	2	2	2	2	2	2	2	591.177	548.66	193.653	#NUM!	899.75	1179.23	1122.19	1484.68	734.606	1106	544.976	842.795	1593.23	1135.71	929.381	712.458	591.177	548.66	193.653	#NUM!
AT1G51570.1	AT1G51570.1	#NUM!	Calcium-dependent lipid-binding (CaLB domain) plant phosphoribosyltransferase family protein		Chr1	19122358-19124688	REVERSE	776	201606	#NUM!	#NUM!	#NUM!	47.3507	0	0	1	0	1	1	1	1	1	1	1	1	1	0	1	0	#NUM!	#NUM!	188.698	#NUM!	218.56	748.796	478.121	307.295	376.151	453.108	504.331	647.988	619.568	#NUM!	377.08	#NUM!	#NUM!	#NUM!	188.698	#NUM!
AT1G31230.1	AT1G31230.1	#NUM!	aspartate kinase-homoserine dehydrogenase i		Chr1	11158744-11163055	REVERSE	911	201606	#NUM!	#NUM!	#NUM!	32.004	2	2	2	0	2	2	1	0	1	2	1	2	2	1	2	1	330.199	167.823	188.274	#NUM!	476.002	498.215	374.933	#NUM!	251.419	250.523	574.866	482.007	350.822	200.316	599.062	175.094	330.199	167.823	188.274	#NUM!
AT3G58010.1;AT3G58010.2	AT3G58010.1;AT3G58010.2	#NUM!	plastoglobulin 34kD		Chr3	21475949-21477463	REVERSE	308	201606	#NUM!	#NUM!	#NUM!	39.9079	0	1	1	0	1	1	1	0	1	1	1	1	1	1	0	1	#NUM!	207.819	188.063	#NUM!	136.304	170.482	349.642	#NUM!	518.61	411.769	265.134	108.291	511.906	427.782	#NUM!	350.993	#NUM!	207.819	188.063	#NUM!
AT5G09890.1;AT5G09890.2	AT5G09890.1;AT5G09890.2	#NUM!	Protein kinase family protein		Chr5	3085810-3088842	REVERSE	515;516	201606	#NUM!	#NUM!	#NUM!	46.4345	0	0	2	0	2	3	3	2	3	1	2	1	1	2	2	2	#NUM!	#NUM!	186.912	#NUM!	391.082	409.392	603.562	456.817	218.08	99.5638	479.843	160.108	482.214	304.21	367.487	588.528	#NUM!	#NUM!	186.912	#NUM!
AT3G52850.1	AT3G52850.1	#NUM!	vacuolar sorting receptor homolog 1		Chr3	19587999-19591690	FORWARD	623	201606	#NUM!	#NUM!	#NUM!	46.9805	0	1	1	0	3	3	2	3	3	3	2	3	2	2	1	3	#NUM!	730.318	183.758	#NUM!	557.302	538.254	1118.1	525.654	238.284	553.942	375.98	449.499	760.727	1009.87	967.04	646.278	#NUM!	730.318	183.758	#NUM!
AT1G01910.1;AT1G01910.2;AT1G01910.3;AT1G01910.4;AT1G01910.5	AT1G01910.1;AT1G01910.2;AT1G01910.3;AT1G01910.4;AT1G01910.5	#NUM!	P-loop containing nucleoside triphosphate hydrolases superfamily protein		Chr1	313595-315831;313595-315831;313746-315831;313595-315831;313595-315644	REVERSE	353;353;303;353;249	201606	#NUM!	#NUM!	#NUM!	40.4477	0	0	1	0	0	0	0	1	1	1	0	0	1	1	0	1	#NUM!	#NUM!	182.929	#NUM!	#NUM!	#NUM!	#NUM!	174.791	135.655	135.167	#NUM!	#NUM!	90.1914	88.511	#NUM!	117.569	#NUM!	#NUM!	182.929	#NUM!
AT4G15760.1;AT4G15760.2	AT4G15760.1;AT4G15760.2	#NUM!	monooxygenase 1		Chr4	8972785-8974548	REVERSE	422;434	201606	#NUM!	#NUM!	#NUM!	40.9933	2	0	3	0	3	3	3	3	3	3	3	3	3	3	0	3	203.076	#NUM!	177.917	#NUM!	777.197	1070	603.233	398.119	1385.22	818.157	1042.4	560.611	483.217	651.652	#NUM!	790.141	203.076	#NUM!	177.917	#NUM!
AT2G26340.1;AT2G26340.2	AT2G26340.1;AT2G26340.2	#NUM!	hypothetical protein		Chr2	11215254-11216480;11215254-11216991	FORWARD	253;264	201606	#NUM!	#NUM!	#NUM!	42.8845	0	1	1	0	1	1	1	0	1	1	1	1	1	1	1	0	#NUM!	162.015	176.211	#NUM!	441.939	388.492	352.021	#NUM!	123.535	141.372	320.49	433.271	399.779	316.109	371.791	#NUM!	#NUM!	162.015	176.211	#NUM!
AT3G26560.1	AT3G26560.1	#NUM!	ATP-dependent RNA helicase		Chr3	9750122-9753719	REVERSE	1168	201606	#NUM!	#NUM!	#NUM!	44.3799	0	0	1	0	3	2	3	3	2	3	3	1	2	3	3	2	#NUM!	#NUM!	176.155	#NUM!	354.307	327.534	482.015	141.222	117.74	252.11	175.382	140.256	75.3758	274.624	263.694	201.097	#NUM!	#NUM!	176.155	#NUM!
AT4G34730.1;AT4G34730.2;AT4G34730.3	AT4G34730.1;AT4G34730.2;AT4G34730.3	#NUM!	ribosome-binding factor A family protein		Chr4	16570019-16571274	REVERSE	215	201606	#NUM!	#NUM!	#NUM!	41.285	0	1	1	0	0	1	1	1	1	0	1	0	1	1	1	1	#NUM!	325.729	171.429	#NUM!	#NUM!	270.649	353.61	130.458	129.66	#NUM!	167.477	#NUM!	299.475	435.48	195.456	286.678	#NUM!	325.729	171.429	#NUM!
AT2G23670.1	AT2G23670.1	#NUM!	homolog of Synechocystis YCF37		Chr2	10063307-10063810	REVERSE	167	201606	#NUM!	#NUM!	#NUM!	53.6952	2	1	1	0	0	0	0	0	2	2	2	2	2	1	2	2	391.233	190.762	171.118	#NUM!	#NUM!	#NUM!	#NUM!	#NUM!	76.9435	173.798	112.063	179.181	83.793	113.677	289.951	234.637	391.233	190.762	171.118	#NUM!
AT3G22170.1;AT3G22170.2	AT3G22170.1;AT3G22170.2	#NUM!	far-red elongated hypocotyls 3		Chr3	7822359-7825414	REVERSE	839	201606	#NUM!	#NUM!	#NUM!	55.2214	0	0	1	0	1	1	1	1	1	1	1	1	1	1	1	1	#NUM!	#NUM!	170.076	#NUM!	691.507	313.843	1071.21	587.913	649.518	630.197	816.304	778.998	389.315	153.026	1095.88	678.418	#NUM!	#NUM!	170.076	#NUM!
AT1G12820.1;AT3G26810.1	AT1G12820.1;AT3G26810.1	#NUM!	auxin signaling F-box 3;auxin signaling F-box 2		Chr1;Chr3	4368879-4370780;9868342-9870464	REVERSE;FORWARD	577;575	201606	#NUM!	#NUM!	#NUM!	38.2687	0	0	1	0	1	1	1	0	1	1	0	0	0	1	1	0	#NUM!	#NUM!	169.622	#NUM!	235.417	371.51	167.112	#NUM!	379.6	133.38	#NUM!	#NUM!	#NUM!	164.079	185.215	#NUM!	#NUM!	#NUM!	169.622	#NUM!
AT3G12800.1	AT3G12800.1	#NUM!	short-chain dehydrogenase-reductase B		Chr3	4063463-4064757	REVERSE	298	201606	#NUM!	#NUM!	#NUM!	51.129	1	1	1	0	0	1	1	1	1	1	1	1	1	1	1	1	520.167	1017.24	167.248	#NUM!	#NUM!	372.183	715.283	230.172	1069.95	731.344	569.274	572.031	845.313	378.476	332.358	767.79	520.167	1017.24	167.248	#NUM!
AT5G13710.1;AT5G13710.2	AT5G13710.1;AT5G13710.2	#NUM!	sterol methyltransferase 1		Chr5	4424048-4426866	REVERSE	336	201606	#NUM!	#NUM!	#NUM!	50.5316	0	0	1	0	0	1	2	2	2	1	1	0	2	1	2	1	#NUM!	#NUM!	166.728	#NUM!	#NUM!	625.31	621.453	1119.91	149.699	41.1075	206.662	#NUM!	194.751	12.2677	205.546	312.657	#NUM!	#NUM!	166.728	#NUM!
AT5G35160.1;AT5G35160.2;AT5G35160.3;AT5G35160.4	AT5G35160.1;AT5G35160.2;AT5G35160.3;AT5G35160.4	#NUM!	Endomembrane protein 70 protein family		Chr5	13414945-13416921	FORWARD	630;658;658;658	201606	#NUM!	#NUM!	#NUM!	47.3848	0	4	4	0	4	5	4	3	5	4	4	4	4	0	3	4	#NUM!	133.893	163.881	#NUM!	152.86	62.6591	129.988	106.261	57.2708	99.9523	194.954	137.219	58.3764	#NUM!	561.816	132.092	#NUM!	133.893	163.881	#NUM!
AT1G14410.1	AT1G14410.1	#NUM!	ssDNA-binding transcriptional regulator		Chr1	4929352-4930810	REVERSE	263	201606	#NUM!	#NUM!	#NUM!	42.2879	1	1	1	0	0	0	0	0	1	1	1	1	0	0	1	1	385.146	178.887	161.339	#NUM!	#NUM!	#NUM!	#NUM!	#NUM!	416.539	413.223	233.731	233.623	#NUM!	#NUM!	137.438	180.053	385.146	178.887	161.339	#NUM!
AT4G02570.1;AT4G02570.2;AT4G02570.3;AT4G02570.4	AT4G02570.1;AT4G02570.2;AT4G02570.3;AT4G02570.4	#NUM!	cullin 1		Chr4	1129315-1133435	FORWARD	738	201606	#NUM!	#NUM!	#NUM!	49.4653	0	0	1	0	2	1	2	2	2	2	2	2	2	1	2	2	#NUM!	#NUM!	161.055	#NUM!	685.086	407.411	388.852	1053.6	125.678	785.991	653.34	798.255	739.202	682.783	201.134	645.145	#NUM!	#NUM!	161.055	#NUM!
AT4G34500.1	AT4G34500.1	#NUM!	Protein kinase superfamily protein		Chr4	16488005-16490792	REVERSE	437	201606	#NUM!	#NUM!	#NUM!	28.2007	0	0	1	0	1	1	1	0	1	1	0	0	1	0	0	1	#NUM!	#NUM!	160.307	#NUM!	384.908	937.047	409.701	#NUM!	1151.41	51.0358	#NUM!	#NUM!	111.037	#NUM!	#NUM!	178.576	#NUM!	#NUM!	160.307	#NUM!
AT2G23930.1;AT2G23930.2;AT3G11500.1;AT3G11500.2	AT2G23930.1;AT2G23930.2;AT3G11500.1;AT3G11500.2	#NUM!	Putative small nuclear ribonucleoprotein G;Putative small nuclear ribonucleoprotein G;Small nuclear ribonucleoprotein family protein;Small nuclear ribonucleoprotein family protein		Chr2;Chr2;Chr3;Chr3	10182353-10183026;10182781-10183026;3621626-3622474;3621626-3622474	FORWARD;FORWARD;REVERSE;REVERSE	80;54;79;79	201606	#NUM!	#NUM!	#NUM!	53.6598	1	1	1	0	0	1	0	0	1	1	1	0	1	1	0	0	110.406	213.17	156.671	#NUM!	#NUM!	184.036	#NUM!	#NUM!	122.101	181.668	113.093	#NUM!	325.444	73.9165	#NUM!	#NUM!	110.406	213.17	156.671	#NUM!
AT2G20960.1;AT2G20960.2;AT2G20960.3;AT2G20960.4	AT2G20960.1;AT2G20960.2;AT2G20960.3;AT2G20960.4	#NUM!	phospholipase-like protein (PEARLI 4) family protein		Chr2	9007089-9009611	FORWARD	748;713;678;748	201606	#NUM!	#NUM!	#NUM!	37.7953	0	1	1	0	0	1	1	1	1	1	1	0	1	1	1	0	#NUM!	780.122	155.713	#NUM!	#NUM!	745.014	937.121	2361.46	165.291	775.719	2121.67	#NUM!	1732.71	566.448	1029.36	#NUM!	#NUM!	780.122	155.713	#NUM!
AT3G07160.1;AT3G07160.2;AT3G07160.3	AT3G07160.1;AT3G07160.2;AT3G07160.3	#NUM!	glucan synthase-like 10		Chr3	2265142-2279383	REVERSE	1890;1892;1892	201606	#NUM!	#NUM!	#NUM!	45.1978	0	1	2	0	2	2	2	1	2	2	2	2	2	1	2	2	#NUM!	514.454	154.109	#NUM!	622.26	343.292	153.038	152.981	45.9405	202.368	911.518	91.0118	973.135	676.132	579.45	377.717	#NUM!	514.454	154.109	#NUM!
AT4G29130.1	AT4G29130.1	#NUM!	hexokinase 1		Chr4	14352338-14354865	REVERSE	496	201606	#NUM!	#NUM!	#NUM!	40.2956	1	1	1	0	1	1	1	1	1	1	1	1	1	0	1	1	441.366	528.762	153.38	#NUM!	304.558	348.942	207.497	426.785	332.138	860.305	256.782	218.387	446.123	#NUM!	236.513	434.938	441.366	528.762	153.38	#NUM!
AT5G06970.1	AT5G06970.1	#NUM!	plant/protein (DUF810)		Chr5	2158431-2166004	REVERSE	1101	201606	#NUM!	#NUM!	#NUM!	46.0005	2	1	1	0	1	1	2	2	2	2	2	1	1	2	2	2	397.382	159.633	148.46	#NUM!	272.802	232.034	260.958	92.0981	155.528	225.509	103.89	212.655	59.0605	103.567	243.862	240.897	397.382	159.633	148.46	#NUM!
AT5G61500.1	AT5G61500.1	#NUM!	autophagy 3 (APG3)		Chr5	24734216-24736711	REVERSE	313	201606	#NUM!	#NUM!	#NUM!	47.6613	0	0	1	0	1	1	1	1	1	1	1	1	1	1	1	1	#NUM!	#NUM!	145.238	#NUM!	795.422	343.946	814.145	1306.95	530.195	832.24	772.906	490.506	1468.41	579.981	287.304	612.317	#NUM!	#NUM!	145.238	#NUM!
AT5G03880.1	AT5G03880.1	#NUM!	Thioredoxin family protein		Chr5	1038674-1041453	REVERSE	339	201606	#NUM!	#NUM!	#NUM!	44.2903	2	2	2	0	2	2	2	1	1	1	2	2	2	0	1	2	563.215	355.744	143.659	#NUM!	109.697	32.2136	424.033	204.581	122.604	127.297	237.735	417.611	186.324	#NUM!	479.346	349.175	563.215	355.744	143.659	#NUM!
AT1G04440.1;AT5G43320.1;AT5G43320.2;AT5G43320.3	AT1G04440.1;AT5G43320.1;AT5G43320.2;AT5G43320.3	#NUM!	casein kinase like 13;casein kinase I-like 8;casein kinase I-like 8;casein kinase I-like 8		Chr1;Chr5;Chr5;Chr5	1202815-1205664;17386043-17388941;17386807-17388941;17386807-17388941	FORWARD;REVERSE;REVERSE;REVERSE	468;480;368;368	201606	#NUM!	#NUM!	#NUM!	41.7455	1	0	1	0	1	1	1	1	1	1	1	1	1	1	1	1	209.683	#NUM!	143.504	#NUM!	1527.49	1226.69	1291.53	1169.05	1148.48	1234.98	1343.13	1204.09	787.836	761.721	1194.02	1665.08	209.683	#NUM!	143.504	#NUM!
AT1G27070.1	AT1G27070.1	#NUM!	5'-AMP-activated protein kinase-like protein		Chr1	9396945-9399225	REVERSE	532	201606	#NUM!	#NUM!	#NUM!	29.7935	1	1	1	0	1	1	1	1	1	1	1	0	0	1	1	1	218.721	447.897	142.491	#NUM!	506.439	908.884	645.525	6.91909	292.163	414.429	288.284	#NUM!	#NUM!	705.521	389.607	799.963	218.721	447.897	142.491	#NUM!
AT3G21110.1;AT3G21110.2;AT3G21110.3	AT3G21110.1;AT3G21110.2;AT3G21110.3	#NUM!	purin 7		Chr3	7402696-7405273	REVERSE	411	201606	#NUM!	#NUM!	#NUM!	45.3701	1	1	1	0	1	0	0	0	1	1	1	1	1	1	0	1	270.098	302.703	139.345	#NUM!	578.91	#NUM!	#NUM!	#NUM!	182.75	494.24	212.315	472.292	209.969	497.571	#NUM!	343.215	270.098	302.703	139.345	#NUM!
AT4G33520.1;AT4G33520.2;AT4G33520.3;AT4G33520.4	AT4G33520.1;AT4G33520.2;AT4G33520.3;AT4G33520.4	#NUM!	P-type ATP-ase 1		Chr4	16118993-16120542;16118993-16125849;16118993-16125849;16118993-16120260	FORWARD	237;949;949;236	201606	#NUM!	#NUM!	#NUM!	29.928	0	1	1	0	0	1	1	0	1	0	1	0	1	0	0	1	#NUM!	270.489	136.523	#NUM!	#NUM!	201.675	113.767	#NUM!	164.629	#NUM!	290.844	#NUM!	139.543	#NUM!	#NUM!	90.7631	#NUM!	270.489	136.523	#NUM!
AT1G33790.1;AT1G33790.2;AT1G33790.3;AT1G33790.4;AT1G33790.5;AT1G33790.6	AT1G33790.1;AT1G33790.2;AT1G33790.3;AT1G33790.4;AT1G33790.5;AT1G33790.6	#NUM!	jacalin lectin family protein		Chr1	12256990-12260432	FORWARD	445;745;445;445;445;445	201606	#NUM!	#NUM!	#NUM!	37.4832	0	1	1	0	0	1	0	0	1	1	1	0	0	1	0	1	#NUM!	334.663	136.185	#NUM!	#NUM!	194.849	#NUM!	#NUM!	293.624	557.318	423.515	#NUM!	#NUM!	342.748	#NUM!	507.878	#NUM!	334.663	136.185	#NUM!
AT1G11910.1;AT1G11910.2	AT1G11910.1;AT1G11910.2	#NUM!	aspartic proteinase A1		Chr1	4017119-4019874;4017119-4019996	REVERSE	506;517	201606	#NUM!	#NUM!	#NUM!	51.1228	3	2	2	0	3	3	3	3	3	3	3	3	3	3	3	3	318.558	176.535	132.621	#NUM!	436.939	389.947	273.318	559.361	398.398	607.184	729.572	707.633	1079.55	605.737	544.066	475.545	318.558	176.535	132.621	#NUM!
AT1G20810.1	AT1G20810.1	#NUM!	FKBP-like peptidyl-prolyl cis-trans isomerase family protein		Chr1	7232025-7233367	FORWARD	232	201606	#NUM!	#NUM!	#NUM!	40.1778	0	1	1	0	0	1	0	0	1	1	1	1	0	1	1	1	#NUM!	257.052	132.034	#NUM!	#NUM!	101.159	#NUM!	#NUM!	173.436	136.578	389.394	121.491	#NUM!	110.771	112.737	230.787	#NUM!	257.052	132.034	#NUM!
AT5G17990.1	AT5G17990.1	#NUM!	tryptophan biosynthesis 1		Chr5	5957330-5959681	FORWARD	444	201606	#NUM!	#NUM!	#NUM!	26.8243	1	1	1	0	1	1	1	0	1	1	0	0	1	0	1	0	111.133	210.972	129.348	#NUM!	146.104	180.943	5.93813	#NUM!	48.4568	219.283	#NUM!	#NUM!	3.21377	#NUM!	5.56177	#NUM!	111.133	210.972	129.348	#NUM!
AT1G26550.1	AT1G26550.1	#NUM!	FKBP-like peptidyl-prolyl cis-trans isomerase family protein		Chr1	9171800-9172716	FORWARD	142	201606	#NUM!	#NUM!	#NUM!	48.0388	1	1	1	0	0	1	0	1	1	0	0	0	1	0	0	1	435.432	437.342	128.255	#NUM!	#NUM!	68.2537	#NUM!	162.513	169.487	#NUM!	#NUM!	#NUM!	196.676	#NUM!	#NUM!	58.5472	435.432	437.342	128.255	#NUM!
AT1G27540.1;AT1G27540.2;AT1G27540.3;AT2G24080.1	AT1G27540.1;AT1G27540.2;AT1G27540.3;AT2G24080.1	#NUM!	F-box protein (DUF295)		Chr1;Chr1;Chr1;Chr2	9566608-9567849;9566608-9567849;9566608-9567849;10237604-10238779	REVERSE	413;383;413;374	201606	#NUM!	#NUM!	#NUM!	39.4442	0	0	1	0	1	1	1	1	1	1	1	1	1	0	0	1	#NUM!	#NUM!	127.943	#NUM!	153.653	313.951	199.905	212.323	257.233	209.583	183.757	161.816	102.947	#NUM!	#NUM!	102.818	#NUM!	#NUM!	127.943	#NUM!
AT5G41080.1;AT5G41080.2	AT5G41080.1;AT5G41080.2	#NUM!	PLC-like phosphodiesterases superfamily protein		Chr5	16441858-16443835;16441989-16443835	FORWARD	374;358	201606	#NUM!	#NUM!	#NUM!	44.4172	0	1	1	0	1	1	1	1	1	1	0	0	1	1	0	0	#NUM!	149.898	127.203	#NUM!	479.801	1241.16	778.811	281.745	82.5167	243.104	#NUM!	#NUM!	182.52	276.237	#NUM!	#NUM!	#NUM!	149.898	127.203	#NUM!
AT4G09600.1	AT4G09600.1	#NUM!	GAST1 protein homolog 3		Chr4	6073014-6073516	REVERSE	99	201606	#NUM!	#NUM!	#NUM!	34.8042	1	1	1	0	1	1	1	0	1	1	0	1	1	0	0	1	13.9273	203.117	126.095	#NUM!	108.28	88.9602	65.6921	#NUM!	173.261	179.052	#NUM!	359.111	261.965	#NUM!	#NUM!	3.44014	13.9273	203.117	126.095	#NUM!
AT4G22220.1	AT4G22220.1	#NUM!	SufE/NifU family protein		Chr4	11759444-11760881	REVERSE	167	201606	#NUM!	#NUM!	#NUM!	44.2075	3	0	1	0	3	3	3	3	3	3	3	2	3	2	2	3	227.966	#NUM!	124.407	#NUM!	250.004	165.207	156.422	501.023	265.745	166.665	76.2758	176.136	116.571	336.677	72.6681	482.537	227.966	#NUM!	124.407	#NUM!
AT1G30760.1;AT1G30760.2	AT1G30760.1;AT1G30760.2	#NUM!	FAD-binding Berberine family protein		Chr1	10918321-10920441;10918267-10920441	FORWARD	534;552	201606	#NUM!	#NUM!	#NUM!	41.827	1	1	1	0	6	5	6	6	3	2	4	2	1	1	4	5	536.052	843.545	124.035	#NUM!	730.664	876.071	1423.53	2190.96	498.542	1292.51	385.162	690.371	383.638	629.431	488.485	388.143	536.052	843.545	124.035	#NUM!
AT3G03160.1;AT5G17190.1	AT3G03160.1;AT5G17190.1	#NUM!	B-cell receptor-associated-like protein		Chr3;Chr5	729876-730268;5652310-5652702	FORWARD	130	201606	#NUM!	#NUM!	#NUM!	38.356	1	1	1	0	0	1	1	0	1	1	1	1	1	0	1	1	436.019	130.726	123.247	#NUM!	#NUM!	507.069	1500.39	#NUM!	124.561	303.15	806.103	1046.78	707.429	#NUM!	1688.5	691.768	436.019	130.726	123.247	#NUM!
AT4G12390.1	AT4G12390.1	#NUM!	pectin methylesterase inhibitor 1		Chr4	7336553-7337173	FORWARD	206	201606	#NUM!	#NUM!	#NUM!	48.9368	0	1	1	0	0	1	1	0	1	1	0	0	0	0	0	0	#NUM!	73.6158	122.983	#NUM!	#NUM!	79.2013	73.1526	#NUM!	67.8044	73.8313	#NUM!	#NUM!	#NUM!	#NUM!	#NUM!	#NUM!	#NUM!	73.6158	122.983	#NUM!
AT4G35750.1	AT4G35750.1	#NUM!	SEC14 cytosolic factor family protein / phosphoglyceride transfer family protein		Chr4	16940865-16941674	REVERSE	202	201606	#NUM!	#NUM!	#NUM!	48.5656	0	0	1	0	1	1	1	1	1	1	1	1	1	1	1	1	#NUM!	#NUM!	122.563	#NUM!	1361.9	1855.07	2215.52	1108.52	439.051	458.155	1213.13	777.812	668.727	529.589	436.808	1420.18	#NUM!	#NUM!	122.563	#NUM!
AT3G13220.1	AT3G13220.1	#NUM!	ABC-2 type transporter family protein		Chr3	4247968-4250703	REVERSE	685	201606	#NUM!	#NUM!	#NUM!	33.8246	1	1	1	0	1	0	1	1	1	1	1	1	1	0	1	1	2145.59	852.068	121.619	#NUM!	869.757	#NUM!	425.821	461.971	45.8565	322.546	777.919	187.724	516.181	#NUM!	1150.04	322.435	2145.59	852.068	121.619	#NUM!
AT2G42750.1	AT2G42750.1	#NUM!	DNAJ heat shock N-terminal domain-containing protein		Chr2	17793404-17795419	FORWARD	344	201606	#NUM!	#NUM!	#NUM!	31.469	0	0	1	0	1	0	1	0	0	1	1	1	1	0	1	0	#NUM!	#NUM!	118.269	#NUM!	193.819	#NUM!	334.885	#NUM!	#NUM!	85.0618	40.3233	197.987	147.979	#NUM!	334.058	#NUM!	#NUM!	#NUM!	118.269	#NUM!
AT1G79850.1	AT1G79850.1	#NUM!	ribosomal protein S17		Chr1	30041473-30041922	REVERSE	149	201606	#NUM!	#NUM!	#NUM!	46.3981	0	2	1	0	0	0	2	2	2	2	2	2	2	2	2	2	#NUM!	131.522	116.587	#NUM!	#NUM!	#NUM!	182.307	150.547	216.032	84.8176	240.402	233.235	337.154	294.284	99.0042	283.319	#NUM!	131.522	116.587	#NUM!
AT3G13720.1	AT3G13720.1	#NUM!	PRA1 (Prenylated rab acceptor) family protein		Chr3	4495202-4495768	REVERSE	188	201606	#NUM!	#NUM!	#NUM!	42.2736	1	1	1	0	0	0	1	1	1	1	1	1	1	0	1	1	540.201	789.492	115.821	#NUM!	#NUM!	#NUM!	289.715	190.671	352.031	382.085	245.402	743	381.432	#NUM!	506.087	516.307	540.201	789.492	115.821	#NUM!
AT3G51610.1	AT3G51610.1	#NUM!	ATP-dependent helicase/deoxyribonuclease subunit B		Chr3	19139715-19141986	REVERSE	230	201606	#NUM!	#NUM!	#NUM!	44.3316	1	1	1	0	1	1	1	1	1	1	1	1	1	1	0	1	378.626	473.315	115.396	#NUM!	634.203	2.78348	186.893	630.309	518.55	474.148	4.23282	436.956	383.804	2.46089	#NUM!	498.209	378.626	473.315	115.396	#NUM!
AT1G20840.1;AT1G20840.2	AT1G20840.1;AT1G20840.2	#NUM!	tonoplast monosaccharide transporter1		Chr1	7245107-7247674	REVERSE	734	201606	#NUM!	#NUM!	#NUM!	44.9731	0	0	1	0	1	0	1	0	1	1	0	0	0	0	0	0	#NUM!	#NUM!	114.596	#NUM!	296.589	#NUM!	825.227	#NUM!	256.276	254.23	#NUM!	#NUM!	#NUM!	#NUM!	#NUM!	#NUM!	#NUM!	#NUM!	114.596	#NUM!
AT1G68660.1;AT1G68660.2	AT1G68660.1;AT1G68660.2	#NUM!	Ribosomal protein L12/ ATP-dependent Clp protease adaptor protein ClpS family protein		Chr1	25778058-25779083	REVERSE	159;129	201606	#NUM!	#NUM!	#NUM!	37.7394	0	0	1	0	1	1	0	0	1	1	0	0	0	0	1	1	#NUM!	#NUM!	114.566	#NUM!	294.846	176.319	#NUM!	#NUM!	75.8717	199.051	#NUM!	#NUM!	#NUM!	#NUM!	119.83	389.257	#NUM!	#NUM!	114.566	#NUM!
AT2G13560.1	AT2G13560.1	#NUM!	NAD-dependent malic enzyme 1		Chr2	5650089-5655103	FORWARD	623	201606	#NUM!	#NUM!	#NUM!	37.4558	0	0	1	0	1	1	1	1	1	1	0	1	1	0	0	1	#NUM!	#NUM!	113.215	#NUM!	1126.13	848.349	736.462	1075.81	259.991	232.353	#NUM!	130.742	352.184	#NUM!	#NUM!	538.405	#NUM!	#NUM!	113.215	#NUM!
AT4G10480.1;AT4G10480.2	AT4G10480.1;AT4G10480.2	#NUM!	Nascent polypeptide-associated complex (NAC)%2C alpha subunit family protein		Chr4	6478089-6479079	REVERSE	212;211	201606	#NUM!	#NUM!	#NUM!	31.659	0	2	2	0	2	2	2	1	2	2	1	1	2	2	2	2	#NUM!	427.623	107.138	#NUM!	579.858	736.454	237.143	595.565	321.183	487.575	414.079	181.318	112.575	426.457	187.037	524.637	#NUM!	427.623	107.138	#NUM!
AT4G28510.1	AT4G28510.1	#NUM!	prohibitin 1		Chr4	14084970-14086372	REVERSE	288	201606	#NUM!	#NUM!	#NUM!	46.9012	1	0	1	0	1	1	1	0	1	1	0	1	1	0	0	0	207.163	#NUM!	106.569	#NUM!	167.732	166.15	248.704	#NUM!	177.718	146.164	#NUM!	275.857	219.275	#NUM!	#NUM!	#NUM!	207.163	#NUM!	106.569	#NUM!
AT5G20490.1;AT5G20490.2;AT5G20490.3	AT5G20490.1;AT5G20490.2;AT5G20490.3	#NUM!	myosin family protein with Dil		Chr5	6927064-6936543;6927064-6937380;6927064-6936079	REVERSE	1530;1531;1465	201606	#NUM!	#NUM!	#NUM!	51.7189	0	1	1	0	1	2	2	1	2	2	1	2	1	1	1	1	#NUM!	233.244	106.088	#NUM!	128.423	426.705	375.072	212.873	357.842	197.431	134.894	392.597	318.056	517.517	682.687	83.9205	#NUM!	233.244	106.088	#NUM!
AT5G13690.1;AT5G13690.2	AT5G13690.1;AT5G13690.2	#NUM!	alpha-N-acetylglucosaminidase family / NAGLU family		Chr5	4415808-4420159;4415808-4419376	FORWARD	806;622	201606	#NUM!	#NUM!	#NUM!	47.0914	0	0	1	0	1	0	1	1	1	1	1	0	1	0	0	1	#NUM!	#NUM!	104.964	#NUM!	188.132	#NUM!	205.691	130.576	172.577	104.172	177.695	#NUM!	405.652	#NUM!	#NUM!	237.766	#NUM!	#NUM!	104.964	#NUM!
AT2G41740.1;AT2G41740.2	AT2G41740.1;AT2G41740.2	#NUM!	villin 2		Chr2	17410962-17416878	REVERSE	976	201606	#NUM!	#NUM!	#NUM!	44.1534	0	3	3	0	2	3	2	3	2	3	3	0	3	3	2	3	#NUM!	134.346	93.529	#NUM!	44.8884	58.4138	105.043	259.711	55.827	163.238	128.482	#NUM!	190.707	220.531	274.727	288.068	#NUM!	134.346	93.529	#NUM!
AT4G34890.1;AT4G34900.1;AT4G34900.2;AT4G34900.3	AT4G34890.1;AT4G34900.1;AT4G34900.2;AT4G34900.3	#NUM!	xanthine dehydrogenase 1;xanthine dehydrogenase 2;xanthine dehydrogenase 2;xanthine dehydrogenase 2		Chr4	16618736-16624983;16625688-16631306;16625688-16630810;16626383-16631306	REVERSE	1361;1353;1269;1163	201606	#NUM!	#NUM!	#NUM!	44.0639	0	0	1	0	2	2	2	2	2	2	2	0	2	2	2	2	#NUM!	#NUM!	89.5667	#NUM!	630.208	504.327	695.727	437.803	699.339	332.902	947.882	#NUM!	501.746	675.208	805.719	840.176	#NUM!	#NUM!	89.5667	#NUM!
AT5G64400.1;AT5G64400.2;AT5G64400.3	AT5G64400.1;AT5G64400.2;AT5G64400.3	#NUM!	CHCH domain protein		Chr5	25748922-25750182;25748922-25749947;25749468-25749947	FORWARD	144;162;118	201606	#NUM!	#NUM!	#NUM!	48.3792	0	0	1	0	2	2	2	2	2	2	2	2	2	2	2	1	#NUM!	#NUM!	88.2997	#NUM!	449.391	611.589	330.947	370.61	526.653	625.925	520.415	405.099	295.078	218.182	241.854	791.733	#NUM!	#NUM!	88.2997	#NUM!
AT1G27440.1;AT5G61840.1	AT1G27440.1;AT5G61840.1	#NUM!	Exostosin family protein		Chr1;Chr5	9529265-9531213;24839365-24841703	REVERSE	412;415	201606	#NUM!	#NUM!	#NUM!	40.1619	0	0	1	0	1	1	1	1	1	1	1	0	1	1	1	1	#NUM!	#NUM!	86.1604	#NUM!	547.713	738.868	603.8	852.103	263.036	210.384	409.654	#NUM!	409.794	272.817	140.053	381.406	#NUM!	#NUM!	86.1604	#NUM!
AT4G28025.1;AT4G28025.2	AT4G28025.1;AT4G28025.2	#NUM!	hypothetical protein		Chr4	13935836-13937367	REVERSE	157;148	201606	#NUM!	#NUM!	#NUM!	47.9502	2	2	2	0	2	0	0	0	2	2	1	2	2	0	2	0	61.8366	68.3126	85.3909	#NUM!	100.362	#NUM!	#NUM!	#NUM!	43.8182	88.6704	111.016	157.596	88.1953	#NUM!	145.469	#NUM!	61.8366	68.3126	85.3909	#NUM!
AT5G33320.1	AT5G33320.1	#NUM!	Glucose-6-phosphate/phosphate translocator-like protein		Chr5	12588950-12591408	FORWARD	408	201606	#NUM!	#NUM!	#NUM!	40.0883	2	1	2	0	2	0	2	2	2	2	2	1	0	0	2	0	161.158	436.272	83.3429	#NUM!	57.7757	#NUM!	57.9245	47.1638	215.188	209.653	211.611	117.093	#NUM!	#NUM!	31.426	#NUM!	161.158	436.272	83.3429	#NUM!
AT1G54520.1	AT1G54520.1	#NUM!	myelin-associated oligodendrocyte basic protein		Chr1	20363565-20365874	FORWARD	391	201606	#NUM!	#NUM!	#NUM!	37.4118	0	1	1	0	1	1	1	0	1	1	0	1	1	1	0	1	#NUM!	74.8291	75.4572	#NUM!	71.5967	270.812	92.6579	#NUM!	202.835	125.385	#NUM!	155.902	624.375	155.95	#NUM!	87.7754	#NUM!	74.8291	75.4572	#NUM!
AT1G15950.1;AT1G15950.2;AT1G15950.3;AT1G15950.4;AT1G15950.5;AT1G15950.6;AT1G15950.7	AT1G15950.1;AT1G15950.2;AT1G15950.3;AT1G15950.4;AT1G15950.5;AT1G15950.6;AT1G15950.7	#NUM!	cinnamoyl coa reductase 1		Chr1	5478855-5481915;5478855-5481949;5478855-5481915;5478855-5480894;5478855-5480889;5478855-5480510;5479798-5481915	FORWARD	344;337;344;294;283;276;246	201606	#NUM!	#NUM!	#NUM!	43.5697	0	0	1	0	1	1	0	0	1	0	0	0	0	1	1	0	#NUM!	#NUM!	75.1444	#NUM!	124.759	44.6655	#NUM!	#NUM!	54.7215	#NUM!	#NUM!	#NUM!	#NUM!	51.6631	80.4728	#NUM!	#NUM!	#NUM!	75.1444	#NUM!
AT5G07120.1;AT5G07120.2;AT5G07120.3	AT5G07120.1;AT5G07120.2;AT5G07120.3	#NUM!	sorting nexin 2B		Chr5	2207065-2209355;2207065-2209355;2207410-2209355	REVERSE	572;572;567	201606	#NUM!	#NUM!	#NUM!	43.6719	1	1	1	0	2	2	2	2	2	2	2	1	2	2	2	2	210.961	356.761	73.0112	#NUM!	269.43	180.304	393.577	288.306	216.346	234.437	153.752	953.609	176.467	242.549	227.993	138.801	210.961	356.761	73.0112	#NUM!
AT5G25265.1	AT5G25265.1	#NUM!	Hyp O-arabinosyltransferase-like protein		Chr5	8754794-8756855	REVERSE	366	201606	#NUM!	#NUM!	#NUM!	30.9651	0	0	1	0	1	1	1	1	0	1	1	1	0	0	0	1	#NUM!	#NUM!	72.2656	#NUM!	131.801	241.83	133.617	354.293	#NUM!	155.982	64.2018	64.7124	#NUM!	#NUM!	#NUM!	86.9841	#NUM!	#NUM!	72.2656	#NUM!
AT1G28440.1	AT1G28440.1	#NUM!	HAESA-like 1		Chr1	9996914-10000171	FORWARD	996	201606	#NUM!	#NUM!	#NUM!	41.6204	0	0	1	0	1	1	1	1	1	1	1	0	0	0	0	1	#NUM!	#NUM!	70.326	#NUM!	342.624	705.645	630.652	338.572	30.3361	225.075	106.712	#NUM!	#NUM!	#NUM!	#NUM!	71.4688	#NUM!	#NUM!	70.326	#NUM!
AT3G19480.1	AT3G19480.1	#NUM!	D-3-phosphoglycerate dehydrogenase		Chr3	6752590-6754650	FORWARD	588	201606	#NUM!	#NUM!	#NUM!	39.9103	0	0	1	0	1	0	1	0	1	1	0	0	1	0	1	1	#NUM!	#NUM!	65.8738	#NUM!	204.545	#NUM!	85.6724	#NUM!	262.815	254.502	#NUM!	#NUM!	10.1739	#NUM!	93.4754	182.906	#NUM!	#NUM!	65.8738	#NUM!
AT2G32060.1;AT2G32060.2;AT2G32060.3	AT2G32060.1;AT2G32060.2;AT2G32060.3	#NUM!	Ribosomal protein L7Ae/L30e/S12e/Gadd45 family protein		Chr2	13639228-13640104	REVERSE	144	201606	#NUM!	#NUM!	#NUM!	50.6035	0	2	2	0	2	2	0	1	2	2	1	2	1	1	2	2	#NUM!	254.899	65.3748	#NUM!	78.6539	239.214	#NUM!	2223.24	85.275	54.2059	66.9941	222.682	206.706	149.064	73.9476	169.972	#NUM!	254.899	65.3748	#NUM!
AT5G57560.1	AT5G57560.1	#NUM!	Xyloglucan endotransglucosylase/hydrolase family protein		Chr5	23307296-23308235	REVERSE	284	201606	#NUM!	#NUM!	#NUM!	36.2336	0	0	1	0	2	2	2	2	1	0	0	0	0	2	0	0	#NUM!	#NUM!	63.7884	#NUM!	291.248	419.256	377.993	252.371	73.6865	#NUM!	#NUM!	#NUM!	#NUM!	51.778	#NUM!	#NUM!	#NUM!	#NUM!	63.7884	#NUM!
AT2G30060.1	AT2G30060.1	#NUM!	Pleckstrin homology (PH) domain superfamily protein		Chr2	12827035-12828551	FORWARD	217	201606	#NUM!	#NUM!	#NUM!	30.0291	0	1	1	0	0	0	1	0	1	1	0	0	0	0	1	1	#NUM!	129.264	57.4001	#NUM!	#NUM!	#NUM!	149.935	#NUM!	80.4907	71.4138	#NUM!	#NUM!	#NUM!	#NUM!	197.906	45.5985	#NUM!	129.264	57.4001	#NUM!
AT5G11150.1;AT5G11150.2	AT5G11150.1;AT5G11150.2	#NUM!	vesicle-associated membrane protein 713		Chr5	3546625-3547844;3546481-3547844	REVERSE	221;226	201606	#NUM!	#NUM!	#NUM!	44.4563	0	0	1	0	0	0	0	0	1	0	0	0	1	1	1	1	#NUM!	#NUM!	53.6268	#NUM!	#NUM!	#NUM!	#NUM!	#NUM!	126.895	#NUM!	#NUM!	#NUM!	152.755	162.464	225.902	80.0829	#NUM!	#NUM!	53.6268	#NUM!
AT1G21630.1;AT1G21630.2;AT1G21630.3;AT1G21630.4	AT1G21630.1;AT1G21630.2;AT1G21630.3;AT1G21630.4	#NUM!	Calcium-binding EF hand family protein		Chr1	7581457-7587796	FORWARD	1218;1247;1196;1225	201606	#NUM!	#NUM!	#NUM!	42.3032	0	1	1	0	1	0	1	0	1	1	0	1	1	0	1	1	#NUM!	29.7936	48.4183	#NUM!	35.9882	#NUM!	1.10625	#NUM!	12.2111	29.5711	#NUM!	57.1874	1.00009	#NUM!	55.9452	117.388	#NUM!	29.7936	48.4183	#NUM!
AT1G70310.1	AT1G70310.1	#NUM!	spermidine synthase 2		Chr1	26485497-26487352	REVERSE	340	201606	#NUM!	#NUM!	#NUM!	48.2285	0	1	1	0	0	0	0	1	1	1	0	0	1	0	0	0	#NUM!	114.405	47.2048	#NUM!	#NUM!	#NUM!	#NUM!	89.2399	67.8344	46.813	#NUM!	#NUM!	64.9852	#NUM!	#NUM!	#NUM!	#NUM!	114.405	47.2048	#NUM!
AT1G19730.1	AT1G19730.1	#NUM!	Thioredoxin superfamily protein		Chr1	6823163-6824020	REVERSE	119	201606	#NUM!	#NUM!	#NUM!	32.6156	1	0	1	0	0	0	1	1	1	1	1	0	0	1	0	0	52.7677	#NUM!	35.3886	#NUM!	#NUM!	#NUM!	47.2127	35.573	38.6824	15.0599	27.0302	#NUM!	#NUM!	37.225	#NUM!	#NUM!	52.7677	#NUM!	35.3886	#NUM!
AT5G18970.1	AT5G18970.1	#NUM!	AWPM-19-like family protein		Chr5	6333714-6334539	REVERSE	171	201606	#NUM!	#NUM!	#NUM!	45.4441	1	1	1	0	0	0	0	0	0	1	1	1	0	1	0	1	101.899	250.815	34.3254	#NUM!	#NUM!	#NUM!	#NUM!	#NUM!	#NUM!	134.271	66.785	45.6904	#NUM!	38.8783	#NUM!	49.3243	101.899	250.815	34.3254	#NUM!
AT1G06030.1;AT2G31390.1	AT1G06030.1;AT2G31390.1	#NUM!	pfkB-like carbohydrate kinase family protein		Chr1;Chr2	1826880-1828130;13383635-13386116	FORWARD;REVERSE	329;325	201606	#NUM!	#NUM!	#NUM!	37.503	0	1	1	0	0	0	1	0	1	1	0	0	0	0	0	0	#NUM!	157.663	26.7617	#NUM!	#NUM!	#NUM!	39.0704	#NUM!	22.201	51.4259	#NUM!	#NUM!	#NUM!	#NUM!	#NUM!	#NUM!	#NUM!	157.663	26.7617	#NUM!
AT1G03330.1	AT1G03330.1	#NUM!	Small nuclear ribonucleoprotein family protein		Chr1	818161-819297	REVERSE	93	201606	#NUM!	#NUM!	#NUM!	44.8571	1	0	2	0	0	0	1	0	0	1	2	1	1	2	0	0	18.7846	#NUM!	22.015	#NUM!	#NUM!	#NUM!	23.4872	#NUM!	#NUM!	32.5381	4.24612	30.7057	12.1359	25.8924	#NUM!	#NUM!	18.7846	#NUM!	22.015	#NUM!
AT5G11280.1	AT5G11280.1	#NUM!	tail fiber		Chr5	3597321-3598347	FORWARD	209	201606	#NUM!	#NUM!	#NUM!	40.7303	1	1	1	0	1	1	1	1	1	1	1	1	1	1	0	0	135.597	233.61	21.475	#NUM!	73.9823	179.648	19.4027	177.789	100.481	67.37	363.917	178.955	18.1795	231.512	#NUM!	#NUM!	135.597	233.61	21.475	#NUM!
AT3G58680.1	AT3G58680.1	#NUM!	multiprotein bridging factor 1B		Chr3	21707367-21708625	FORWARD	142	201606	#NUM!	#NUM!	#NUM!	48.9241	0	1	1	0	0	1	1	1	1	1	0	0	1	0	0	1	#NUM!	18.6664	17.5142	#NUM!	#NUM!	12.6799	0.803774	19.8451	14.9871	11.9234	#NUM!	#NUM!	1.53676	#NUM!	#NUM!	1.26605	#NUM!	18.6664	17.5142	#NUM!
AT3G44110.1;AT3G44110.2	AT3G44110.1;AT3G44110.2	#NUM!	DNAJ homologue 3		Chr3	15869115-15871059;15869179-15871059	REVERSE	420;343	201606	#NUM!	#NUM!	#NUM!	51.944	0	0	2	0	0	2	1	2	2	2	0	0	0	1	0	2	#NUM!	#NUM!	14.408	#NUM!	#NUM!	14.0256	37.0604	23.333	32.816	7.58336	#NUM!	#NUM!	#NUM!	16.0237	#NUM!	20.4829	#NUM!	#NUM!	14.408	#NUM!
AT3G02480.1	AT3G02480.1	#NUM!	Late embryogenesis abundant protein (LEA) family protein		Chr3	512384-512857	FORWARD	68	201606	#NUM!	#NUM!	#NUM!	37.1623	0	0	1	0	0	0	0	1	1	1	0	1	1	1	1	1	#NUM!	#NUM!	10.2036	#NUM!	#NUM!	#NUM!	#NUM!	450.917	1635.79	828.232	#NUM!	1484.83	1852.98	1289.98	3203.21	6267.45	#NUM!	#NUM!	10.2036	#NUM!
AT3G62940.1;AT3G62940.2;AT3G62940.3;AT3G62940.4;AT3G62940.5	AT3G62940.1;AT3G62940.2;AT3G62940.3;AT3G62940.4;AT3G62940.5	#NUM!	Cysteine proteinases superfamily protein		Chr3	23263106-23264197;23263106-23264245;23263106-23264245;23263106-23264245;23263106-23264197	REVERSE	316;332;332;332;316	201606	#NUM!	#NUM!	#NUM!	41.7672	0	1	1	0	0	0	1	1	0	0	0	0	0	0	0	0	#NUM!	0.664362	2.65532	#NUM!	#NUM!	#NUM!	0.747988	1.25201	#NUM!	#NUM!	#NUM!	#NUM!	#NUM!	#NUM!	#NUM!	#NUM!	#NUM!	0.664362	2.65532	#NUM!
AT3G05900.1;AT3G05900.2	AT3G05900.1;AT3G05900.2	#NUM!	neurofilament protein-like protein		Chr3	1761408-1763854;1761408-1763348	REVERSE	673;646	201606	#NUM!	#NUM!	#NUM!	41.1028	2	0	2	0	0	0	0	0	2	3	0	0	2	2	0	0	0.0136154	#NUM!	2.30103	#NUM!	#NUM!	#NUM!	#NUM!	#NUM!	0.333962	1.09272	#NUM!	#NUM!	0.907278	1.31471	#NUM!	#NUM!	0.0136154	#NUM!	2.30103	#NUM!
AT1G73650.1;AT1G73650.2;AT1G73650.3;AT1G73650.4;AT1G73650.5	AT1G73650.1;AT1G73650.2;AT1G73650.3;AT1G73650.4;AT1G73650.5	#NUM!	3-oxo-5-alpha-steroid 4-dehydrogenase (DUF1295)		Chr1	27688449-27689606;27688549-27690165;27688409-27690165;27688420-27689606;27688449-27690165	REVERSE	208;291;302;219;290	201606	#NUM!	#NUM!	#NUM!	34.2111	0	1	1	0	0	1	0	0	1	0	0	1	1	0	0	0	#NUM!	1.03118	1.83638	#NUM!	#NUM!	0.918938	#NUM!	#NUM!	0.77279	#NUM!	#NUM!	0.968815	2.28657	#NUM!	#NUM!	#NUM!	#NUM!	1.03118	1.83638	#NUM!
AT2G38670.1	AT2G38670.1	#NUM!	phosphorylethanolamine cytidylyltransferase 1		Chr2	16168979-16171680	FORWARD	421	201606	#NUM!	#NUM!	#NUM!	36.9858	0	0	1	0	0	1	0	0	1	0	0	0	0	0	0	1	#NUM!	#NUM!	1.58325	#NUM!	#NUM!	1.25235	#NUM!	#NUM!	0.747653	#NUM!	#NUM!	#NUM!	#NUM!	#NUM!	#NUM!	0.712041	#NUM!	#NUM!	1.58325	#NUM!
AT5G19350.1;AT5G19350.2	AT5G19350.1;AT5G19350.2	#NUM!	RNA-binding (RRM/RBD/RNP motifs) family protein		Chr5	6518978-6521295	FORWARD	425;421	201606	#NUM!	#NUM!	#NUM!	30.2355	0	0	1	0	0	0	0	0	0	1	0	0	0	0	0	0	#NUM!	#NUM!	1.45593	#NUM!	#NUM!	#NUM!	#NUM!	#NUM!	#NUM!	0.544067	#NUM!	#NUM!	#NUM!	#NUM!	#NUM!	#NUM!	#NUM!	#NUM!	1.45593	#NUM!
AT5G56650.1;AT5G56650.2	AT5G56650.1;AT5G56650.2	#NUM!	IAA-leucine resistant (ILR)-like 1		Chr5	22930825-22932488;22930825-22932014	FORWARD	438;308	201606	#NUM!	#NUM!	#NUM!	47.3236	0	1	1	0	0	0	0	0	1	0	0	0	0	0	0	0	#NUM!	0.730469	1.38429	#NUM!	#NUM!	#NUM!	#NUM!	#NUM!	1	#NUM!	#NUM!	#NUM!	#NUM!	#NUM!	#NUM!	#NUM!	#NUM!	0.730469	1.38429	#NUM!
AT5G52970.1;AT5G52970.2	AT5G52970.1;AT5G52970.2	#NUM!	thylakoid lumen 15.0 kDa protein		Chr5	21479620-21481018	FORWARD	223	201606	#NUM!	#NUM!	#NUM!	38.9099	1	1	1	0	1	0	0	0	1	1	1	0	0	0	0	0	1	0.854135	1.35803	#NUM!	1.20093	#NUM!	#NUM!	#NUM!	0.808206	1.98336	0.731772	#NUM!	#NUM!	#NUM!	#NUM!	#NUM!	1	0.854135	1.35803	#NUM!
AT5G13780.1	AT5G13780.1	#NUM!	Acyl-CoA N-acyltransferases (NAT) superfamily protein		Chr5	4447610-4448603	REVERSE	192	201606	#NUM!	#NUM!	#NUM!	50.2521	0	1	1	0	0	0	0	0	1	1	0	0	0	0	0	0	#NUM!	0.766866	1.23313	#NUM!	#NUM!	#NUM!	#NUM!	#NUM!	0.537939	2.84709	#NUM!	#NUM!	#NUM!	#NUM!	#NUM!	#NUM!	#NUM!	0.766866	1.23313	#NUM!
AT4G30720.1	AT4G30720.1	#NUM!	FAD/NAD(P)-binding oxidoreductase family protein		Chr4	14972212-14975461	REVERSE	707	201606	#NUM!	#NUM!	#NUM!	46.0754	1	0	1	0	1	0	2	0	2	0	0	0	0	0	1	0	0.865759	#NUM!	1.20936	#NUM!	0.760319	#NUM!	1.13424	#NUM!	1.48387	#NUM!	#NUM!	#NUM!	#NUM!	#NUM!	0.81332	#NUM!	0.865759	#NUM!	1.20936	#NUM!
AT4G11290.1	AT4G11290.1	#NUM!	Peroxidase superfamily protein		Chr4	6869993-6871476	FORWARD	326	201606	#NUM!	#NUM!	#NUM!	32.2374	0	0	1	0	0	1	0	0	0	0	0	1	0	0	0	0	#NUM!	#NUM!	1	#NUM!	#NUM!	1.08136	#NUM!	#NUM!	#NUM!	#NUM!	#NUM!	0.779279	#NUM!	#NUM!	#NUM!	#NUM!	#NUM!	#NUM!	1	#NUM!
AT5G35180.1;AT5G35180.2;AT5G35180.3;AT5G35180.4;AT5G35180.5	AT5G35180.1;AT5G35180.2;AT5G35180.3;AT5G35180.4;AT5G35180.5	#NUM!	ENHANCED DISEASE RESISTANCE protein (DUF1336)		Chr5	13424538-13432787;13424538-13432699;13424538-13430831;13424538-13432787;13424538-13432787	FORWARD	778;778;593;811;782	201606	#NUM!	#NUM!	#NUM!	46.4461	0	0	1	0	1	1	1	0	0	0	2	0	0	2	1	0	#NUM!	#NUM!	1	#NUM!	2.18408	0.800788	1.45578	#NUM!	#NUM!	#NUM!	0.884882	#NUM!	#NUM!	0.821302	2.46585	#NUM!	#NUM!	#NUM!	1	#NUM!
AT5G37680.1;AT5G37680.2	AT5G37680.1;AT5G37680.2	#NUM!	ADP-ribosylation factor-like A1A		Chr5	14969797-14971098;14969797-14970382	REVERSE	184;137	201606	#NUM!	#NUM!	#NUM!	31.067	0	0	1	0	1	0	1	0	0	0	0	0	0	1	0	0	#NUM!	#NUM!	0.962764	#NUM!	0.863408	#NUM!	1.03724	#NUM!	#NUM!	#NUM!	#NUM!	#NUM!	#NUM!	2.23715	#NUM!	#NUM!	#NUM!	#NUM!	0.962764	#NUM!
AT5G14030.1;AT5G14030.2;AT5G14030.3;AT5G14030.4;AT5G14030.5	AT5G14030.1;AT5G14030.2;AT5G14030.3;AT5G14030.4;AT5G14030.5	#NUM!	translocon-associated protein beta (TRAPB) family protein		Chr5	4526878-4528253;4526878-4528253;4526878-4528253;4526878-4528253;4526878-4527917	FORWARD	195;195;195;195;159	201606	#NUM!	#NUM!	#NUM!	35.5758	1	0	1	0	0	1	0	0	1	0	1	0	0	0	0	0	2.21469	#NUM!	0.880555	#NUM!	#NUM!	1.16331	#NUM!	#NUM!	1	#NUM!	0.655106	#NUM!	#NUM!	#NUM!	#NUM!	#NUM!	2.21469	#NUM!	0.880555	#NUM!
AT5G49660.1	AT5G49660.1	#NUM!	Leucine-rich repeat transmembrane protein kinase family protein		Chr5	20161401-20164534	REVERSE	966	201606	#NUM!	#NUM!	#NUM!	39.6427	1	0	1	0	1	1	0	0	0	0	0	0	0	1	0	1	1.82545	#NUM!	0.618442	#NUM!	0.460661	1.12705	#NUM!	#NUM!	#NUM!	#NUM!	#NUM!	#NUM!	#NUM!	1.23387	#NUM!	0.872955	1.82545	#NUM!	0.618442	#NUM!
AT5G38410.1;AT5G38420.1	AT5G38410.1;AT5G38420.1	#NUM!	Ribulose bisphosphate carboxylase (small chain) family protein		Chr5	15377501-15378306;15381203-15381978	REVERSE	181	201606	#NUM!	#NUM!	#NUM!	54.2875	21	21	21	21	21	21	21	21	21	21	21	21	21	21	21	21	570400	803394	572844	1.01923e+06	840081	349388	483695	864770	515341	528703	794493	722712	379802	486603	443000	704179	570400	803394	572844	1.01923e+06
AT1G30380.1	AT1G30380.1	#NUM!	photosystem I subunit K		Chr1	10722325-10723013	FORWARD	130	201606	#NUM!	#NUM!	#NUM!	37.3478	1	1	1	1	1	1	1	1	1	1	1	1	1	1	1	1	657726	186735	277499	857858	490884	303049	658533	621284	179972	489080	566590	785013	877180	541380	677364	175826	657726	186735	277499	857858
AT2G34430.1	AT2G34430.1	#NUM!	light-harvesting chlorophyll-protein complex II subunit B1		Chr2	14524818-14525618	FORWARD	266	201606	#NUM!	#NUM!	#NUM!	47.8349	11	11	11	11	11	11	11	11	11	11	11	10	11	11	11	11	649801	444334	464456	515957	374431	350303	409118	477365	318918	273357	402768	420025	378400	513512	326848	394617	649801	444334	464456	515957
ATCG00490.1	ATCG00490.1	#NUM!	ribulose-bisphosphate carboxylase		ChrC	54958-56397	FORWARD	479	201606	#NUM!	#NUM!	#NUM!	56.6799	64	63	63	64	65	65	64	64	66	66	65	65	64	64	64	65	325749	274999	343768	506584	331015	173028	205756	395643	253541	248592	382826	300727	164717	231577	204885	276665	325749	274999	343768	506584
AT1G07920.1;AT1G07930.1;AT1G07940.1;AT1G07940.2;AT1G07940.3;AT1G07940.4;AT5G60390.1;AT5G60390.2;AT5G60390.3	AT1G07920.1;AT1G07930.1;AT1G07940.1;AT1G07940.2;AT1G07940.3;AT1G07940.4;AT5G60390.1;AT5G60390.2;AT5G60390.3	#NUM!	GTP binding Elongation factor Tu family protein		Chr1;Chr1;Chr1;Chr1;Chr1;Chr1;Chr5;Chr5;Chr5	2455559-2457001;2459014-2460458;2463350-2464792;2463350-2464792;2463350-2464792;2463350-2464792;24289226-24290675;24289226-24290675;24289226-24290675	FORWARD;FORWARD;REVERSE;REVERSE;REVERSE;REVERSE;FORWARD;FORWARD;FORWARD	449	201606	#NUM!	#NUM!	#NUM!	56.7272	22	26	26	25	27	28	27	27	29	27	29	25	25	27	26	27	277598	309836	280454	348181	309159	301381	275943	327447	212972	249809	228407	245147	242965	267024	276872	281237	277598	309836	280454	348181
AT1G03130.1	AT1G03130.1	#NUM!	photosystem I subunit D-2		Chr1	753528-754142	REVERSE	204	201606	#NUM!	#NUM!	#NUM!	54.5336	19	21	21	21	21	21	21	21	21	21	21	21	20	21	21	21	230645	274772	169310	301047	164980	130801	157738	178165	127762	220819	257421	223900	197939	132087	157790	163852	230645	274772	169310	301047
ATCG00280.1	ATCG00280.1	#NUM!	photosystem II reaction center protein C		ChrC	33720-35141	FORWARD	473	201606	#NUM!	#NUM!	#NUM!	53.9841	18	18	18	18	18	18	18	18	18	18	18	18	18	18	18	18	241215	186975	179416	217918	126094	111918	126261	131650	119738	159823	135671	157921	202661	116929	115386	143068	241215	186975	179416	217918
AT3G50820.1	AT3G50820.1	#NUM!	photosystem II subunit O-2		Chr3	18891008-18892311	REVERSE	331	201606	#NUM!	#NUM!	#NUM!	48.3915	21	21	21	21	21	21	21	21	21	21	21	21	21	21	21	20	333811	257344	175410	202370	201093	195164	138079	230283	167859	203681	192867	196313	169351	177234	173602	184931	333811	257344	175410	202370
AT5G16390.1;AT5G16390.2	AT5G16390.1;AT5G16390.2	#NUM!	chloroplastic acetylcoenzyme A carboxylase 1		Chr5	5361098-5363020;5361554-5363020	REVERSE	280;254	201606	#NUM!	#NUM!	#NUM!	44.239	8	10	8	9	9	9	10	9	10	10	9	9	10	9	9	9	195450	228977	93722.4	189097	93464.7	109400	144057	98456.4	116271	163242	153529	172821	100965	83114.6	143017	97333.8	195450	228977	93722.4	189097
ATCG00350.1	ATCG00350.1	#NUM!	Photosystem I%2C PsaA/PsaB protein		ChrC	39605-41857	REVERSE	750	201606	#NUM!	#NUM!	#NUM!	49.4696	16	15	16	15	15	16	16	15	16	15	16	15	16	15	16	16	143733	103679	153021	187828	116882	77296.6	128625	129862	115121	125477	143059	129142	129964	130223	106752	114840	143733	103679	153021	187828
ATCG00570.1	ATCG00570.1	#NUM!	photosystem II reaction center protein F		ChrC	63942-64061	REVERSE	39	201606	#NUM!	#NUM!	#NUM!	40.2679	1	1	1	1	1	1	1	1	1	1	1	1	1	1	1	1	211221	165404	132073	169641	120964	86515.8	94318.9	93766.9	129876	118356	165050	169092	254697	132954	159318	107580	211221	165404	132073	169641
ATCG00580.1	ATCG00580.1	#NUM!	photosystem II reaction center protein E		ChrC	64071-64322	REVERSE	83	201606	#NUM!	#NUM!	#NUM!	43.9847	3	3	3	3	3	3	3	3	3	3	3	3	3	3	3	3	147915	156232	137626	167038	102134	80750.4	105766	107527	90724.3	164870	169315	299842	223376	110278	86039.4	171165	147915	156232	137626	167038
AT1G67090.1	AT1G67090.1	#NUM!	ribulose bisphosphate carboxylase small chain 1A		Chr1	25048465-25049249	REVERSE	180	201606	#NUM!	#NUM!	#NUM!	48.8726	14	13	14	14	14	14	14	14	14	14	14	14	14	14	14	14	98176.6	58471.8	99058.6	155272	82958.8	54691.3	59052.9	128190	52003.2	86851.5	114717	112312	65652.7	74239.4	79933.3	94782.1	98176.6	58471.8	99058.6	155272
AT1G09200.1;AT3G27360.1;AT5G10390.1;AT5G10400.1;AT5G65360.1	AT1G09200.1;AT3G27360.1;AT5G10390.1;AT5G10400.1;AT5G65360.1	#NUM!	Histone superfamily protein		Chr1;Chr3;Chr5;Chr5;Chr5	2971722-2972132;10129459-10129869;3269065-3269475;3270478-3270888;26120099-26120509	REVERSE	136	201606	#NUM!	#NUM!	#NUM!	44.6401	4	6	5	3	5	5	4	4	6	5	5	5	5	6	5	6	115777	76215.7	80208.7	145197	91039.3	57501.4	51754.4	85487.7	66142.7	42777.1	79544.3	113244	81016.8	35839.6	88981.5	116799	115777	76215.7	80208.7	145197
AT5G15530.1	AT5G15530.1	#NUM!	biotin carboxyl carrier protein 2		Chr5	5038955-5040437	FORWARD	255	201606	#NUM!	#NUM!	#NUM!	42.701	9	9	9	9	9	9	9	9	9	9	9	8	9	9	9	9	143139	103648	71093.9	124823	47456	51155.9	45900.7	60158.2	44726.2	86184	61672.9	100549	60520.3	69335.3	64852.6	52732.5	143139	103648	71093.9	124823
AT3G01500.2	AT3G01500.2	#NUM!	carbonic anhydrase 1		Chr3	194853-197873	REVERSE	347	201606	#NUM!	#NUM!	#NUM!	51.918	26	26	25	26	26	27	27	25	26	27	26	26	26	25	25	27	79235.9	93252.6	100631	110681	76496.8	65288.3	66149.5	76770.7	56428.3	68736.8	73403.5	68686	71775	69225.6	71518.4	74138.5	79235.9	93252.6	100631	110681
ATCG00480.1	ATCG00480.1	#NUM!	ATP synthase subunit beta		ChrC	52660-54156	REVERSE	498	201606	#NUM!	#NUM!	#NUM!	52.643	35	35	35	34	35	33	34	35	34	35	35	33	34	35	35	34	87970.6	83948.9	93425.2	104516	60433.4	56548.1	65851.7	70273.1	57693.2	67033.9	75172.3	76575.6	76223.5	65909.8	65605.1	75346.2	87970.6	83948.9	93425.2	104516
ATCG00270.1	ATCG00270.1	#NUM!	photosystem II reaction center protein D		ChrC	32711-33772	FORWARD	353	201606	#NUM!	#NUM!	#NUM!	53.8413	20	21	21	21	21	21	21	21	21	21	21	21	21	21	21	21	123016	89831.5	81328.5	103572	73537.6	71248.2	71676.2	87581.4	55972.8	100235	87580.1	109404	103415	71113.2	84474.2	68215.5	123016	89831.5	81328.5	103572
AT5G01530.1	AT5G01530.1	#NUM!	light harvesting complex photosystem II		Chr5	209084-210243	FORWARD	290	201606	#NUM!	#NUM!	#NUM!	48.2073	5	4	4	4	4	4	5	5	5	5	5	5	5	5	5	5	138604	84371.1	122010	103274	83426.7	70986.2	98948.5	69922.2	77793.4	79343.9	95695.6	89906.8	75694.5	72986.6	59118.2	60494.2	138604	84371.1	122010	103274
ATCG00120.1	ATCG00120.1	#NUM!	ATP synthase subunit alpha		ChrC	9938-11461	REVERSE	507	201606	#NUM!	#NUM!	#NUM!	52.6163	19	20	20	20	20	19	20	20	21	21	20	20	21	19	20	19	99990.4	101090	94920.9	102873	68062.1	64663.8	56639.5	41969.1	66837.7	96363.5	69254.7	70474.3	64988	76353.9	77659.7	60164.6	99990.4	101090	94920.9	102873
AT5G35630.1;AT5G35630.2;AT5G35630.3	AT5G35630.1;AT5G35630.2;AT5G35630.3	#NUM!	glutamine synthetase 2		Chr5	13831220-13833239	FORWARD	430	201606	#NUM!	#NUM!	#NUM!	59.2527	26	27	27	25	27	27	27	27	26	27	26	26	26	26	26	27	101758	65105.2	83920.8	93002.7	68274.1	59046.8	54412	69752.5	46293	54265	59698.1	64468.4	61958.2	66296.9	69777.5	69568.9	101758	65105.2	83920.8	93002.7
AT1G66430.1	AT1G66430.1	#NUM!	pfkB-like carbohydrate kinase family protein		Chr1	24778400-24780393	FORWARD	384	201606	#NUM!	#NUM!	#NUM!	47.0509	1	1	1	1	1	1	1	1	1	1	1	1	1	1	1	1	73798.2	36516.9	82160.8	86021.2	41126	51364.1	71836.7	88714	41706.1	44685.6	59914.9	81345	89493.9	75048.8	49395	60769.9	73798.2	36516.9	82160.8	86021.2
AT3G26650.1	AT3G26650.1	#NUM!	glyceraldehyde 3-phosphate dehydrogenase A subunit		Chr3	9795226-9796848	FORWARD	396	201606	#NUM!	#NUM!	#NUM!	49.3107	10	11	11	11	11	11	11	11	11	11	10	11	11	10	11	11	70253.7	73995.7	78545.7	85584.6	70805.6	48752.3	70113.5	56075.9	58078.7	71065.9	61542.6	66824.5	72287.6	67886	72185.9	84201.5	70253.7	73995.7	78545.7	85584.6
AT4G10340.1	AT4G10340.1	#NUM!	light harvesting complex of photosystem II 5		Chr4	6408200-6409496	FORWARD	280	201606	#NUM!	#NUM!	#NUM!	52.3247	16	16	17	16	16	16	16	16	17	17	16	17	17	17	17	17	90400.5	64761.4	70380.2	85363.1	58021.9	51305.6	48873.9	64343.6	50730.3	56615.2	66859	61888.8	45523.1	55315.1	57793	57212.6	90400.5	64761.4	70380.2	85363.1
AT2G39730.1	AT2G39730.1	#NUM!	rubisco activase		Chr2	16570951-16573345	REVERSE	474	201606	#NUM!	#NUM!	#NUM!	50.5098	40	45	43	44	45	47	47	43	47	47	45	44	43	45	46	43	79705.5	61500.8	63412.6	83037.3	76204.6	69875.8	70575.7	67157.5	54505.3	60164.1	66901.1	66338.7	47384	54602.3	60170.1	62280.5	79705.5	61500.8	63412.6	83037.3
ATCG00710.1	ATCG00710.1	#NUM!	photosystem II reaction center protein H		ChrC	74485-74706	FORWARD	73	201606	#NUM!	#NUM!	#NUM!	39.7112	2	2	2	2	2	2	2	2	2	2	2	2	2	2	2	2	190414	382624	121841	82559.3	111668	172610	76104.4	66174.5	17300.1	73521.5	125550	84586.3	226788	195862	56124.6	62803.5	190414	382624	121841	82559.3
AT2G21330.1	AT2G21330.1	#NUM!	fructose-bisphosphate aldolase 1		Chr2	9128416-9130152	REVERSE	399	201606	#NUM!	#NUM!	#NUM!	51.9635	14	15	15	14	14	15	15	14	15	15	15	15	15	15	15	15	62997.4	45501.7	71189.6	77451.7	50944	40642.2	73012.1	60991.1	47565.8	57463.9	59194.2	52179.9	46373.9	47877.5	59497.5	50153	62997.4	45501.7	71189.6	77451.7
AT4G21280.1;AT4G21280.2	AT4G21280.1;AT4G21280.2	#NUM!	photosystem II subunit QA		Chr4	11334446-11335587	FORWARD	223;224	201606	#NUM!	#NUM!	#NUM!	53.6749	11	11	11	11	11	11	11	11	11	11	11	11	11	11	11	11	113140	94652	66876.9	75912.5	44607.3	50004.6	45122	68543.3	66043.6	54981.1	73746.1	77368.4	90010.8	61746.1	66324	71942.4	113140	94652	66876.9	75912.5
AT1G15820.1	AT1G15820.1	#NUM!	light harvesting complex photosystem II subunit 6		Chr1	5446685-5447676	REVERSE	258	201606	#NUM!	#NUM!	#NUM!	48.7234	15	15	15	14	15	15	15	15	15	15	15	15	15	15	15	15	83079.6	75889.2	70694	74528.1	77790	56486.2	63775.4	77371.6	54570.8	65230.7	76662.8	86799.7	76766.5	95332.2	73720.6	62391.6	83079.6	75889.2	70694	74528.1
ATCG00600.1	ATCG00600.1	#NUM!	PETG		ChrC	65998-66111	FORWARD	37	201606	#NUM!	#NUM!	#NUM!	31.8344	1	1	1	1	1	1	1	1	1	1	1	1	1	1	1	1	63399.2	29640.1	49590.1	69904.7	42918.9	9019.48	46151.6	53069.4	7265.87	40178.2	27916.2	22715.8	21157.2	38440.4	60037.3	53249.2	63399.2	29640.1	49590.1	69904.7
AT3G60750.1;AT3G60750.2	AT3G60750.1;AT3G60750.2	#NUM!	Transketolase		Chr3	22454004-22456824	FORWARD	741;740	201606	#NUM!	#NUM!	#NUM!	51.9562	27	27	29	28	29	29	29	30	30	29	27	29	29	29	30	29	54362.5	58219.1	57061.6	65736.2	52097.6	46466.8	47585.6	41753.5	48578.7	52761.7	49378.8	43254.7	60318.5	47701.2	46905	46578.8	54362.5	58219.1	57061.6	65736.2
AT3G09260.1	AT3G09260.1	#NUM!	Glycosyl hydrolase superfamily protein		Chr3	2840657-2843730	REVERSE	524	201606	#NUM!	#NUM!	#NUM!	53.8574	19	20	20	19	21	20	20	20	21	21	21	21	20	21	20	21	41502.7	41982.7	54884.2	62066.2	39630.1	35948.6	37311.2	43011.2	40034.9	36931.4	38244.4	39899.9	34494.3	41708.1	33881.6	35803.7	41502.7	41982.7	54884.2	62066.2
AT1G56190.1;AT1G56190.2	AT1G56190.1;AT1G56190.2	#NUM!	Phosphoglycerate kinase family protein		Chr1	21028403-21030454;21028622-21030454	FORWARD	478;405	201606	#NUM!	#NUM!	#NUM!	50.3334	19	19	19	20	20	19	20	19	20	20	19	20	20	20	20	20	57255.5	54977.1	63734.2	60833.9	47287.6	57612	47126.5	49021.1	37929.3	44366.5	47740.4	53722.9	48510.3	50442.5	51086	63899.7	57255.5	54977.1	63734.2	60833.9
AT1G04480.1;AT2G33370.1;AT2G33370.2;AT3G04400.1;AT3G04400.2	AT1G04480.1;AT2G33370.1;AT2G33370.2;AT3G04400.1;AT3G04400.2	#NUM!	Ribosomal protein L14p/L23e family protein		Chr1;Chr2;Chr2;Chr3;Chr3	1216110-1217257;14143718-14144644;14143718-14144270;1167339-1168308;1167611-1168308	FORWARD;REVERSE;REVERSE;FORWARD;FORWARD	140;140;125;140;125	201606	#NUM!	#NUM!	#NUM!	44.2616	5	6	6	6	6	6	6	6	6	6	6	5	6	6	5	6	58246.7	60512.2	39648.9	60238.4	47012.2	43176.4	32381.7	43083.4	34640.6	40164.4	46138.7	42210.8	29479	38166.3	41715.5	39490.8	58246.7	60512.2	39648.9	60238.4
AT3G51600.1	AT3G51600.1	#NUM!	lipid transfer protein 5		Chr3	19138661-19139124	REVERSE	118	201606	#NUM!	#NUM!	#NUM!	31.7819	1	1	1	1	1	1	1	1	1	1	1	1	1	1	1	1	95261.5	51788.9	37453.6	60055.2	85923	30331.5	73785.3	26435.6	49554.9	7111.97	12036.5	72061.9	25324.7	44479.4	59561.6	71517.6	95261.5	51788.9	37453.6	60055.2
AT1G23310.1	AT1G23310.1	#NUM!	glutamate			glyoxylate	aminotransferase | Chr1:8268720-8271329 REVERSE	481	201606	#NUM!	#NUM!	#NUM!	54.4647	14	14	15	16	16	15	16	15	16	16	15	16	15	16	16	15	28266.3	30078	32876.3	58932.3	31634.1	40747.6	31546.7	38338.3	22916.9	26374.4	27009.4	26681.5	38316.3	28836.6	36629.7	33131.2	28266.3	30078	32876.3	58932.3
AT3G02080.1;AT5G15520.1	AT3G02080.1;AT5G15520.1	#NUM!	Ribosomal protein S19e family protein		Chr3;Chr5	364138-365161;5037242-5038136	REVERSE	143	201606	#NUM!	#NUM!	#NUM!	40.0326	6	7	7	5	7	7	7	6	7	6	7	6	7	7	7	7	66345.7	47293.4	38000.5	57217.5	36130.4	45134.6	38638.9	40047.3	35502.4	36325.9	48486.2	34101.9	34165	44835.3	46243.4	40267.7	66345.7	47293.4	38000.5	57217.5
AT5G15200.1	AT5G15200.1	#NUM!	Ribosomal protein S4		Chr5	4935124-4936334	REVERSE	198	201606	#NUM!	#NUM!	#NUM!	55.0834	13	14	14	13	13	14	14	14	14	14	14	14	14	14	14	14	54847	59784	45530	56878.1	39843.5	43535.3	29966.5	45246.2	39804	43572.7	39359.1	44860	36631.2	39471.6	35301.7	38436.3	54847	59784	45530	56878.1
AT2G31610.1	AT2G31610.1	#NUM!	Ribosomal protein S3 family protein		Chr2	13450384-13451669	FORWARD	250	201606	#NUM!	#NUM!	#NUM!	53.5717	20	21	21	20	22	21	22	22	22	22	22	22	21	22	21	21	90005.5	78331.1	67077.6	55942.8	64196.5	52464.4	46642.8	64172.6	54433.4	49858.1	61323.1	52662.5	60549.3	47059.8	45718.5	40364.2	90005.5	78331.1	67077.6	55942.8
AT1G29910.1;AT1G29920.1;AT1G29930.1;AT2G34420.1	AT1G29910.1;AT1G29920.1;AT1G29930.1;AT2G34420.1	#NUM!	chlorophyll A/B binding protein 3;chlorophyll A/B-binding protein 2;chlorophyll A/B binding protein 1;photosystem II light harvesting complex protein B1B2		Chr1;Chr1;Chr1;Chr2	10472443-10473246;10475089-10475892;10478071-10478874;14522716-14523513	REVERSE;REVERSE;FORWARD;REVERSE	267;267;267;265	201606	#NUM!	#NUM!	#NUM!	49.7595	2	3	3	3	2	2	2	3	3	3	3	2	2	2	3	3	25364	57985.3	31755	55402.2	20987.6	35235.2	63791.7	21518.5	17873	34111.2	11323.7	13404.1	41123.2	21792	26899.8	27644.2	25364	57985.3	31755	55402.2
ATCG00540.1	ATCG00540.1	#NUM!	photosynthetic electron transfer A		ChrC	61657-62619	FORWARD	320	201606	#NUM!	#NUM!	#NUM!	54.0925	21	21	21	21	21	21	20	21	21	21	21	21	21	21	21	21	53691.2	49384.1	39910.8	55380.5	34375.5	26847.4	32057.1	33569.9	38982.5	40740.1	37500.8	43758	36923.4	35429.7	34438.4	42707.3	53691.2	49384.1	39910.8	55380.5
AT1G56070.1;AT1G56070.2;AT1G56070.3	AT1G56070.1;AT1G56070.2;AT1G56070.3	#NUM!	Ribosomal protein S5/Elongation factor G/III/V family protein		Chr1	20968245-20971077	REVERSE	843	201606	#NUM!	#NUM!	#NUM!	59.2527	37	39	40	38	41	41	41	41	39	41	39	36	40	39	40	40	39822.7	43858.6	52662.9	54247.3	58431.9	53996.4	57684	67274.3	43021.4	48320.7	49295.2	43353.5	39169.1	50061.3	47511.1	51574.6	39822.7	43858.6	52662.9	54247.3
AT3G60770.1;AT4G00100.1	AT3G60770.1;AT4G00100.1	#NUM!	Ribosomal protein S13/S15;ribosomal protein S13A		Chr3;Chr4	22460525-22461656;37172-38123	REVERSE;FORWARD	151	201606	#NUM!	#NUM!	#NUM!	51.3782	12	12	12	11	12	12	12	12	12	12	12	12	12	12	12	12	57534.4	50153.1	48708.8	51907.7	43469.8	43215.8	50774.3	48288.3	39825.9	42092.6	43858.1	59182	38653.7	48335.6	56145.4	40770.4	57534.4	50153.1	48708.8	51907.7
AT1G12900.1;AT1G12900.3;AT1G12900.4;AT1G12900.5	AT1G12900.1;AT1G12900.3;AT1G12900.4;AT1G12900.5	#NUM!	glyceraldehyde 3-phosphate dehydrogenase A subunit 2		Chr1	4392634-4394283;4392634-4393850;4392634-4393850;4392634-4394409	REVERSE	399;350;350;441	201606	#NUM!	#NUM!	#NUM!	52.0283	17	19	19	18	18	18	19	18	18	19	18	17	18	18	19	19	49048.3	37199.5	50744.5	51349.2	43596.5	29527.9	42090.1	32132	35105.7	40231	36703.2	44447.2	28233.9	37063.6	41115.5	36835.7	49048.3	37199.5	50744.5	51349.2
AT3G01290.1	AT3G01290.1	#NUM!	SPFH/Band 7/PHB domain-containing membrane-associated protein family		Chr3	88252-89356	REVERSE	285	201606	#NUM!	#NUM!	#NUM!	50.7168	6	7	6	5	7	7	7	7	6	7	7	7	7	7	6	7	81341.5	53233.2	58316.3	51171.7	94665.3	94237.2	82167.8	112637	27898	65043.7	45082.3	63273.5	44195.2	54218.7	23779	48433.8	81341.5	53233.2	58316.3	51171.7
AT4G24280.1	AT4G24280.1	#NUM!	chloroplast heat shock protein 70-1		Chr4	12590094-12593437	FORWARD	718	201606	#NUM!	#NUM!	#NUM!	54.5663	18	20	21	18	22	20	19	20	20	22	19	19	22	21	21	21	65677.6	42293.6	50457	49820.9	42489.4	39953	38147.9	40235	36315.9	35206.9	37705.4	38296.9	56052	49240.3	40670.6	39100.8	65677.6	42293.6	50457	49820.9
AT1G03090.2	AT1G03090.2	#NUM!	methylcrotonyl-CoA carboxylase alpha chain		Chr1	739715-743819	FORWARD	734	201606	#NUM!	#NUM!	#NUM!	54.3385	44	45	46	43	45	44	45	43	45	45	46	45	45	47	46	45	53935.7	61076.8	40857.7	49129.5	28028	45853.1	35493.4	28543.2	31755.1	43405.8	45497	48820.8	35508.1	48529.5	45437.6	39663.4	53935.7	61076.8	40857.7	49129.5
ATCG01060.1	ATCG01060.1	#NUM!	iron-sulfur cluster binding%3Belectron carriers%3B4 iron%2C 4 sulfur cluster binding protein		ChrC	117318-117563	REVERSE	81	201606	#NUM!	#NUM!	#NUM!	49.7909	10	11	11	11	11	11	11	11	11	11	11	11	11	11	11	11	50350.7	33796.1	41513.4	48421.7	31046.1	26409.8	29813.8	32975.9	33417.8	50884.5	47666	46673.1	39685.8	33286.4	43924.4	37431.3	50350.7	33796.1	41513.4	48421.7
AT5G44020.1	AT5G44020.1	#NUM!	HAD superfamily%2C subfamily IIIB acid phosphatase		Chr5	17712433-17714046	FORWARD	272	201606	#NUM!	#NUM!	#NUM!	53.4093	10	11	12	10	12	12	12	12	12	12	12	10	10	11	11	12	35285	48065.4	39153.1	47594	43652.7	37345.9	51312.6	40178.3	38406.7	40524.9	37036.6	33236.3	33092.2	41725.7	39446.3	42933.5	35285	48065.4	39153.1	47594
AT1G62380.1	AT1G62380.1	#NUM!	ACC oxidase 2		Chr1	23082340-23084068	FORWARD	320	201606	#NUM!	#NUM!	#NUM!	49.8503	9	9	10	8	10	10	10	10	10	10	10	10	10	10	9	9	45075.6	47241.4	46206.4	45028.8	101731	123190	107941	119006	67553.8	65009.3	66122.2	69000.2	59109.1	74097.3	67441.4	64550.2	45075.6	47241.4	46206.4	45028.8
AT3G45980.1	AT3G45980.1	#NUM!	Histone superfamily protein		Chr3	16897492-16897944	REVERSE	150	201606	#NUM!	#NUM!	#NUM!	57.4005	3	3	4	3	3	4	3	3	4	3	3	3	4	4	4	3	143259	45517.8	75840.2	44864	61142.6	63704.9	88842.9	44025.7	22788.5	39208.4	46751.6	58808.4	66674.2	35214.8	18123.2	35075.9	143259	45517.8	75840.2	44864
AT2G38540.1	AT2G38540.1	#NUM!	lipid transfer protein 1		Chr2	16130418-16130893	FORWARD	118	201606	#NUM!	#NUM!	#NUM!	45.9179	3	3	3	3	3	3	3	3	3	3	3	3	3	3	3	3	41399	23348.2	37858.6	44733.6	27020.9	25606.9	24634.4	24523.9	10639.9	13385	8225.13	15278.6	29898.2	27680.9	29917.1	38416	41399	23348.2	37858.6	44733.6
AT5G66420.1;AT5G66420.2	AT5G66420.1;AT5G66420.2	#NUM!	TIM-barrel signal transduction protein		Chr5	26521893-26524537;26521893-26524986	REVERSE	655;754	201606	#NUM!	#NUM!	#NUM!	30.1762	1	2	3	3	3	2	2	3	3	2	2	2	2	2	2	2	69601.1	34432.7	31399.1	44633.9	45078	38270.6	24516.3	39279.2	38129.5	38848.4	50337.7	45816.3	48959.2	36913.7	46975.9	39206.5	69601.1	34432.7	31399.1	44633.9
ATCG00020.1	ATCG00020.1	#NUM!	photosystem II reaction center protein A		ChrC	383-1444	REVERSE	353	201606	#NUM!	#NUM!	#NUM!	53.5499	19	19	19	19	19	19	19	19	19	19	19	19	19	18	19	19	42902.9	41276.6	33926.7	43349.3	26016.2	25431.4	24817	28503.3	21117.1	26176.2	32013.7	30774.5	28271.6	27776.1	29325.7	26471.4	42902.9	41276.6	33926.7	43349.3
AT1G66270.1;AT1G66270.2	AT1G66270.1;AT1G66270.2	#NUM!	Glycosyl hydrolase superfamily protein		Chr1	24700110-24702995	REVERSE	524;522	201606	#NUM!	#NUM!	#NUM!	52.7714	9	9	10	8	10	11	11	10	9	11	10	10	11	11	10	10	36671.8	41845.4	43489.7	42615.1	30958	30980.4	32308.2	34464.4	23441.2	28135.8	30408.1	23508.1	25309	31069.2	24932.3	35976.8	36671.8	41845.4	43489.7	42615.1
AT1G07770.1;AT1G07770.2;AT1G07770.3;AT5G59850.1	AT1G07770.1;AT1G07770.2;AT1G07770.3;AT5G59850.1	#NUM!	ribosomal protein S15A;ribosomal protein S15A;ribosomal protein S15A;Ribosomal protein S8 family protein		Chr1;Chr1;Chr1;Chr5	2408413-2409065;2408413-2409065;2408413-2409065;24112499-24113084	REVERSE	130	201606	#NUM!	#NUM!	#NUM!	48.6497	7	8	8	7	7	8	8	7	8	8	8	7	8	8	7	8	43633.4	44577.5	30133.9	41242.6	30541.3	28468.6	31820.5	27555.9	31512.6	42842.3	41072.7	47367.1	39538.1	32075.4	34201.5	33057.9	43633.4	44577.5	30133.9	41242.6
AT5G27850.1	AT5G27850.1	#NUM!	Ribosomal protein L18e/L15 superfamily protein		Chr5	9873169-9874297	FORWARD	187	201606	#NUM!	#NUM!	#NUM!	59.2527	15	16	15	15	16	16	15	15	16	15	14	15	16	15	15	15	48074.5	36671.8	27050.5	40748.6	27227.4	29946.1	26786.6	32274.9	35333.8	30146.9	34930.4	41036	32055.9	33603.8	39036.3	35133.1	48074.5	36671.8	27050.5	40748.6
AT3G08580.1;AT3G08580.2	AT3G08580.1;AT3G08580.2	#NUM!	ADP/ATP carrier 1		Chr3	2605706-2607030	REVERSE	381	201606	#NUM!	#NUM!	#NUM!	48.2291	15	15	15	14	15	15	15	15	15	15	15	14	15	15	15	14	40525.3	37743.9	30601.1	40183.2	26253.6	24429.3	28261.9	30149.4	26060	23818.2	25739.8	28335.1	22936.6	26538.4	19104.5	21846.9	40525.3	37743.9	30601.1	40183.2
AT5G63190.1;AT5G63190.2	AT5G63190.1;AT5G63190.2	#NUM!	MA3 domain-containing protein		Chr5	25346145-25348563	FORWARD	702	201606	#NUM!	#NUM!	#NUM!	48.7484	2	2	1	2	2	2	2	2	2	2	2	1	2	2	2	2	89828.9	24308.2	79887	39609.7	49995.1	14050	29176.7	20565.2	53305.6	52653.6	75575.1	119522	17635.8	48162	52444.1	68093	89828.9	24308.2	79887	39609.7
AT1G04410.1	AT1G04410.1	#NUM!	Lactate/malate dehydrogenase family protein		Chr1	1189418-1191267	REVERSE	332	201606	#NUM!	#NUM!	#NUM!	52.1129	11	13	12	12	13	13	13	12	13	13	12	13	13	13	12	13	40701.9	28981.3	32758.3	38591.7	39597.6	36536	40613	43236.5	28567.9	29863.3	39366.6	42600.8	30497.6	34420.4	32400.6	34449.9	40701.9	28981.3	32758.3	38591.7
AT4G05180.1;AT4G05180.2	AT4G05180.1;AT4G05180.2	#NUM!	photosystem II subunit Q-2		Chr4	2672093-2673170	REVERSE	230	201606	#NUM!	#NUM!	#NUM!	50.5869	14	14	14	14	14	14	14	14	14	14	14	14	14	14	14	14	45793	36469.2	35656.5	38503.5	27176.3	27443.9	23724.2	36517.5	24559.2	34453.4	32272.5	37397.8	32404.6	30627	32073.1	32199.2	45793	36469.2	35656.5	38503.5
AT3G22230.1	AT3G22230.1	#NUM!	Ribosomal L27e protein family		Chr3	7844136-7844543	REVERSE	135	201606	#NUM!	#NUM!	#NUM!	49.7253	5	5	5	5	5	5	5	5	5	5	5	5	5	5	5	5	48057.6	42933.7	32665.7	37172.6	34681.7	33616.2	39656	32228.1	39892.4	29791.2	42613	45466.1	28779.6	45452.9	42215.8	36704.6	48057.6	42933.7	32665.7	37172.6
AT3G12780.1	AT3G12780.1	#NUM!	phosphoglycerate kinase 1		Chr3	4061127-4063140	REVERSE	481	201606	#NUM!	#NUM!	#NUM!	48.3579	11	10	10	11	11	11	12	12	12	12	12	11	12	12	12	12	35349.3	25635.1	23619.4	37155.9	20189.3	19175.2	23091.7	22796.7	29167.1	28329.1	36024	31603.4	30594.5	24998.6	27602.8	32740.5	35349.3	25635.1	23619.4	37155.9
AT1G43170.1;AT1G43170.2;AT1G43170.3;AT1G43170.5;AT1G43170.6;AT1G43170.7;AT1G43170.8;AT1G43170.9	AT1G43170.1;AT1G43170.2;AT1G43170.3;AT1G43170.5;AT1G43170.6;AT1G43170.7;AT1G43170.8;AT1G43170.9	#NUM!	ribosomal protein 1		Chr1	16266992-16268631	FORWARD	389	201606	#NUM!	#NUM!	#NUM!	53.5494	21	22	24	20	22	21	23	22	24	23	23	22	21	24	23	24	41815.6	35854.3	40189	36650.3	42338.2	36285	35213.4	34094.6	25870.4	27098.4	26636.7	29017.5	31524.8	42189.3	29068.8	30511.9	41815.6	35854.3	40189	36650.3
AT1G08880.1;AT1G51060.1;AT1G54690.1;AT3G20670.1;AT4G27230.1;AT4G27230.2;AT5G54640.1	AT1G08880.1;AT1G51060.1;AT1G54690.1;AT3G20670.1;AT4G27230.1;AT4G27230.2;AT5G54640.1	#NUM!	Histone superfamily protein;histone H2A 10;gamma histone variant H2AX;histone H2A 13;histone H2A 2;histone H2A 2;Histone superfamily protein		Chr1;Chr1;Chr1;Chr3;Chr4;Chr4;Chr5	2847144-2847676;18926948-18927443;20414607-20415206;7229472-7229963;13637515-13638325;13637515-13638325;22196540-22197279	REVERSE;FORWARD;REVERSE;FORWARD;REVERSE;REVERSE;FORWARD	142;132;142;132;131;131;130	201606	#NUM!	#NUM!	#NUM!	34.3066	1	1	1	1	1	1	1	1	1	1	1	1	1	1	1	1	23872.6	20058	23337.3	36353.3	13446.7	14102.3	20867.1	20155.9	13731.8	13759.4	9007	19984.3	19814.9	20259.5	9180.04	13742.4	23872.6	20058	23337.3	36353.3
AT1G54010.1	AT1G54010.1	#NUM!	GDSL-like Lipase/Acylhydrolase superfamily protein		Chr1	20158854-20160747	REVERSE	386	201606	#NUM!	#NUM!	#NUM!	58.0725	8	9	8	8	9	9	9	8	9	9	9	8	9	9	8	9	45759.4	40321.8	27379.7	35991.7	19121.1	19094.6	19166.9	20605.2	23834.8	24984.2	24417.2	29944	26402	30700.2	23329	23686	45759.4	40321.8	27379.7	35991.7
AT1G36160.1;AT1G36160.2	AT1G36160.1;AT1G36160.2	#NUM!	acetyl-CoA carboxylase 1		Chr1	13534196-13543773	FORWARD	2254	201606	#NUM!	#NUM!	#NUM!	54.7057	65	69	70	68	70	71	71	59	68	74	74	70	64	74	72	72	33601.4	20892.2	19291.8	35501.6	17346.5	19259.9	31201.4	10281.4	16108.4	35987.6	67872.4	39011.4	14279.8	56093.2	55310.2	16726.9	33601.4	20892.2	19291.8	35501.6
AT2G46820.1;AT2G46820.2	AT2G46820.1;AT2G46820.2	#NUM!	photosystem I P subunit		Chr2	19243729-19244870	FORWARD	174	201606	#NUM!	#NUM!	#NUM!	39.0127	3	3	3	3	3	3	3	3	3	3	3	3	3	3	3	3	27047.9	17879.3	11709.7	35390.7	9491.76	10916.7	13574.5	20056.3	15545.3	12999.2	12290.2	16112.9	26253.6	8012.87	18895.2	18373.1	27047.9	17879.3	11709.7	35390.7
AT1G65930.1	AT1G65930.1	#NUM!	cytosolic NADP+-dependent isocitrate dehydrogenase		Chr1	24539088-24541861	FORWARD	410	201606	#NUM!	#NUM!	#NUM!	56.7993	13	13	14	13	14	14	13	14	13	14	14	14	14	14	14	14	26470.5	24815	28781.7	35092.6	27046.3	24750.3	26978.2	28323.2	19506.5	17594.5	20169.9	16987.9	26688.1	19394.1	19414.3	20603.1	26470.5	24815	28781.7	35092.6
AT3G11630.1	AT3G11630.1	#NUM!	Thioredoxin superfamily protein		Chr3	3672189-3673937	FORWARD	266	201606	#NUM!	#NUM!	#NUM!	47.7634	6	5	6	6	6	6	6	6	6	5	6	5	6	5	6	6	32688	23467.6	26952.9	34895.3	26016.9	27440.5	20369.1	30079.1	15568.6	16131.3	23567.3	21862.3	21381.7	27860.4	23520	25482.4	32688	23467.6	26952.9	34895.3
AT3G55800.1	AT3G55800.1	#NUM!	sedoheptulose-bisphosphatase		Chr3	20709640-20711421	FORWARD	393	201606	#NUM!	#NUM!	#NUM!	50.641	9	9	9	9	9	9	9	9	9	9	9	9	9	9	9	9	29171.9	27658.9	35266	34811.8	26519.2	28041.8	22436.2	26103.3	23890.3	28065.8	25077.1	33395.5	23772	31469	26166.8	33110.2	29171.9	27658.9	35266	34811.8
AT3G63160.1	AT3G63160.1	#NUM!	outer envelope membrane protein		Chr3	23333773-23333982	REVERSE	69	201606	#NUM!	#NUM!	#NUM!	37.4813	1	1	1	1	1	1	1	1	1	1	1	1	1	1	1	1	31434.3	18895.6	17781.4	34212.9	13716	5853.27	7569.84	19837.9	9907.51	19478.6	19757.6	28205.3	17542.7	16695.8	26862.1	20472.4	31434.3	18895.6	17781.4	34212.9
AT2G07698.1;ATMG01190.1	AT2G07698.1;ATMG01190.1	#NUM!	ATPase%2C F1 complex%2C alpha subunit protein;ATP synthase subunit 1		Chr2;ChrM	3361474-3364028;302166-303689	FORWARD;REVERSE	777;507	201606	#NUM!	#NUM!	#NUM!	47.0496	11	11	10	8	11	11	10	9	11	11	11	10	10	11	10	10	28709	25349.1	22510.4	34211.8	22241.5	12979.3	17243.7	21499.9	20552.2	18750.5	16936	21893.4	12886.1	22267.6	18913.4	16818.3	28709	25349.1	22510.4	34211.8
AT2G17360.1;AT5G07090.1;AT5G07090.2;AT5G07090.3	AT2G17360.1;AT5G07090.1;AT5G07090.2;AT5G07090.3	#NUM!	Ribosomal protein S4 (RPS4A) family protein		Chr2;Chr5;Chr5;Chr5	7546598-7548138;2202410-2203805;2202783-2203805;2202783-2203805	FORWARD	261;262;244;244	201606	#NUM!	#NUM!	#NUM!	53.9909	17	18	18	19	18	19	18	18	19	19	19	16	19	17	19	19	40606.8	33701.2	36088.1	33035.6	24482.9	25618.8	30014.8	35266.6	31042.1	29624.3	24124.4	37505.2	28318.1	35127.5	30489.9	24661.3	40606.8	33701.2	36088.1	33035.6
AT3G17390.1	AT3G17390.1	#NUM!	S-adenosylmethionine synthetase family protein		Chr3	5952484-5953665	REVERSE	393	201606	#NUM!	#NUM!	#NUM!	50.9741	12	12	11	11	11	13	11	13	11	13	12	11	11	12	11	13	19274.6	19882.9	16798.9	32931	17032.2	24173.6	22931.7	18193.9	12431.5	15341.2	16636.7	17808.7	11576.3	15892.5	15959.8	14891.8	19274.6	19882.9	16798.9	32931
ATCG00340.1	ATCG00340.1	#NUM!	Photosystem I%2C PsaA/PsaB protein		ChrC	37375-39579	REVERSE	734	201606	#NUM!	#NUM!	#NUM!	48.9321	10	10	10	10	10	10	9	10	10	10	10	9	10	10	10	10	27674.6	24779.3	26406.5	32860.2	23974.1	18459.4	22537.4	27888.4	16042.7	19047.2	23228.6	20050.5	21448.8	24846.6	23311.5	22255.6	27674.6	24779.3	26406.5	32860.2
AT1G22780.1;AT1G34030.1;AT4G09800.1	AT1G22780.1;AT1G34030.1;AT4G09800.1	#NUM!	Ribosomal protein S13/S18 family;Ribosomal protein S13/S18 family;S18 ribosomal protein		Chr1;Chr1;Chr4	8067990-8069163;12370285-12371465;6173818-6174963	FORWARD;REVERSE;FORWARD	152	201606	#NUM!	#NUM!	#NUM!	46.8692	7	8	8	7	8	8	8	8	8	8	8	8	8	8	8	8	28566.9	27669.9	25500.6	32377.5	24364.7	18811	17520.9	19989	19513.1	17821.7	25945.9	27488.5	22578	19177.2	24478.2	19769.9	28566.9	27669.9	25500.6	32377.5
ATCG00900.1;ATCG01240.1	ATCG00900.1;ATCG01240.1	#NUM!	Ribosomal protein S7p/S5e family protein;ribosomal protein S7		ChrC	97478-97945;140704-141171	REVERSE;FORWARD	155	201606	#NUM!	#NUM!	#NUM!	51.5234	7	8	8	8	8	8	8	7	8	8	8	7	8	8	8	8	41095.7	30988.8	24108.5	32069.1	22645.7	23449.2	21391.9	18427.6	22650.2	26434.2	25625.8	36300.3	28293	27559	29864.7	25007.1	41095.7	30988.8	24108.5	32069.1
AT3G05560.1;AT3G05560.2;AT3G05560.3	AT3G05560.1;AT3G05560.2;AT3G05560.3	#NUM!	Ribosomal L22e protein family		Chr3	1614641-1615204	FORWARD	124	201606	#NUM!	#NUM!	#NUM!	40.5877	1	1	1	1	1	1	1	1	1	1	1	1	1	1	1	1	8719.87	26519.2	18511.4	32004.2	10626.7	21066.3	5961.96	12069.2	19697.6	21148.7	20936.5	26906.8	25772.9	14795.3	14963.2	23313.9	8719.87	26519.2	18511.4	32004.2
AT3G08940.2	AT3G08940.2	#NUM!	light harvesting complex photosystem II		Chr3	2717717-2718665	FORWARD	287	201606	#NUM!	#NUM!	#NUM!	54.1863	10	12	12	10	11	11	10	11	11	10	12	10	11	12	11	10	29413.1	31884.1	26723.1	30855.7	19107.3	18320.4	14437	16585.4	17285.6	17766.4	21036.1	19947.1	15295.1	18856.5	17239	16034.7	29413.1	31884.1	26723.1	30855.7
AT2G37190.1;AT3G53430.1	AT2G37190.1;AT3G53430.1	#NUM!	Ribosomal protein L11 family protein		Chr2;Chr3	15619559-15620059;19809895-19810395	REVERSE	166	201606	#NUM!	#NUM!	#NUM!	49.103	7	8	7	7	8	8	7	7	7	7	8	6	7	8	7	7	63297.9	59065.3	53870.3	30744.7	42371.2	16474.1	39729.4	54182.5	37925.2	40290.4	31809.9	48110.9	40423	47323.1	28117.4	38495.1	63297.9	59065.3	53870.3	30744.7
AT4G37930.1	AT4G37930.1	#NUM!	serine transhydroxymethyltransferase 1		Chr4	17831891-17834742	REVERSE	517	201606	#NUM!	#NUM!	#NUM!	55.1953	17	18	19	20	20	20	20	20	20	20	20	19	20	20	20	20	24332.2	15232.5	22724.3	30536.4	21585.8	25859.8	27134.9	18358.2	17690.6	18935.3	24200.5	23721.2	20694	17221.7	25262.9	24458.2	24332.2	15232.5	22724.3	30536.4
AT3G14415.1;AT3G14415.2;AT3G14415.3	AT3G14415.1;AT3G14415.2;AT3G14415.3	#NUM!	Aldolase-type TIM barrel family protein		Chr3	4818667-4820748	FORWARD	367;373;367	201606	#NUM!	#NUM!	#NUM!	56.9011	20	20	21	21	22	22	22	20	22	22	22	22	22	22	21	22	29053.8	20866.9	31565.3	30532.6	23030.8	24902.8	25614.5	22856	24340.2	20940.8	22599.3	23477	29350	21461.2	24383.9	24030.7	29053.8	20866.9	31565.3	30532.6
AT3G52930.1	AT3G52930.1	#NUM!	Aldolase superfamily protein		Chr3	19627383-19628874	REVERSE	358	201606	#NUM!	#NUM!	#NUM!	53.6394	13	16	16	15	15	14	15	16	16	16	15	15	15	16	15	15	22185.3	20884	26509.2	29972.9	19416.5	13979.5	15732.8	13794.3	17142.8	20626.3	17246.5	18678	14172.4	15380.8	14049.2	15703.3	22185.3	20884	26509.2	29972.9
AT5G14740.2;AT5G14740.6;AT5G14740.7;AT5G14740.8;AT5G14740.9	AT5G14740.2;AT5G14740.6;AT5G14740.7;AT5G14740.8;AT5G14740.9	#NUM!	carbonic anhydrase 2		Chr5	4760536-4762382	FORWARD	259	201606	#NUM!	#NUM!	#NUM!	51.7205	11	12	12	12	13	13	12	13	12	13	12	11	13	12	12	13	34998.6	21801.3	26871.5	29946.2	26836.5	21009.9	20668.1	21523	22443.5	20763.9	15485	15933.2	19239.8	18874	19675.5	19448.5	34998.6	21801.3	26871.5	29946.2
AT1G13440.1	AT1G13440.1	#NUM!	glyceraldehyde-3-phosphate dehydrogenase C2		Chr1	4608465-4610494	REVERSE	338	201606	#NUM!	#NUM!	#NUM!	51.0191	29	28	28	27	30	30	31	29	31	31	31	30	31	31	30	31	30918.9	29765	26313.7	29820.8	26742.9	24039.3	28668.4	25935	22869.8	22838.1	25105.3	28260.4	27610.4	28078.6	29153.3	28410.9	30918.9	29765	26313.7	29820.8
ATCG00470.1	ATCG00470.1	#NUM!	ATP synthase epsilon chain		ChrC	52265-52663	REVERSE	132	201606	#NUM!	#NUM!	#NUM!	50.6655	5	5	5	5	5	5	5	5	5	5	5	5	4	5	5	5	25519.5	29990.5	20654.4	29514.9	11566.5	8495.54	11396.8	10342.9	9374.08	15186.5	18879.6	24395.3	11867.9	13507.9	16566.4	17296.7	25519.5	29990.5	20654.4	29514.9
AT4G16720.1;AT4G17390.1	AT4G16720.1;AT4G17390.1	#NUM!	Ribosomal protein L23/L15e family protein		Chr4	9400156-9401315;9714407-9715545	REVERSE	204	201606	#NUM!	#NUM!	#NUM!	51.4755	4	5	5	6	6	6	6	6	6	6	6	5	5	6	6	6	28176.8	19098.9	20412.7	29492.9	13728.3	16062.5	22928.8	25079.1	19482.7	14783.4	29309.2	19406.5	23615	21825.1	17561.7	28411.7	28176.8	19098.9	20412.7	29492.9
ATCG00680.1	ATCG00680.1	#NUM!	photosystem II reaction center protein B		ChrC	72371-73897	FORWARD	508	201606	#NUM!	#NUM!	#NUM!	47.9635	19	19	20	20	20	20	19	19	20	19	20	20	20	20	19	20	32542.2	22215.9	18147.8	28488.4	20943.6	16910.8	20369.1	18497.7	15195.8	16923.5	18551.3	24212.1	22159.4	14539.3	15181.3	18361.2	32542.2	22215.9	18147.8	28488.4
AT4G13940.1	AT4G13940.1	#NUM!	S-adenosyl-L-homocysteine hydrolase		Chr4	8054931-8056676	FORWARD	485	201606	#NUM!	#NUM!	#NUM!	57.3232	21	23	23	21	23	23	23	23	23	23	23	22	22	23	23	22	24198.3	25132.5	27789.3	27811.7	19599.5	18334	22783	21034	17891.7	17824.7	17880.2	18737.8	15255.1	18269.9	18791.3	23674.3	24198.3	25132.5	27789.3	27811.7
AT4G33510.1	AT4G33510.1	#NUM!	3-deoxy-d-arabino-heptulosonate 7-phosphate synthase		Chr4	16116496-16118549	FORWARD	507	201606	#NUM!	#NUM!	#NUM!	59.2527	6	8	9	8	9	9	9	9	9	9	9	9	8	9	9	9	18587.6	20752.5	25151.8	26722.7	37602.5	57199.2	55069.6	51290.9	36649.5	40955.5	37751.5	36811.9	39730	31940	46832.7	51382.1	18587.6	20752.5	25151.8	26722.7
AT2G28950.1;AT2G40610.1	AT2G28950.1;AT2G40610.1	#NUM!	expansin A6;expansin A8		Chr2	12431840-12433482;16949121-16950472	REVERSE	257;253	201606	#NUM!	#NUM!	#NUM!	36.6421	1	1	1	1	1	1	1	1	1	1	1	1	1	1	1	1	28699.2	26657.2	17970.9	26324.9	16659.4	14693.3	18827.1	34178.3	15211.9	23981.5	29991.1	29320.6	21965.6	34100.5	30986.9	24846.7	28699.2	26657.2	17970.9	26324.9
AT5G10160.1	AT5G10160.1	#NUM!	Thioesterase superfamily protein		Chr5	3185819-3187159	FORWARD	219	201606	#NUM!	#NUM!	#NUM!	45.2829	6	6	6	5	6	6	6	6	6	6	6	6	6	6	6	6	48554.9	24760.1	26613.7	26180.9	25651.2	17575.6	13518.4	21936.5	19168.1	15872.3	20201.7	16705.5	18300.2	26406.4	25563.9	23013.9	48554.9	24760.1	26613.7	26180.9
AT3G44890.1	AT3G44890.1	#NUM!	ribosomal protein L9		Chr3	16386505-16387963	FORWARD	197	201606	#NUM!	#NUM!	#NUM!	54.5404	9	9	9	9	9	9	9	8	9	9	9	9	9	9	9	9	34378.6	26464.3	22569.9	25915.7	19704.5	21703.5	13891.4	18774.6	16688.2	21353.2	25894.2	21590.3	16827.7	22033.7	28318.5	22018.5	34378.6	26464.3	22569.9	25915.7
AT3G15360.1	AT3G15360.1	#NUM!	thioredoxin M-type 4		Chr3	5188448-5189457	FORWARD	193	201606	#NUM!	#NUM!	#NUM!	45.4806	2	2	2	2	2	2	2	2	2	2	2	2	2	2	2	2	16307.1	13452.2	14185.5	25743	6883.7	12857.3	11705	12040.3	10807.7	13633	12714.4	18094	17720.9	17217	17276.8	16447.1	16307.1	13452.2	14185.5	25743
ATCG00380.1	ATCG00380.1	#NUM!	chloroplast ribosomal protein S4		ChrC	45223-45828	REVERSE	201	201606	#NUM!	#NUM!	#NUM!	53.0549	9	9	9	9	9	9	9	9	10	9	9	10	9	9	10	10	33969.4	25240.5	22962.4	25640.4	25778.9	22892.6	14684.3	19152.4	18773.4	24276.1	21004.9	23796.8	16241.8	23978	20565.4	21919.3	33969.4	25240.5	22962.4	25640.4
AT1G35680.1	AT1G35680.1	#NUM!	Ribosomal protein L21		Chr1	13208777-13210246	FORWARD	220	201606	#NUM!	#NUM!	#NUM!	47.286	4	3	4	4	4	4	4	4	4	4	4	4	4	4	4	4	27639.9	19260.5	18348.4	25229.9	11886.5	14895.6	19838.1	20071.4	9888.48	23069.7	23527.3	12919	22184.3	16668.8	24773.5	12183.9	27639.9	19260.5	18348.4	25229.9
AT2G34480.1;AT2G34480.2	AT2G34480.1;AT2G34480.2	#NUM!	Ribosomal protein L18ae/LX family protein		Chr2	14532916-14534161;14532916-14534278	REVERSE	178;217	201606	#NUM!	#NUM!	#NUM!	50.9402	8	9	9	9	10	10	9	10	10	10	9	8	9	9	10	10	32492	19486.8	30876.9	24729.9	26102.2	20285.9	19398.8	30149.9	20645.6	19523.2	21874.8	21878.5	19720	18527.2	23459.3	20336.6	32492	19486.8	30876.9	24729.9
AT1G33120.1;AT1G33140.1	AT1G33120.1;AT1G33140.1	#NUM!	Ribosomal protein L6 family		Chr1	12010986-12012223;12023360-12024502	FORWARD	194	201606	#NUM!	#NUM!	#NUM!	51.857	18	18	18	18	18	18	18	18	18	18	18	18	17	18	18	18	26042	29224.1	26175.2	24535	20771.5	19785.7	21222	21642.9	20645.9	23682.6	21219	21227.5	17930	28705.1	24170.5	22425.9	26042	29224.1	26175.2	24535
AT5G14040.1	AT5G14040.1	#NUM!	phosphate transporter 3%3B1		Chr5	4531059-4532965	REVERSE	375	201606	#NUM!	#NUM!	#NUM!	47.9536	9	10	10	9	10	10	10	10	10	10	10	10	9	9	9	10	22112.2	21321.8	25132.1	24450	19135.8	12923.3	13594.9	22224.2	15788.9	17891.4	15416.9	18569.5	15036.4	15619.2	20165.2	15220.5	22112.2	21321.8	25132.1	24450
AT1G55670.1	AT1G55670.1	#NUM!	photosystem I subunit G		Chr1	20802874-20803356	REVERSE	160	201606	#NUM!	#NUM!	#NUM!	48.1683	4	5	5	4	5	5	5	5	4	5	5	5	5	5	4	4	12969.8	15108.6	11801.1	24334.8	13245.4	8739.42	9975.97	9191.12	5314.08	8661.32	8322.91	11657.4	11422.3	10200.3	9357.85	5822.99	12969.8	15108.6	11801.1	24334.8
AT2G28000.1	AT2G28000.1	#NUM!	chaperonin-60alpha		Chr2	11926603-11929184	FORWARD	586	201606	#NUM!	#NUM!	#NUM!	52.8558	20	22	20	21	22	22	22	22	22	21	22	19	20	22	22	22	29112.2	22509.1	25951.1	24310.7	15767.4	17199.2	19242.1	16822.2	18761.7	20683.5	15921.5	21096.2	20875.3	16344	19842.7	18118.7	29112.2	22509.1	25951.1	24310.7
AT5G64040.1	AT5G64040.1	#NUM!	photosystem I reaction center subunit PSI-N%2C chloroplast%2C putative / PSI-N%2C putative (PSAN)		Chr5	25628724-25629409	REVERSE	171	201606	#NUM!	#NUM!	#NUM!	47.2258	5	5	5	5	5	5	5	5	5	5	5	5	5	5	5	5	30500.3	15707.7	17303.9	24087.4	15343.9	20889.4	14001.9	13037.9	15388.2	20207.5	19400.9	19885.1	22862.2	13738.3	13991.7	16239.3	30500.3	15707.7	17303.9	24087.4
AT4G36130.1	AT4G36130.1	#NUM!	Ribosomal protein L2 family		Chr4	17097613-17098656	FORWARD	258	201606	#NUM!	#NUM!	#NUM!	55.6899	12	11	11	11	11	12	11	11	11	12	12	10	12	12	12	13	20704.5	16873	17233.4	23806.9	12230.9	12535.6	14678.7	20242	16990.9	12132.3	16387.3	17188.3	16066.5	15716.4	19960	16237.8	20704.5	16873	17233.4	23806.9
AT5G16130.1	AT5G16130.1	#NUM!	Ribosomal protein S7e family protein		Chr5	5268984-5269912	FORWARD	190	201606	#NUM!	#NUM!	#NUM!	40.047	1	1	1	1	1	1	1	1	1	1	1	1	1	1	1	1	26205.6	32369	12723.1	23625.2	22787.1	17903.7	27986.8	20750.6	23798.3	14705.1	26303.6	19766.7	11242	32262.8	37220.8	16001.9	26205.6	32369	12723.1	23625.2
AT1G78900.1;AT1G78900.2	AT1G78900.1;AT1G78900.2	#NUM!	vacuolar ATP synthase subunit A		Chr1	29660463-29664575	FORWARD	623	201606	#NUM!	#NUM!	#NUM!	50.0414	20	22	22	22	22	23	23	23	23	23	23	22	21	22	22	22	23077.8	26612.8	22912.4	23582.9	21109.8	24965.6	22828.7	18822.3	18537.1	18711.4	18403.9	16474.9	12624.6	19361.3	20022.2	17905.1	23077.8	26612.8	22912.4	23582.9
AT4G12300.1	AT4G12300.1	#NUM!	cytochrome P450%2C family 706%2C subfamily A%2C polypeptide 4		Chr4	7308016-7309692	REVERSE	516	201606	#NUM!	#NUM!	#NUM!	41.7991	1	1	1	1	1	1	1	1	1	1	1	1	1	1	1	1	27093.7	7247.19	18494.3	23471.2	14649.3	32894.8	27924.1	22679.7	9005.37	14422.3	11513.2	18838.8	11147.6	34191.2	34214.6	7030.31	27093.7	7247.19	18494.3	23471.2
AT5G08050.1	AT5G08050.1	#NUM!	wiskott-aldrich syndrome family protein%2C putative (DUF1118)		Chr5	2578418-2578964	FORWARD	158	201606	#NUM!	#NUM!	#NUM!	40.0393	2	2	2	2	2	2	2	2	2	2	2	2	2	2	2	2	29345.2	19467	22613.3	23062.9	22680.6	26933.7	19102.7	21411.6	21330.6	31519.8	19198.9	25703.2	28158.9	31670.1	31517.8	24076.3	29345.2	19467	22613.3	23062.9
AT5G24020.1	AT5G24020.1	#NUM!	septum site-determining protein (MIND)		Chr5	8116731-8117711	FORWARD	326	201606	#NUM!	#NUM!	#NUM!	30.9362	1	0	1	1	1	1	1	1	1	1	1	1	1	0	0	0	16240	#NUM!	16893.2	22954.9	2826.42	4324.33	306.696	16375.1	82.489	13373.9	12588	18546.9	1012.38	#NUM!	#NUM!	#NUM!	16240	#NUM!	16893.2	22954.9
ATCG00800.1	ATCG00800.1	#NUM!	structural constituent of ribosome		ChrC	82826-83482	REVERSE	218	201606	#NUM!	#NUM!	#NUM!	57.0009	12	13	13	13	12	13	13	13	14	13	12	14	13	14	13	14	29088.2	23723.7	34729.6	22738.1	19336.9	27461.1	17184.6	18236.6	21503.1	21522.7	16884.5	27177.6	24528.3	22794.6	23456	22875.5	29088.2	23723.7	34729.6	22738.1
AT2G05070.1;AT2G05100.1;AT2G05100.2;AT3G27690.1;AT3G27690.2	AT2G05070.1;AT2G05100.1;AT2G05100.2;AT3G27690.1;AT3G27690.2	#NUM!	photosystem II light harvesting complex protein 2.2;photosystem II light harvesting complex protein 2.1;photosystem II light harvesting complex protein 2.1;photosystem II light harvesting complex protein 2.3;photosystem II light harvesting complex protein 2.3		Chr2;Chr2;Chr2;Chr3;Chr3	1799436-1800329;1823449-1824331;1823054-1824331;10256002-10256921;10255906-10256921	REVERSE;REVERSE;REVERSE;FORWARD;FORWARD	265;265;317;266;298	201606	#NUM!	#NUM!	#NUM!	45.4524	4	4	4	4	4	4	4	4	4	4	4	4	4	4	4	4	32452.9	23477.8	21303	22680.4	26767.3	6692.14	14564.7	9042.38	22059.1	17813.6	18304.8	25280.8	15098.2	23386	17793.4	16093	32452.9	23477.8	21303	22680.4
AT3G48870.1;AT3G48870.2;AT3G48870.3;AT3G48870.4	AT3G48870.1;AT3G48870.2;AT3G48870.3;AT3G48870.4	#NUM!	Clp ATPase		Chr3	18122363-18126008;18122363-18125915;18122363-18126008;18122363-18126008	REVERSE	952;921;952;952	201606	#NUM!	#NUM!	#NUM!	52.8857	17	19	19	18	23	22	23	21	23	21	22	21	23	21	20	21	17126	14619	18852.7	22573.6	25917.4	31377.6	28274.8	30148.7	19268.8	17824.8	19994.4	13937.2	16768.8	15722.1	24937.6	22844.5	17126	14619	18852.7	22573.6
AT1G31330.1	AT1G31330.1	#NUM!	photosystem I subunit F		Chr1	11215011-11215939	REVERSE	221	201606	#NUM!	#NUM!	#NUM!	51.0908	12	12	11	11	12	12	11	12	12	12	12	12	12	12	12	12	21882.9	18912.2	15608.7	22548.5	20475.1	22727.2	17723.7	25650.3	18967.1	22813.9	25966.5	23705.1	18715.1	20846.1	20898.6	25742.1	21882.9	18912.2	15608.7	22548.5
AT4G03280.1;AT4G03280.2	AT4G03280.1;AT4G03280.2	#NUM!	photosynthetic electron transfer C		Chr4	1440314-1441717;1440462-1441717	FORWARD	229;210	201606	#NUM!	#NUM!	#NUM!	55.729	10	11	11	9	11	11	11	10	11	11	11	10	11	11	11	11	22694.3	18809.9	15298.5	22532.1	12403.2	14597.5	8425.66	14918.2	12002.9	17761.3	17012.2	15550	14099.3	14680.8	14632.2	12509.1	22694.3	18809.9	15298.5	22532.1
AT4G35090.1	AT4G35090.1	#NUM!	catalase 2		Chr4	16700937-16703215	REVERSE	492	201606	#NUM!	#NUM!	#NUM!	52.9241	20	24	23	22	23	25	25	24	24	24	24	25	24	24	24	25	21829.1	15562.2	20070.6	22170.9	18689.8	24798.2	22597.5	23264.4	16550	20873.1	27601	20139.9	23046.2	17476.9	17859.5	19087.7	21829.1	15562.2	20070.6	22170.9
AT2G14880.1	AT2G14880.1	#NUM!	SWIB/MDM2 domain superfamily protein		Chr2	6393686-6394841	REVERSE	141	201606	#NUM!	#NUM!	#NUM!	40.575	4	5	5	5	5	5	5	5	5	4	4	4	4	4	5	4	25361.3	28373	16879.2	22084.9	19642.2	15008.3	25070.3	19209.4	13879.3	15667.2	15701.6	19667.7	13288	22954.1	19431.9	21552.6	25361.3	28373	16879.2	22084.9
AT3G16240.1	AT3G16240.1	#NUM!	delta tonoplast integral protein		Chr3	5505534-5506788	FORWARD	250	201606	#NUM!	#NUM!	#NUM!	53.3393	2	2	2	2	2	2	2	2	2	2	2	2	2	2	2	2	20154.9	21895.8	17673.2	22072	13823.7	10515.4	14916.6	22044.8	12405.3	17100	16646.1	16249.6	15791	21027	25656	15873.6	20154.9	21895.8	17673.2	22072
AT5G04140.1;AT5G04140.2	AT5G04140.1;AT5G04140.2	#NUM!	glutamate synthase 1		Chr5	1130031-1138186	FORWARD	1622;1648	201606	#NUM!	#NUM!	#NUM!	50.1233	34	38	38	38	40	42	40	38	42	39	40	35	38	39	40	40	13105	13196.5	18557	21555.2	19160.3	13594.3	17262.7	12152.3	15400.9	15064.9	15732.6	13723.4	10742.6	13873	15936.5	12284.5	13105	13196.5	18557	21555.2
AT5G17920.1;AT5G17920.2	AT5G17920.1;AT5G17920.2	#NUM!	Cobalamin-independent synthase family protein		Chr5	5935771-5939195	FORWARD	765	201606	#NUM!	#NUM!	#NUM!	52.9611	23	25	25	23	25	26	26	24	26	26	26	25	26	23	26	25	15653.3	15263.1	18090	21317.7	19269.8	21686.4	16121.8	21867.7	13938.4	15947.5	15562.8	11786	12193.7	12303.8	13498.1	15490.5	15653.3	15263.1	18090	21317.7
AT5G38430.1;AT5G38430.2	AT5G38430.1;AT5G38430.2	#NUM!	Ribulose bisphosphate carboxylase (small chain) family protein		Chr5	15384350-15385155	REVERSE	181	201606	#NUM!	#NUM!	#NUM!	50.8046	4	4	4	4	4	4	4	4	4	4	4	4	4	4	4	4	9794.38	7298.84	9156.8	21032.7	13234.4	4266.22	8230.66	12783.8	5348.36	7132.51	8733.13	8765.9	5721.69	9288.74	5355.08	5792.5	9794.38	7298.84	9156.8	21032.7
AT4G04640.1	AT4G04640.1	#NUM!	ATPase%2C F1 complex%2C gamma subunit protein		Chr4	2350761-2351882	REVERSE	373	201606	#NUM!	#NUM!	#NUM!	55.1786	11	14	14	14	13	14	13	13	13	14	13	14	14	13	13	14	12593.1	14636.3	16716	20662.9	11594.6	12044.6	14195.2	13855.5	11024.6	14977.4	10935.6	11658.1	17218.8	12437.9	13923.5	15229.1	12593.1	14636.3	16716	20662.9
AT4G09650.1	AT4G09650.1	#NUM!	F-type H+-transporting ATPase subunit delta		Chr4	6100799-6101503	FORWARD	234	201606	#NUM!	#NUM!	#NUM!	54.2595	7	7	7	7	7	7	7	7	7	7	7	7	7	7	7	7	16374.1	13797.2	9808.96	20556	14165.4	9650.78	11031.5	9902	8192.34	8478.63	11692.5	14132.5	11931	10116.1	11988.6	13235.9	16374.1	13797.2	9808.96	20556
AT2G09990.1	AT2G09990.1	#NUM!	Ribosomal protein S5 domain 2-like superfamily protein		Chr2	3781442-3781882	FORWARD	146	201606	#NUM!	#NUM!	#NUM!	51.4005	8	9	8	7	9	8	8	8	9	10	10	8	9	8	8	8	20043	15004.6	18902.1	20424.4	17646.9	13544.9	14690.6	14243.2	11358.6	14901.4	15604.9	16028.6	13090.3	13697.2	17210	15137.2	20043	15004.6	18902.1	20424.4
AT3G27830.1;AT3G27830.2;AT3G27850.1	AT3G27830.1;AT3G27830.2;AT3G27850.1	#NUM!	ribosomal protein L12-A;ribosomal protein L12-A;ribosomal protein L12-C		Chr3	10318576-10319151;10318576-10319151;10324905-10325468	FORWARD	191;191;187	201606	#NUM!	#NUM!	#NUM!	48.5224	5	7	6	7	7	8	8	8	8	7	8	8	8	7	8	7	33425.4	24251.6	18387.3	20350.8	14872.3	14963.1	18648.5	13946	14459.2	25636.3	24040.6	31956.6	20924.2	20837.4	20761.9	17671.7	33425.4	24251.6	18387.3	20350.8
AT5G10360.1	AT5G10360.1	#NUM!	Ribosomal protein S6e		Chr5	3258734-3260142	REVERSE	249	201606	#NUM!	#NUM!	#NUM!	44.8642	6	5	6	4	5	5	5	5	6	5	6	6	6	5	6	6	26942.4	21529.8	13683.2	20209.4	14110.1	14522.8	15466.1	19436.2	20185.1	15443.1	20443.5	12595.5	12154.1	15688.1	20655.2	16056.1	26942.4	21529.8	13683.2	20209.4
AT2G36460.1	AT2G36460.1	#NUM!	Aldolase superfamily protein		Chr2	15296929-15298387	REVERSE	358	201606	#NUM!	#NUM!	#NUM!	56.9517	18	19	19	17	19	19	18	18	19	19	19	18	18	17	18	18	21792.9	17833.3	19298.3	19724	10333.7	11505.7	14156	12207.2	14523	11796.2	13438.7	13995	14597.7	14506.9	10632.7	10170.6	21792.9	17833.3	19298.3	19724
AT1G07890.1;AT1G07890.2;AT1G07890.3;AT1G07890.4;AT1G07890.5;AT1G07890.6;AT1G07890.7;AT1G07890.8	AT1G07890.1;AT1G07890.2;AT1G07890.3;AT1G07890.4;AT1G07890.5;AT1G07890.6;AT1G07890.7;AT1G07890.8	#NUM!	ascorbate peroxidase 1		Chr1	2438005-2439435;2438005-2439435;2438005-2439435;2438005-2439435;2438005-2439435;2438005-2439349;2438005-2439435;2438005-2439435	FORWARD	250;250;250;250;250;249;250;250	201606	#NUM!	#NUM!	#NUM!	57.3224	17	20	20	17	20	20	20	20	20	19	20	19	20	20	19	20	18325.4	19725.6	18453.6	19599.7	19626.4	17583.5	19705.3	20048.6	17264.6	15181.8	19923.1	17651.5	12593.6	17590.6	18216.2	18393.1	18325.4	19725.6	18453.6	19599.7
AT1G55490.1;AT1G55490.2;AT1G55490.3;AT1G55490.4;AT1G55490.5	AT1G55490.1;AT1G55490.2;AT1G55490.3;AT1G55490.4;AT1G55490.5	#NUM!	chaperonin 60 beta		Chr1	20715717-20718673	REVERSE	600	201606	#NUM!	#NUM!	#NUM!	53.3526	20	21	22	20	22	21	21	20	22	21	20	20	21	21	22	21	18391.2	17086.9	14452.4	19275.2	13152.9	14722.9	11941.1	13205.5	12305.3	11368.9	9317.79	11889.8	15900.5	15281.8	18949.1	14947.2	18391.2	17086.9	14452.4	19275.2
AT1G18670.1;AT1G18670.2;AT1G18670.3	AT1G18670.1;AT1G18670.2;AT1G18670.3	#NUM!	Protein kinase superfamily protein		Chr1	6427242-6430696;6427961-6430696;6427301-6430696	REVERSE	709;662;720	201606	#NUM!	#NUM!	#NUM!	35.6234	1	1	1	1	1	1	1	1	1	1	1	1	1	1	1	1	19408.1	13452.7	13156.9	19185.8	10835.9	14758.5	13981.1	15189.3	9729.22	11277.3	15375.6	15318.3	18465.1	11043.9	10042.6	16695.2	19408.1	13452.7	13156.9	19185.8
AT1G09340.1;AT1G09340.2	AT1G09340.1;AT1G09340.2	#NUM!	chloroplast RNA binding protein		Chr1	3015473-3018035;3015806-3018035	FORWARD	378;379	201606	#NUM!	#NUM!	#NUM!	49.342	13	15	15	14	14	14	15	15	14	14	14	15	14	14	14	14	22656	15320.9	17244.5	19084.3	16309.4	11899.3	17386	14111.8	11738.7	16196.1	14373.1	15652.2	16350	12584.6	17548.2	16196.9	22656	15320.9	17244.5	19084.3
AT4G35250.1	AT4G35250.1	#NUM!	NAD(P)-binding Rossmann-fold superfamily protein		Chr4	16771401-16773269	REVERSE	395	201606	#NUM!	#NUM!	#NUM!	49.8959	8	8	8	7	8	8	8	8	8	8	7	7	8	8	7	7	16475.1	17209.7	13603.2	19029.6	20126.7	21820.4	20319.6	18399.2	15271.1	14599.3	20480	15065.6	18571	19797.7	15073.4	22234.5	16475.1	17209.7	13603.2	19029.6
AT4G01310.1	AT4G01310.1	#NUM!	Ribosomal L5P family protein		Chr4	544166-545480	REVERSE	262	201606	#NUM!	#NUM!	#NUM!	54.1143	12	12	11	10	11	11	12	11	12	12	12	12	12	11	11	10	28758.7	20709.6	14847.7	19005.1	20262	16922.5	15719	20411.4	19666	19194	18289.9	21139.6	20017.3	18809.5	23926.4	18988.3	28758.7	20709.6	14847.7	19005.1
AT2G47730.1;AT2G47730.2	AT2G47730.1;AT2G47730.2	#NUM!	glutathione S-transferase phi 8		Chr2	19558213-19559266	FORWARD	263	201606	#NUM!	#NUM!	#NUM!	51.4537	13	13	13	13	13	13	13	13	13	13	13	13	13	13	13	13	24871.2	20806.9	20739.9	18755.6	29923.2	30317.4	18323.9	24005.9	21501.9	25096	28682.4	21095	25984.5	19895.2	20983.6	22920.6	24871.2	20806.9	20739.9	18755.6
AT4G39756.1	AT4G39756.1	#NUM!	Galactose oxidase/kelch repeat superfamily protein		Chr4	18441756-18442880	FORWARD	374	201606	#NUM!	#NUM!	#NUM!	29.6297	1	1	1	1	1	1	1	1	1	1	1	1	1	1	1	1	13695.3	9695.81	3252.78	18732.6	4369.7	8237.31	5754.11	10146.5	4922.41	5709.32	4707.49	8659.35	5834.25	5344.1	11888.5	7988.31	13695.3	9695.81	3252.78	18732.6
AT4G09010.1;AT4G09010.2;AT4G09010.3	AT4G09010.1;AT4G09010.2;AT4G09010.3	#NUM!	ascorbate peroxidase 4		Chr4	5777502-5779338;5777502-5779064;5777502-5779479	REVERSE	349;284;396	201606	#NUM!	#NUM!	#NUM!	46.3624	7	7	7	7	7	7	7	7	7	7	7	7	7	7	7	7	14889.2	11947.7	13246.7	18696.9	9420.74	10733.1	12082.9	14179.8	11462.3	9397.45	13009	13736.7	9443.61	10486	11774.6	10849.1	14889.2	11947.7	13246.7	18696.9
AT3G52960.1	AT3G52960.1	#NUM!	Thioredoxin superfamily protein		Chr3	19639699-19640403	FORWARD	234	201606	#NUM!	#NUM!	#NUM!	45.566	10	10	9	7	10	9	9	9	10	10	9	10	8	10	9	10	27307.2	17591.9	20693.5	18540	14181.2	14791.2	12589.1	13656.4	15274.3	12843.9	10345	18233.6	13708	16361.5	15818.7	16065.8	27307.2	17591.9	20693.5	18540
AT4G39260.1;AT4G39260.2;AT4G39260.3	AT4G39260.1;AT4G39260.2;AT4G39260.3	#NUM!	cold%2C circadian rhythm%2C and RNA binding 1		Chr4	18274166-18274958	REVERSE	169;126;92	201606	#NUM!	#NUM!	#NUM!	49.4998	6	6	6	6	6	6	7	7	6	7	7	7	7	7	7	7	16303.2	16057.5	10142.5	18504	10370	14214.4	11345.7	12728	10605.2	14154.8	12328.6	17172.3	19269.7	8707.4	14418.3	11771	16303.2	16057.5	10142.5	18504
AT1G09640.1	AT1G09640.1	#NUM!	Translation elongation factor EF1B%2C gamma chain		Chr1	3120162-3122152	FORWARD	414	201606	#NUM!	#NUM!	#NUM!	49.5007	12	13	13	12	13	13	13	13	13	13	13	13	13	13	13	13	17909.4	19459.3	19963.7	18262.9	16714.3	16218.5	18445.5	20451.5	13547.2	14511	12722.7	12781.1	12839.7	19095.3	19173.8	13541.9	17909.4	19459.3	19963.7	18262.9
AT4G31990.1;AT4G31990.2;AT4G31990.3;AT4G31990.4	AT4G31990.1;AT4G31990.2;AT4G31990.3;AT4G31990.4	#NUM!	aspartate aminotransferase 5		Chr4	15471074-15473521;15471074-15473521;15470876-15473521;15471074-15473521	REVERSE	453;453;462;448	201606	#NUM!	#NUM!	#NUM!	59.0206	9	9	10	10	9	10	10	10	10	10	10	10	10	10	10	10	16859.1	15110.8	15085.3	17967	17048.4	17684.2	20157.2	17615.3	14200.6	13201.9	15280.8	14266.4	16694.8	14994.9	13085.7	16564.8	16859.1	15110.8	15085.3	17967
AT5G64100.1	AT5G64100.1	#NUM!	Peroxidase superfamily protein		Chr5	25650824-25652062	REVERSE	331	201606	#NUM!	#NUM!	#NUM!	59.2527	15	15	14	13	15	15	15	15	15	15	15	14	15	15	15	15	20266.3	23367.3	14004.1	17920.7	33566.3	42504.9	49596.3	50361.2	16172.4	16732.6	14708	16643.3	19017.5	27932.1	17165	24871.2	20266.3	23367.3	14004.1	17920.7
AT1G74470.1	AT1G74470.1	#NUM!	Pyridine nucleotide-disulfide oxidoreductase family protein		Chr1	27991248-27992845	FORWARD	467	201606	#NUM!	#NUM!	#NUM!	54.459	18	20	20	17	20	21	21	19	20	20	18	16	21	20	19	21	20468.6	19157.5	15490.8	17803	18090.5	21164.6	17761.2	16046.4	15963.9	15115.2	13467.7	17028.8	18363.4	14963.4	16794.6	13351.8	20468.6	19157.5	15490.8	17803
AT1G48350.1	AT1G48350.1	#NUM!	Ribosomal L18p/L5e family protein		Chr1	17867269-17868215	FORWARD	170	201606	#NUM!	#NUM!	#NUM!	46.0831	4	4	4	4	5	5	6	5	6	5	6	5	6	5	6	5	3940.41	4906.86	7294.58	17712.2	4903.75	8478.47	11109.7	7156.42	3951.12	4361.06	8333.6	11611.5	12052.6	6613.57	17946.4	3980.26	3940.41	4906.86	7294.58	17712.2
AT2G33150.1	AT2G33150.1	#NUM!	peroxisomal 3-ketoacyl-CoA thiolase 3		Chr2	14047814-14050983	REVERSE	462	201606	#NUM!	#NUM!	#NUM!	51.1311	11	12	12	10	10	12	12	11	12	12	12	11	11	12	11	12	17535.2	16674.1	18245.6	17631.4	16583.2	19659.3	21920.3	20576.6	22125.9	17413.6	28004.4	20738.3	17030.7	23778.4	20869	22743.8	17535.2	16674.1	18245.6	17631.4
AT5G09810.1	AT5G09810.1	#NUM!	actin 7		Chr5	3052809-3054220	FORWARD	377	201606	#NUM!	#NUM!	#NUM!	52.7663	19	22	23	18	21	22	23	22	23	22	21	20	22	21	23	21	11853.1	17518.5	15457.7	17497.8	14722.1	19616.3	15056.9	21129.3	12168.1	13571.8	11468.7	12056.7	14186.4	15113.9	14853.4	12275.7	11853.1	17518.5	15457.7	17497.8
AT1G18080.1	AT1G18080.1	#NUM!	Transducin/WD40 repeat-like superfamily protein		Chr1	6222325-6223901	FORWARD	327	201606	#NUM!	#NUM!	#NUM!	51.1953	11	12	12	10	11	12	11	12	12	11	12	12	12	10	12	11	23852.8	18207.1	16404.9	17339.3	17885.4	11374.5	14461.7	14121.1	11204.1	10343.6	14922.7	15376.9	19256.7	16717.6	16716.6	16954	23852.8	18207.1	16404.9	17339.3
AT1G12840.1	AT1G12840.1	#NUM!	vacuolar ATP synthase subunit C (VATC) / V-ATPase C subunit / vacuolar proton pump C subunit (DET3)		Chr1	4375584-4378220	FORWARD	375	201606	#NUM!	#NUM!	#NUM!	51.3166	8	7	8	8	8	8	6	8	8	8	7	8	8	6	8	6	14304.9	12571.5	14598.9	17096.9	10411.6	13349.1	14043.4	15042.4	10763.7	7623.87	11939.6	9473.16	14854.6	11112.3	13568	10529.8	14304.9	12571.5	14598.9	17096.9
AT2G38230.1	AT2G38230.1	#NUM!	pyridoxine biosynthesis 1.1		Chr2	16011475-16012404	FORWARD	309	201606	#NUM!	#NUM!	#NUM!	49.1445	9	8	9	9	10	9	8	9	10	9	9	8	10	10	9	9	12321	12705.2	14130.3	17086	13519.4	16923	10548.3	18336.1	10068.7	7957.72	12848.1	11164.6	13009.5	13105.4	13273.6	14860.7	12321	12705.2	14130.3	17086
AT1G79550.1;AT1G79550.2	AT1G79550.1;AT1G79550.2	#NUM!	phosphoglycerate kinase		Chr1	29924347-29926295	REVERSE	401	201606	#NUM!	#NUM!	#NUM!	53.6901	11	11	12	12	12	12	12	12	12	12	12	11	11	12	12	12	15558.7	14445.5	18746.7	16616.1	12390.2	10021.5	10715.9	13754.9	10731.3	12946.4	13086	13466.1	11100.4	12737.2	8678.6	12716.9	15558.7	14445.5	18746.7	16616.1
AT3G11940.1;AT3G11940.2	AT3G11940.1;AT3G11940.2	#NUM!	ribosomal protein 5A		Chr3	3778175-3779354	REVERSE	207	201606	#NUM!	#NUM!	#NUM!	58.1412	12	14	14	12	14	14	14	12	14	14	14	14	12	14	14	14	24575.2	19522.1	16626.5	16556.2	15614.3	15028.2	13120.6	16798.2	16624.5	14061.4	13762.1	14069.7	14839.6	13870.9	15363	15003.2	24575.2	19522.1	16626.5	16556.2
AT4G35830.1	AT4G35830.1	#NUM!	aconitase 1		Chr4	16973007-16977949	REVERSE	898	201606	#NUM!	#NUM!	#NUM!	51.6891	18	20	18	17	20	20	21	20	21	21	20	19	19	19	21	20	12348	15611.4	15842.6	15973.7	21052.8	18973.7	24377.5	14816.3	17761.2	15290.1	17896.1	15505.4	12402.6	14784.8	13991.2	15681.3	12348	15611.4	15842.6	15973.7
AT1G27400.1;AT1G67430.1;AT1G67430.2	AT1G27400.1;AT1G67430.1;AT1G67430.2	#NUM!	Ribosomal protein L22p/L17e family protein		Chr1	9515230-9516725;25262209-25263627;25262209-25263627	FORWARD	176;175;131	201606	#NUM!	#NUM!	#NUM!	45.9433	7	6	7	6	5	6	6	7	7	7	6	7	7	6	6	7	14258.6	10391.1	7776.28	15875	7785.69	4957.55	6877.27	12336.2	8647.74	14191	14523.7	15876.6	16025.8	10179.4	7005.35	9297.63	14258.6	10391.1	7776.28	15875
AT1G09310.1	AT1G09310.1	#NUM!	plant/protein (Protein of unknown function%2C DUF538)		Chr1	3009109-3009648	FORWARD	179	201606	#NUM!	#NUM!	#NUM!	44.1012	2	2	2	2	2	2	2	2	2	2	2	2	2	2	2	2	13684.3	14749.4	11090.2	15787.9	9157.7	10620.5	8186.57	9306.44	11136.4	7184.86	13390.8	11367.8	11570.9	9501.66	11924.9	12731.1	13684.3	14749.4	11090.2	15787.9
AT4G01150.1	AT4G01150.1	#NUM!	CURVATURE THYLAKOID 1A-like protein		Chr4	493692-494668	FORWARD	164	201606	#NUM!	#NUM!	#NUM!	49.2715	11	11	11	9	12	11	11	11	12	12	11	12	11	12	12	12	16249.1	15117.2	12383.4	15683.4	9523.3	9534.99	11409.3	10224.2	7297.57	11198.1	12752.8	13847.2	12345.4	10929.9	12026.8	11561.3	16249.1	15117.2	12383.4	15683.4
AT1G32990.1	AT1G32990.1	#NUM!	plastid ribosomal protein l11		Chr1	11955827-11957139	FORWARD	222	201606	#NUM!	#NUM!	#NUM!	54.4769	8	8	8	7	8	8	8	8	8	8	8	8	8	8	8	8	22965.2	14498.9	14625.7	15615	10574	12515.4	10334.9	11714.6	11618.2	12338.3	10090.6	15915.1	11506.9	9824.64	13133.8	11737.6	22965.2	14498.9	14625.7	15615
AT4G18480.1	AT4G18480.1	#NUM!	P-loop containing nucleoside triphosphate hydrolases superfamily protein		Chr4	10201897-10203361	REVERSE	424	201606	#NUM!	#NUM!	#NUM!	53.3033	9	11	11	10	11	11	11	11	11	11	11	11	11	11	11	11	11070.2	10098.5	12606.2	15492.9	9538.91	7882.44	8843.66	7666.38	10802.3	7659.85	9615.34	9630.54	6551.78	8827.88	8307.57	7786.1	11070.2	10098.5	12606.2	15492.9
AT4G09320.1	AT4G09320.1	#NUM!	nucleoside diphosphate kinase		Chr4	5923484-5924366	FORWARD	149	201606	#NUM!	#NUM!	#NUM!	52.6828	5	5	5	5	5	5	5	5	5	5	5	5	5	5	5	5	37751.1	17080.3	10977.5	15462.7	9801.52	15558.1	12315.4	17801.3	12752.3	8486.76	16383.7	29021.7	19220.7	12179.1	21413.7	15228.8	37751.1	17080.3	10977.5	15462.7
AT2G44790.1	AT2G44790.1	#NUM!	uclacyanin 2		Chr2	18462182-18463232	REVERSE	202	201606	#NUM!	#NUM!	#NUM!	57.2774	5	5	5	5	4	5	5	5	5	4	5	4	5	5	5	5	19828.5	16723.5	16050.9	15407.2	8137.68	18433.4	12698.5	13960.1	9319.87	8264.22	11429.3	11230.1	15417.5	14743.6	16055.5	12032.9	19828.5	16723.5	16050.9	15407.2
AT1G68010.1	AT1G68010.1	#NUM!	hydroxypyruvate reductase		Chr1	25493418-25495720	FORWARD	386	201606	#NUM!	#NUM!	#NUM!	59.2527	21	23	24	22	24	24	23	23	24	22	22	23	24	24	22	22	15426.9	13636.5	16031.4	15352.1	15038.4	16180.3	19152.3	20047.8	13670.8	14245.9	15914.7	16395.4	18053.6	15968.4	18393.1	13742.4	15426.9	13636.5	16031.4	15352.1
AT3G16640.1	AT3G16640.1	#NUM!	translationally controlled tumor protein		Chr3	5669709-5670729	REVERSE	168	201606	#NUM!	#NUM!	#NUM!	45.8805	4	4	4	4	4	4	4	4	4	4	4	4	4	4	4	4	14794.2	19418.8	13704.6	15121.3	8685.23	11585.1	10799.3	13806.8	13736.3	19965	19541.7	16813.1	19082.6	9790.41	8100.25	15843.5	14794.2	19418.8	13704.6	15121.3
AT3G52880.1;AT3G52880.2	AT3G52880.1;AT3G52880.2	#NUM!	monodehydroascorbate reductase 1		Chr3	19601477-19604366	REVERSE	434;466	201606	#NUM!	#NUM!	#NUM!	56.6584	12	12	10	12	12	13	13	13	13	13	13	13	11	13	12	11	13588.5	12214.4	11729.9	15091	12413	10881.3	11525.3	11157.7	10552.7	11615	13477.3	12321.8	10402.4	11127.7	13988.5	12275.5	13588.5	12214.4	11729.9	15091
AT1G15930.1;AT1G15930.2	AT1G15930.1;AT1G15930.2	#NUM!	Ribosomal protein L7Ae/L30e/S12e/Gadd45 family protein		Chr1	5471702-5472741	FORWARD	144	201606	#NUM!	#NUM!	#NUM!	51.4687	5	5	4	5	5	5	5	5	5	5	5	5	5	5	4	5	21975.3	8335.97	14443.1	15056.6	8521.76	14080.5	6478.67	18644.3	10057.5	15437.2	12671.6	20348.2	17913.8	10404.5	20429.9	12821.4	21975.3	8335.97	14443.1	15056.6
AT3G20820.1	AT3G20820.1	#NUM!	Leucine-rich repeat (LRR) family protein		Chr3	7280930-7282027	FORWARD	365	201606	#NUM!	#NUM!	#NUM!	45.4864	6	7	6	6	7	7	7	7	7	7	7	7	6	7	7	7	11110	11162.7	12757.6	14996.1	14192.7	10625	12153.6	13412.8	11091.9	11371.6	10007.5	13039.3	10095.9	14170.5	14238.7	8910.06	11110	11162.7	12757.6	14996.1
AT4G11010.1	AT4G11010.1	#NUM!	nucleoside diphosphate kinase 3		Chr4	6732780-6734298	REVERSE	238	201606	#NUM!	#NUM!	#NUM!	46.122	5	5	5	5	5	5	5	5	5	5	5	5	5	5	5	4	23387.8	22762.5	19053.2	14849.6	13847.4	11869	8777.92	16119.4	15160.8	12344.2	16714.7	15323.8	13649.3	18092.2	16177.8	18386.9	23387.8	22762.5	19053.2	14849.6
ATCG00660.1	ATCG00660.1	#NUM!	ribosomal protein L20		ChrC	68512-68865	REVERSE	117	201606	#NUM!	#NUM!	#NUM!	48.717	2	2	2	2	3	3	2	3	3	3	3	2	2	3	3	2	6943.57	13707.5	6799.26	14775.2	3920.61	5259.9	4932.19	6855.27	9661.95	10796.4	13268.1	16711.1	15148.2	5662.45	12253.8	16012.9	6943.57	13707.5	6799.26	14775.2
AT5G23120.1;AT5G23120.2	AT5G23120.1;AT5G23120.2	#NUM!	photosystem II stability/assembly factor%2C chloroplast (HCF136)		Chr5	7778154-7780463;7778085-7780463	FORWARD	403;426	201606	#NUM!	#NUM!	#NUM!	48.1436	13	13	13	13	12	10	13	12	12	13	12	13	12	13	11	13	12868.4	12859.5	10610.2	14737.1	9772.92	8215.82	9712.73	11006.2	8124.28	8793.08	10076.4	11754.4	7293.15	8992.47	9559.98	8845.02	12868.4	12859.5	10610.2	14737.1
AT3G25920.1	AT3G25920.1	#NUM!	ribosomal protein L15		Chr3	9491268-9492558	REVERSE	277	201606	#NUM!	#NUM!	#NUM!	50.387	6	8	7	8	7	8	7	7	8	8	8	8	8	8	7	8	12251	14611.1	8805.36	14647.6	7859.52	12939	8185.17	13254.7	11417.5	9218.73	11767.8	8833.29	9039.16	12316.8	12461.3	11594.7	12251	14611.1	8805.36	14647.6
AT5G64120.1	AT5G64120.1	#NUM!	Peroxidase superfamily protein		Chr5	25659551-25660946	REVERSE	328	201606	#NUM!	#NUM!	#NUM!	38.8409	5	5	6	6	6	6	5	6	6	6	6	5	6	6	5	5	27988.2	21190.6	16628.6	14503.9	34400.2	53615.8	39798.3	33397.5	9581.73	14229.2	13121.9	20857.2	23679.3	39813.4	31090.2	40833.5	27988.2	21190.6	16628.6	14503.9
AT5G49910.1	AT5G49910.1	#NUM!	chloroplast heat shock protein 70-2		Chr5	20303470-20306295	FORWARD	718	201606	#NUM!	#NUM!	#NUM!	44.7311	3	3	4	4	4	3	4	3	4	4	3	4	4	3	4	4	15456.2	6980.62	8910.64	14474.5	9032.03	9175.97	7917.7	11458.9	8590.64	7504.93	5982.67	9199.29	12340.4	7984.61	7557.7	9680.7	15456.2	6980.62	8910.64	14474.5
AT2G42210.1;AT2G42210.2;AT2G42210.3;AT2G42210.4;AT2G42210.5	AT2G42210.1;AT2G42210.2;AT2G42210.3;AT2G42210.4;AT2G42210.5	#NUM!	Mitochondrial import inner membrane translocase subunit Tim17/Tim22/Tim23 family protein		Chr2	17590642-17591591;17590600-17591591;17590642-17591591;17590642-17591591;17590642-17591591	FORWARD	159;173;159;159;159	201606	#NUM!	#NUM!	#NUM!	41.9515	1	1	1	1	1	1	1	1	1	1	1	1	1	1	1	1	21683.2	13405.7	10226.4	14025.2	13457.5	2415.45	12707.7	16252.4	12678.9	8716.56	18204.3	8173.62	7147.94	14744.2	16132.1	9228.51	21683.2	13405.7	10226.4	14025.2
AT2G34460.1	AT2G34460.1	#NUM!	NAD(P)-binding Rossmann-fold superfamily protein		Chr2	14529635-14530732	FORWARD	280	201606	#NUM!	#NUM!	#NUM!	37.8133	1	1	1	1	1	1	1	1	1	1	1	1	1	1	1	1	10297.8	7087.48	14729.6	14006	16792.8	6710.08	12293.3	4963.32	14115.4	7604.97	3959.83	8948.78	5392.91	10612.3	7219.13	8432.6	10297.8	7087.48	14729.6	14006
AT2G30860.1;AT2G30860.2	AT2G30860.1;AT2G30860.2	#NUM!	glutathione S-transferase PHI 9		Chr2	13139132-13140057;13139132-13140079	FORWARD	215;166	201606	#NUM!	#NUM!	#NUM!	50.827	6	6	6	6	6	6	6	6	6	6	6	6	5	6	6	6	17103.9	14756.7	14907.9	13947.1	10780	14228.1	17174.3	18882.6	11162.1	10428.6	16306.8	17312.3	13978.6	14456	14940.1	14301.5	17103.9	14756.7	14907.9	13947.1
AT2G15620.1	AT2G15620.1	#NUM!	nitrite reductase 1		Chr2	6810552-6812666	FORWARD	586	201606	#NUM!	#NUM!	#NUM!	50.843	10	11	12	13	12	11	13	11	12	12	12	11	10	10	11	13	11437.6	14445.2	13842.5	13835.4	13371.9	6433.02	9887.9	8415.77	8733.6	9573.62	6416.54	7675.58	8164.57	10083	10501.3	11183.4	11437.6	14445.2	13842.5	13835.4
AT4G34870.1	AT4G34870.1	#NUM!	rotamase cyclophilin 5		Chr4	16614451-16614969	FORWARD	172	201606	#NUM!	#NUM!	#NUM!	52.1844	4	4	4	4	4	4	4	4	4	4	4	4	4	4	4	4	14106.5	11190.2	13061.1	13804.9	9676.66	8452.26	9733.17	10532.2	6545.74	9330.35	9886.83	11379.4	8641.17	11435.2	12793.2	7364.66	14106.5	11190.2	13061.1	13804.9
AT4G20360.1;AT4G20360.2	AT4G20360.1;AT4G20360.2	#NUM!	RAB GTPase homolog E1B		Chr4	10990036-10991466	FORWARD	476	201606	#NUM!	#NUM!	#NUM!	51.3407	25	25	25	24	26	25	26	26	26	26	25	25	25	25	26	25	19198.2	16120	16665	13743.9	15228.3	14705.9	12873.5	12327.8	11314.3	13654.8	12044.4	13245.7	12625.7	13013.5	11591.7	12451.9	19198.2	16120	16665	13743.9
AT5G50920.1	AT5G50920.1	#NUM!	CLPC homologue 1		Chr5	20715710-20719800	REVERSE	929	201606	#NUM!	#NUM!	#NUM!	48.9179	8	8	9	7	9	8	9	9	9	9	9	9	8	9	9	9	9574.77	7446.59	10749.6	13704.1	17581.4	16095.6	19648.5	19326.1	10979.9	9798	8457.25	7294.7	15575.6	12960.7	15682.6	18967.9	9574.77	7446.59	10749.6	13704.1
AT1G11860.1;AT1G11860.2;AT1G11860.3	AT1G11860.1;AT1G11860.2;AT1G11860.3	#NUM!	Glycine cleavage T-protein family		Chr1	4001801-4003245;4001801-4003245;4001485-4003245	FORWARD	408;408;423	201606	#NUM!	#NUM!	#NUM!	55.2463	9	9	9	9	10	10	9	9	10	10	10	9	10	10	10	10	8895.29	9065.71	8625.87	13685.7	7486.14	6878.57	7924.53	3769.32	5150.53	7970.49	7658.66	8486.95	8034.46	5524.28	6239.94	8740.11	8895.29	9065.71	8625.87	13685.7
AT1G48830.1;AT1G48830.2	AT1G48830.1;AT1G48830.2	#NUM!	Ribosomal protein S7e family protein		Chr1	18059854-18060935	REVERSE	191	201606	#NUM!	#NUM!	#NUM!	56.8289	3	4	4	4	4	3	4	4	4	4	3	4	3	4	4	3	16380.9	11951.3	11039.5	13565	10709	11134.4	7675.89	8168.18	6291.65	8414.63	8374.88	10317.5	8802.66	9298.79	6332.63	7802.2	16380.9	11951.3	11039.5	13565
AT1G76400.1;AT1G76400.2	AT1G76400.1;AT1G76400.2	#NUM!	Ribophorin I		Chr1	28658713-28661672;28658956-28661672	REVERSE	614;560	201606	#NUM!	#NUM!	#NUM!	45.1379	2	2	2	1	2	2	2	2	2	2	2	2	2	2	1	2	5365.3	1485.68	5800.07	13541.5	1859.29	2859.81	2778.51	7657.35	1459.29	1903.32	4537.7	3253.85	1709.66	3611.25	7637.75	760.059	5365.3	1485.68	5800.07	13541.5
AT4G21105.1;AT4G21105.2;AT4G21105.3	AT4G21105.1;AT4G21105.2;AT4G21105.3	#NUM!	cytochrome-c oxidase/ electron carrier		Chr4	11266273-11266724;11266273-11266866;11266273-11266724	FORWARD	68;48;68	201606	#NUM!	#NUM!	#NUM!	35.7351	1	1	1	1	1	1	1	1	1	1	1	1	1	1	1	1	25144.2	7683.6	4772.16	13529.3	6644.34	7208.12	17102.6	11434.8	3492.86	9947.72	15621.3	18342.3	22456.9	14925.2	10899.9	4600.47	25144.2	7683.6	4772.16	13529.3
AT2G42740.1;AT3G58700.1;AT4G18730.1;AT5G45775.1;AT5G45775.2	AT2G42740.1;AT3G58700.1;AT4G18730.1;AT5G45775.1;AT5G45775.2	#NUM!	ribosomal protein large subunit 16A;Ribosomal L5P family protein;ribosomal protein L16B;Ribosomal L5P family protein;Ribosomal L5P family protein		Chr2;Chr3;Chr4;Chr5;Chr5	17791794-17792946;21711661-21712816;10302238-10303206;18565281-18566377;18565281-18566496	FORWARD;FORWARD;FORWARD;REVERSE;REVERSE	182;182;182;172;182	201606	#NUM!	#NUM!	#NUM!	57.0255	5	5	5	5	5	5	5	5	5	5	5	5	5	5	5	5	21222.5	26516.3	11550.2	13444.1	11204.9	17344.9	7021.57	10764.2	16139.8	13189.5	19069.4	21831.7	11899.1	13234.8	16316.8	17486.3	21222.5	26516.3	11550.2	13444.1
AT4G27520.1	AT4G27520.1	#NUM!	early nodulin-like protein 2		Chr4	13750668-13751819	REVERSE	349	201606	#NUM!	#NUM!	#NUM!	36.7054	2	2	2	2	2	2	2	2	2	2	2	2	2	2	2	2	15718.8	10634.2	14422.2	13314.2	5195.32	11103.1	15200.1	15961.8	14575.1	15685.6	20507.7	23989	17696.3	9258.96	14107	4607.54	15718.8	10634.2	14422.2	13314.2
AT5G19510.1	AT5G19510.1	#NUM!	Translation elongation factor EF1B/ribosomal protein S6 family protein		Chr5	6581854-6583137	REVERSE	224	201606	#NUM!	#NUM!	#NUM!	53.2837	4	4	4	4	4	4	4	4	4	4	4	4	4	4	4	4	23405.5	17076.5	13199.3	13298.1	10636.1	12070.1	10767.3	13046.6	10931.6	13602.6	8197.35	15969.3	12301.1	11292.3	11152.9	11121.6	23405.5	17076.5	13199.3	13298.1
AT3G48930.1	AT3G48930.1	#NUM!	Nucleic acid-binding%2C OB-fold-like protein		Chr3	18141017-18142189	REVERSE	160	201606	#NUM!	#NUM!	#NUM!	54.888	14	14	14	13	14	14	14	14	15	15	14	14	15	14	13	14	11834.4	10781.8	15367.7	13264.3	10898	11288.1	10067.5	12339.2	6661.36	6193.76	9519.78	8358.73	12783.1	11681.7	7373.01	8863.71	11834.4	10781.8	15367.7	13264.3
AT3G16400.1;AT3G16400.2	AT3G16400.1;AT3G16400.2	#NUM!	nitrile specifier protein 1		Chr3	5566516-5568330	FORWARD	470	201606	#NUM!	#NUM!	#NUM!	57.9142	20	22	22	21	20	23	23	21	22	23	20	21	21	24	23	21	17933.6	17836	13631.1	13064.5	13063.6	10437.8	9135.17	11687.2	12326.5	12622.4	13449.6	15376.9	12130.1	16499.5	11293.6	11915.1	17933.6	17836	13631.1	13064.5
AT1G24360.1	AT1G24360.1	#NUM!	NAD(P)-binding Rossmann-fold superfamily protein		Chr1	8640820-8643283	FORWARD	319	201606	#NUM!	#NUM!	#NUM!	55.3365	8	8	8	8	8	8	8	8	8	8	8	8	7	8	7	7	14125.8	13381.8	13094.9	13047.6	10480.5	9750.59	7825.12	11809.9	10360.8	9734.6	10124.7	9666.45	10250.4	8974.87	10352.3	8864.03	14125.8	13381.8	13094.9	13047.6
AT2G43460.1;AT3G59540.1	AT2G43460.1;AT3G59540.1	#NUM!	Ribosomal L38e protein family		Chr2;Chr3	18046285-18047292;21995897-21996742	REVERSE	69	201606	#NUM!	#NUM!	#NUM!	46.6751	2	2	2	2	2	2	2	2	2	2	2	2	2	2	2	2	5275.1	6831.02	10584.4	12933.6	6459.76	9117.53	5566.74	11053.2	7893.55	8619.81	7078.68	10680.3	10549.6	11473.5	11853.4	9426.85	5275.1	6831.02	10584.4	12933.6
AT5G12860.1;AT5G12860.2	AT5G12860.1;AT5G12860.2	#NUM!	dicarboxylate transporter 1		Chr5	4059927-4061919;4059850-4061919	REVERSE	557;556	201606	#NUM!	#NUM!	#NUM!	48.2133	4	4	4	3	4	4	4	4	4	4	4	4	4	4	4	4	19281.7	9989.15	8212.62	12761.9	13664.2	12095.9	8213.43	14667.7	12948.9	11929.2	17997.4	10643	16093.1	9359.85	7617.83	12122.9	19281.7	9989.15	8212.62	12761.9
AT2G10940.1;AT2G10940.2	AT2G10940.1;AT2G10940.2	#NUM!	Bifunctional inhibitor/lipid-transfer protein/seed storage 2S albumin superfamily protein		Chr2	4311160-4312035	REVERSE	291	201606	#NUM!	#NUM!	#NUM!	50.0954	5	5	5	5	5	5	4	5	5	5	5	5	5	4	5	5	8450.88	11841.3	9310.93	12761.5	7559.39	5817.1	5614.86	5754.64	8603.01	10196.6	8764.21	9754.71	7124.54	8371.91	9068.88	7462.01	8450.88	11841.3	9310.93	12761.5
AT4G38970.1	AT4G38970.1	#NUM!	fructose-bisphosphate aldolase 2		Chr4	18163714-18165659	REVERSE	398	201606	#NUM!	#NUM!	#NUM!	51.4836	8	10	10	10	10	10	10	9	10	10	10	10	10	10	10	10	7283.22	9762.67	9856.45	12600.1	7555.51	5862.04	6947.71	7165.35	6525.8	6590.92	7148.26	7263.34	6668.7	6290.52	6050.18	6681.01	7283.22	9762.67	9856.45	12600.1
AT5G11700.1;AT5G11700.2	AT5G11700.1;AT5G11700.2	#NUM!	ephrin type-B receptor		Chr5	3762961-3771123	REVERSE	1419;1453	201606	#NUM!	#NUM!	#NUM!	35.411	1	1	1	1	1	1	1	1	1	1	1	1	1	1	1	1	5162.63	4564.11	4334.88	12476.1	2093.74	4384.54	6858.37	5264.69	2158.35	2660.92	1800.7	4021.86	910.583	1869.78	2781.17	4619.11	5162.63	4564.11	4334.88	12476.1
AT1G06680.1;AT1G06680.2	AT1G06680.1;AT1G06680.2	#NUM!	photosystem II subunit P-1		Chr1	2047940-2049186;2048076-2049186	FORWARD	263;219	201606	#NUM!	#NUM!	#NUM!	53.902	13	12	13	13	13	13	13	13	12	12	13	13	12	13	13	13	17009.2	13597.6	8536.24	12458.6	9738.67	8218.52	7740.82	10825.9	7848	9413.35	12647.5	10272.9	6250.19	10033.9	14041	11505.4	17009.2	13597.6	8536.24	12458.6
AT3G58610.1;AT3G58610.2;AT3G58610.3	AT3G58610.1;AT3G58610.2;AT3G58610.3	#NUM!	ketol-acid reductoisomerase		Chr3	21671561-21674639	FORWARD	591	201606	#NUM!	#NUM!	#NUM!	52.6321	12	11	12	12	12	12	12	12	12	12	12	12	12	12	11	12	9709.2	10934.2	11507.9	12338	11640.2	8483.7	8523.64	10186.6	8192.18	6484.25	7017.79	7184.85	10211	9064.24	8386.25	7607.86	9709.2	10934.2	11507.9	12338
AT3G14420.1;AT3G14420.2;AT3G14420.4	AT3G14420.1;AT3G14420.2;AT3G14420.4	#NUM!	Aldolase-type TIM barrel family protein		Chr3	4821804-4823899;4821804-4823899;4821861-4823899	FORWARD	367;367;348	201606	#NUM!	#NUM!	#NUM!	51.3484	4	4	4	4	4	4	4	4	4	4	4	4	4	4	3	3	27753.3	26494.1	20071	12272.5	21370.7	10649.6	13586.7	16056	13877.8	19151.2	15296.2	16941.8	24440.3	20903.9	18902.1	16633.9	27753.3	26494.1	20071	12272.5
AT5G08280.1	AT5G08280.1	#NUM!	hydroxymethylbilane synthase		Chr5	2663763-2665596	REVERSE	382	201606	#NUM!	#NUM!	#NUM!	50.9368	9	9	9	9	9	9	9	9	9	9	9	9	9	9	9	9	9524.86	6620.96	9960.24	12206.4	6781.42	6577.56	8305.25	7548.04	7877.09	9069.19	8185.36	8997.22	7670.95	7515.27	8633.69	9243.54	9524.86	6620.96	9960.24	12206.4
AT5G14320.1	AT5G14320.1	#NUM!	Ribosomal protein S13/S18 family		Chr5	4617839-4618772	REVERSE	169	201606	#NUM!	#NUM!	#NUM!	53.5545	10	11	11	11	11	11	11	11	11	11	10	10	11	11	11	11	11547.4	7179.37	11384.6	12148.6	9241.23	7772.84	7167.44	6015.23	5573.99	6237.35	5597.9	10445.7	8642.57	6677.85	6495.58	7581.16	11547.4	7179.37	11384.6	12148.6
AT5G07440.1;AT5G07440.2	AT5G07440.1;AT5G07440.2	#NUM!	glutamate dehydrogenase 2		Chr5	2356153-2358012	FORWARD	411	201606	#NUM!	#NUM!	#NUM!	50.5359	10	12	12	10	12	12	12	11	12	12	12	12	12	11	12	12	12771.8	11878.1	11675.8	12072.2	22112.8	29503.7	25313.5	24982.5	14839.3	14490.4	17888.9	14063	10685.7	9563.73	13406.6	17752.5	12771.8	11878.1	11675.8	12072.2
AT2G18960.1	AT2G18960.1	#NUM!	H[+]-ATPase 1		Chr2	8221858-8227268	FORWARD	949	201606	#NUM!	#NUM!	#NUM!	59.2527	26	27	30	26	30	32	30	30	32	32	31	29	32	32	31	30	9805.51	9313.43	11597.6	12070.2	14184.2	16452.7	16038.5	15613.9	13216.7	12819.8	12507.8	13676.7	13284.4	14592.6	17716.2	12860.4	9805.51	9313.43	11597.6	12070.2
AT5G26742.1;AT5G26742.2;AT5G26742.3	AT5G26742.1;AT5G26742.2;AT5G26742.3	#NUM!	DEAD box RNA helicase (RH3)		Chr5	9285540-9288871;9285540-9288871;9285540-9288618	REVERSE	747;748;655	201606	#NUM!	#NUM!	#NUM!	42.8377	6	6	6	6	6	6	6	6	6	6	5	5	6	6	6	6	9132.2	11534.3	11405.9	12057.5	12922.3	12034.5	11630.5	16100.8	8619.82	9379.9	8496.06	9674.62	7437.4	8715.58	10209.5	9965.82	9132.2	11534.3	11405.9	12057.5
ATCG00770.1	ATCG00770.1	#NUM!	ribosomal protein S8		ChrC	80068-80472	REVERSE	134	201606	#NUM!	#NUM!	#NUM!	49.2145	4	4	4	3	4	4	4	4	4	4	4	4	4	4	4	4	15606.1	9036.69	7624.33	11987.7	9442.9	8181.67	6766.74	8214.2	6793.6	7672.85	7408.65	11974	8805.21	7192.35	15942.4	6948.34	15606.1	9036.69	7624.33	11987.7
AT1G49240.1;AT3G18780.2;AT3G18780.3	AT1G49240.1;AT3G18780.2;AT3G18780.3	#NUM!	actin 8;actin 2;actin 2		Chr1;Chr3;Chr3	18216539-18217947;6475535-6476832;6475535-6476832	FORWARD	377	201606	#NUM!	#NUM!	#NUM!	54.0333	9	10	11	7	11	11	11	11	11	9	10	8	10	9	10	10	12336.1	20645.9	15266.9	11979.7	12956.3	17460.8	17929.4	18301.1	12183.9	10005.5	12079.3	9684.92	10381.5	11663	11168.6	12873.3	12336.1	20645.9	15266.9	11979.7
AT1G03230.1	AT1G03230.1	#NUM!	Eukaryotic aspartyl protease family protein		Chr1	790110-791414	FORWARD	434	201606	#NUM!	#NUM!	#NUM!	59.2527	13	13	13	13	13	13	13	13	13	12	12	13	13	12	13	13	17242.4	17060.1	12693.4	11883.6	11250	9997.71	12860	13642.5	12611.3	11315.3	10938.2	12509.1	12446.6	17838.7	12977.7	15201	17242.4	17060.1	12693.4	11883.6
AT5G63310.1	AT5G63310.1	#NUM!	nucleoside diphosphate kinase 2		Chr5	25372122-25373838	REVERSE	231	201606	#NUM!	#NUM!	#NUM!	38.4186	3	4	3	3	3	3	3	3	4	4	3	3	4	4	4	3	9976	9234.25	8288.29	11849.4	9782.47	7963.48	4917.99	9672.96	6186.99	6786.59	7837.64	10833.7	5171.53	8663.72	10039.3	8013.84	9976	9234.25	8288.29	11849.4
AT4G25080.1;AT4G25080.2;AT4G25080.3;AT4G25080.4;AT4G25080.5;AT4G25080.6	AT4G25080.1;AT4G25080.2;AT4G25080.3;AT4G25080.4;AT4G25080.5;AT4G25080.6	#NUM!	magnesium-protoporphyrin IX methyltransferase		Chr4	12877015-12878128;12877015-12878128;12877015-12878128;12877216-12878128;12877015-12878128;12876873-12878128	FORWARD	312;312;312;245;312;326	201606	#NUM!	#NUM!	#NUM!	52.3177	8	8	8	8	8	8	8	8	7	8	8	8	8	8	8	8	17994.8	8747.34	13683.6	11817.7	8025.6	10691.4	9507.19	8281.56	12159.1	7290.98	11052.8	11255.5	15185.1	9512.65	7674.76	8548.02	17994.8	8747.34	13683.6	11817.7
AT4G23680.1	AT4G23680.1	#NUM!	Polyketide cyclase/dehydrase and lipid transport superfamily protein		Chr4	12336416-12337417	REVERSE	151	201606	#NUM!	#NUM!	#NUM!	52.6229	5	5	5	5	5	5	5	5	5	5	5	5	5	5	5	5	11830.3	11571.6	13150.5	11794.6	9253.85	7013.51	7603.9	11427.9	9554.1	9602.8	9111.18	10131.6	7573.11	14259.9	7006.92	9411.6	11830.3	11571.6	13150.5	11794.6
AT4G33010.1	AT4G33010.1	#NUM!	glycine decarboxylase P-protein 1		Chr4	15926852-15931150	REVERSE	1037	201606	#NUM!	#NUM!	#NUM!	48.0045	9	11	10	10	11	11	12	11	12	12	10	10	11	9	11	10	5836.4	4948.73	6912.62	11753.9	9879.94	12861.4	10841.2	8517.06	6787.9	7598.93	7532.97	6094.72	6813.78	6947.67	8994.27	7066.36	5836.4	4948.73	6912.62	11753.9
AT5G20010.1;AT5G20020.1;AT5G55190.1	AT5G20010.1;AT5G20020.1;AT5G55190.1	#NUM!	RAS-related nuclear protein-1;RAS-related GTP-binding nuclear protein 2;RAN GTPase 3		Chr5	6760364-6761747;6762817-6764381;22392285-22393957	FORWARD	221	201606	#NUM!	#NUM!	#NUM!	56.6765	8	8	8	8	8	8	8	8	8	8	8	8	8	8	7	8	14903.2	11430.9	11114.6	11743.8	6362.91	8752.77	9497.67	10528.8	9768.95	10057.6	9706.17	9794.75	6061.26	10901	8846.02	6551.93	14903.2	11430.9	11114.6	11743.8
ATMG00640.1	ATMG00640.1	#NUM!	hydrogen ion transporting ATP synthases%2C rotational mechanism%3Bzinc ion binding protein		ChrM	188084-188662	REVERSE	192	201606	#NUM!	#NUM!	#NUM!	40.1804	5	5	5	5	5	5	5	5	5	5	5	5	5	5	5	5	16322.2	13547.6	13348.5	11713.8	13624.1	8858.38	10708.9	12126.2	12178.7	8375.67	9102.8	11308.4	6024.74	10633.5	10194.3	11587.6	16322.2	13547.6	13348.5	11713.8
AT1G72370.1;AT1G72370.2	AT1G72370.1;AT1G72370.2	#NUM!	40s ribosomal protein SA		Chr1	27243148-27244842	REVERSE	298;294	201606	#NUM!	#NUM!	#NUM!	49.7712	11	11	11	10	11	11	11	12	12	11	11	11	11	11	11	11	17085.1	12867.9	11728.1	11703.2	10217.2	10766	8535.3	13226.2	10000.9	8022.97	11588.4	11527.9	9034.44	10858.1	12468.3	9686.15	17085.1	12867.9	11728.1	11703.2
AT1G04560.1	AT1G04560.1	#NUM!	AWPM-19-like family protein		Chr1	1245070-1245888	FORWARD	186	201606	#NUM!	#NUM!	#NUM!	37.1321	1	1	1	1	1	1	1	1	1	1	1	1	1	1	1	1	12947.4	9091.68	7593.33	11676.5	12034.2	6523.09	9727.15	9757.38	4390.98	11948.5	13923.5	17300.8	10133.1	16596.1	16021.5	14082.4	12947.4	9091.68	7593.33	11676.5
AT5G19760.1	AT5G19760.1	#NUM!	Mitochondrial substrate carrier family protein		Chr5	6679591-6681845	REVERSE	298	201606	#NUM!	#NUM!	#NUM!	49.3415	6	6	6	6	6	6	6	6	6	6	6	6	6	6	5	6	11257.2	5838.63	8803.91	11655.6	7964.22	8413.33	8235.83	7316.82	7113.39	6332.36	8321.08	6656.44	6395.44	9181.12	7069.55	6449.44	11257.2	5838.63	8803.91	11655.6
AT2G36060.1;AT2G36060.3;AT3G52560.1	AT2G36060.1;AT2G36060.3;AT3G52560.1	#NUM!	MMS ZWEI homologue 3;MMS ZWEI homologue 3;ubiquitin E2 variant 1D-4		Chr2;Chr2;Chr3	15143012-15143998;15143012-15143998;19494678-19495954	REVERSE	145;144;146	201606	#NUM!	#NUM!	#NUM!	42.0974	1	2	2	2	2	2	2	2	2	2	2	2	2	2	2	2	14001.7	6905.32	13347.1	11633.5	8231.96	20404.4	11312.7	11065.4	4162.16	11720.6	7891.02	8485.01	8415.37	9300.07	12454.2	10758.5	14001.7	6905.32	13347.1	11633.5
AT3G47370.1;AT3G47370.2;AT3G47370.3	AT3G47370.1;AT3G47370.2;AT3G47370.3	#NUM!	Ribosomal protein S10p/S20e family protein		Chr3	17453671-17454437	REVERSE	122	201606	#NUM!	#NUM!	#NUM!	43.6799	2	2	2	2	2	2	2	2	2	2	2	2	2	2	2	2	8824.54	8060.03	15849.7	11629.4	11043	15872.7	5065.26	14855.1	14151.4	9705.77	3621.5	14376	7706.93	22016.8	17753.5	18063.6	8824.54	8060.03	15849.7	11629.4
AT1G48550.1;AT1G48550.2	AT1G48550.1;AT1G48550.2	#NUM!	Vacuolar protein sorting-associated protein 26		Chr1	17950792-17952645	REVERSE	327;324	201606	#NUM!	#NUM!	#NUM!	35.1885	1	1	1	1	1	1	1	1	1	1	1	1	1	1	1	1	6590.26	7770.73	9483.25	11606.2	11207.2	13993.2	13422	17567	8042.62	2757.76	9679.27	8917.09	10622.2	13569.1	14113.7	12219.1	6590.26	7770.73	9483.25	11606.2
AT2G01530.1	AT2G01530.1	#NUM!	MLP-like protein 329		Chr2	239815-240349	FORWARD	151	201606	#NUM!	#NUM!	#NUM!	48.1632	3	5	5	3	5	4	5	5	5	5	4	3	5	5	5	5	16358.5	9291.58	12448.2	11438.4	9530.61	8054.89	9791.99	12217.6	7317.88	7288.83	8715.32	10812.4	8921.92	8828.88	9617.47	8228.49	16358.5	9291.58	12448.2	11438.4
AT3G47470.1	AT3G47470.1	#NUM!	light-harvesting chlorophyll-protein complex I subunit A4		Chr3	17493622-17494773	REVERSE	251	201606	#NUM!	#NUM!	#NUM!	54.4403	6	7	7	7	7	7	7	7	7	7	7	7	7	7	7	7	13740.1	9284.65	11243.8	11410.3	7200.34	6138.78	6215.18	8241.58	6824.58	5828.64	6699.05	6568.54	7723.04	7970.16	8116.94	6787.91	13740.1	9284.65	11243.8	11410.3
AT2G05990.1;AT2G05990.2	AT2G05990.1;AT2G05990.2	#NUM!	NAD(P)-binding Rossmann-fold superfamily protein		Chr2	2322876-2324867	FORWARD	390	201606	#NUM!	#NUM!	#NUM!	46.6098	3	4	4	3	3	3	4	3	4	4	3	3	3	4	3	4	13492.3	8487.06	12779.4	11391	8094.42	10124.4	6913.5	11174.1	8727.75	9467.49	7870.37	11728.4	5642.41	9900.37	9080.99	10378.6	13492.3	8487.06	12779.4	11391
ATCG00720.1	ATCG00720.1	#NUM!	photosynthetic electron transfer B		ChrC	74841-76292	FORWARD	215	201606	#NUM!	#NUM!	#NUM!	44.2495	4	4	4	4	4	4	4	4	4	4	4	4	4	4	4	4	12553.9	8884.76	10586.4	11383.4	9466.54	5246.66	5302.57	6188.01	5754.86	7428.08	8061.51	8483.72	5236.64	7200.72	5722.35	6289.47	12553.9	8884.76	10586.4	11383.4
AT2G07190.1	AT2G07190.1	#NUM!	transmembrane protein%2C putative (DUF1985)		Chr2	2987367-2988945	FORWARD	452	201606	#NUM!	#NUM!	#NUM!	40.1013	2	1	2	1	2	2	2	2	2	2	2	2	1	2	2	2	6473.76	4913	4977.19	11324.4	1895.46	5827.67	6483.99	1576.49	1613.19	1894.65	3701.27	4898.38	925.024	4300.6	5258.66	4720.13	6473.76	4913	4977.19	11324.4
AT2G33210.1;AT2G33210.2	AT2G33210.1;AT2G33210.2	#NUM!	heat shock protein 60-2		Chr2	14075093-14078568	REVERSE	585;580	201606	#NUM!	#NUM!	#NUM!	49.9351	9	9	9	8	9	9	9	9	9	9	9	8	9	9	9	8	10415.7	8104.92	9514.63	11279.6	7918.37	9558.91	6164.39	8271.16	6742.8	7281.73	6326.2	6585.64	7543.02	6344.26	7946.79	6732.35	10415.7	8104.92	9514.63	11279.6
AT2G43030.1	AT2G43030.1	#NUM!	Ribosomal protein L3 family protein		Chr2	17894898-17895713	FORWARD	271	201606	#NUM!	#NUM!	#NUM!	47.7176	10	10	9	10	10	10	10	10	10	10	10	9	9	10	10	10	11878.1	9875.59	9416.15	11186.2	10845.4	8198.65	8001.24	6371.43	7559.04	8068.03	8716.8	9254.02	9506.32	9125.49	8406.05	7826.84	11878.1	9875.59	9416.15	11186.2
ATCG01120.1	ATCG01120.1	#NUM!	chloroplast ribosomal protein S15		ChrC	123296-123562	REVERSE	88	201606	#NUM!	#NUM!	#NUM!	51.3871	4	4	5	5	5	4	4	5	4	5	5	5	5	5	5	4	18096.5	10059.9	8268.08	11163.3	10393	8798.89	8002.03	7850.37	6052.63	6702.96	9864.07	13858.5	13006.3	5197.82	9739.74	9492.72	18096.5	10059.9	8268.08	11163.3
AT2G06850.1	AT2G06850.1	#NUM!	xyloglucan endotransglucosylase/hydrolase 4		Chr2	2763619-2765490	FORWARD	296	201606	#NUM!	#NUM!	#NUM!	49.1657	10	9	11	11	10	10	11	11	9	11	11	10	10	10	9	10	12414.7	11046	9937.84	11115.7	10940.8	11835.2	13015.7	13558.2	7985.22	9352.6	9412.34	9304.86	8686.07	8633.97	9600.39	8782.83	12414.7	11046	9937.84	11115.7
AT1G04820.1;AT1G50010.1;AT4G14960.2	AT1G04820.1;AT1G50010.1;AT4G14960.2	#NUM!	tubulin alpha-4 chain;tubulin alpha-2 chain;Tubulin/FtsZ family protein		Chr1;Chr1;Chr4	1356421-1358266;18517737-18519729;8548769-8550319	REVERSE;FORWARD;REVERSE	450	201606	#NUM!	#NUM!	#NUM!	51.8848	13	13	13	13	13	13	13	13	13	13	13	12	12	13	13	13	13619.8	15143.3	14448.4	11055.6	16652.5	13738.1	13150.9	12670.8	11163.8	11062.8	8456.94	9782.82	8492.21	9127.1	11727.2	9969.66	13619.8	15143.3	14448.4	11055.6
AT5G39730.1	AT5G39730.1	#NUM!	AIG2-like (avirulence induced gene) family protein		Chr5	15901740-15902624	FORWARD	172	201606	#NUM!	#NUM!	#NUM!	31.6283	1	1	1	1	1	1	1	1	1	1	1	1	1	1	1	1	15352.6	8806.57	9734.55	10989.1	10022.8	10044.4	10793.8	8386.8	8188.27	8288.43	9707.32	12566.7	11054.1	11254.2	2883.08	9657.37	15352.6	8806.57	9734.55	10989.1
AT2G16600.1;AT2G16600.2	AT2G16600.1;AT2G16600.2	#NUM!	rotamase CYP 3		Chr2	7200862-7201383	FORWARD	173;151	201606	#NUM!	#NUM!	#NUM!	52.627	7	7	7	7	7	7	7	7	7	7	7	7	7	7	7	7	15147.6	16827.7	10940.6	10911.8	7821.73	11076.7	7941.76	9795.96	10303.7	8699.09	9486.77	9154.23	7803.24	8522.02	11345.1	8843.23	15147.6	16827.7	10940.6	10911.8
AT2G41840.1	AT2G41840.1	#NUM!	Ribosomal protein S5 family protein		Chr2	17460016-17461398	REVERSE	285	201606	#NUM!	#NUM!	#NUM!	49.2006	11	14	13	13	14	14	13	12	14	14	13	13	12	12	12	14	9776.61	10105.8	9006.9	10875.6	9986.59	7411.14	7010.81	8056.42	7125.69	7564.9	8727.13	9216.21	8126.54	8029.41	6829.61	8304.84	9776.61	10105.8	9006.9	10875.6
AT4G02520.1	AT4G02520.1	#NUM!	glutathione S-transferase PHI 2		Chr4	1110673-1111531	REVERSE	212	201606	#NUM!	#NUM!	#NUM!	48.9967	8	8	8	6	9	9	9	8	9	9	9	9	9	9	9	9	16678.9	21939.3	12888.4	10862.8	17178.9	28116.5	23548.3	29424.6	23395.1	25179.2	35560.8	24374.2	26870.7	23552.1	22589.2	36992.1	16678.9	21939.3	12888.4	10862.8
AT3G19420.1	AT3G19420.1	#NUM!	PTEN 2		Chr3	6731824-6735354	FORWARD	611	201606	#NUM!	#NUM!	#NUM!	38.5855	1	1	1	1	1	1	1	1	1	1	1	1	1	1	1	1	14270.6	2176.2	61554	10856.3	65600.4	21259.7	66787.5	4827.25	10157.5	15072.3	79014	86748.8	27361.1	66178.5	8108.54	67546	14270.6	2176.2	61554	10856.3
AT3G48000.1	AT3G48000.1	#NUM!	aldehyde dehydrogenase 2B4		Chr3	17717082-17719843	REVERSE	538	201606	#NUM!	#NUM!	#NUM!	52.1019	5	4	4	4	5	4	5	5	4	4	5	5	5	5	5	4	11101.7	8901.91	9364.57	10765.7	10115.8	9649.15	13960.7	7915.71	8368.83	7824.2	10121.2	6104.31	11442.9	10188.7	6980.18	9172.75	11101.7	8901.91	9364.57	10765.7
AT1G30530.1;AT5G17050.1	AT1G30530.1;AT5G17050.1	#NUM!	UDP-glucosyl transferase 78D1;UDP-glucosyl transferase 78D2		Chr1;Chr5	10814917-10816374;5607828-5609392	FORWARD;REVERSE	453;460	201606	#NUM!	#NUM!	#NUM!	41.4004	0	1	1	1	1	1	1	1	1	1	1	1	1	1	1	1	#NUM!	3301.75	6409.02	10736.8	3979.65	4976.88	5268.2	3675.34	6404.37	2168.08	3048.5	2718.16	5682.67	7496.37	2201.31	1738.65	#NUM!	3301.75	6409.02	10736.8
AT3G04230.1	AT3G04230.1	#NUM!	Ribosomal protein S5 domain 2-like superfamily protein		Chr3	1113169-1113609	REVERSE	146	201606	#NUM!	#NUM!	#NUM!	39.773	2	2	2	2	1	2	2	1	2	2	2	2	2	1	2	2	13258.7	13444.6	9671.11	10691.9	8480.75	6867.31	5149.53	7346.53	6595.4	8458.54	8317.5	5869.83	4135.58	7243.47	8171.62	4809.87	13258.7	13444.6	9671.11	10691.9
AT5G35360.1;AT5G35360.3	AT5G35360.1;AT5G35360.3	#NUM!	acetyl Co-enzyme a carboxylase biotin carboxylase subunit		Chr5	13584300-13588268;13584300-13588163	FORWARD	537;555	201606	#NUM!	#NUM!	#NUM!	52.8094	8	10	10	9	10	10	10	10	10	10	9	8	10	10	10	10	10356.4	11561.6	11380.8	10691.4	9583.98	8582.06	9271.93	10514.9	9166.21	9554.08	9425.02	9019.59	7367.21	10533.3	9260.78	10210.6	10356.4	11561.6	11380.8	10691.4
AT3G61430.1;AT3G61430.2	AT3G61430.1;AT3G61430.2	#NUM!	plasma membrane intrinsic protein 1A		Chr3	22733657-22735113	FORWARD	286	201606	#NUM!	#NUM!	#NUM!	51.8817	8	8	9	7	9	9	8	9	9	9	9	9	9	9	9	9	10196.8	8374.9	7915.97	10628	3873.25	5481.37	7740.73	6832.41	4541.33	6143.63	6865.34	7384.56	7184.19	9209.73	6443.23	4240.33	10196.8	8374.9	7915.97	10628
AT4G39330.1	AT4G39330.1	#NUM!	cinnamyl alcohol dehydrogenase 9		Chr4	18291268-18292772	FORWARD	360	201606	#NUM!	#NUM!	#NUM!	51.3892	6	6	7	7	6	8	6	7	8	8	8	6	8	8	8	8	8447.62	12082.2	6832.3	10623.5	6358.53	2984.91	6630.21	5539.87	9869.89	11272.2	12686	8662.74	12199.7	11788.7	8642.09	15664.1	8447.62	12082.2	6832.3	10623.5
AT3G22890.1	AT3G22890.1	#NUM!	ATP sulfurylase 1		Chr3	8112837-8114734	FORWARD	463	201606	#NUM!	#NUM!	#NUM!	53.8649	8	8	8	8	8	8	8	8	8	8	8	8	8	8	8	8	11494.3	10877.5	9724.81	10588.5	11450.6	13794.2	13435.7	13828.4	9851.71	11121.4	9736.4	9133.9	10309.1	10249.3	11155.5	12769.5	11494.3	10877.5	9724.81	10588.5
AT1G78830.1	AT1G78830.1	#NUM!	Curculin-like (mannose-binding) lectin family protein		Chr1	29637141-29638508	REVERSE	455	201606	#NUM!	#NUM!	#NUM!	41.9621	8	8	7	4	5	6	7	8	8	8	8	7	7	8	6	6	15103.6	11454.9	10243	10555.5	7362.94	10635.7	4109.22	10557.2	5971.65	5638.73	9304.47	11112.4	6975.58	12155.3	10686.9	10862.7	15103.6	11454.9	10243	10555.5
AT5G46430.1;AT5G46430.2	AT5G46430.1;AT5G46430.2	#NUM!	Ribosomal protein L32e		Chr5	18833429-18834409	FORWARD	133	201606	#NUM!	#NUM!	#NUM!	53.1464	5	4	5	4	5	5	5	4	5	5	4	5	5	5	5	5	9148.19	3483.9	11220.2	10545.4	3902.96	6189.82	4837.3	4906.08	6510.49	2555.95	1474.23	7207.65	6222.49	3483.59	6193.78	4253.71	9148.19	3483.9	11220.2	10545.4
AT2G21170.1;AT2G21170.3	AT2G21170.1;AT2G21170.3	#NUM!	triosephosphate isomerase		Chr2	9071047-9073106	REVERSE	315	201606	#NUM!	#NUM!	#NUM!	49.1198	7	8	7	7	7	8	8	7	8	8	7	7	7	7	7	7	12462	8984.06	12423.7	10440	7285.45	6735.57	6074.23	4222.16	5897.02	6534.54	8417.66	9510.57	10296	8788.22	5113.39	6981.27	12462	8984.06	12423.7	10440
ATCG00730.1	ATCG00730.1	#NUM!	photosynthetic electron transfer D		ChrC	76481-77672	FORWARD	160	201606	#NUM!	#NUM!	#NUM!	42.5214	3	3	3	3	3	3	3	3	3	3	3	3	3	3	3	3	10972.5	10880.4	8768.41	10372.3	7304.04	5824.28	7724.04	11770.7	7004.53	11624.4	9766.26	11714.6	8414.37	9353.47	9947.69	11603.1	10972.5	10880.4	8768.41	10372.3
AT3G09840.1	AT3G09840.1	#NUM!	cell division cycle 48		Chr3	3019494-3022832	FORWARD	809	201606	#NUM!	#NUM!	#NUM!	51.7627	17	19	20	18	20	20	19	18	20	19	18	18	18	20	19	19	7359.74	6782.32	9700.82	10307.1	15538.1	11440.5	14352.8	13159.2	9439.25	10249.7	12026.6	7807.48	9776.18	11585.8	11774.7	11259.5	7359.74	6782.32	9700.82	10307.1
AT1G35160.1;AT1G35160.2	AT1G35160.1;AT1G35160.2	#NUM!	GF14 protein phi chain		Chr1	12867264-12868514	FORWARD	267;295	201606	#NUM!	#NUM!	#NUM!	49.6566	12	12	11	12	13	13	13	12	13	12	12	13	11	13	13	13	12749	10171.5	9478.85	10252.2	7912.83	10453.1	9054.03	13771.4	9021.01	8166.37	9223.88	10947	11504.6	14041.1	12419.8	12726.1	12749	10171.5	9478.85	10252.2
AT3G08530.1	AT3G08530.1	#NUM!	Clathrin%2C heavy chain		Chr3	2587171-2595411	REVERSE	1703	201606	#NUM!	#NUM!	#NUM!	54.7703	25	30	29	29	31	30	32	28	31	31	31	29	30	31	31	30	6255.65	8565.86	7802.97	10248.4	10944	11931	11614.8	10236.1	9074.19	8326.8	10929.1	9041.79	5770.56	10639.4	11271.2	9043.77	6255.65	8565.86	7802.97	10248.4
AT4G21820.1;AT4G21820.2;AT4G21820.3	AT4G21820.1;AT4G21820.2;AT4G21820.3	#NUM!	binding / calmodulin binding protein		Chr4	11577558-11583871	FORWARD	1255;1278;1284	201606	#NUM!	#NUM!	#NUM!	34.9116	1	1	1	1	1	1	1	1	1	1	1	1	1	1	1	1	9861.9	4625.33	7752.67	10227.8	1653.69	2411.37	7976.32	714.802	2600.39	1071.65	4044.67	3850.69	5573.19	1025.81	1642.45	1544.18	9861.9	4625.33	7752.67	10227.8
AT2G39390.1	AT2G39390.1	#NUM!	Ribosomal L29 family protein		Chr2	16450803-16451762	REVERSE	123	201606	#NUM!	#NUM!	#NUM!	59.2527	7	6	6	6	6	7	7	6	7	7	7	7	7	7	7	7	9446.05	10728.3	8692.93	10171.7	7497.43	5611.46	8737.98	10627.5	8255.17	8443.32	9430.35	10395.2	13089.7	9941.52	12233.4	10475.2	9446.05	10728.3	8692.93	10171.7
AT1G12310.1;AT1G62820.1	AT1G12310.1;AT1G62820.1	#NUM!	Calcium-binding EF-hand family protein		Chr1	4187500-4187946;23263822-23264268	REVERSE	148	201606	#NUM!	#NUM!	#NUM!	39.4765	0	0	2	1	3	3	3	2	3	2	3	3	3	3	2	1	#NUM!	#NUM!	5031.75	10137.8	1940.19	5952.83	515.943	2004.2	3912.48	4504.96	4959.38	1990.86	3628.47	2028.97	4210.98	3826.99	#NUM!	#NUM!	5031.75	10137.8
AT3G44100.1	AT3G44100.1	#NUM!	MD-2-related lipid recognition domain-containing protein		Chr3	15866162-15867273	REVERSE	152	201606	#NUM!	#NUM!	#NUM!	53.3711	4	4	4	4	4	4	4	4	4	4	4	4	4	3	4	3	10555.5	8939.15	3972.81	10073.9	4090.86	5572.29	6281.64	6384.89	6852.25	6246.1	6892.64	8284.42	9310.13	5256.31	7639.89	4693.83	10555.5	8939.15	3972.81	10073.9
AT1G50030.1;AT1G50030.2	AT1G50030.1;AT1G50030.2	#NUM!	target of rapamycin		Chr1	18522626-18539619	REVERSE	2481;2454	201606	#NUM!	#NUM!	#NUM!	38.3022	0	2	1	1	1	3	2	2	2	2	2	1	1	2	2	2	#NUM!	2546.03	8887.16	10055.8	4405.11	1713.32	6283.98	3787.54	2558.07	2465.16	4319.6	1954.65	1715.14	3432.27	1064.64	3623.37	#NUM!	2546.03	8887.16	10055.8
AT1G17880.1;AT1G73230.1	AT1G17880.1;AT1G73230.1	#NUM!	basic transcription factor 3;Nascent polypeptide-associated complex NAC		Chr1	6152572-6153425;27540506-27541364	REVERSE	165	201606	#NUM!	#NUM!	#NUM!	40.1255	1	1	1	1	1	2	1	1	2	1	1	2	2	2	1	2	3570.14	1498.19	4148.82	10048.7	3516.4	3073.33	2176.81	3670.31	2326.36	2729.28	3278.59	1686.67	4835.78	4111.36	4171.84	4356.48	3570.14	1498.19	4148.82	10048.7
ATCG00150.1	ATCG00150.1	#NUM!	ATPase%2C F0 complex%2C subunit A protein		ChrC	14021-14770	REVERSE	249	201606	#NUM!	#NUM!	#NUM!	48.1711	3	3	3	3	3	3	3	3	3	3	3	3	3	3	3	3	10192.6	3018.14	5164.3	10012.2	4195.54	8478.65	3390.05	2996.67	3995.86	7497.58	5391.94	7983.97	6667.65	2480.84	3291.86	5604.73	10192.6	3018.14	5164.3	10012.2
AT1G08360.1	AT1G08360.1	#NUM!	Ribosomal protein L1p/L10e family		Chr1	2636231-2637694	FORWARD	216	201606	#NUM!	#NUM!	#NUM!	49.1194	5	5	5	4	5	5	5	4	5	5	5	4	5	5	5	3	6738.31	4609.69	6048.82	9986.11	4799.87	7977.09	11345	14173.5	11094.5	6764.26	10833.9	6931.07	8543.81	12000.6	14707.7	11960.7	6738.31	4609.69	6048.82	9986.11
AT5G11770.1	AT5G11770.1	#NUM!	NADH-ubiquinone oxidoreductase 20 kDa subunit		Chr5	3791148-3792929	REVERSE	218	201606	#NUM!	#NUM!	#NUM!	46.4175	3	3	3	3	3	3	3	3	3	3	3	3	3	3	3	3	7138.71	6689.23	5562.42	9985.84	7357.2	7557	6541.04	9719.24	7177.28	4515.33	8210.88	6305.86	5375.95	7724.78	9903.1	7312.29	7138.71	6689.23	5562.42	9985.84
AT5G28060.1	AT5G28060.1	#NUM!	Ribosomal protein S24e family protein		Chr5	10069791-10070792	REVERSE	133	201606	#NUM!	#NUM!	#NUM!	59.2527	4	4	4	4	4	4	4	4	4	4	4	4	4	4	4	4	12026	7011.92	8126.25	9980.31	4604.49	6599.55	6294.66	8186.17	6971.22	9289.9	11064.4	8143.65	7759.18	8824.42	9010.95	12104.2	12026	7011.92	8126.25	9980.31
AT1G20260.1;AT1G76030.1	AT1G20260.1;AT1G76030.1	#NUM!	ATPase%2C V1 complex%2C subunit B protein		Chr1	7016971-7020290;28534134-28536916	FORWARD	487;486	201606	#NUM!	#NUM!	#NUM!	56.2174	16	16	17	16	17	17	17	17	17	17	17	17	17	17	17	17	7129.28	7456.78	7594.2	9770.29	8091.95	7736.74	7742.51	9565.84	6517.48	7327.1	5577.41	6337.76	6107.97	8435.21	6323.28	6893.45	7129.28	7456.78	7594.2	9770.29
AT3G16420.1;AT3G16420.2;AT3G16420.3	AT3G16420.1;AT3G16420.2;AT3G16420.3	#NUM!	PYK10-binding protein 1		Chr3	5579560-5580674	FORWARD	298	201606	#NUM!	#NUM!	#NUM!	51.929	14	16	17	14	16	17	16	16	17	17	17	16	17	17	17	17	14582.3	12343.5	10142	9740.51	7815.78	6684.64	6631.32	7540.62	8265.42	7223.49	7558.2	10749.7	7238.45	12479.4	8008.42	9116.77	14582.3	12343.5	10142	9740.51
AT2G36300.1;AT3G52760.1	AT2G36300.1;AT3G52760.1	#NUM!	Integral membrane Yip1 family protein		Chr2;Chr3	15213362-15214129;19553932-19554705	REVERSE	255;257	201606	#NUM!	#NUM!	#NUM!	36.2519	1	1	1	1	1	1	1	1	1	1	1	1	1	1	1	1	2861.79	7455.29	7271.63	9701.9	6081.38	6434.71	7866.35	8552.51	4399.27	6515.19	6266.85	7440.65	7209.17	6350.51	7436.94	4657.93	2861.79	7455.29	7271.63	9701.9
AT1G20880.1;AT1G20880.2;AT1G20880.3;AT1G22330.1;AT1G22910.1;AT1G22910.2;AT1G22910.3;AT1G76460.1;AT1G78260.1;AT1G78260.2	AT1G20880.1;AT1G20880.2;AT1G20880.3;AT1G22330.1;AT1G22910.1;AT1G22910.2;AT1G22910.3;AT1G76460.1;AT1G78260.1;AT1G78260.2	#NUM!	RNA-binding (RRM/RBD/RNP motifs) family protein		Chr1	7262879-7264834;7262879-7264834;7262879-7264834;7886693-7889241;8105808-8107659;8105808-8107618;8105808-8107949;28686932-28688506;29447317-29450181;29447317-29449246	REVERSE;REVERSE;REVERSE;FORWARD;FORWARD;FORWARD;FORWARD;REVERSE;FORWARD;FORWARD	274;274;274;291;249;242;347;285;287;271	201606	#NUM!	#NUM!	#NUM!	33.3156	1	1	1	1	1	1	1	1	1	1	1	1	1	1	1	1	11053.8	8900.71	7902.34	9663.45	3334.19	5878.4	6640.22	4525.69	5660.6	4621.3	8357.99	6276.41	9572.22	6245.9	7293.01	6629.03	11053.8	8900.71	7902.34	9663.45
AT5G66190.1	AT5G66190.1	#NUM!	ferredoxin-NADP[+]-oxidoreductase 1		Chr5	26451203-26453012	REVERSE	360	201606	#NUM!	#NUM!	#NUM!	51.5456	9	8	8	8	9	9	9	9	9	9	8	9	9	8	8	9	10969.7	8241.9	12347.1	9536.11	12489.3	11972.1	11974.4	10533.4	7837.53	9008.23	6750.9	8736.4	6379.84	9625.4	11685.9	9711.45	10969.7	8241.9	12347.1	9536.11
AT2G36530.1;AT2G36530.2	AT2G36530.1;AT2G36530.2	#NUM!	Enolase		Chr2	15321081-15323786;15321081-15323544	REVERSE	444;433	201606	#NUM!	#NUM!	#NUM!	54.4424	15	16	17	14	17	17	16	17	17	17	17	16	16	16	16	16	14354.2	11880.5	11897.4	9528.56	10375.4	10151.5	10269.6	13975.8	9733.21	10060.8	7723.29	8399.87	8687.94	8624.3	11311.8	10840	14354.2	11880.5	11897.4	9528.56
AT2G28900.1	AT2G28900.1	#NUM!	outer plastid envelope protein 16-1		Chr2	12414423-12415459	REVERSE	148	201606	#NUM!	#NUM!	#NUM!	46.7735	6	6	6	5	6	6	6	6	5	6	6	6	6	6	6	5	6014.58	7532.92	7362.72	9513.74	5698.26	3300.81	4385.57	3984	4125.46	4369.14	4097.98	3197.3	5543.54	4286.72	5434.1	5176.26	6014.58	7532.92	7362.72	9513.74
AT1G09590.1;AT1G09690.1;AT1G57660.1;AT1G57860.1	AT1G09590.1;AT1G09690.1;AT1G57660.1;AT1G57860.1	#NUM!	Translation protein SH3-like family protein		Chr1	3106549-3107606;3136407-3137430;21355567-21356364;21430034-21430827	FORWARD;REVERSE;FORWARD;REVERSE	164	201606	#NUM!	#NUM!	#NUM!	54.1035	4	4	5	4	5	5	4	5	5	5	5	4	5	5	5	5	8042.25	2266.49	4711.66	9475.35	6954.39	4505.83	6326.67	3882.84	1994.21	7138.5	8546.95	10599.9	5294.73	7846.64	6565.23	4877.46	8042.25	2266.49	4711.66	9475.35
AT2G20890.1	AT2G20890.1	#NUM!	photosystem II reaction center PSB29 protein		Chr2	8987783-8989185	FORWARD	300	201606	#NUM!	#NUM!	#NUM!	41.7325	4	4	4	4	4	4	4	4	4	4	4	4	4	4	4	4	9197.42	8130.45	8915.68	9442.18	5077.56	6409.04	6021.79	6934.5	5742.44	8402.65	4662.75	8095.15	9923.65	4461.46	6054.02	8534.04	9197.42	8130.45	8915.68	9442.18
AT3G62870.1	AT3G62870.1	#NUM!	Ribosomal protein L7Ae/L30e/S12e/Gadd45 family protein		Chr3	23242862-23244273	REVERSE	256	201606	#NUM!	#NUM!	#NUM!	50.0722	10	10	10	9	10	11	10	10	11	11	10	10	10	10	10	10	8177.89	9542.77	9263.65	9436.96	7990.19	5724.64	7343.1	7101.01	9192.63	6489.96	8418.11	8508.54	8091.65	6766.29	6518.21	6510.45	8177.89	9542.77	9263.65	9436.96
AT1G69530.1;AT1G69530.2;AT1G69530.3;AT1G69530.4;AT1G69530.5	AT1G69530.1;AT1G69530.2;AT1G69530.3;AT1G69530.4;AT1G69530.5	#NUM!	expansin A1		Chr1	26142034-26143051;26142034-26143051;26142034-26143200;26142034-26143051;26142034-26143200	FORWARD	250;250;275;220;245	201606	#NUM!	#NUM!	#NUM!	40.7448	1	1	1	1	1	1	1	1	1	1	1	1	1	1	1	1	6295.06	4363.79	8913.56	9408.87	7755.35	5544	5409.03	6220.27	6458.61	10522.4	8165.9	4977.83	4553.28	9546.24	14350.4	13705	6295.06	4363.79	8913.56	9408.87
AT1G62750.1	AT1G62750.1	#NUM!	Translation elongation factor EFG/EF2 protein		Chr1	23233622-23236321	REVERSE	783	201606	#NUM!	#NUM!	#NUM!	52.8765	16	18	19	19	22	21	21	22	21	22	22	19	22	21	19	21	9257.95	9938.17	8770.93	9398.74	13985.5	16251.5	15987.1	15120.1	8554.75	8716.87	6965.07	7579.27	8931.8	6892.47	9569.11	9343.13	9257.95	9938.17	8770.93	9398.74
AT3G12345.1	AT3G12345.1	#NUM!	FKBP-type peptidyl-prolyl cis-trans isomerase		Chr3	3930333-3930893	REVERSE	186	201606	#NUM!	#NUM!	#NUM!	43.9775	1	1	1	1	1	1	1	1	1	1	1	1	1	1	1	1	7630.61	4962.34	5769.31	9379.87	5404.32	4244.09	5397.66	6628.59	2520.94	4336.1	4379.85	5257.11	7061.74	4123.97	6705.12	4343.26	7630.61	4962.34	5769.31	9379.87
AT2G07642.1	AT2G07642.1	#NUM!	hypothetical protein		Chr2	3400797-3400838	FORWARD	13	201606	#NUM!	#NUM!	#NUM!	38.9698	1	1	1	1	1	1	1	1	1	1	1	1	1	1	1	1	544.571	9987.72	5432.25	9379.19	9012.14	1877.37	1831.84	8482.28	1113.79	842.088	11591.3	18589.2	6876.17	25277.3	9423.5	1092.58	544.571	9987.72	5432.25	9379.19
AT2G30970.1;AT2G30970.2	AT2G30970.1;AT2G30970.2	#NUM!	aspartate aminotransferase 1		Chr2	13179012-13181686	FORWARD	430	201606	#NUM!	#NUM!	#NUM!	52.063	10	11	11	11	10	11	11	11	11	11	10	9	8	11	11	10	9046.69	9117.97	8114.3	9364.05	7330.93	6478.39	6617.09	5876.21	6514.18	7776.7	7793.64	7514.61	7030.37	8360.68	6651.56	7159.91	9046.69	9117.97	8114.3	9364.05
AT1G33810.1	AT1G33810.1	#NUM!	zinc finger/BTB domain protein		Chr1	12265084-12266655	FORWARD	138	201606	#NUM!	#NUM!	#NUM!	42.5546	2	2	2	2	2	2	2	2	2	2	2	2	2	2	2	2	4972.91	6109.85	2306.62	9295.07	5631.19	6223.57	5057.06	2043.81	2114.31	4992.79	4722.57	6156.43	5730.64	5972.52	3687.62	5212.34	4972.91	6109.85	2306.62	9295.07
AT1G22840.1	AT1G22840.1	#NUM!	CYTOCHROME C-1		Chr1	8079384-8080286	FORWARD	114	201606	#NUM!	#NUM!	#NUM!	47.469	3	3	3	3	3	3	3	3	2	3	3	3	3	3	2	3	7940.98	5836.94	5991.83	9214.49	4386.56	1769.14	3034.74	4640.17	3624.6	3393.91	4454.54	3783.89	3596.63	5112.87	4660.55	3030.64	7940.98	5836.94	5991.83	9214.49
AT2G37660.1	AT2G37660.1	#NUM!	NAD(P)-binding Rossmann-fold superfamily protein		Chr2	15795481-15796977	REVERSE	325	201606	#NUM!	#NUM!	#NUM!	52.989	9	9	9	8	9	9	9	8	8	9	8	8	9	8	9	8	6642	6451.28	5127.44	9178.37	4290.74	5405.83	6130.86	7422.61	6714.42	5260.28	4774.16	8020.63	7074.1	6163.87	7841.88	5257.09	6642	6451.28	5127.44	9178.37
AT4G38740.1	AT4G38740.1	#NUM!	rotamase CYP 1		Chr4	18083620-18084138	REVERSE	172	201606	#NUM!	#NUM!	#NUM!	53.2478	10	10	10	10	10	9	10	10	10	10	10	10	10	10	10	10	8249.51	8303.4	5322.36	9162.84	4178.14	2835.69	3691.81	6589.73	6126.36	4600.59	5233.26	6062.28	5290.24	3582.9	5365.06	4617.19	8249.51	8303.4	5322.36	9162.84
AT1G42970.1	AT1G42970.1	#NUM!	glyceraldehyde-3-phosphate dehydrogenase B subunit		Chr1	16127552-16129584	FORWARD	447	201606	#NUM!	#NUM!	#NUM!	49.7501	19	20	20	20	20	21	20	21	20	21	21	20	21	21	20	21	6098.42	7937.28	6767.49	9150.45	6544.65	5396.27	4963.61	4750.16	5223.52	6696.43	5548.3	7496.62	5987.33	6198.2	4783.85	7375.9	6098.42	7937.28	6767.49	9150.45
AT1G61520.1;AT1G61520.2;AT1G61520.3	AT1G61520.1;AT1G61520.2;AT1G61520.3	#NUM!	PSI type III chlorophyll a/b-binding protein		Chr1	22700152-22701149;22700493-22701149;22700152-22701149	FORWARD	273;218;273	201606	#NUM!	#NUM!	#NUM!	55.1406	7	9	9	8	9	9	9	9	9	9	8	8	9	9	9	9	10199.4	7673.08	9516.01	9140.16	8609.22	6100.3	7256.07	10078.2	7827.25	6671.37	8312.65	10887.2	7205.86	8804.44	10360.4	10327.8	10199.4	7673.08	9516.01	9140.16
AT1G78380.1	AT1G78380.1	#NUM!	glutathione S-transferase TAU 19		Chr1	29486659-29487819	REVERSE	219	201606	#NUM!	#NUM!	#NUM!	52.0999	15	15	14	15	14	15	15	13	15	14	13	14	14	14	15	14	8034.63	9121.62	9008.7	9136.31	7768.86	6403.92	7228.43	9491.17	8492.48	7436.12	8091.07	6603.15	6621.88	8423.64	7101.76	8395.73	8034.63	9121.62	9008.7	9136.31
AT3G56340.1	AT3G56340.1	#NUM!	Ribosomal protein S26e family protein		Chr3	20892309-20893343	REVERSE	130	201606	#NUM!	#NUM!	#NUM!	40.9073	1	1	1	1	1	2	1	1	1	2	1	1	1	1	1	1	514.321	1707.34	8919.54	9108.61	888.559	514.866	482.77	3957.06	12069.1	1675.32	17831.7	20618.6	6846.93	18334.5	15498.9	12241.8	514.321	1707.34	8919.54	9108.61
AT2G40510.1	AT2G40510.1	#NUM!	Ribosomal protein S26e family protein		Chr2	16918506-16919623	FORWARD	133	201606	#NUM!	#NUM!	#NUM!	52.419	7	9	8	7	9	9	8	7	9	9	8	8	8	8	8	9	5924.34	6133.11	5587.1	9085.49	4441.12	5801.63	5653.59	5812.01	9186.38	7977.79	7333.75	5165.23	7440.74	5974.05	4120.81	4995.3	5924.34	6133.11	5587.1	9085.49
AT1G72150.1	AT1G72150.1	#NUM!	PATELLIN 1		Chr1	27148558-27150652	FORWARD	573	201606	#NUM!	#NUM!	#NUM!	55.4007	13	15	16	14	16	16	15	14	16	16	15	15	15	16	16	15	16596.2	10793.9	13255.8	9053.78	9998.76	10187.7	12132.4	13427.2	14085	11188.8	11624	14623.9	11305.9	16500.6	10651.1	10484.7	16596.2	10793.9	13255.8	9053.78
AT4G10300.1	AT4G10300.1	#NUM!	RmlC-like cupins superfamily protein		Chr4	6384564-6385946	FORWARD	134	201606	#NUM!	#NUM!	#NUM!	49.3968	3	3	3	3	3	3	3	3	3	3	3	3	3	3	3	3	9693.78	8003.39	5399.72	9025.41	6395.07	4623.42	6110.2	4578.23	3138.73	6114.32	6599.91	8280.12	7001.36	5472.49	7282.81	6070.54	9693.78	8003.39	5399.72	9025.41
AT5G09660.1;AT5G09660.2	AT5G09660.1;AT5G09660.2	#NUM!	peroxisomal NAD-malate dehydrogenase 2		Chr5	2993645-2995551;2993645-2995169	REVERSE	354;333	201606	#NUM!	#NUM!	#NUM!	56.4232	10	10	11	10	11	11	11	10	10	11	11	11	11	10	10	11	8546.85	6884.2	6207.2	8982.17	6319.03	6410.45	8300.13	8421.14	6651.21	7077.8	8555.21	7128.19	8389.72	8398.43	8415.22	7134.01	8546.85	6884.2	6207.2	8982.17
AT5G20250.1;AT5G20250.2;AT5G20250.3	AT5G20250.1;AT5G20250.2;AT5G20250.3	#NUM!	Raffinose synthase family protein		Chr5	6834207-6836635	FORWARD	749	201606	#NUM!	#NUM!	#NUM!	57.4527	20	23	25	19	29	28	29	26	26	27	25	23	24	23	27	27	8398.36	7592.8	8260.7	8920.56	24079.5	30583.2	31464.3	28551.6	9566.33	10140.8	11666.7	10217.7	8183.58	8946.16	10429.7	8532.09	8398.36	7592.8	8260.7	8920.56
AT3G15950.1	AT3G15950.1	#NUM!	DNA topoisomerase-like protein		Chr3	5397783-5402610	REVERSE	772	201606	#NUM!	#NUM!	#NUM!	52.1511	21	22	23	22	21	24	25	22	24	24	24	22	21	22	24	22	9267.19	8023.06	8678.35	8829.4	7239.15	8744.13	9364.26	7061.09	6800.13	6967.23	7147.76	6334.43	5612.87	8018.93	7472.83	7525.23	9267.19	8023.06	8678.35	8829.4
ATCG00160.1	ATCG00160.1	#NUM!	ribosomal protein S2		ChrC	15013-15723	REVERSE	236	201606	#NUM!	#NUM!	#NUM!	41.4627	5	5	6	4	5	5	5	6	6	6	6	5	6	6	5	6	10614.5	6843.46	8709.48	8774.65	7869.77	6333.87	8764.08	8169.56	7736.59	7169.27	8488.4	10360.6	8195.84	8590.59	8227.95	8485.92	10614.5	6843.46	8709.48	8774.65
AT3G13920.1;AT3G13920.3	AT3G13920.1;AT3G13920.3	#NUM!	eukaryotic translation initiation factor 4A1		Chr3	4592635-4594128;4592635-4594094	REVERSE	412;402	201606	#NUM!	#NUM!	#NUM!	48.8863	14	15	15	14	15	15	15	15	15	15	15	14	15	15	15	14	8312.44	7941.49	7053.2	8684.98	8380.59	9385.37	8827.97	8566.58	7712.65	7865.22	8295.89	7786.64	8258.44	7214.86	7877.32	7971.42	8312.44	7941.49	7053.2	8684.98
AT2G29960.1;AT2G29960.2;AT2G29960.3	AT2G29960.1;AT2G29960.2;AT2G29960.3	#NUM!	cyclophilin 5		Chr2	12769183-12770528	REVERSE	201;191;201	201606	#NUM!	#NUM!	#NUM!	38.4372	2	2	2	2	2	2	2	2	2	2	2	2	2	2	2	2	7436.62	11093.6	6856.38	8602.88	7669.76	3506.25	6475.82	7734.62	4749.94	5104.2	6260.28	7083.53	4871.16	4834.27	6908.11	7511.94	7436.62	11093.6	6856.38	8602.88
AT5G19550.1	AT5G19550.1	#NUM!	aspartate aminotransferase 2		Chr5	6598201-6601597	FORWARD	405	201606	#NUM!	#NUM!	#NUM!	51.1172	10	10	10	10	10	10	10	10	10	10	10	9	9	10	9	10	12816.3	9082.33	6433.19	8561.44	7686.96	9766.34	9710.3	9571.88	8927.86	8224.5	9429.98	10776.3	7493.58	9781.44	9322.57	13469.2	12816.3	9082.33	6433.19	8561.44
AT5G42270.1	AT5G42270.1	#NUM!	FtsH extracellular protease family		Chr5	16902659-16905102	FORWARD	704	201606	#NUM!	#NUM!	#NUM!	52.4206	9	10	12	11	12	13	14	13	14	14	12	11	13	13	11	13	5842.56	4611.88	6301.8	8553.71	6880.8	8207.2	6496.32	6481.77	6303.92	5353.34	7098.79	6264	10211.8	8211.69	8604.16	6209.42	5842.56	4611.88	6301.8	8553.71
AT2G44050.1	AT2G44050.1	#NUM!	6%2C7-dimethyl-8-ribityllumazine synthase / DMRL synthase / lumazine synthase / riboflavin synthase		Chr2	18224304-18225917	FORWARD	227	201606	#NUM!	#NUM!	#NUM!	46.6093	5	4	5	5	5	5	5	5	5	5	5	5	4	5	5	5	9988.46	5378.22	7105.05	8527.17	6973.99	6254.33	6389.76	7750.79	8161.16	9875.43	8128.02	10762.2	10002.3	13872.1	11645.5	12825.7	9988.46	5378.22	7105.05	8527.17
AT1G64190.1	AT1G64190.1	#NUM!	6-phosphogluconate dehydrogenase family protein		Chr1	23825549-23827012	REVERSE	487	201606	#NUM!	#NUM!	#NUM!	53.5527	6	5	6	6	6	6	6	6	6	5	6	4	6	6	6	5	7421.13	6901.38	10755.4	8467.62	6152	7670.17	6569.69	7184.76	5849.62	7448.89	4848.9	7158.68	5663.96	5933.09	4035.11	4207.14	7421.13	6901.38	10755.4	8467.62
ATCG00790.1	ATCG00790.1	#NUM!	ribosomal protein L16		ChrC	81189-82652	REVERSE	135	201606	#NUM!	#NUM!	#NUM!	54.889	10	9	10	10	10	10	10	10	10	10	10	9	10	10	10	10	10592.3	8480.96	7191.37	8462.79	8535.57	7592.03	6108.2	5268.57	5182.61	6282.61	6394.69	8058.73	5410.21	4855.94	6078.8	5676.7	10592.3	8480.96	7191.37	8462.79
AT5G43940.1;AT5G43940.2	AT5G43940.1;AT5G43940.2	#NUM!	GroES-like zinc-binding dehydrogenase family protein		Chr5	17684265-17686379	FORWARD	379;391	201606	#NUM!	#NUM!	#NUM!	50.7513	8	8	7	7	7	7	7	7	8	8	8	8	8	8	8	8	8956.83	5846.64	7793.41	8426.78	6461.11	6279.42	6605.33	7111.7	6554.99	7991.24	7164.61	6096.55	7289.6	7372.43	6550.29	7068.32	8956.83	5846.64	7793.41	8426.78
AT3G51800.1;AT3G51800.2;AT3G51800.3	AT3G51800.1;AT3G51800.2;AT3G51800.3	#NUM!	metallopeptidase M24 family protein		Chr3	19211261-19213568	REVERSE	392;401;385	201606	#NUM!	#NUM!	#NUM!	47.2988	11	10	11	10	11	10	12	12	12	11	10	10	10	11	10	11	8938.05	5865.03	5849.9	8347.33	6993.09	4333.55	6949.9	8532.35	5067.8	3828.07	5927.4	4147.44	5672.31	6188.73	5739.62	5453.03	8938.05	5865.03	5849.9	8347.33
ATMG00160.1	ATMG00160.1	#NUM!	cytochrome oxidase 2		ChrM	40502-42628	REVERSE	260	201606	#NUM!	#NUM!	#NUM!	59.2527	3	3	3	2	3	3	2	3	3	3	3	3	3	3	3	3	10364.7	10553.9	7305.82	8323.39	10068.9	5263.49	3797.57	5264.04	4678.2	6027.95	5796.77	5422.08	9368.73	7224.94	4504.5	2450.44	10364.7	10553.9	7305.82	8323.39
AT1G22530.1	AT1G22530.1	#NUM!	PATELLIN 2		Chr1	7955773-7958326	REVERSE	683	201606	#NUM!	#NUM!	#NUM!	46.5727	14	16	16	14	16	17	16	14	16	15	16	16	16	16	17	16	11079	11107.8	9629.32	8281.07	7976.87	8424.77	9220.79	9930.45	8187.09	7997.36	7617.69	8681.43	8592.21	8124.53	8704.71	9102.59	11079	11107.8	9629.32	8281.07
AT2G42590.1;AT2G42590.2;AT2G42590.3	AT2G42590.1;AT2G42590.2;AT2G42590.3	#NUM!	general regulatory factor 9		Chr2	17732118-17733775;17732118-17733775;17732164-17733775	REVERSE	263;262;276	201606	#NUM!	#NUM!	#NUM!	52.8216	5	6	6	5	6	6	6	5	6	5	5	6	6	5	6	6	9266.8	7487.6	8494.5	8278.68	9319.76	11719.5	8013.23	9976.7	6993.76	10219.7	9324.81	10325.2	10768.8	6900.28	7817.22	9372.24	9266.8	7487.6	8494.5	8278.68
AT3G09630.1;AT3G09630.2	AT3G09630.1;AT3G09630.2	#NUM!	Ribosomal protein L4/L1 family		Chr3	2953813-2955444	FORWARD	406;405	201606	#NUM!	#NUM!	#NUM!	50.8096	15	15	16	16	16	16	15	16	16	16	15	16	16	16	15	16	7738.05	6400.79	5806.38	8219.88	5817.54	4937.83	6650.01	6672.4	6177.07	5319.56	5588.21	7299.08	5660.59	6046.02	4823.75	5418.96	7738.05	6400.79	5806.38	8219.88
AT5G45390.1	AT5G45390.1	#NUM!	CLP protease P4		Chr5	18396351-18397586	FORWARD	292	201606	#NUM!	#NUM!	#NUM!	49.7773	7	7	6	7	7	7	7	7	7	7	7	7	7	7	6	7	12003.2	6702.31	5407.02	8219.21	5981.27	5375.95	5299.69	8606.85	4751.02	7959.91	5350.93	6799.13	4797.16	8021.6	9194.77	5659.17	12003.2	6702.31	5407.02	8219.21
AT1G48030.1;AT1G48030.2;AT1G48030.3;AT1G48030.4;AT1G48030.5	AT1G48030.1;AT1G48030.2;AT1G48030.3;AT1G48030.4;AT1G48030.5	#NUM!	mitochondrial lipoamide dehydrogenase 1		Chr1	17717432-17719141	REVERSE	507	201606	#NUM!	#NUM!	#NUM!	54.9498	9	8	9	7	8	8	9	8	9	7	7	7	8	7	9	8	9101.44	6937.09	6729.72	8147.23	3929.85	6698.42	7704.54	6679.64	6048.54	5633.05	5289.2	6201.19	4831.41	7690.96	8053.08	6892.54	9101.44	6937.09	6729.72	8147.23
AT2G36100.1	AT2G36100.1	#NUM!	Uncharacterized protein family (UPF0497)		Chr2	15159744-15160669	REVERSE	206	201606	#NUM!	#NUM!	#NUM!	39.2565	2	2	2	2	2	2	1	1	2	2	2	1	1	2	2	1	8163.5	5898.24	6737.55	8144	5824.15	2968.4	4632.32	5834.55	2648.25	5754.74	5605.1	7895.38	4962	6541.74	6895.2	6061.38	8163.5	5898.24	6737.55	8144
AT5G44120.3	AT5G44120.3	#NUM!	RmlC-like cupins superfamily protein		Chr5	17756460-17758246	REVERSE	472	201606	#NUM!	#NUM!	#NUM!	50.6751	2	2	2	4	2	4	2	3	4	4	3	4	4	4	4	2	6469.93	4775.28	4045.54	8118.15	3062.74	5086.98	4384.12	1082.09	3808.65	5498.83	4528.71	3275.69	5772.02	6546.03	9224.53	4014.64	6469.93	4775.28	4045.54	8118.15
AT1G15690.1	AT1G15690.1	#NUM!	Inorganic H pyrophosphatase family protein		Chr1	5399115-5402185	FORWARD	770	201606	#NUM!	#NUM!	#NUM!	54.9711	11	11	11	10	11	11	11	11	10	10	11	10	11	11	11	11	10413.4	8133.65	9780.93	8078.4	4877.97	6950.53	8311.59	10884.6	5806.95	5031.87	6205.61	10447.6	6513.62	4036.7	5716.62	5114.03	10413.4	8133.65	9780.93	8078.4
AT3G32980.1	AT3G32980.1	#NUM!	Peroxidase superfamily protein		Chr3	13526404-13529949	REVERSE	352	201606	#NUM!	#NUM!	#NUM!	42.4842	5	6	6	5	6	6	6	6	6	6	6	6	6	6	5	4	9494.63	9136.76	5563.69	8052.63	7005.19	6988.49	7856.4	10451.6	6146.49	5402.5	6868.41	6485.11	6451.98	4426	4676.15	3831.39	9494.63	9136.76	5563.69	8052.63
AT2G04030.1;AT2G04030.2	AT2G04030.1;AT2G04030.2	#NUM!	Chaperone protein htpG family protein		Chr2	1281983-1285909	FORWARD	780;777	201606	#NUM!	#NUM!	#NUM!	52.1663	13	13	14	13	14	15	14	14	15	15	13	13	14	14	14	14	4470.26	7166.98	8049.22	7967.81	6231.76	5720.52	6569.36	6639.03	6054.22	3320.38	4252.4	3318.3	4311.99	5273.02	4908.83	4716.45	4470.26	7166.98	8049.22	7967.81
AT2G07707.1;ATMG00480.1	AT2G07707.1;ATMG00480.1	#NUM!	Plant mitochondrial ATPase%2C F0 complex%2C subunit 8 protein		Chr2;ChrM	3386292-3386768;129909-130385	FORWARD	158	201606	#NUM!	#NUM!	#NUM!	44.4136	2	2	2	2	2	2	2	1	2	2	2	2	2	2	1	1	6311.57	7674.62	6490.43	7834.03	2296.32	5433.54	5168.15	2207.93	3884.54	5321.07	5636.57	4160.65	4179.84	4021.07	4328.84	4510.56	6311.57	7674.62	6490.43	7834.03
AT3G54890.1;AT3G54890.4	AT3G54890.1;AT3G54890.4	#NUM!	chlorophyll a-b binding protein 6		Chr3	20339706-20340922;20339881-20340922	REVERSE	241;213	201606	#NUM!	#NUM!	#NUM!	44.8085	3	3	3	3	3	3	2	3	3	4	3	3	2	3	3	3	9618.31	7945.48	6794.63	7827.3	8973.37	5957.6	4137.44	5460.46	8181	4512	5748.56	13858.8	5705.78	5271.2	5107.32	5426.32	9618.31	7945.48	6794.63	7827.3
AT3G06860.1	AT3G06860.1	#NUM!	multifunctional protein 2		Chr3	2161926-2166009	FORWARD	725	201606	#NUM!	#NUM!	#NUM!	50.2376	7	8	7	7	8	8	7	7	8	8	8	7	7	7	7	7	12370.8	7561.27	9376.26	7826.63	13005.2	11958.3	14766	13158.8	9987.91	8838.85	14229.5	8965.91	9404.13	10954.4	11603.5	11196.5	12370.8	7561.27	9376.26	7826.63
AT1G09560.1	AT1G09560.1	#NUM!	germin-like protein 5		Chr1	3093896-3094639	FORWARD	219	201606	#NUM!	#NUM!	#NUM!	46.0666	2	2	2	1	2	2	2	2	2	2	2	2	2	2	2	2	5439.59	4346.15	3783.94	7787.3	3122.97	5460.52	2156.16	3868.41	3432.51	2496.68	2801.92	3880.92	3074.57	5513.15	4503.34	3653.83	5439.59	4346.15	3783.94	7787.3
AT3G55440.1	AT3G55440.1	#NUM!	triosephosphate isomerase		Chr3	20553794-20556078	FORWARD	254	201606	#NUM!	#NUM!	#NUM!	49.9165	7	7	6	7	7	7	7	7	7	7	7	6	6	7	7	7	7920.93	6767.59	5979.69	7767.05	3565.52	4404.28	7334.43	4252.32	7672.99	4498.98	7553.32	4538.84	10574.5	6498.33	5582.86	5668.08	7920.93	6767.59	5979.69	7767.05
AT5G57345.1	AT5G57345.1	#NUM!	transmembrane protein		Chr5	23229562-23230587	REVERSE	188	201606	#NUM!	#NUM!	#NUM!	38.7597	1	1	1	1	1	1	1	1	1	1	1	1	1	1	1	1	1715.18	2525.64	6023.53	7742.93	2312.07	1674.46	4240.89	4381.43	542.274	4640.19	2696.65	6407.96	7722.06	2550.95	4062.21	1591.41	1715.18	2525.64	6023.53	7742.93
AT4G35100.1;AT4G35100.2	AT4G35100.1;AT4G35100.2	#NUM!	plasma membrane intrinsic protein 3		Chr4	16708672-16709958	FORWARD	280	201606	#NUM!	#NUM!	#NUM!	49.3497	6	6	6	6	6	6	6	6	6	6	6	6	6	6	6	6	9327.56	10483.8	7546.63	7694.96	7926.83	6427.96	7188.31	5693.91	9069.75	8610.22	6564.46	8554	6505.24	9139.25	5974.79	6894.62	9327.56	10483.8	7546.63	7694.96
ATCG00330.1	ATCG00330.1	#NUM!	chloroplast ribosomal protein S14		ChrC	36938-37240	REVERSE	100	201606	#NUM!	#NUM!	#NUM!	56.1978	2	2	2	2	2	2	2	2	2	2	2	2	2	2	2	2	5776.19	4896.84	4655.08	7693.63	4431.3	4464.35	7517.09	3238.29	3630.04	4991.76	5542.75	4176.11	6264.33	6243.57	5101.09	4654.42	5776.19	4896.84	4655.08	7693.63
AT5G11420.1	AT5G11420.1	#NUM!	transmembrane protein%2C putative (Protein of unknown function%2C DUF642)		Chr5	3644655-3646991	FORWARD	366	201606	#NUM!	#NUM!	#NUM!	53.2952	9	9	9	9	9	9	9	8	9	9	8	8	9	9	8	8	10687.3	7884.83	7676.68	7607.56	9507.65	7401.04	7778.99	7722.8	6598.06	10127.5	8823.05	10814.2	6812.25	10815.7	5780.15	6990.35	10687.3	7884.83	7676.68	7607.56
AT3G62030.1;AT3G62030.2;AT3G62030.3	AT3G62030.1;AT3G62030.2;AT3G62030.3	#NUM!	rotamase CYP 4		Chr3	22973708-22975139;22973004-22975139;22973708-22975139	FORWARD	260;313;259	201606	#NUM!	#NUM!	#NUM!	47.8941	8	8	7	8	8	9	9	9	9	9	9	8	9	9	8	9	9531.74	9136.93	7415.69	7605.44	8489.23	7881.99	5416.88	6774.8	10042.3	6831.45	8926.5	12628	8110.83	7759.19	8444.07	11350.9	9531.74	9136.93	7415.69	7605.44
AT2G24270.1;AT2G24270.2;AT2G24270.3;AT2G24270.4	AT2G24270.1;AT2G24270.2;AT2G24270.3;AT2G24270.4	#NUM!	aldehyde dehydrogenase 11A3		Chr2	10327325-10329601;10327325-10329824;10327325-10329601;10327109-10329601	REVERSE	496;536;496;503	201606	#NUM!	#NUM!	#NUM!	48.425	11	11	12	9	12	12	12	11	11	12	11	11	10	11	11	11	7164.59	6134.95	5803.66	7603.78	6958.87	6692.79	5847	6837.2	4413.85	5482.07	7099.38	5325.38	4935.74	5896.05	5849.55	5714.8	7164.59	6134.95	5803.66	7603.78
AT5G08410.1;AT5G08410.2	AT5G08410.1;AT5G08410.2	#NUM!	ferredoxin/thioredoxin reductase subunit A (variable subunit) 2		Chr5	2709974-2710528;2709974-2710588	REVERSE	184;204	201606	#NUM!	#NUM!	#NUM!	40.8802	2	2	2	2	2	2	2	2	2	2	2	2	2	2	2	2	6290.7	6907.72	6285.17	7590.59	4655.22	6826.77	6543.21	6250.77	4445.38	5417.67	7343.73	7886.46	11033.2	3243.75	8122.5	4576.2	6290.7	6907.72	6285.17	7590.59
AT2G41475.1	AT2G41475.1	#NUM!	Embryo-specific protein 3%2C (ATS3)		Chr2	17295259-17296329	REVERSE	179	201606	#NUM!	#NUM!	#NUM!	38.196	1	2	2	2	2	1	2	1	2	2	2	2	2	2	2	2	2747.51	4227	3642.48	7582.92	7349.95	6413.52	2290.95	4767.21	830.781	1794.6	5197.5	4211.77	5778.83	6380.28	4173.12	6779.28	2747.51	4227	3642.48	7582.92
ATCG00810.1	ATCG00810.1	#NUM!	ribosomal protein L22		ChrC	83467-83949	REVERSE	160	201606	#NUM!	#NUM!	#NUM!	55.0756	2	4	4	3	4	4	4	4	4	3	4	3	4	3	4	4	7936.79	5190.82	7372.44	7557.68	4794.74	4896.06	5960.43	5462.65	5375.95	3232.15	4223.68	6515.01	5771.4	7566.75	6201.41	6450.07	7936.79	5190.82	7372.44	7557.68
AT5G26000.1;AT5G26000.2	AT5G26000.1;AT5G26000.2	#NUM!	thioglucoside glucohydrolase 1		Chr5	9079678-9082347;9080009-9082347	REVERSE	541;456	201606	#NUM!	#NUM!	#NUM!	49.5459	6	6	6	5	6	6	6	6	6	6	6	6	6	6	6	6	4185.19	6921.22	7678.19	7498.5	5200.56	2737.87	3792.51	3369.87	4229.17	3189.02	3554.44	2512.24	3660.54	3373.27	2196.24	4511.71	4185.19	6921.22	7678.19	7498.5
AT3G16570.1;AT3G16570.2;AT3G16570.3;AT4G15800.1	AT3G16570.1;AT3G16570.2;AT3G16570.3;AT4G15800.1	#NUM!	rapid alkalinization factor 23;rapid alkalinization factor 23;rapid alkalinization factor 23;ralf-like 33		Chr3;Chr3;Chr3;Chr4	5644748-5645164;5644748-5645164;5644748-5645164;8984915-8985265	FORWARD	138;138;138;116	201606	#NUM!	#NUM!	#NUM!	43.2527	1	1	1	1	1	1	1	1	1	1	1	1	1	1	1	1	15731.1	6960.14	6595.54	7452.47	3989.32	4805.51	5018.87	7152.5	6574.65	7440.93	6283.48	5185.48	8718.01	7634.41	8521.49	6811.46	15731.1	6960.14	6595.54	7452.47
AT2G21870.1;AT2G21870.2	AT2G21870.1;AT2G21870.2	#NUM!	MALE GAMETOPHYTE DEFECTIVE 1		Chr2	9320456-9322618;9320612-9322618	REVERSE	240;220	201606	#NUM!	#NUM!	#NUM!	47.8713	5	5	5	5	5	5	5	5	5	5	5	5	5	5	5	5	6237.98	6303.4	4680.73	7395.37	3722.43	5645.56	3935.8	6411.26	3766.77	5652.2	4726.67	5729.85	7477.56	4492.51	3835	4326.38	6237.98	6303.4	4680.73	7395.37
AT4G11150.1	AT4G11150.1	#NUM!	vacuolar ATP synthase subunit E1		Chr4	6800091-6801696	FORWARD	230	201606	#NUM!	#NUM!	#NUM!	56.3318	14	13	14	12	14	13	14	14	14	14	14	13	14	14	13	14	10289.6	6117.17	7843.26	7360.81	7100.58	5428.87	6133.97	5722.04	5687.21	4145.39	6019.91	4516.65	4820.16	5354.69	5051.28	4209.79	10289.6	6117.17	7843.26	7360.81
AT3G46780.1	AT3G46780.1	#NUM!	plastid transcriptionally active 16		Chr3	17228766-17231021	FORWARD	510	201606	#NUM!	#NUM!	#NUM!	52.8861	14	13	14	14	13	14	13	13	14	14	13	14	14	14	14	14	7035.62	5562.9	6518.67	7356.33	4469.86	4993.47	4474.33	4405.45	4235.03	4496.76	4781.83	4806.25	5427.77	4176.86	5940.14	5303.5	7035.62	5562.9	6518.67	7356.33
AT5G06200.1	AT5G06200.1	#NUM!	Uncharacterized protein family (UPF0497)		Chr5	1877333-1878116	FORWARD	202	201606	#NUM!	#NUM!	#NUM!	38.7564	1	1	1	1	1	1	1	1	1	1	1	1	1	1	1	1	5655.89	5152.54	4938.78	7304.45	5915.55	8110.97	4984.78	4338.62	3870.65	5211.31	5979.4	6187.31	4148.48	8622.86	8453.19	4197.72	5655.89	5152.54	4938.78	7304.45
ATCG00130.1	ATCG00130.1	#NUM!	ATPase%2C F0 complex%2C subunit B/B'%2C bacterial/chloroplast		ChrC	11529-12798	REVERSE	184	201606	#NUM!	#NUM!	#NUM!	46.5898	11	10	11	10	11	11	10	11	10	11	9	11	11	11	11	11	6951.6	5608.68	7246.41	7300.83	6039.54	5389.04	3672.85	4668.66	4926.2	4350.79	5235.79	6682.98	5686.1	5134.91	5715.72	5586.62	6951.6	5608.68	7246.41	7300.83
AT5G20290.1	AT5G20290.1	#NUM!	Ribosomal protein S8e family protein		Chr5	6851695-6853012	REVERSE	222	201606	#NUM!	#NUM!	#NUM!	53.5812	12	13	13	12	13	13	12	13	13	13	13	13	12	13	13	13	7121.96	6809.77	5760.38	7299.42	4295.32	4076.36	4157.65	5500.36	5572.35	5029.69	4585.24	6337.68	4820.78	5407.86	5546	4454.37	7121.96	6809.77	5760.38	7299.42
AT5G44340.1	AT5G44340.1	#NUM!	tubulin beta chain 4		Chr5	17859442-17860994	REVERSE	444	201606	#NUM!	#NUM!	#NUM!	52.4674	19	19	19	18	19	19	19	18	19	18	18	19	17	19	19	19	8384.14	9073.88	9383.5	7283.95	7725.37	9331.19	8477.71	9746.22	5618.59	6389.22	6648.74	6370.25	8521.72	7417.47	6634.5	6343.78	8384.14	9073.88	9383.5	7283.95
AT3G14930.1;AT3G14930.2;AT3G14930.3	AT3G14930.1;AT3G14930.2;AT3G14930.3	#NUM!	Uroporphyrinogen decarboxylase		Chr3	5020675-5022577;5020675-5022577;5021290-5022577	FORWARD	418;418;341	201606	#NUM!	#NUM!	#NUM!	44.6981	3	3	3	3	3	3	3	3	3	3	3	3	3	3	3	3	5408.46	6403.05	6725.75	7265.93	4962.6	3785.85	3731.55	5753.44	4287.47	4232.14	4977.54	4133.06	4801.27	4774.5	6334.98	4940.82	5408.46	6403.05	6725.75	7265.93
AT3G61440.1	AT3G61440.1	#NUM!	cysteine synthase C1		Chr3	22735885-22737792	FORWARD	368	201606	#NUM!	#NUM!	#NUM!	52.1936	10	9	10	9	10	10	10	10	10	10	10	10	10	10	10	10	5680.26	5255.28	6215.79	7223.38	9105.01	8794.64	8484.76	11225.2	7384.64	6911.43	8024.83	7710.79	6219.14	7622.56	8045.35	8713.43	5680.26	5255.28	6215.79	7223.38
AT2G27290.1	AT2G27290.1	#NUM!	FAM210B-like protein%2C putative (DUF1279)		Chr2	11678586-11679765	REVERSE	201	201606	#NUM!	#NUM!	#NUM!	42.0219	1	1	1	1	1	1	1	1	1	1	1	1	1	1	1	1	5970.44	4717.56	2666.95	7195.8	4025.75	3905.06	5457.49	5706.07	3155.11	4707.65	5582.63	4306.28	3760.93	5796.86	4503.03	6683.78	5970.44	4717.56	2666.95	7195.8
AT2G27710.1;AT2G27710.2;AT2G27710.3;AT2G27710.4	AT2G27710.1;AT2G27710.2;AT2G27710.3;AT2G27710.4	#NUM!	60S acidic ribosomal protein family		Chr2	11816929-11817670	FORWARD	115;115;115;98	201606	#NUM!	#NUM!	#NUM!	46.7676	5	4	5	5	5	5	5	5	5	5	5	5	5	5	5	5	9266.2	6700.17	6532.84	7188.08	5876.68	4739.34	5625.55	6006.48	4399.71	6856.97	6180.04	7156.91	7576.92	6943.62	7219.34	6028.1	9266.2	6700.17	6532.84	7188.08
AT4G15530.1;AT4G15530.2;AT4G15530.3;AT4G15530.4;AT4G15530.5;AT4G15530.6;AT4G15530.7	AT4G15530.1;AT4G15530.2;AT4G15530.3;AT4G15530.4;AT4G15530.5;AT4G15530.6;AT4G15530.7	#NUM!	pyruvate orthophosphate dikinase		Chr4	8864828-8870727;8864828-8869183;8864828-8869129;8864828-8870727;8864828-8870748;8864828-8870748;8864828-8869129	REVERSE	956;875;857;956;963;963;857	201606	#NUM!	#NUM!	#NUM!	53.7225	18	25	24	22	26	26	26	26	26	26	25	24	25	24	26	25	6046.25	6692.21	7932.57	7186.97	16262.3	21317.2	21997.6	20644.7	22934.1	26200.3	34125.3	26160.1	16839.3	14173.8	22245.8	19846.9	6046.25	6692.21	7932.57	7186.97
AT3G26520.1	AT3G26520.1	#NUM!	tonoplast intrinsic protein 2		Chr3	9722770-9723703	REVERSE	253	201606	#NUM!	#NUM!	#NUM!	42.2855	3	3	3	3	3	3	3	3	3	3	3	3	3	3	3	3	13335.4	5921.13	3714.27	7167.12	5941.33	6788.34	18481.3	11908.2	20982.9	18831.6	12562.4	5350.16	13375.1	36856.3	23068.3	7147.04	13335.4	5921.13	3714.27	7167.12
AT4G20440.1;AT4G20440.2;AT4G20440.3;AT4G20440.4;AT4G20440.5;AT5G44500.1;AT5G44500.2	AT4G20440.1;AT4G20440.2;AT4G20440.3;AT4G20440.4;AT4G20440.5;AT5G44500.1;AT5G44500.2	#NUM!	small nuclear ribonucleoprotein associated protein B;small nuclear ribonucleoprotein associated protein B;small nuclear ribonucleoprotein associated protein B;small nuclear ribonucleoprotein associated protein B;small nuclear ribonucleoprotein associated protein B;Small nuclear ribonucleoprotein family protein;Small nuclear ribonucleoprotein family protein		Chr4;Chr4;Chr4;Chr4;Chr4;Chr5;Chr5	11022843-11023616;11022843-11023616;11022843-11023616;11022843-11023616;11022843-11023616;17927505-17928269;17927505-17928269	REVERSE;REVERSE;REVERSE;REVERSE;REVERSE;FORWARD;FORWARD	257;257;257;257;257;254;254	201606	#NUM!	#NUM!	#NUM!	50.3568	2	3	3	3	3	3	3	3	3	3	3	3	3	3	3	3	9381.4	8253.99	7126.91	7148.69	6844.87	5773.28	3485.14	8586.88	4639.83	5767.38	6519.58	10560.3	5386.51	5640.39	8048.59	5973.77	9381.4	8253.99	7126.91	7148.69
AT1G17290.1	AT1G17290.1	#NUM!	alanine aminotransferas		Chr1	5922771-5926093	FORWARD	543	201606	#NUM!	#NUM!	#NUM!	48.7888	6	7	8	8	9	10	9	8	10	10	8	10	10	9	9	10	6500.17	5740.36	5664.23	7141.37	8923.81	10787.1	7773.97	10467.3	9031.18	7049.56	7001.81	7205.17	6950.09	7067.3	7033.86	9885.77	6500.17	5740.36	5664.23	7141.37
AT1G44575.1;AT1G44575.3	AT1G44575.1;AT1G44575.3	#NUM!	Chlorophyll A-B binding family protein		Chr1	16871768-16873194	FORWARD	265	201606	#NUM!	#NUM!	#NUM!	47.5353	7	8	7	6	7	8	7	7	8	8	8	8	8	8	6	8	16039.5	9781.35	7584.99	7093.75	7489.3	6846.75	7252.2	6720.44	8694.4	8772.7	8020.59	9022.45	7362.61	11470.7	8384.03	7219.95	16039.5	9781.35	7584.99	7093.75
AT5G48970.1;AT5G48970.2	AT5G48970.1;AT5G48970.2	#NUM!	Mitochondrial substrate carrier family protein		Chr5	19857028-19859374;19857028-19858969	REVERSE	339;268	201606	#NUM!	#NUM!	#NUM!	39.3237	1	1	1	1	1	1	1	1	1	1	1	1	1	1	1	1	3960.99	4904.53	4783.62	7084.57	5170.43	2854.88	5072.49	4896.55	3548.03	4386.84	3482.89	5626.41	3485.11	9251.48	6801.18	5088.65	3960.99	4904.53	4783.62	7084.57
AT5G09650.1	AT5G09650.1	#NUM!	pyrophosphorylase 6		Chr5	2991331-2993117	REVERSE	300	201606	#NUM!	#NUM!	#NUM!	49.4724	2	2	2	2	2	3	3	2	2	3	3	3	2	2	3	3	10940.9	4489.59	6679.32	7083.7	4173.33	2168.13	3998.82	3659.7	4223	2175.39	6753.43	2404.93	6423.45	3524.68	5285.86	5457.05	10940.9	4489.59	6679.32	7083.7
AT2G37170.1	AT2G37170.1	#NUM!	plasma membrane intrinsic protein 2		Chr2	15613624-15614791	REVERSE	285	201606	#NUM!	#NUM!	#NUM!	52.0864	3	5	4	6	6	6	6	6	6	6	6	6	6	6	6	6	10324.3	10435.1	5974.46	7081.63	5064.06	5857.48	3710.44	4037.32	5752.53	6080.5	7419.13	9565.17	9072.67	7998.59	6275.04	8185.4	10324.3	10435.1	5974.46	7081.63
AT1G07660.1;AT1G07820.1;AT1G07820.2;AT2G28740.1;AT3G45930.1;AT3G46320.1;AT3G53730.1;AT5G59690.1;AT5G59970.1;AT5G59970.2	AT1G07660.1;AT1G07820.1;AT1G07820.2;AT2G28740.1;AT3G45930.1;AT3G46320.1;AT3G53730.1;AT5G59690.1;AT5G59970.1;AT5G59970.2	#NUM!	Histone superfamily protein;Histone superfamily protein;Histone superfamily protein;histone H4;Histone superfamily protein;Histone superfamily protein;Histone superfamily protein;Histone superfamily protein;Histone superfamily protein;Histone superfamily protein		Chr1;Chr1;Chr1;Chr2;Chr3;Chr3;Chr3;Chr5;Chr5;Chr5	2369212-2369523;2421435-2421746;2421435-2421746;12329643-12329954;16883390-16883701;17020043-17020354;19912659-19912970;24051649-24051960;24146352-24146663;24146352-24146663	FORWARD;REVERSE;REVERSE;REVERSE;FORWARD;REVERSE;REVERSE;FORWARD;REVERSE;REVERSE	103	201606	#NUM!	#NUM!	#NUM!	52.7358	12	14	14	13	13	12	13	13	14	14	13	14	14	13	14	12	9213.43	6018.24	8438.67	7072.23	5035.6	5037.38	5306.86	5438.48	4700.01	4870.08	7300.74	9319.79	10266.2	7479.04	6395.01	6620.15	9213.43	6018.24	8438.67	7072.23
AT2G19750.1;AT4G29390.1;AT5G56670.1	AT2G19750.1;AT4G29390.1;AT5G56670.1	#NUM!	Ribosomal protein S30 family protein		Chr2;Chr4;Chr5	8515037-8515806;14465212-14465902;22935413-22935981	FORWARD;REVERSE;REVERSE	62	201606	#NUM!	#NUM!	#NUM!	45.5835	1	1	1	1	1	1	1	1	1	1	1	1	1	1	1	1	3984.21	4750.51	3996.01	7062.58	2588.01	3703.9	3352.09	5712.39	3926.78	5208.07	4812.99	8151.81	5614.61	4035.07	4962.45	7197.81	3984.21	4750.51	3996.01	7062.58
AT1G20620.1;AT1G20620.5	AT1G20620.1;AT1G20620.5	#NUM!	catalase 3		Chr1	7143142-7146193	FORWARD	492;485	201606	#NUM!	#NUM!	#NUM!	54.8637	25	26	24	24	27	28	28	25	29	29	25	28	27	27	27	27	7172.35	8147.98	8214.48	7058.69	16455	18288	21175.3	24159.3	15016.4	14648.7	19324.4	13995	11697	16029.9	17212.3	14456.1	7172.35	8147.98	8214.48	7058.69
AT1G54780.1	AT1G54780.1	#NUM!	thylakoid lumen 18.3 kDa protein		Chr1	20439533-20440953	FORWARD	285	201606	#NUM!	#NUM!	#NUM!	53.8486	9	9	9	9	9	9	9	9	9	9	9	9	9	9	9	9	15474.8	7427.68	7722.24	7058.43	5691.77	6981	6010.39	7825.13	8430.9	6666.54	6680.43	8541.02	7674.88	7930.1	9096.46	8816.98	15474.8	7427.68	7722.24	7058.43
AT4G39730.1	AT4G39730.1	#NUM!	Lipase/lipooxygenase%2C PLAT/LH2 family protein		Chr4	18432950-18433581	FORWARD	181	201606	#NUM!	#NUM!	#NUM!	43.0485	1	1	1	1	1	1	1	1	1	1	1	1	1	1	1	1	5568.05	6322.38	6337.54	7057.53	6410.74	4999.14	3190.87	4261.92	4695.5	4437.16	5871.03	6312.69	5244.31	6672.91	7473.75	5175.77	5568.05	6322.38	6337.54	7057.53
AT4G24800.1;AT4G24800.2;AT4G24800.3;AT4G24800.4	AT4G24800.1;AT4G24800.2;AT4G24800.3;AT4G24800.4	#NUM!	MA3 domain-containing protein		Chr4	12782463-12784902	FORWARD	702	201606	#NUM!	#NUM!	#NUM!	42.8458	1	1	1	1	1	1	1	1	1	1	1	1	1	1	1	1	12400.5	8144.49	4261.17	7047.6	4690.59	3590.54	4879.77	6498.19	2983.73	1485.54	7535.9	8220.2	6700.39	1532.17	9996.97	6683.55	12400.5	8144.49	4261.17	7047.6
AT1G68560.1	AT1G68560.1	#NUM!	alpha-xylosidase 1		Chr1	25734435-25737897	REVERSE	915	201606	#NUM!	#NUM!	#NUM!	55.1892	12	14	12	13	14	15	14	13	15	14	13	13	13	14	14	15	8088.55	8464.56	4982.39	7013.12	8693.61	8173.28	8189.45	8100.24	6287.98	7241.97	7173.91	6846.2	7158.39	9954.06	8593.83	8224.92	8088.55	8464.56	4982.39	7013.12
AT5G08670.1;AT5G08680.1;AT5G08690.1	AT5G08670.1;AT5G08680.1;AT5G08690.1	#NUM!	ATP synthase alpha/beta family protein		Chr5	2818395-2821149;2821992-2824683;2825739-2828352	REVERSE;FORWARD;FORWARD	556;559;556	201606	#NUM!	#NUM!	#NUM!	53.8417	15	14	15	15	15	15	15	13	14	15	14	14	14	14	13	14	5222.9	6932.6	6364.52	7008.03	5020.05	4905.26	5265.19	4934.72	3471.67	4151.45	4203.17	3525.95	4501.44	3876.79	3624.32	2972.06	5222.9	6932.6	6364.52	7008.03
AT1G20020.1	AT1G20020.1	#NUM!	ferredoxin-NADP[+]-oxidoreductase 2		Chr1	6942851-6944868	FORWARD	369	201606	#NUM!	#NUM!	#NUM!	52.8744	9	8	8	9	9	9	9	8	9	9	9	9	9	8	9	9	5425.93	4628.86	7012.95	6982.75	4315.12	4828.54	3857.18	7441.64	3221.23	3924.49	4388.83	3674.98	4608.93	2673.75	5393.78	3826.14	5425.93	4628.86	7012.95	6982.75
AT1G23740.1	AT1G23740.1	#NUM!	Oxidoreductase%2C zinc-binding dehydrogenase family protein		Chr1	8398245-8399656	REVERSE	386	201606	#NUM!	#NUM!	#NUM!	50.6668	5	6	6	6	5	6	6	6	6	6	6	6	6	5	6	6	8035.26	7091.02	5411.95	6969.15	4219.24	4909.09	4665.08	4059.15	5221.5	5608.08	5966.56	7772.13	5018.06	5680.98	5869.63	4361.46	8035.26	7091.02	5411.95	6969.15
AT4G04800.1;AT4G21850.1;AT4G21850.2;AT4G21860.1;AT4G21860.2;AT4G21860.3;AT4G21860.4	AT4G04800.1;AT4G21850.1;AT4G21850.2;AT4G21860.1;AT4G21860.2;AT4G21860.3;AT4G21860.4	#NUM!	methionine sulfoxide reductase B3;methionine sulfoxide reductase B9;methionine sulfoxide reductase B9;methionine sulfoxide reductase B 2;methionine sulfoxide reductase B 2;methionine sulfoxide reductase B 2;methionine sulfoxide reductase B 2		Chr4	2439574-2440937;11591378-11592138;11591548-11592138;11600238-11601507;11600282-11601507;11600238-11601507;11600238-11601507	FORWARD;REVERSE;REVERSE;REVERSE;REVERSE;REVERSE;REVERSE	176;143;121;202;184;202;202	201606	#NUM!	#NUM!	#NUM!	37.8293	1	1	1	1	1	1	1	1	1	1	1	1	1	1	1	1	6514.79	6763	5314.24	6965.86	2589.23	3717.35	2996.25	2947.23	4749.37	7208.11	4936.54	4235.54	4558.42	3208.45	3749.3	3242.87	6514.79	6763	5314.24	6965.86
AT1G74050.1;AT1G74060.1	AT1G74050.1;AT1G74060.1	#NUM!	Ribosomal protein L6 family protein		Chr1	27847256-27848680;27850033-27851299	REVERSE	233	201606	#NUM!	#NUM!	#NUM!	51.9505	12	12	12	12	12	12	12	12	12	12	11	12	12	12	12	12	9739.41	6738.05	6807.15	6935.79	7209.19	3649.79	4978.9	5524.46	4897.33	6702.57	5839.34	6097.84	5499.09	5521.64	7024.55	6160.08	9739.41	6738.05	6807.15	6935.79
AT1G26630.1	AT1G26630.1	#NUM!	Eukaryotic translation initiation factor 5A-1 (eIF-5A 1) protein		Chr1	9205968-9207098	FORWARD	159	201606	#NUM!	#NUM!	#NUM!	48.3831	6	5	6	6	6	6	6	6	6	6	5	5	5	6	5	6	8373.06	6812.41	7028.89	6934.19	4042.49	6390.85	4887.64	7138.11	5201.2	6752.56	5228.89	7323.35	6999.11	6596.42	5539.85	4745.07	8373.06	6812.41	7028.89	6934.19
AT4G18100.1	AT4G18100.1	#NUM!	Ribosomal protein L32e		Chr4	10035715-10036475	REVERSE	133	201606	#NUM!	#NUM!	#NUM!	41.8967	2	2	2	2	2	2	2	2	2	2	2	2	2	2	2	2	4438.37	4121.89	3811.84	6878.78	3687.5	3112.82	4052.61	2026.62	3674.29	2585.7	2627.04	3012.23	4988.8	3429.49	2046.71	2868.86	4438.37	4121.89	3811.84	6878.78
AT1G47600.1;AT1G47600.2;AT1G51470.1	AT1G47600.1;AT1G47600.2;AT1G51470.1	#NUM!	beta glucosidase 34;beta glucosidase 34;beta glucosidase 35		Chr1	17491771-17494589;17491771-17494589;19087424-19090248	FORWARD	511;510;511	201606	#NUM!	#NUM!	#NUM!	45.2857	4	4	4	3	4	4	3	4	4	3	4	3	4	4	4	4	7358.68	7821.71	4515.77	6865.19	5368.35	6180.26	6443.85	8878.57	3110.8	5042.88	5474.77	2859.73	6520.56	8920.26	4581.81	5849.72	7358.68	7821.71	4515.77	6865.19
AT4G35450.1;AT4G35450.2;AT4G35450.3;AT4G35450.5	AT4G35450.1;AT4G35450.2;AT4G35450.3;AT4G35450.5	#NUM!	ankyrin repeat-containing protein 2		Chr4	16839862-16841759	FORWARD	342;342;342;350	201606	#NUM!	#NUM!	#NUM!	50.988	5	5	5	5	5	5	5	5	5	5	5	5	5	5	5	5	4471.91	3112.38	4064.61	6756.13	4802.37	5027.81	5562.25	9324.12	5693.35	4609.76	4048.82	4186.58	3920.65	5310.49	4139.36	3875.23	4471.91	3112.38	4064.61	6756.13
AT3G21720.1	AT3G21720.1	#NUM!	isocitrate lyase		Chr3	7652789-7655873	REVERSE	576	201606	#NUM!	#NUM!	#NUM!	52.6281	12	13	13	13	13	13	12	13	13	12	12	13	12	12	13	12	7334.77	6529.89	9755	6700.17	4249.74	5867.88	4624.7	5266.64	7176.1	5424.47	4992.75	6393.87	5370	6821.74	5453.89	5300.91	7334.77	6529.89	9755	6700.17
AT1G22300.1;AT1G22300.2;AT1G22300.3	AT1G22300.1;AT1G22300.2;AT1G22300.3	#NUM!	general regulatory factor 10		Chr1	7879146-7881103;7879244-7881103;7879601-7881103	REVERSE	254;254;251	201606	#NUM!	#NUM!	#NUM!	51.3079	8	8	7	7	7	8	7	6	7	8	7	7	7	7	8	8	12403.2	10553.2	6386.75	6642.3	5058.25	5936.86	4594.06	5406.72	5197.99	7325.29	4972.93	8687.87	4277.63	4464.62	4957.96	6657.68	12403.2	10553.2	6386.75	6642.3
AT3G49010.1;AT3G49010.2;AT3G49010.3;AT3G49010.4;AT3G49010.5;AT3G49010.6;AT3G49010.7	AT3G49010.1;AT3G49010.2;AT3G49010.3;AT3G49010.4;AT3G49010.5;AT3G49010.6;AT3G49010.7	#NUM!	breast basic conserved 1		Chr3	18166971-18168047	REVERSE	206;206;206;204;153;206;206	201606	#NUM!	#NUM!	#NUM!	49.2313	3	3	3	3	3	3	3	3	3	3	3	3	3	3	3	3	10383.1	4032.95	6675.65	6636.6	5008.71	5631.36	4948.31	6655.75	4437.7	4646.72	4445.17	5142.32	5669.4	4921.68	4713.29	5945.2	10383.1	4032.95	6675.65	6636.6
AT4G09000.1;AT4G09000.2	AT4G09000.1;AT4G09000.2	#NUM!	general regulatory factor 1		Chr4	5775387-5777157	FORWARD	267;318	201606	#NUM!	#NUM!	#NUM!	50.4686	7	8	7	7	8	8	6	7	8	8	7	7	7	8	8	8	5532.04	4274.76	4429.31	6634.11	1581.05	3641.72	3950.6	6363.24	1421.92	3253.02	2763.65	1775.27	2387.82	2253.79	3143.65	3119.15	5532.04	4274.76	4429.31	6634.11
AT3G61870.1;AT3G61870.2	AT3G61870.1;AT3G61870.2	#NUM!	plant/protein		Chr3	22902702-22903895;22902702-22903561	FORWARD	272;254	201606	#NUM!	#NUM!	#NUM!	39.2409	1	1	1	1	1	1	1	1	1	1	1	1	1	1	1	1	8332.42	3147.36	3990.16	6589.27	3050.61	3123.16	2999.52	5842.44	2653.24	2742.57	3059.41	3709.35	2269.35	4897.53	6424	4051.36	8332.42	3147.36	3990.16	6589.27
AT2G30620.1	AT2G30620.1	#NUM!	winged-helix DNA-binding transcription factor family protein		Chr2	13045360-13046267	FORWARD	273	201606	#NUM!	#NUM!	#NUM!	55.121	4	4	4	4	3	3	4	4	3	4	2	3	4	3	4	3	13576.1	3181.81	3899.66	6589.22	3722.62	1988.21	4046	5801.14	5669.04	5083.06	5408.04	6700.99	4525.52	5099.06	5487.54	4386.57	13576.1	3181.81	3899.66	6589.22
AT2G47110.1;AT2G47110.2;AT3G62250.1	AT2G47110.1;AT2G47110.2;AT3G62250.1	#NUM!	ubiquitin 6;ubiquitin 6;ubiquitin 5		Chr2;Chr2;Chr3	19344701-19345174;19344701-19345174;23037138-23037611	FORWARD	157	201606	#NUM!	#NUM!	#NUM!	48.6487	8	8	8	7	9	9	9	9	9	9	8	9	9	9	9	9	6240.76	6249.59	7054.18	6543.21	8132.04	7688.97	10046.4	8741.45	9832.31	13822.9	15164.5	10079.3	10865.8	14104.4	12205	14250.9	6240.76	6249.59	7054.18	6543.21
AT3G04790.1	AT3G04790.1	#NUM!	Ribose 5-phosphate isomerase%2C type A protein		Chr3	1313365-1314195	FORWARD	276	201606	#NUM!	#NUM!	#NUM!	48.5148	6	7	7	6	7	7	6	6	7	7	7	7	7	6	6	7	4734.77	6486.82	5032	6541.29	5653.21	5336.94	3408.22	5067.47	3423.25	3382.01	5663.74	5445.96	4992.3	5150.69	6751.85	4749.45	4734.77	6486.82	5032	6541.29
AT1G73190.1	AT1G73190.1	#NUM!	Aquaporin-like superfamily protein		Chr1	27522155-27523171	FORWARD	268	201606	#NUM!	#NUM!	#NUM!	43.7768	3	4	3	4	5	5	3	5	5	4	5	4	4	5	5	4	2547.67	5899.33	1547.2	6509.96	1220.77	2801.49	1114.24	10709.7	5721.92	1160.19	4690.98	8330.17	1328.51	2049.13	9470.72	5619.88	2547.67	5899.33	1547.2	6509.96
AT4G27090.1	AT4G27090.1	#NUM!	Ribosomal protein L14		Chr4	13594104-13595187	REVERSE	134	201606	#NUM!	#NUM!	#NUM!	48.5589	4	4	4	4	4	4	4	4	4	4	4	4	4	4	3	3	7511.39	5632.5	2764.94	6492.92	2924.14	6533.67	3226.2	2202.41	4518.37	3801.13	5237.28	7778.3	5115.88	5134.56	5040.44	5574.9	7511.39	5632.5	2764.94	6492.92
AT3G25520.1;AT3G25520.3;AT5G39740.1;AT5G39740.2	AT3G25520.1;AT3G25520.3;AT5G39740.1;AT5G39740.2	#NUM!	ribosomal protein L5;ribosomal protein L5;ribosomal protein L5 B;ribosomal protein L5 B		Chr3;Chr3;Chr5;Chr5	9269573-9271327;9269573-9271174;15903365-15905185;15903484-15905185	REVERSE;REVERSE;FORWARD;FORWARD	301	201606	#NUM!	#NUM!	#NUM!	56.2923	6	5	5	5	5	5	6	6	6	6	6	6	6	6	6	6	3648.34	4794.55	4303.56	6458.25	2870.03	3563.63	2759.94	3763.55	4890.52	4211.92	5113.39	4523.26	4429.79	4869.19	4028.05	5123.62	3648.34	4794.55	4303.56	6458.25
AT3G54050.1;AT3G54050.2	AT3G54050.1;AT3G54050.2	#NUM!	high cyclic electron flow 1		Chr3	20016951-20018527	FORWARD	417	201606	#NUM!	#NUM!	#NUM!	48.9004	7	7	7	7	7	7	7	7	7	7	7	7	7	7	7	7	7533.69	6223.47	5871.85	6410.52	5913.34	4751.14	5309.61	4333.36	4369.4	6325.27	5014.68	5153.72	7013.06	6835.04	3465.25	4560.82	7533.69	6223.47	5871.85	6410.52
AT1G29880.1	AT1G29880.1	#NUM!	glycyl-tRNA synthetase / glycine-tRNA ligase		Chr1	10459662-10462781	REVERSE	729	201606	#NUM!	#NUM!	#NUM!	51.7291	10	12	12	11	13	12	13	13	13	13	9	12	13	13	12	13	4597.95	4376.01	5013.22	6402.7	5673.05	6099.49	5378.57	5581.47	3993.32	4303.32	4455.99	3860.42	5031.51	4505.15	3526.09	4017.89	4597.95	4376.01	5013.22	6402.7
AT1G04420.1	AT1G04420.1	#NUM!	NAD(P)-linked oxidoreductase superfamily protein		Chr1	1191634-1193699	FORWARD	412	201606	#NUM!	#NUM!	#NUM!	43.9674	2	3	3	3	3	3	3	3	3	3	3	3	3	3	3	3	4678.66	4688.95	5658	6391.44	2475.48	5027.63	4735.43	4295.09	2823.49	2887	3029.35	3447.05	5182.85	2071.85	3965.28	4714.11	4678.66	4688.95	5658	6391.44
AT4G30590.1	AT4G30590.1	#NUM!	early nodulin-like protein 12		Chr4	14935760-14936469	REVERSE	190	201606	#NUM!	#NUM!	#NUM!	41.0049	1	1	1	1	1	1	1	1	1	1	1	1	1	1	1	1	793.462	2528.17	3950.79	6371.4	1111.65	2185.79	2368.41	3013.33	1858.38	1460.21	2411.35	4010.07	3950.54	3006.5	3640.53	2225.41	793.462	2528.17	3950.79	6371.4
AT1G74880.1	AT1G74880.1	#NUM!	NAD(P)H			plastoquinone	dehydrogenase complex subunit O | Chr1:28130112-28131020 REVERSE	158	201606	#NUM!	#NUM!	#NUM!	40.2349	2	2	2	1	2	1	1	2	1	1	1	2	2	1	1	1	6125.79	2836.38	4888.02	6369.62	3792.85	1340.66	5173.45	3311.2	1545.54	3125.76	2361.39	2095.99	3285.01	3204.34	785.401	2793.54	6125.79	2836.38	4888.02	6369.62
AT3G20370.1;AT3G20370.2	AT3G20370.1;AT3G20370.2	#NUM!	TRAF-like family protein		Chr3	7105481-7107079;7105641-7107079	FORWARD	379;357	201606	#NUM!	#NUM!	#NUM!	52.1968	6	6	6	6	6	6	6	6	6	6	6	6	5	6	6	6	6878.12	8081	6174.65	6365.76	4817.45	3903.36	5066.9	5033.27	4912.31	3918.56	3687.29	4831.86	5097.81	4254.86	3687.19	4887.18	6878.12	8081	6174.65	6365.76
AT2G30870.1	AT2G30870.1	#NUM!	glutathione S-transferase PHI 10		Chr2	13141490-13142392	FORWARD	215	201606	#NUM!	#NUM!	#NUM!	49.2516	6	6	6	6	6	6	6	6	6	6	6	6	6	6	6	6	4900.15	5429.43	5164.49	6348.03	4067.72	4529.15	5062.33	6732.13	3972.23	4834.39	5131.92	4495.95	5752.23	4947.59	6919.95	4867.85	4900.15	5429.43	5164.49	6348.03
AT1G10630.1;AT1G10630.2;AT1G23490.1;AT1G70490.1;AT1G70490.2;AT1G70490.3;AT1G70490.4;AT1G70490.5;AT1G70490.6;AT1G70490.7;AT2G47170.1;AT2G47170.2;AT2G47170.3;AT3G62290.1;AT3G62290.2;AT3G62290.3;AT5G14670.1;AT5G14670.2;AT5G14670.3	AT1G10630.1;AT1G10630.2;AT1G23490.1;AT1G70490.1;AT1G70490.2;AT1G70490.3;AT1G70490.4;AT1G70490.5;AT1G70490.6;AT1G70490.7;AT2G47170.1;AT2G47170.2;AT2G47170.3;AT3G62290.1;AT3G62290.2;AT3G62290.3;AT5G14670.1;AT5G14670.2;AT5G14670.3	#NUM!	ADP-ribosylation factor A1F;ADP-ribosylation factor A1F;ADP-ribosylation factor 1;Ras-related small GTP-binding family protein;Ras-related small GTP-binding family protein;Ras-related small GTP-binding family protein;Ras-related small GTP-binding family protein;Ras-related small GTP-binding family protein;Ras-related small GTP-binding family protein;Ras-related small GTP-binding family protein;Ra…		Chr1;Chr1;Chr1;Chr1;Chr1;Chr1;Chr1;Chr1;Chr1;Chr1;Chr2;Chr2;Chr2;Chr3;Chr3;Chr3;Chr5;Chr5;Chr5	3513189-3514230;3513189-3514230;8337232-8338373;26564162-26565152;26564162-26565152;26564162-26565152;26564162-26565152;26564162-26565152;26564162-26565152;26564162-26565152;19367264-19368518;19367264-19368518;19367264-19368518;23052287-23053545;23052287-23053545;23052287-23053545;4729319-4730495;4729319-4730672;4729319-4730672	REVERSE;REVERSE;FORWARD;REVERSE;REVERSE;REVERSE;REVERSE;REVERSE;REVERSE;REVERSE;FORWARD;FORWARD;FORWARD;FORWARD;FORWARD;FORWARD;FORWARD;FORWARD;FORWARD	181;181;181;181;181;181;181;181;181;181;181;181;181;181;181;181;188;181;181	201606	#NUM!	#NUM!	#NUM!	51.556	11	11	11	11	11	11	11	11	11	10	10	11	11	11	10	11	9076.29	7801.44	6885.43	6338.88	5877.78	5109.35	4770.44	7573.1	4878.1	4160.6	4310.08	4617.9	3715.52	4941.44	4345.58	5122.67	9076.29	7801.44	6885.43	6338.88
AT1G06950.1	AT1G06950.1	#NUM!	translocon at the inner envelope membrane of chloroplasts 110		Chr1	2130303-2135563	REVERSE	1016	201606	#NUM!	#NUM!	#NUM!	54.2178	12	14	14	14	14	14	12	14	14	14	14	11	10	12	13	14	5144.03	4235.68	3864.26	6296.85	4335.28	4960.7	4560.58	4851.38	4795.71	3557.44	3044.05	3322.84	4026.66	3602.05	3529.55	4606.61	5144.03	4235.68	3864.26	6296.85
AT4G12800.1;AT4G12800.2	AT4G12800.1;AT4G12800.2	#NUM!	photosystem I subunit l		Chr4	7521469-7522493;7521283-7522493	FORWARD	219;281	201606	#NUM!	#NUM!	#NUM!	52.5996	7	8	8	8	8	8	8	7	8	8	8	8	7	8	8	8	6737.98	8650.12	6674.65	6296.78	4658.35	3268.06	3736.98	5167.62	2817.38	5078.36	5641.69	7181.99	5705.33	3894.95	6099.83	4325.05	6737.98	8650.12	6674.65	6296.78
AT2G43945.1	AT2G43945.1	#NUM!	hypothetical protein		Chr2	18197995-18199988	REVERSE	289	201606	#NUM!	#NUM!	#NUM!	37.3177	2	2	1	1	2	2	2	2	2	2	2	2	2	2	2	1	8985.65	8683.58	6376.21	6284.72	6953.24	4916.42	5574.13	8492.51	4187.93	8205.03	5870.09	6501.16	5672.46	5780.95	6160.27	6842.03	8985.65	8683.58	6376.21	6284.72
ATCG00840.1;ATCG01300.1	ATCG00840.1;ATCG01300.1	#NUM!	ribosomal protein L23.1;ribosomal protein L23		ChrC	85862-86143;152506-152787	REVERSE;FORWARD	93	201606	#NUM!	#NUM!	#NUM!	53.3636	5	5	4	4	3	4	4	4	5	4	5	5	4	5	4	4	6747.06	4754.43	4852.09	6266.56	5826.95	3027.87	5863.61	3319.61	4616.86	4996.57	4839.3	4236.9	9420.13	8558.11	7117.82	6991.64	6747.06	4754.43	4852.09	6266.56
AT1G32060.1	AT1G32060.1	#NUM!	phosphoribulokinase		Chr1	11532668-11534406	FORWARD	395	201606	#NUM!	#NUM!	#NUM!	55.3851	12	13	13	12	13	13	13	13	12	13	12	12	12	13	13	13	3673.71	3041.25	3881.68	6220.33	2867.94	3328.58	2939.04	3499.75	1887.7	3834.2	2669.06	2914.59	3345.54	2945.56	2465.76	3580.01	3673.71	3041.25	3881.68	6220.33
AT1G74970.1	AT1G74970.1	#NUM!	ribosomal protein S9		Chr1	28157761-28159202	REVERSE	208	201606	#NUM!	#NUM!	#NUM!	46.453	4	7	5	5	6	7	7	6	7	7	6	6	6	6	6	7	7508.61	5438.02	4158.31	6193.29	4337.09	5023.53	3012.73	4044.09	3503.17	4473.28	5572.77	3764.13	4000.77	4057.1	5381.15	3236.95	7508.61	5438.02	4158.31	6193.29
AT5G57850.1;AT5G57850.2	AT5G57850.1;AT5G57850.2	#NUM!	D-aminoacid aminotransferase-like PLP-dependent enzymes superfamily protein		Chr5	23435548-23437287;23435548-23436630	REVERSE	373;296	201606	#NUM!	#NUM!	#NUM!	32.0734	1	1	1	1	1	1	1	1	1	1	1	1	1	1	1	1	7332.26	3332.79	4491.11	6181.64	7193.47	7365.79	6359.7	8055.86	4426.7	3005.05	4004.06	3002.67	3160.88	4627.56	4223.69	3951.01	7332.26	3332.79	4491.11	6181.64
AT5G04430.1;AT5G04430.2	AT5G04430.1;AT5G04430.2	#NUM!	binding to TOMV RNA 1L (long form)		Chr5	1250602-1253523	REVERSE	313;334	201606	#NUM!	#NUM!	#NUM!	38.3985	2	2	2	2	2	2	2	2	2	2	2	2	2	2	2	2	4999.79	5245.86	4400.25	6181.45	4349.26	4559.04	5143.52	6009.63	4340.52	3630.34	4180.18	3763.58	2619.73	4478.25	5128.61	4945.95	4999.79	5245.86	4400.25	6181.45
ATCG00780.1	ATCG00780.1	#NUM!	ribosomal protein L14		ChrC	80696-81064	REVERSE	122	201606	#NUM!	#NUM!	#NUM!	52.5252	8	8	8	8	8	8	8	8	8	8	8	8	8	8	8	8	4836.09	7095.52	4695.24	6158.5	4660.28	3671.98	3061.25	3801.73	3728.96	6721.09	5032.41	6069.79	5327.21	4812.32	5532.34	4141.31	4836.09	7095.52	4695.24	6158.5
AT5G07030.1	AT5G07030.1	#NUM!	Eukaryotic aspartyl protease family protein		Chr5	2183600-2185717	REVERSE	455	201606	#NUM!	#NUM!	#NUM!	52.6916	11	11	11	10	12	12	12	12	12	12	12	12	12	12	12	12	5705.93	5619.66	5870.99	6145.72	3826.27	2955.35	3925.48	5369.49	4987.53	3925.46	4474.2	5818.02	3708.69	5171.59	4443.68	4520.24	5705.93	5619.66	5870.99	6145.72
AT2G39080.1	AT2G39080.1	#NUM!	NAD(P)-binding Rossmann-fold superfamily protein		Chr2	16309981-16312475	REVERSE	351	201606	#NUM!	#NUM!	#NUM!	47.6472	3	3	4	4	4	4	4	4	4	4	4	4	4	4	4	4	4405.35	4199.19	5739.83	6143.69	5746.24	2480.17	4665.53	3995.72	2950.11	5497.59	4188.93	3857.65	4146.65	5546.24	4894.94	5417.82	4405.35	4199.19	5739.83	6143.69
AT4G11600.1	AT4G11600.1	#NUM!	glutathione peroxidase 6		Chr4	7010021-7011330	REVERSE	232	201606	#NUM!	#NUM!	#NUM!	43.4408	3	3	3	3	3	3	3	3	3	3	3	3	3	3	3	3	6058.74	3638.22	4128.04	6130.69	3817.73	2060.24	3030.35	1970.77	2520.3	3023.61	3484.76	4459.83	2511.57	3731.9	3007.99	4779.98	6058.74	3638.22	4128.04	6130.69
AT3G46040.1	AT3G46040.1	#NUM!	ribosomal protein S15A D		Chr3	16914891-16915529	FORWARD	130	201606	#NUM!	#NUM!	#NUM!	34.9713	1	1	1	1	1	1	1	1	1	1	1	1	1	1	1	1	17384.5	20216.6	10964.5	6109.09	6970.87	13107.3	9249.95	11154.2	8740.98	7538.38	15980.1	15833.8	15188.2	8823.28	11419.6	8631.6	17384.5	20216.6	10964.5	6109.09
AT3G51140.1;AT3G51140.2	AT3G51140.1;AT3G51140.2	#NUM!	DnaJ (DUF3353)		Chr3	18998182-18999437;18998182-18999207	FORWARD	278;229	201606	#NUM!	#NUM!	#NUM!	51.0592	1	1	1	1	1	1	1	1	1	1	1	1	1	1	1	1	15705.9	11691.5	8170.24	6105.6	3900.02	7724.88	5128.38	5925.82	7370.9	6549.7	9194.36	8759.6	7737.84	9741.11	4895.12	7811.53	15705.9	11691.5	8170.24	6105.6
AT1G61250.1;AT1G61250.2	AT1G61250.1;AT1G61250.2	#NUM!	secretory carrier 3		Chr1	22586035-22588664;22586035-22588519	FORWARD	289;274	201606	#NUM!	#NUM!	#NUM!	48.2115	3	3	3	3	3	3	3	3	3	3	3	3	3	3	3	3	4015.5	4897.8	4010.71	6093.1	5907.15	5011.94	2821.25	4183.08	3156.94	3597.63	3051.69	5069.87	4513.63	3602.53	5409.13	3195.9	4015.5	4897.8	4010.71	6093.1
AT1G67230.1	AT1G67230.1	#NUM!	little nuclei1		Chr1	25151561-25156032	REVERSE	1132	201606	#NUM!	#NUM!	#NUM!	47.1885	4	4	4	2	4	4	4	4	4	4	3	4	3	3	4	4	4303.25	5433.1	7766.86	6090.29	5211.64	7520.23	4845.05	3999.65	5824.46	5210.23	6423.19	7592.61	5406.45	4384.19	4943.34	4837.32	4303.25	5433.1	7766.86	6090.29
AT5G23140.1	AT5G23140.1	#NUM!	nuclear-encoded CLP protease P7		Chr5	7783811-7784826	FORWARD	241	201606	#NUM!	#NUM!	#NUM!	44.9763	1	1	1	1	1	1	1	1	1	1	1	1	1	1	1	1	7486.51	5788.32	5774.37	6088.45	3517.88	4598.26	3331.99	3194.53	4202.67	3663.23	4943.83	4307.17	3392.49	4736.37	4384.17	2819.22	7486.51	5788.32	5774.37	6088.45
AT1G03680.1	AT1G03680.1	#NUM!	thioredoxin M-type 1		Chr1	916990-917865	REVERSE	179	201606	#NUM!	#NUM!	#NUM!	46.6684	3	3	3	3	3	3	3	3	3	3	3	3	3	3	3	3	5684.76	3609.14	1424.48	6077.97	2474.02	2917.18	3380.36	2998.2	2684.02	3204.95	4268.41	6273.85	4939.19	3905.41	4403.68	2465.31	5684.76	3609.14	1424.48	6077.97
AT3G13120.1;AT3G13120.2;AT3G13120.3	AT3G13120.1;AT3G13120.2;AT3G13120.3	#NUM!	Ribosomal protein S10p/S20e family protein		Chr3	4220310-4221526	REVERSE	191	201606	#NUM!	#NUM!	#NUM!	49.6792	4	4	2	4	4	4	2	4	4	4	4	4	4	4	4	4	5512.55	3814.08	2042.79	6074.87	3028.48	2567	3583.37	3314.86	2875.14	3458.8	3918.92	4240.75	5640.88	4383.11	2944.92	3613.89	5512.55	3814.08	2042.79	6074.87
AT4G40030.1;AT4G40030.2;AT4G40030.3;AT4G40030.4;AT4G40040.1;AT4G40040.2;AT4G40040.3;AT5G10980.1	AT4G40030.1;AT4G40030.2;AT4G40030.3;AT4G40030.4;AT4G40040.1;AT4G40040.2;AT4G40040.3;AT5G10980.1	#NUM!	Histone superfamily protein		Chr4;Chr4;Chr4;Chr4;Chr4;Chr4;Chr4;Chr5	18555840-18556417;18555840-18556827;18555840-18556417;18555840-18556417;18557539-18558236;18557539-18558236;18557539-18558236;3472591-3473349	REVERSE	136;164;136;136;136;136;136;136	201606	#NUM!	#NUM!	#NUM!	46.8767	1	1	1	1	1	1	1	1	1	1	1	1	1	1	1	1	11944.2	10380.1	1059.75	6069.4	815.229	752.681	1579.07	3910.94	8948.97	3521.11	6615.07	5694.7	5548.18	6618.79	5476.18	9677.37	11944.2	10380.1	1059.75	6069.4
AT5G19220.1	AT5G19220.1	#NUM!	ADP glucose pyrophosphorylase large subunit 1		Chr5	6463931-6466775	REVERSE	522	201606	#NUM!	#NUM!	#NUM!	50.1284	6	9	9	8	9	9	9	9	9	9	9	7	9	9	9	9	4434.74	4062.78	4094.05	6067.25	4320.44	4710.7	3148.45	3774.49	3638.15	3967.19	2638.14	2506.6	3412.92	3093.92	4485.88	4672.29	4434.74	4062.78	4094.05	6067.25
AT4G01050.1;AT4G01050.2	AT4G01050.1;AT4G01050.2	#NUM!	thylakoid rhodanese-like protein		Chr4	455874-458175;455751-458175	FORWARD	466;507	201606	#NUM!	#NUM!	#NUM!	47.9457	6	5	6	5	6	6	6	6	6	5	5	6	5	6	6	6	11302	7945.77	5182.28	6021.73	5593.14	6228.81	6450.06	7809.04	4296.4	5262.35	5629.49	5035.38	3683.94	4693.92	6585.65	4999.27	11302	7945.77	5182.28	6021.73
AT2G45470.1	AT2G45470.1	#NUM!	FASCICLIN-like arabinogalactan protein 8		Chr2	18742797-18744059	REVERSE	420	201606	#NUM!	#NUM!	#NUM!	44.1887	3	3	3	3	3	3	3	3	3	3	3	3	3	3	3	3	3716.06	3082.79	3413.96	6014.81	1651.32	4317.35	1239.47	2296.96	4379.19	2969.25	2392.5	2396.44	3833.32	3071.5	2379.03	2207.04	3716.06	3082.79	3413.96	6014.81
AT2G33040.1	AT2G33040.1	#NUM!	gamma subunit of Mt ATP synthase		Chr2	14018978-14021047	REVERSE	325	201606	#NUM!	#NUM!	#NUM!	45.935	6	6	6	5	6	6	6	6	6	6	6	6	6	6	5	6	4345.08	5295.66	7287.55	5996.06	7399.39	7058.28	5462.23	6025.23	4145	4328.11	6847.43	7001.86	5358.72	5772.55	5045.94	5214.29	4345.08	5295.66	7287.55	5996.06
AT5G50850.1	AT5G50850.1	#NUM!	Transketolase family protein		Chr5	20689671-20692976	FORWARD	363	201606	#NUM!	#NUM!	#NUM!	49.5026	5	6	6	6	5	6	6	6	5	5	5	6	6	6	5	6	4738.51	3381.59	5445.12	5993.56	4298.66	3760.45	5888.25	5280.97	5288.06	5346.53	5265.52	4739.09	4972.21	3756.09	3829.05	5957.74	4738.51	3381.59	5445.12	5993.56
AT1G14320.1	AT1G14320.1	#NUM!	Ribosomal protein L16p/L10e family protein		Chr1	4888270-4889408	FORWARD	220	201606	#NUM!	#NUM!	#NUM!	52.7656	9	10	10	9	10	10	10	10	10	10	10	10	10	10	10	10	6667.78	6469.92	4468.81	5978.25	5260.55	4611.86	4664.01	4343.59	4729.8	3540.51	4459.35	4450.29	3742.98	4665.77	4964.85	3666.59	6667.78	6469.92	4468.81	5978.25
AT3G01280.1	AT3G01280.1	#NUM!	voltage dependent anion channel 1		Chr3	85754-87612	FORWARD	276	201606	#NUM!	#NUM!	#NUM!	46.5802	6	6	6	6	6	6	6	6	6	6	6	6	6	6	6	6	5703.68	4712.46	6005.04	5972.56	3903.21	3343.96	5204.3	4327.8	5253.86	4143.72	5541.31	4574.94	4752.21	6222.69	3803.55	5851.07	5703.68	4712.46	6005.04	5972.56
AT2G19940.1;AT2G19940.2;AT2G19940.3	AT2G19940.1;AT2G19940.2;AT2G19940.3	#NUM!	Putative N-acetyl-gamma-glutamyl-phosphate reductase		Chr2	8613203-8615649;8613168-8615649;8613203-8615649	FORWARD	389;401;389	201606	#NUM!	#NUM!	#NUM!	43.7284	4	4	4	4	4	4	4	4	4	4	4	4	4	4	4	4	5910.93	6160.31	4659.36	5942.63	4902.36	3949.84	3933.69	3494.51	4291.77	3791.91	3563.19	2914.86	3397.11	3969.78	5323.3	4771.45	5910.93	6160.31	4659.36	5942.63
AT3G54400.1	AT3G54400.1	#NUM!	Eukaryotic aspartyl protease family protein		Chr3	20140291-20142599	REVERSE	425	201606	#NUM!	#NUM!	#NUM!	51.7218	6	6	6	5	6	6	5	5	6	6	6	6	6	6	6	5	6740.6	6118.79	5605.26	5941.08	3020.16	4139.59	4067.8	5745.19	3393.93	4287.57	5138.42	4708.92	5541.88	5073.79	4134.83	4173.27	6740.6	6118.79	5605.26	5941.08
ATCG00905.1;ATCG01230.1	ATCG00905.1;ATCG01230.1	#NUM!	ribosomal protein S12C;ribosomal protein S12B		ChrC	97999-98793;139856-140650	REVERSE;FORWARD	85	201606	#NUM!	#NUM!	#NUM!	41.8736	2	2	2	2	2	2	1	2	2	2	2	2	2	2	2	2	2050.93	4590.17	3107.25	5918.59	2562.81	4467.79	4440.33	2039.42	1686.99	3979.39	4304.57	2475.31	2927.41	6329.9	4269.57	3864.51	2050.93	4590.17	3107.25	5918.59
AT2G01250.1	AT2G01250.1	#NUM!	Ribosomal protein L30/L7 family protein		Chr2	132943-134264	REVERSE	242	201606	#NUM!	#NUM!	#NUM!	50.4817	12	14	14	13	15	15	14	14	15	15	16	14	15	15	16	16	8066.9	7052.45	7115.91	5882.35	5414.97	3491.78	3774.46	5267.77	5846.51	4130.53	5612.92	5726.84	4279.35	3669.42	3233.3	2683.73	8066.9	7052.45	7115.91	5882.35
AT1G30360.1	AT1G30360.1	#NUM!	Early-responsive to dehydration stress protein (ERD4)		Chr1	10715892-10718799	FORWARD	724	201606	#NUM!	#NUM!	#NUM!	56.6524	12	12	13	13	13	13	13	13	13	13	13	13	13	13	13	13	5690.86	4548.25	4983.68	5873.71	6488.78	5814.86	6046.17	7503.42	5045.24	5306.47	6038.83	5244.53	6569.42	5225.81	6652.33	5732.45	5690.86	4548.25	4983.68	5873.71
ATCG00820.1	ATCG00820.1	#NUM!	ribosomal protein S19		ChrC	84005-84283	REVERSE	92	201606	#NUM!	#NUM!	#NUM!	49.9558	2	2	2	2	2	2	2	2	2	2	2	2	2	2	2	2	5984.21	3696.31	5955.62	5871.15	2417.76	2972.53	3344.1	2981.49	2643.44	2499.09	4084.31	3842.72	5962	2158.02	3493.68	3101.09	5984.21	3696.31	5955.62	5871.15
AT5G59880.1;AT5G59880.2	AT5G59880.1;AT5G59880.2	#NUM!	actin depolymerizing factor 3		Chr5	24120382-24121628	FORWARD	139;124	201606	#NUM!	#NUM!	#NUM!	42.1761	2	3	3	3	3	3	3	3	3	3	2	3	3	3	3	3	3029.7	10175	3399.95	5855.21	9966.31	2944.97	2760.75	4274.32	1435.16	5349.65	5941.35	4218.04	4337.49	4696.26	4298.42	4061.49	3029.7	10175	3399.95	5855.21
AT1G66580.1	AT1G66580.1	#NUM!	senescence associated gene 24		Chr1	24839208-24840439	FORWARD	221	201606	#NUM!	#NUM!	#NUM!	51.9454	2	2	2	2	2	2	2	2	2	2	2	2	2	2	2	2	4495.36	5109.45	5549.64	5841.32	4625.48	3787.3	4533.94	4752.45	4275.52	3305.18	2693.12	4581.37	4450.09	4042.88	7220.87	5023.25	4495.36	5109.45	5549.64	5841.32
AT4G20260.1;AT4G20260.10;AT4G20260.2;AT4G20260.3;AT4G20260.4;AT4G20260.7;AT4G20260.8;AT4G20260.9	AT4G20260.1;AT4G20260.10;AT4G20260.2;AT4G20260.3;AT4G20260.4;AT4G20260.7;AT4G20260.8;AT4G20260.9	#NUM!	plasma-membrane associated cation-binding protein 1		Chr4	10941593-10943227	FORWARD	225;225;225;225;226;225;225;225	201606	#NUM!	#NUM!	#NUM!	56.6188	4	4	4	4	4	4	4	4	4	4	4	4	4	4	4	4	35340.2	13031.6	14601.6	5833.08	6304.53	4635.51	9519.32	10490.5	9447.97	9025.24	7640.15	12665.3	11544	12008.1	9940.81	9065.56	35340.2	13031.6	14601.6	5833.08
ATCG01100.1	ATCG01100.1	#NUM!	NADH dehydrogenase family protein		ChrC	119847-122009	REVERSE	360	201606	#NUM!	#NUM!	#NUM!	40.4914	1	1	1	1	1	1	1	1	1	1	1	1	1	1	1	1	6369.14	4082.14	4329.68	5828.73	4535.88	2282.64	3646.4	4432.08	2491.34	1880.49	5175.91	3931.75	3180.46	4087.37	4838.52	3543.91	6369.14	4082.14	4329.68	5828.73
AT5G60600.1;AT5G60600.2	AT5G60600.1;AT5G60600.2	#NUM!	4-hydroxy-3-methylbut-2-enyl diphosphate synthase		Chr5	24359447-24363274	FORWARD	741;740	201606	#NUM!	#NUM!	#NUM!	52.6868	8	15	15	13	16	16	16	16	16	15	14	12	14	13	15	14	3316.91	3129.39	4708.6	5815.11	9779.01	9062.6	11231.3	9625.08	4594.25	4366.82	5575.24	3051.04	5295.65	5311.64	6333.79	6228.18	3316.91	3129.39	4708.6	5815.11
AT2G13360.1;AT2G13360.2;AT2G13360.3	AT2G13360.1;AT2G13360.2;AT2G13360.3	#NUM!	alanine			glyoxylate	aminotransferase | Chr2:5539417-5540902 REVERSE;aminotransferase | Chr2:5539417-5540902 REVERSE;aminotransferase | Chr2:5539417-5540902 REVERSE	401	201606	#NUM!	#NUM!	#NUM!	48.9455	6	6	5	6	6	6	5	6	6	6	7	6	7	6	6	6	4131.98	5551.24	6647.11	5770.32	5197.17	7937.28	7496.45	5391.11	5835.32	7175.81	5505.39	9034.31	7986.14	4599.95	8046.82	7730.01	4131.98	5551.24	6647.11	5770.32
AT1G20440.1	AT1G20440.1	#NUM!	cold-regulated 47		Chr1	7084722-7085664	REVERSE	265	201606	#NUM!	#NUM!	#NUM!	47.6842	3	3	3	3	3	3	3	3	3	3	3	3	3	3	3	3	7235.63	7706.77	5591.42	5769.58	7460.26	8006.63	10262.4	7180.82	7239.5	8264.62	7472.29	11057.5	7407.78	8019.39	15060	11750.3	7235.63	7706.77	5591.42	5769.58
AT1G53520.1	AT1G53520.1	#NUM!	Chalcone-flavanone isomerase family protein		Chr1	19976485-19977915	REVERSE	287	201606	#NUM!	#NUM!	#NUM!	42.4354	1	1	1	1	1	1	1	1	1	1	1	1	1	1	1	1	4058.87	3284.65	6162.82	5751.24	5288.93	4420.54	1442.19	5901.57	2461.56	1822.12	1290.41	3869.8	4457	6378.95	5776.54	3497.02	4058.87	3284.65	6162.82	5751.24
AT1G05190.1	AT1G05190.1	#NUM!	Ribosomal protein L6 family		Chr1	1502515-1503738	REVERSE	223	201606	#NUM!	#NUM!	#NUM!	54.2037	12	13	13	13	13	13	13	13	13	13	13	13	13	13	13	13	7729.34	5583.41	5778.88	5721.3	5113.07	5736.71	4691.56	5226.62	4065.96	5447.85	4100.23	6340.6	5320.17	7278.93	6726.41	6065.94	7729.34	5583.41	5778.88	5721.3
AT5G55070.1;AT5G55070.2	AT5G55070.1;AT5G55070.2	#NUM!	Dihydrolipoamide succinyltransferase		Chr5	22347637-22350409	FORWARD	464	201606	#NUM!	#NUM!	#NUM!	51.9369	5	5	6	5	6	6	5	5	6	6	6	3	6	4	6	6	7122.49	5401.49	3236.51	5719.56	5943.45	5938.45	5202.18	6810.24	4575.54	5816.01	4934.01	6124.23	5666.75	3591.43	5186.03	3804.35	7122.49	5401.49	3236.51	5719.56
AT3G08740.1	AT3G08740.1	#NUM!	elongation factor P (EF-P) family protein		Chr3	2654788-2656154	REVERSE	236	201606	#NUM!	#NUM!	#NUM!	54.5982	4	6	5	3	6	6	6	5	6	6	6	6	6	6	6	6	6889.99	5768.64	5326.23	5716.63	5797.43	3417.8	3647.01	5471.26	3885.56	5222.7	5194.36	3887.47	4771.34	5978.42	6661.62	4070.51	6889.99	5768.64	5326.23	5716.63
AT2G39770.1;AT2G39770.2;AT2G39770.3;AT3G55590.1	AT2G39770.1;AT2G39770.2;AT2G39770.3;AT3G55590.1	#NUM!	Glucose-1-phosphate adenylyltransferase family protein		Chr2;Chr2;Chr2;Chr3	16589401-16590741;16589401-16590741;16589401-16590741;20617479-20618881	FORWARD	361;361;361;364	201606	#NUM!	#NUM!	#NUM!	40.6238	2	2	2	2	2	2	2	2	2	2	2	2	2	2	2	2	7606.66	6558.22	6020.16	5708.94	8390.58	4117.32	7096.78	6196.78	4360.95	2549.34	3449.45	2074.75	2928.75	4198.53	4071.39	3170.2	7606.66	6558.22	6020.16	5708.94
[truncated: 1,895 more rows]
[truncated: 21 more columns]

## Sheet: low stress all
PG.ProteinGroups	PG.ProteinAccessions	PG.Genes	PG.ProteinDescriptions	PG.UniProtIds	PG.Chromosome	PG.Locus	PG.Direction	PG.Length	PG.Date	PG.CellularComponent	PG.BiologicalProcess	PG.MolecularFunction	PG.Cscore	[1] 20250407_NH_CC-AH-NaCl_27_OC-21.raw.PG.NrOfPrecursorsUsedForQuantification	[2] 20250407_NH_CC-AH-NaCl_28_OC-22.raw.PG.NrOfPrecursorsUsedForQuantification	[3] 20250407_NH_CC-AH-NaCl_29_OC-23.raw.PG.NrOfPrecursorsUsedForQuantification	[4] 20250407_NH_CC-AH-NaCl_30_OC-24.raw.PG.NrOfPrecursorsUsedForQuantification	[5] 20250407_NH_CC-AH-NaCl_32_AC-21.raw.PG.NrOfPrecursorsUsedForQuantification	[6] 20250407_NH_CC-AH-NaCl_33_AC-22.raw.PG.NrOfPrecursorsUsedForQuantification	[7] 20250407_NH_CC-AH-NaCl_34_AC-23.raw.PG.NrOfPrecursorsUsedForQuantification	[8] 20250407_NH_CC-AH-NaCl_35_AC-24.raw.PG.NrOfPrecursorsUsedForQuantification	[9] 20250407_NH_CC-AH-NaCl_37_AN-21.raw.PG.NrOfPrecursorsUsedForQuantification	[10] 20250407_NH_CC-AH-NaCl_38_AN-22.raw.PG.NrOfPrecursorsUsedForQuantification	[11] 20250407_NH_CC-AH-NaCl_39_AN-23.raw.PG.NrOfPrecursorsUsedForQuantification	[12] 20250407_NH_CC-AH-NaCl_40_AN-24.raw.PG.NrOfPrecursorsUsedForQuantification	[13] 20250407_NH_CC-AH-NaCl_42_AM-21.raw.PG.NrOfPrecursorsUsedForQuantification	[14] 20250407_NH_CC-AH-NaCl_43_AM-22.raw.PG.NrOfPrecursorsUsedForQuantification	[15] 20250407_NH_CC-AH-NaCl_44_AM-23.raw.PG.NrOfPrecursorsUsedForQuantification	[16] 20250407_NH_CC-AH-NaCl_45_AM-24.raw.PG.NrOfPrecursorsUsedForQuantification	[1] 20250407_NH_CC-AH-NaCl_27_OC-21.raw.PG.Quantity	[2] 20250407_NH_CC-AH-NaCl_28_OC-22.raw.PG.Quantity	[3] 20250407_NH_CC-AH-NaCl_29_OC-23.raw.PG.Quantity	[4] 20250407_NH_CC-AH-NaCl_30_OC-24.raw.PG.Quantity	[5] 20250407_NH_CC-AH-NaCl_32_AC-21.raw.PG.Quantity	[6] 20250407_NH_CC-AH-NaCl_33_AC-22.raw.PG.Quantity	[7] 20250407_NH_CC-AH-NaCl_34_AC-23.raw.PG.Quantity	[8] 20250407_NH_CC-AH-NaCl_35_AC-24.raw.PG.Quantity	[9] 20250407_NH_CC-AH-NaCl_37_AN-21.raw.PG.Quantity	[10] 20250407_NH_CC-AH-NaCl_38_AN-22.raw.PG.Quantity	[11] 20250407_NH_CC-AH-NaCl_39_AN-23.raw.PG.Quantity	[12] 20250407_NH_CC-AH-NaCl_40_AN-24.raw.PG.Quantity	[13] 20250407_NH_CC-AH-NaCl_42_AM-21.raw.PG.Quantity	[14] 20250407_NH_CC-AH-NaCl_43_AM-22.raw.PG.Quantity	[15] 20250407_NH_CC-AH-NaCl_44_AM-23.raw.PG.Quantity	[16] 20250407_NH_CC-AH-NaCl_45_AM-24.raw.PG.Quantity	[1] 20250407_NH_CC-AH-NaCl_27_OC-21.raw.PG.MS2Quantity	[2] 20250407_NH_CC-AH-NaCl_28_OC-22.raw.PG.MS2Quantity	[3] 20250407_NH_CC-AH-NaCl_29_OC-23.raw.PG.MS2Quantity	[4] 20250407_NH_CC-AH-NaCl_30_OC-24.raw.PG.MS2Quantity
[truncated: 3,787 more rows]
[truncated: 21 more columns]

[truncated: 4 more sheets: set 1 control class I, set 2 control class I, set 1 control class II, set 2 control class II]
