# Supplementary material for: Optimizing bio-orthogonal non-canonical amino acid tagging (BONCAT) for low-disruption labeling of Arabidopsis proteins in vivo
Source: Plant Physiol. 2025 Nov 7;201(1):kiaf573. doi: 10.1093/plphys/kiaf573 (PMC13221635; doi:10.1093/plphys/kiaf573)
Supplement: kiaf573_Supplementary_Data [file kiaf573_supplementary_data.zip › SupplementaryTable-S2.xlsx]

## Sheet: README
Supplementary Table S2
AHA treated data from April 2025. Used 50uM AHA for all AHA treated samples.						THIS IS THE FINAL VERSION OF THIS DOCUMENT.
Tab	Contents						n	nperf	total n				DEFINITIONS
ctl excl set 1	Only significant in control, not salt or mannitol.					high stress	137	20	549				ID	Contents
salt excl set 1	Only significant in salt, not control or mannitol.					high stress	38	7					OC	No AHA; negative control
mann excl set 1	Only significant in mannitol, not control or salt.					high stress	51	4					AC	AHA, no stress; positive control
salt-mann set 1	Enriched in salt and mannitol but not control.					high stress	59	24					AN	50uM AHA with NaCl stress
salt-ctl set 1	Enriched in salt and control but not mannitol.					high stress	25	11					AM	50uM AHA with mannitol stress
mann-ctl set 1	Enriched in mannitol and control but not salt.					high stress	46	5					set 1/high salt	150mM NaCl and 300mM mannitol
all 3 set 1	Enriched in all 3 conditions.					high stress	193	76					set 2/low salt	50mM NaCl and 100mM mannitol
ctl excl set 2	Only significant in control, not salt or mannitol.					low stress	92	12	797				nperf	Hits below detection level in negative controls.
salt excl set 2	Only significant in salt, not control or mannitol.					low stress	64	14
mann excl set 2	Only significant in mannitol, not control or salt.					low stress	51	5
salt-mann set 2	Enriched in salt and mannitol but not control.					low stress	54	21
salt-ctl set 2	Enriched in salt and control but not mannitol.					low stress	53	19
mann-ctl set 2	Enriched in mannitol and control but not salt.					low stress	44	9
all 3 set 2	Enriched in all 3 conditions.					low stress	439	220

## Sheet: ctl excl set 1
PG.ProteinGroups	PG.ProteinAccessions	PG.Genes	PG.ProteinDescriptions	PG.UniProtIds	PG.Chromosome	PG.Locus	PG.Direction	PG.Length	PG.Date	PG.CellularComponent	PG.BiologicalProcess	PG.MolecularFunction	PG.Cscore	[1] 20250407_NH_CC-AH-NaCl_07_OC-11.raw.PG.NrOfPrecursorsUsedForQuantification	[2] 20250407_NH_CC-AH-NaCl_08_OC-12.raw.PG.NrOfPrecursorsUsedForQuantification	[3] 20250407_NH_CC-AH-NaCl_09_OC-13.raw.PG.NrOfPrecursorsUsedForQuantification	[4] 20250407_NH_CC-AH-NaCl_10_OC-14.raw.PG.NrOfPrecursorsUsedForQuantification	[5] 20250407_NH_CC-AH-NaCl_12_AC-11.raw.PG.NrOfPrecursorsUsedForQuantification	[6] 20250407_NH_CC-AH-NaCl_13_AC-12.raw.PG.NrOfPrecursorsUsedForQuantification	[7] 20250407_NH_CC-AH-NaCl_14_AC-13.raw.PG.NrOfPrecursorsUsedForQuantification	[8] 20250407_NH_CC-AH-NaCl_15_AC-14.raw.PG.NrOfPrecursorsUsedForQuantification	[9] 20250407_NH_CC-AH-NaCl_17_AN-11.raw.PG.NrOfPrecursorsUsedForQuantification	[10] 20250407_NH_CC-AH-NaCl_18_AN-12.raw.PG.NrOfPrecursorsUsedForQuantification	[11] 20250407_NH_CC-AH-NaCl_19_AN-13.raw.PG.NrOfPrecursorsUsedForQuantification	[12] 20250407_NH_CC-AH-NaCl_20_AN-14.raw.PG.NrOfPrecursorsUsedForQuantification	[13] 20250407_NH_CC-AH-NaCl_22_AM-11.raw.PG.NrOfPrecursorsUsedForQuantification	[14] 20250407_NH_CC-AH-NaCl_23_AM-12.raw.PG.NrOfPrecursorsUsedForQuantification	[15] 20250407_NH_CC-AH-NaCl_24_AM-13.raw.PG.NrOfPrecursorsUsedForQuantification	[16] 20250407_NH_CC-AH-NaCl_25_AM-14.raw.PG.NrOfPrecursorsUsedForQuantification	[1] 20250407_NH_CC-AH-NaCl_07_OC-11.raw.PG.Quantity	[2] 20250407_NH_CC-AH-NaCl_08_OC-12.raw.PG.Quantity	[3] 20250407_NH_CC-AH-NaCl_09_OC-13.raw.PG.Quantity	[4] 20250407_NH_CC-AH-NaCl_10_OC-14.raw.PG.Quantity	[5] 20250407_NH_CC-AH-NaCl_12_AC-11.raw.PG.Quantity	[6] 20250407_NH_CC-AH-NaCl_13_AC-12.raw.PG.Quantity	[7] 20250407_NH_CC-AH-NaCl_14_AC-13.raw.PG.Quantity	[8] 20250407_NH_CC-AH-NaCl_15_AC-14.raw.PG.Quantity	[9] 20250407_NH_CC-AH-NaCl_17_AN-11.raw.PG.Quantity	[10] 20250407_NH_CC-AH-NaCl_18_AN-12.raw.PG.Quantity	[11] 20250407_NH_CC-AH-NaCl_19_AN-13.raw.PG.Quantity	[12] 20250407_NH_CC-AH-NaCl_20_AN-14.raw.PG.Quantity	[13] 20250407_NH_CC-AH-NaCl_22_AM-11.raw.PG.Quantity	[14] 20250407_NH_CC-AH-NaCl_23_AM-12.raw.PG.Quantity	[15] 20250407_NH_CC-AH-NaCl_24_AM-13.raw.PG.Quantity	[16] 20250407_NH_CC-AH-NaCl_25_AM-14.raw.PG.Quantity	[1] 20250407_NH_CC-AH-NaCl_07_OC-11.raw.PG.MS2Quantity	[2] 20250407_NH_CC-AH-NaCl_08_OC-12.raw.PG.MS2Quantity	[3] 20250407_NH_CC-AH-NaCl_09_OC-13.raw.PG.MS2Quantity	[4] 20250407_NH_CC-AH-NaCl_10_OC-14.raw.PG.MS2Quantity
AT1G32160.1	AT1G32160.1	#NUM!	beta-casein (DUF760)		Chr1	11568701-11570241	FORWARD	406	201606	#NUM!	#NUM!	#NUM!	28.2131	0	0	0	0	1	1	0	0	0	1	0	0	0	1	0	0	#NUM!	#NUM!	#NUM!	#NUM!	88.6625	181.593	#NUM!	#NUM!	#NUM!	74.3274	#NUM!	#NUM!	#NUM!	173.997	#NUM!	#NUM!	#NUM!	#NUM!	#NUM!	#NUM!
AT5G56290.1	AT5G56290.1	#NUM!	peroxin 5		Chr5	22786655-22791972	FORWARD	728	201606	#NUM!	#NUM!	#NUM!	28.7682	0	0	0	0	1	1	1	1	0	0	0	0	0	0	0	1	#NUM!	#NUM!	#NUM!	#NUM!	88.7116	189.3	318.076	158.814	#NUM!	#NUM!	#NUM!	#NUM!	#NUM!	#NUM!	#NUM!	69.021	#NUM!	#NUM!	#NUM!	#NUM!
AT3G17850.1	AT3G17850.1	#NUM!	Protein kinase superfamily protein		Chr3	6109854-6116245	REVERSE	1296	201606	#NUM!	#NUM!	#NUM!	38.4927	0	0	0	0	1	1	1	1	1	0	0	0	1	0	0	0	#NUM!	#NUM!	#NUM!	#NUM!	94.8608	126.978	95.6455	147.916	132.566	#NUM!	#NUM!	#NUM!	106.091	#NUM!	#NUM!	#NUM!	#NUM!	#NUM!	#NUM!	#NUM!
AT3G23510.1;AT3G23530.1	AT3G23510.1;AT3G23530.1	#NUM!	Cyclopropane-fatty-acyl-phospholipid synthase		Chr3	8428071-8433159;8437472-8442597	FORWARD	867	201606	#NUM!	#NUM!	#NUM!	47.1992	0	0	0	0	1	1	1	0	0	0	0	0	0	1	0	0	#NUM!	#NUM!	#NUM!	#NUM!	147.973	121.706	275.223	#NUM!	#NUM!	#NUM!	#NUM!	#NUM!	#NUM!	181.868	#NUM!	#NUM!	#NUM!	#NUM!	#NUM!	#NUM!
AT4G24690.1	AT4G24690.1	#NUM!	ubiquitin-associated (UBA)/TS-N domain-containing protein / octicosapeptide/Phox/Bemp1 (PB1) domain-containing protein		Chr4	12741191-12744202	FORWARD	704	201606	#NUM!	#NUM!	#NUM!	46.9924	0	0	0	0	2	2	2	2	2	2	2	0	2	0	2	0	#NUM!	#NUM!	#NUM!	#NUM!	193.739	391.173	378.186	299.445	46.8847	86.6013	227.212	#NUM!	59.3768	#NUM!	116.377	#NUM!	#NUM!	#NUM!	#NUM!	#NUM!
AT2G32580.1;AT2G32580.2	AT2G32580.1;AT2G32580.2	#NUM!	transmembrane protein%2C putative (DUF1068)		Chr2	13827849-13829135;13828662-13829135	FORWARD	183;121	201606	#NUM!	#NUM!	#NUM!	26.5297	0	0	0	0	1	1	1	1	1	0	0	0	0	0	0	1	#NUM!	#NUM!	#NUM!	#NUM!	245.159	172.285	115.012	188.26	265.54	#NUM!	#NUM!	#NUM!	#NUM!	#NUM!	#NUM!	215.33	#NUM!	#NUM!	#NUM!	#NUM!
AT1G01430.1	AT1G01430.1	#NUM!	TRICHOME BIREFRINGENCE-LIKE 25		Chr1	156953-158536	REVERSE	456	201606	#NUM!	#NUM!	#NUM!	48.2646	0	0	0	0	1	1	1	1	0	0	1	0	0	1	1	0	#NUM!	#NUM!	#NUM!	#NUM!	301.069	411.506	502.705	258.908	#NUM!	#NUM!	81.859	#NUM!	#NUM!	80.1811	196.225	#NUM!	#NUM!	#NUM!	#NUM!	#NUM!
AT1G24160.1;AT1G24160.2	AT1G24160.1;AT1G24160.2	#NUM!	triadin		Chr1	8553669-8555830	REVERSE	540	201606	#NUM!	#NUM!	#NUM!	32.2952	0	0	0	0	1	1	1	1	1	0	0	0	0	0	0	1	#NUM!	#NUM!	#NUM!	#NUM!	346.701	535.961	605.586	309.666	124.11	#NUM!	#NUM!	#NUM!	#NUM!	#NUM!	#NUM!	229.073	#NUM!	#NUM!	#NUM!	#NUM!
AT3G54670.1	AT3G54670.1	#NUM!	Structural maintenance of chromosomes (SMC) family protein		Chr3	20235818-20243701	FORWARD	1218	201606	#NUM!	#NUM!	#NUM!	50.3134	0	0	0	0	1	0	1	0	1	1	1	0	0	1	0	0	#NUM!	#NUM!	#NUM!	#NUM!	349.221	#NUM!	1825.21	#NUM!	95.1716	210.364	75.797	#NUM!	#NUM!	61.9798	#NUM!	#NUM!	#NUM!	#NUM!	#NUM!	#NUM!
AT1G69670.1;AT1G69670.2	AT1G69670.1;AT1G69670.2	#NUM!	cullin 3B		Chr1	26202169-26204442	REVERSE	732	201606	#NUM!	#NUM!	#NUM!	46.5125	0	0	0	0	1	0	2	2	0	2	0	0	0	2	2	2	#NUM!	#NUM!	#NUM!	#NUM!	350.946	#NUM!	423.119	531.425	#NUM!	39.938	#NUM!	#NUM!	#NUM!	37.0426	60.8759	70.0986	#NUM!	#NUM!	#NUM!	#NUM!
AT1G13640.1;AT1G13640.2;AT1G26270.1;AT2G03890.1	AT1G13640.1;AT1G13640.2;AT1G26270.1;AT2G03890.1	#NUM!	Phosphatidylinositol 3- and 4-kinase family protein;Phosphatidylinositol 3- and 4-kinase family protein;Phosphatidylinositol 3- and 4-kinase family protein;phosphoinositide 4-kinase gamma 7		Chr1;Chr1;Chr1;Chr2	4677276-4679144;4677276-4679144;9089822-9091714;1186199-1188151	REVERSE;REVERSE;REVERSE;FORWARD	622;622;630;650	201606	#NUM!	#NUM!	#NUM!	28.6736	0	0	0	0	1	1	1	1	1	0	0	0	0	0	0	0	#NUM!	#NUM!	#NUM!	#NUM!	831.941	845.86	877.966	991.544	477.286	#NUM!	#NUM!	#NUM!	#NUM!	#NUM!	#NUM!	#NUM!	#NUM!	#NUM!	#NUM!	#NUM!
AT3G23730.1;AT4G14130.1;AT4G30290.1	AT3G23730.1;AT4G14130.1;AT4G30290.1	#NUM!	xyloglucan endotransglucosylase/hydrolase 16;xyloglucan endotransglucosylase/hydrolase 15;xyloglucan endotransglucosylase/hydrolase 19		Chr3;Chr4;Chr4	8550222-8551248;8137161-8138196;14828954-14829965	FORWARD;REVERSE;REVERSE	291;289;277	201606	#NUM!	#NUM!	#NUM!	36.323	0	0	0	0	1	1	1	1	0	0	0	0	0	0	0	0	#NUM!	#NUM!	#NUM!	#NUM!	2610.38	4837.35	1920.15	1798.14	#NUM!	#NUM!	#NUM!	#NUM!	#NUM!	#NUM!	#NUM!	#NUM!	#NUM!	#NUM!	#NUM!	#NUM!
AT1G79750.1	AT1G79750.1	#NUM!	NADP-malic enzyme 4		Chr1	30007655-30011179	REVERSE	646	201606	#NUM!	#NUM!	#NUM!	31.5996	0	0	0	0	1	1	0	1	1	0	0	0	0	0	0	1	#NUM!	#NUM!	#NUM!	#NUM!	3251.34	3678.26	#NUM!	14102.1	1543.28	#NUM!	#NUM!	#NUM!	#NUM!	#NUM!	#NUM!	427.074	#NUM!	#NUM!	#NUM!	#NUM!
AT2G34560.1	AT2G34560.1	#NUM!	P-loop containing nucleoside triphosphate hydrolases superfamily protein		Chr2	14560266-14562695	FORWARD	384	201606	#NUM!	#NUM!	#NUM!	39.7705	0	0	0	0	0	1	1	1	0	1	0	0	1	0	0	0	#NUM!	#NUM!	#NUM!	#NUM!	#NUM!	174.031	164.556	96.683	#NUM!	50.8196	#NUM!	#NUM!	53.4484	#NUM!	#NUM!	#NUM!	#NUM!	#NUM!	#NUM!	#NUM!
AT1G01440.1	AT1G01440.1	#NUM!	hypothetical protein (DUF3133)		Chr1	159935-162219	REVERSE	664	201606	#NUM!	#NUM!	#NUM!	34.9759	0	0	0	0	0	1	0	1	0	0	0	0	0	0	1	0	#NUM!	#NUM!	#NUM!	#NUM!	#NUM!	174.491	#NUM!	569.732	#NUM!	#NUM!	#NUM!	#NUM!	#NUM!	#NUM!	107.86	#NUM!	#NUM!	#NUM!	#NUM!	#NUM!
AT4G32650.1;AT4G32650.2;AT4G32650.3	AT4G32650.1;AT4G32650.2;AT4G32650.3	#NUM!	potassium channel protein		Chr4	15751482-15754797;15751528-15754797;15751482-15754797	REVERSE	662;597;661	201606	#NUM!	#NUM!	#NUM!	36.8608	0	0	0	0	0	1	1	1	1	1	1	0	0	1	0	1	#NUM!	#NUM!	#NUM!	#NUM!	#NUM!	191.001	141.961	167.393	49.8755	72.8378	216.535	#NUM!	#NUM!	95.8573	#NUM!	95.2544	#NUM!	#NUM!	#NUM!	#NUM!
AT1G19770.1	AT1G19770.1	#NUM!	purine permease 14		Chr1	6832426-6833702	FORWARD	393	201606	#NUM!	#NUM!	#NUM!	36.6386	0	0	0	0	0	1	1	1	0	0	0	0	1	0	0	0	#NUM!	#NUM!	#NUM!	#NUM!	#NUM!	195.812	523.743	215.314	#NUM!	#NUM!	#NUM!	#NUM!	114.718	#NUM!	#NUM!	#NUM!	#NUM!	#NUM!	#NUM!	#NUM!
AT1G23080.1;AT1G23080.2;AT1G23080.3;AT1G23080.4	AT1G23080.1;AT1G23080.2;AT1G23080.3;AT1G23080.4	#NUM!	Auxin efflux carrier family protein		Chr1	8180768-8183406;8181644-8183406;8180768-8183406;8180768-8183406	REVERSE	619;527;615;615	201606	#NUM!	#NUM!	#NUM!	27.5605	0	0	0	0	0	1	2	0	0	1	1	0	0	0	0	1	#NUM!	#NUM!	#NUM!	#NUM!	#NUM!	294.713	202.329	#NUM!	#NUM!	89.6126	116.046	#NUM!	#NUM!	#NUM!	#NUM!	374.807	#NUM!	#NUM!	#NUM!	#NUM!
AT1G09570.1;AT1G09570.2;AT1G09570.3;AT1G09570.4;AT1G09570.5;AT1G09570.6	AT1G09570.1;AT1G09570.2;AT1G09570.3;AT1G09570.4;AT1G09570.5;AT1G09570.6	#NUM!	phytochrome A		Chr1	3095498-3099216;3095498-3098892;3095498-3099427;3095498-3099216;3095498-3099216;3095498-3099216	REVERSE	1122;1014;1126;1122;1122;1122	201606	#NUM!	#NUM!	#NUM!	27.4982	0	0	0	0	0	1	0	1	0	0	1	0	0	0	0	0	#NUM!	#NUM!	#NUM!	#NUM!	#NUM!	702.413	#NUM!	242.142	#NUM!	#NUM!	331.793	#NUM!	#NUM!	#NUM!	#NUM!	#NUM!	#NUM!	#NUM!	#NUM!	#NUM!
AT1G60870.1	AT1G60870.1	#NUM!	maternal effect embryo arrest 9		Chr1	22409712-22410227	FORWARD	147	201606	#NUM!	#NUM!	#NUM!	48.0328	0	0	0	0	0	0	1	1	0	0	0	0	0	0	0	0	#NUM!	#NUM!	#NUM!	#NUM!	#NUM!	#NUM!	182.687	289.314	#NUM!	#NUM!	#NUM!	#NUM!	#NUM!	#NUM!	#NUM!	#NUM!	#NUM!	#NUM!	#NUM!	#NUM!
AT3G01290.1	AT3G01290.1	#NUM!	SPFH/Band 7/PHB domain-containing membrane-associated protein family		Chr3	88252-89356	REVERSE	285	201606	#NUM!	#NUM!	#NUM!	50.7168	6	7	6	5	7	7	7	7	6	7	7	7	7	7	6	7	81341.5	53233.2	58316.3	51171.7	94665.3	94237.2	82167.8	112637	27898	65043.7	45082.3	63273.5	44195.2	54218.7	23779	48433.8	81341.5	53233.2	58316.3	51171.7
AT1G62380.1	AT1G62380.1	#NUM!	ACC oxidase 2		Chr1	23082340-23084068	FORWARD	320	201606	#NUM!	#NUM!	#NUM!	49.8503	9	9	10	8	10	10	10	10	10	10	10	10	10	10	9	9	45075.6	47241.4	46206.4	45028.8	101731	123190	107941	119006	67553.8	65009.3	66122.2	69000.2	59109.1	74097.3	67441.4	64550.2	45075.6	47241.4	46206.4	45028.8
AT5G64100.1	AT5G64100.1	#NUM!	Peroxidase superfamily protein		Chr5	25650824-25652062	REVERSE	331	201606	#NUM!	#NUM!	#NUM!	59.2527	15	15	14	13	15	15	15	15	15	15	15	14	15	15	15	15	20266.3	23367.3	14004.1	17920.7	33566.3	42504.9	49596.3	50361.2	16172.4	16732.6	14708	16643.3	19017.5	27932.1	17165	24871.2	20266.3	23367.3	14004.1	17920.7
AT3G48870.1;AT3G48870.2;AT3G48870.3;AT3G48870.4	AT3G48870.1;AT3G48870.2;AT3G48870.3;AT3G48870.4	#NUM!	Clp ATPase		Chr3	18122363-18126008;18122363-18125915;18122363-18126008;18122363-18126008	REVERSE	952;921;952;952	201606	#NUM!	#NUM!	#NUM!	52.8857	17	19	19	18	23	22	23	21	23	21	22	21	23	21	20	21	17126	14619	18852.7	22573.6	25917.4	31377.6	28274.8	30148.7	19268.8	17824.8	19994.4	13937.2	16768.8	15722.1	24937.6	22844.5	17126	14619	18852.7	22573.6
AT5G07440.1;AT5G07440.2	AT5G07440.1;AT5G07440.2	#NUM!	glutamate dehydrogenase 2		Chr5	2356153-2358012	FORWARD	411	201606	#NUM!	#NUM!	#NUM!	50.5359	10	12	12	10	12	12	12	11	12	12	12	12	12	11	12	12	12771.8	11878.1	11675.8	12072.2	22112.8	29503.7	25313.5	24982.5	14839.3	14490.4	17888.9	14063	10685.7	9563.73	13406.6	17752.5	12771.8	11878.1	11675.8	12072.2
AT1G62750.1	AT1G62750.1	#NUM!	Translation elongation factor EFG/EF2 protein		Chr1	23233622-23236321	REVERSE	783	201606	#NUM!	#NUM!	#NUM!	52.8765	16	18	19	19	22	21	21	22	21	22	22	19	22	21	19	21	9257.95	9938.17	8770.93	9398.74	13985.5	16251.5	15987.1	15120.1	8554.75	8716.87	6965.07	7579.27	8931.8	6892.47	9569.11	9343.13	9257.95	9938.17	8770.93	9398.74
AT1G48550.1;AT1G48550.2	AT1G48550.1;AT1G48550.2	#NUM!	Vacuolar protein sorting-associated protein 26		Chr1	17950792-17952645	REVERSE	327;324	201606	#NUM!	#NUM!	#NUM!	35.1885	1	1	1	1	1	1	1	1	1	1	1	1	1	1	1	1	6590.26	7770.73	9483.25	11606.2	11207.2	13993.2	13422	17567	8042.62	2757.76	9679.27	8917.09	10622.2	13569.1	14113.7	12219.1	6590.26	7770.73	9483.25	11606.2
AT3G06860.1	AT3G06860.1	#NUM!	multifunctional protein 2		Chr3	2161926-2166009	FORWARD	725	201606	#NUM!	#NUM!	#NUM!	50.2376	7	8	7	7	8	8	7	7	8	8	8	7	7	7	7	7	12370.8	7561.27	9376.26	7826.63	13005.2	11958.3	14766	13158.8	9987.91	8838.85	14229.5	8965.91	9404.13	10954.4	11603.5	11196.5	12370.8	7561.27	9376.26	7826.63
AT3G09840.1	AT3G09840.1	#NUM!	cell division cycle 48		Chr3	3019494-3022832	FORWARD	809	201606	#NUM!	#NUM!	#NUM!	51.7627	17	19	20	18	20	20	19	18	20	19	18	18	18	20	19	19	7359.74	6782.32	9700.82	10307.1	15538.1	11440.5	14352.8	13159.2	9439.25	10249.7	12026.6	7807.48	9776.18	11585.8	11774.7	11259.5	7359.74	6782.32	9700.82	10307.1
AT5G20250.1;AT5G20250.2;AT5G20250.3	AT5G20250.1;AT5G20250.2;AT5G20250.3	#NUM!	Raffinose synthase family protein		Chr5	6834207-6836635	FORWARD	749	201606	#NUM!	#NUM!	#NUM!	57.4527	20	23	25	19	29	28	29	26	26	27	25	23	24	23	27	27	8398.36	7592.8	8260.7	8920.56	24079.5	30583.2	31464.3	28551.6	9566.33	10140.8	11666.7	10217.7	8183.58	8946.16	10429.7	8532.09	8398.36	7592.8	8260.7	8920.56
AT4G33010.1	AT4G33010.1	#NUM!	glycine decarboxylase P-protein 1		Chr4	15926852-15931150	REVERSE	1037	201606	#NUM!	#NUM!	#NUM!	48.0045	9	11	10	10	11	11	12	11	12	12	10	10	11	9	11	10	5836.4	4948.73	6912.62	11753.9	9879.94	12861.4	10841.2	8517.06	6787.9	7598.93	7532.97	6094.72	6813.78	6947.67	8994.27	7066.36	5836.4	4948.73	6912.62	11753.9
AT1G17290.1	AT1G17290.1	#NUM!	alanine aminotransferas		Chr1	5922771-5926093	FORWARD	543	201606	#NUM!	#NUM!	#NUM!	48.7888	6	7	8	8	9	10	9	8	10	10	8	10	10	9	9	10	6500.17	5740.36	5664.23	7141.37	8923.81	10787.1	7773.97	10467.3	9031.18	7049.56	7001.81	7205.17	6950.09	7067.3	7033.86	9885.77	6500.17	5740.36	5664.23	7141.37
AT3G61440.1	AT3G61440.1	#NUM!	cysteine synthase C1		Chr3	22735885-22737792	FORWARD	368	201606	#NUM!	#NUM!	#NUM!	52.1936	10	9	10	9	10	10	10	10	10	10	10	10	10	10	10	10	5680.26	5255.28	6215.79	7223.38	9105.01	8794.64	8484.76	11225.2	7384.64	6911.43	8024.83	7710.79	6219.14	7622.56	8045.35	8713.43	5680.26	5255.28	6215.79	7223.38
AT1G49100.1;AT1G51800.1;AT1G51810.1;AT1G51820.1;AT1G51820.2;AT1G51830.1;AT1G51830.2;AT1G51850.1;AT1G51850.2;AT2G29000.1	AT1G49100.1;AT1G51800.1;AT1G51810.1;AT1G51820.1;AT1G51820.2;AT1G51830.1;AT1G51830.2;AT1G51850.1;AT1G51850.2;AT2G29000.1	#NUM!	Leucine-rich repeat protein kinase family protein		Chr1;Chr1;Chr1;Chr1;Chr1;Chr1;Chr1;Chr1;Chr1;Chr2	18166147-18170105;19214203-19217833;19227119-19230584;19237407-19241883;19237407-19240345;19243025-19246010;19243025-19246031;19252964-19256783;19252964-19256783;12460781-12465037	REVERSE;FORWARD;REVERSE;REVERSE;REVERSE;REVERSE;REVERSE;REVERSE;REVERSE;FORWARD	888;894;744;885;623;693;700;865;885;872	201606	#NUM!	#NUM!	#NUM!	38.3822	1	2	1	1	2	2	2	2	2	1	1	2	1	1	1	2	4547.64	5792.68	2884.44	4856.64	6022.36	7537.6	11167.6	8158.84	3028.82	5618.52	5451.07	4104.88	3234.01	4840.69	6432.95	6746.29	4547.64	5792.68	2884.44	4856.64
AT5G60600.1;AT5G60600.2	AT5G60600.1;AT5G60600.2	#NUM!	4-hydroxy-3-methylbut-2-enyl diphosphate synthase		Chr5	24359447-24363274	FORWARD	741;740	201606	#NUM!	#NUM!	#NUM!	52.6868	8	15	15	13	16	16	16	16	16	15	14	12	14	13	15	14	3316.91	3129.39	4708.6	5815.11	9779.01	9062.6	11231.3	9625.08	4594.25	4366.82	5575.24	3051.04	5295.65	5311.64	6333.79	6228.18	3316.91	3129.39	4708.6	5815.11
AT5G56010.1	AT5G56010.1	#NUM!	heat shock protein 81-3		Chr5	22681410-22683911	FORWARD	699	201606	#NUM!	#NUM!	#NUM!	54.5305	22	22	22	22	23	22	22	21	23	22	22	23	21	22	22	22	3735.99	3514.92	5636.36	3886.9	5931.08	6999.02	5654.72	5001.75	5243.99	4057.6	3721.84	3829.52	5613.68	4878.28	4745.16	4140.57	3735.99	3514.92	5636.36	3886.9
AT1G01090.1	AT1G01090.1	#NUM!	pyruvate dehydrogenase E1 alpha		Chr1	47705-49166	REVERSE	428	201606	#NUM!	#NUM!	#NUM!	53.411	6	7	7	7	7	7	7	7	7	7	7	7	7	7	7	7	2890.45	3756.83	4157.99	3760.18	5631.53	6059.25	6845.54	6485.78	2476.21	3248.22	3490.54	2912.19	4534.63	3314.59	4348.83	4948.54	2890.45	3756.83	4157.99	3760.18
AT1G12780.1	AT1G12780.1	#NUM!	UDP-D-glucose/UDP-D-galactose 4-epimerase 1		Chr1	4356124-4358120	REVERSE	351	201606	#NUM!	#NUM!	#NUM!	47.0639	2	6	5	5	6	6	6	6	6	6	5	6	5	6	5	6	3639.52	4210.54	2181.42	3400.73	3842.3	5540.57	5906.64	7528.55	4717	3898.37	4691.3	1691.19	4102.99	3285.78	3742.8	6172.71	3639.52	4210.54	2181.42	3400.73
AT3G22960.1	AT3G22960.1	#NUM!	Pyruvate kinase family protein		Chr3	8139369-8141771	FORWARD	596	201606	#NUM!	#NUM!	#NUM!	52.4524	7	7	7	7	7	7	7	7	7	7	7	5	7	7	7	7	3539.1	3384.79	3796	3121.73	6438.6	5813.83	5437.13	6682.7	4238.81	4017.19	4217.99	3274.44	3586.21	3425.03	3781.36	3594.42	3539.1	3384.79	3796	3121.73
AT1G09430.1	AT1G09430.1	#NUM!	ATP-citrate lyase A-3		Chr1	3042135-3044978	FORWARD	424	201606	#NUM!	#NUM!	#NUM!	42.1054	4	4	4	4	4	4	4	4	4	4	4	4	4	4	4	4	4645.71	3140.92	3140.31	3189.54	4850.97	5271.3	4536.26	6824.72	3989.34	3958.3	4489.71	3467.74	3878.65	3348.86	2169.08	4239.92	4645.71	3140.92	3140.31	3189.54
AT3G48560.1	AT3G48560.1	#NUM!	chlorsulfuron/imidazolinone resistant 1		Chr3	18001530-18003542	REVERSE	670	201606	#NUM!	#NUM!	#NUM!	45.9766	11	10	10	8	12	12	12	12	12	12	9	10	10	10	12	11	3291.5	2514.37	2071.36	3272.21	8374.57	8640.02	8426.2	7988.14	3264.18	2054.68	3992.87	3633.18	4203.12	3550.89	3823.59	4578.02	3291.5	2514.37	2071.36	3272.21
AT5G14120.1	AT5G14120.1	#NUM!	Major facilitator superfamily protein		Chr5	4556308-4558447	FORWARD	579	201606	#NUM!	#NUM!	#NUM!	52.3043	2	2	2	2	2	2	2	2	2	2	2	2	2	2	2	2	2157.06	3566.05	2067.35	3972.5	9693.96	11975.3	7437.9	11160.6	2678.99	2075.54	2464.49	3686.26	4025.08	3394.76	3227.73	3873.59	2157.06	3566.05	2067.35	3972.5
AT1G10290.1	AT1G10290.1	#NUM!	dynamin-like protein 6		Chr1	3370774-3377120	FORWARD	914	201606	#NUM!	#NUM!	#NUM!	49.6433	1	1	1	1	1	1	1	1	1	1	1	1	1	1	1	1	3000.21	2710.91	1747.07	4782.71	3595.08	4853.6	3881.52	4942.42	2754.42	2572.93	3595.07	2466.17	2352.57	3318.37	2513.25	3811.69	3000.21	2710.91	1747.07	4782.71
AT4G24220.1;AT4G24220.2	AT4G24220.1;AT4G24220.2	#NUM!	NAD(P)-binding Rossmann-fold superfamily protein		Chr4	12565219-12566474	FORWARD	388;387	201606	#NUM!	#NUM!	#NUM!	40.7488	1	1	1	1	1	1	1	1	1	1	1	1	1	1	1	1	3158.97	2281.25	4051.66	2057.74	4223.85	3990.55	2751.73	4792.84	2136.97	1446.34	2425.19	2387.87	2154.67	3349.91	4790.27	2434.66	3158.97	2281.25	4051.66	2057.74
AT3G24503.1	AT3G24503.1	#NUM!	aldehyde dehydrogenase 2C4		Chr3	8919732-8923029	REVERSE	501	201606	#NUM!	#NUM!	#NUM!	53.9123	6	6	6	5	6	6	6	6	6	6	6	6	6	6	6	6	2259.24	2745.42	2689.68	2640.35	4604.71	5013.94	6875	6620.32	2636.43	3387.17	3444.8	3949.39	2852.25	3064.89	2644.11	4773.86	2259.24	2745.42	2689.68	2640.35
AT1G65960.2	AT1G65960.2	#NUM!	glutamate decarboxylase 2		Chr1	24552094-24557253	FORWARD	494	201606	#NUM!	#NUM!	#NUM!	47.7505	2	5	5	5	5	5	5	5	5	5	5	5	5	5	3	5	1979.33	1898.93	3873.81	3308.09	3803.66	5182.97	5470.29	6776.36	2066.16	1552.33	1921.37	1446.72	2160.68	2625.36	2252.01	2892.65	1979.33	1898.93	3873.81	3308.09
AT1G20330.1	AT1G20330.1	#NUM!	sterol methyltransferase 2		Chr1	7038968-7040053	REVERSE	361	201606	#NUM!	#NUM!	#NUM!	50.039	4	4	3	4	3	4	3	4	4	4	4	3	4	4	3	4	2369.79	2644.82	2599.64	1825.32	3976.51	4528	5032.71	3683.81	1947.51	1987.72	2547.74	2513.52	2310	2776.69	2322.46	2384.46	2369.79	2644.82	2599.64	1825.32
AT1G02150.1	AT1G02150.1	#NUM!	Tetratricopeptide repeat (TPR)-like superfamily protein		Chr1	408779-410433	FORWARD	524	201606	#NUM!	#NUM!	#NUM!	45.6521	1	1	1	1	1	1	1	1	1	1	1	1	1	1	1	1	2139.86	3363.02	2561.33	2350.84	3290.52	5061.26	4339.89	6896.15	3337.1	3443.2	2926.43	3177.86	1631.94	2767.83	1713.55	1677.43	2139.86	3363.02	2561.33	2350.84
AT4G14030.1;AT4G14030.2	AT4G14030.1;AT4G14030.2	#NUM!	selenium-binding protein 1		Chr4	8098121-8100165	REVERSE	490	201606	#NUM!	#NUM!	#NUM!	49.0044	5	6	7	6	7	7	8	8	7	7	7	7	7	8	7	7	3400.03	2349.45	1677.58	2372.22	4189.67	3862.5	3952.79	5639.67	2318.97	3118.87	3002.83	1937.96	2034.43	2336.52	1465.44	2690.26	3400.03	2349.45	1677.58	2372.22
AT4G24190.1;AT4G24190.2	AT4G24190.1;AT4G24190.2	#NUM!	Chaperone protein htpG family protein		Chr4	12551902-12555851	REVERSE	823	201606	#NUM!	#NUM!	#NUM!	51.8455	5	5	5	6	6	6	6	6	6	6	6	6	6	6	6	5	2085.06	2123.79	2856.35	2370.71	2771.42	4586.89	3150.04	3945.99	2814.38	2364.7	2871.91	2911.2	2349.2	3059.73	1752.01	2814.07	2085.06	2123.79	2856.35	2370.71
AT1G14670.1;AT2G01970.1	AT1G14670.1;AT2G01970.1	#NUM!	Endomembrane protein 70 protein family		Chr1;Chr2	5037669-5040199;452197-454819	FORWARD;REVERSE	592	201606	#NUM!	#NUM!	#NUM!	50.1063	2	2	2	2	3	3	3	2	2	2	2	2	2	2	2	2	2026.14	2456.73	1922.72	3601.57	3685.06	3132.45	4505.42	3786.82	1650.27	2349.61	2830.5	2571.91	2678.93	3316.71	2940.17	2961.06	2026.14	2456.73	1922.72	3601.57
AT2G43710.1;AT2G43710.2	AT2G43710.1;AT2G43710.2	#NUM!	Plant stearoyl-acyl-carrier-protein desaturase family protein		Chr2	18120107-18122495	FORWARD	401	201606	#NUM!	#NUM!	#NUM!	46.1258	2	2	2	2	2	2	2	2	2	2	2	1	2	2	2	2	2099.25	1200.66	2135.64	3465.99	4988.07	6392.69	5866.13	2348.57	3587.57	3077.74	2606.09	2222.23	2649.86	3407.36	2727.59	5305.88	2099.25	1200.66	2135.64	3465.99
AT5G42100.1;AT5G42100.2	AT5G42100.1;AT5G42100.2	#NUM!	beta-1%2C3-glucanase		Chr5	16829460-16831168;16829897-16831168	REVERSE	425;423	201606	#NUM!	#NUM!	#NUM!	43.4153	2	2	2	2	2	2	2	2	2	2	1	1	2	2	2	1	2181.75	1277.93	1806.18	2821.1	3013.68	2129.88	3470.81	3065.35	829.489	1915.32	2066.53	1758.17	1329.33	1416.81	1773.09	2561.86	2181.75	1277.93	1806.18	2821.1
AT2G26080.1	AT2G26080.1	#NUM!	glycine decarboxylase P-protein 2		Chr2	11109330-11113786	REVERSE	1044	201606	#NUM!	#NUM!	#NUM!	51.1779	10	10	11	11	13	13	12	12	13	12	11	10	12	13	10	11	1484.96	1886.42	1929.34	3195.64	2838.45	3615.54	3706.44	2997.67	2194.03	2474.98	1374.25	1865.57	2656.3	1834.93	3104.6	2325.85	1484.96	1886.42	1929.34	3195.64
AT2G44610.1	AT2G44610.1	#NUM!	Ras-related small GTP-binding family protein		Chr2	18411778-18413883	REVERSE	208	201606	#NUM!	#NUM!	#NUM!	48.6319	4	4	3	3	4	4	4	4	4	4	4	4	4	4	4	4	3237.28	2022.93	1239.93	1754.54	3134.7	2590.28	3229.45	2830.57	2732.07	1890.43	2724.67	1534.23	1246.39	2736.66	2878.42	2944.27	3237.28	2022.93	1239.93	1754.54
AT3G10520.1	AT3G10520.1	#NUM!	hemoglobin 2		Chr3	3276516-3277765	REVERSE	158	201606	#NUM!	#NUM!	#NUM!	48.5473	2	2	2	2	2	2	2	2	2	2	2	2	2	2	2	2	1300.4	1826.88	1916.15	2526.71	5550.6	1910.69	3211.34	3284.25	2748.41	3420.92	492.155	1994.17	1649.69	569.455	3031.27	2431.71	1300.4	1826.88	1916.15	2526.71
AT2G38040.1;AT2G38040.2	AT2G38040.1;AT2G38040.2	#NUM!	acetyl Co-enzyme a carboxylase carboxyltransferase alpha subunit		Chr2	15917612-15920749	FORWARD	769	201606	#NUM!	#NUM!	#NUM!	53.8477	9	11	12	11	12	12	12	12	12	12	12	11	12	12	12	12	2011.22	1405.63	2199.94	1700.01	2458.2	3439.4	3460.04	3244.23	2447.37	1915.42	2130.15	2116.16	2273.38	2833.06	2919.56	2032.56	2011.22	1405.63	2199.94	1700.01
AT2G39630.1;AT2G39630.2;AT2G39630.3	AT2G39630.1;AT2G39630.2;AT2G39630.3	#NUM!	Nucleotide-diphospho-sugar transferases superfamily protein		Chr2	16522008-16524561;16522497-16524561;16522610-16524561	REVERSE	336;236;232	201606	#NUM!	#NUM!	#NUM!	39.4976	1	1	1	1	1	1	1	1	1	1	1	1	1	1	1	1	2056.51	1354.03	1607.97	1883.85	3916.57	3176.16	3336.05	2759.91	1710.78	838.799	3000.69	2319.21	1678.54	1788.2	3418.8	1591.7	2056.51	1354.03	1607.97	1883.85
AT1G50250.1	AT1G50250.1	#NUM!	FTSH protease 1		Chr1	18614398-18616930	REVERSE	716	201606	#NUM!	#NUM!	#NUM!	31.5646	1	1	1	1	1	1	1	1	1	1	1	1	1	1	1	1	948.161	2258.62	1157.06	2613.12	2128.01	1968.69	3858.78	3428.42	1785.12	2454.15	855.794	1387.17	1893.37	1023.63	3411.34	2306.66	948.161	2258.62	1157.06	2613.12
AT4G15550.1	AT4G15550.1	#NUM!	indole-3-acetate beta-D-glucosyltransferase		Chr4	8877877-8879301	REVERSE	474	201606	#NUM!	#NUM!	#NUM!	47.9534	2	3	3	3	4	4	4	4	4	4	4	4	4	3	4	4	1838.5	1062.06	1573.16	1900.38	2972.36	3084.6	2571.94	4385.18	2039.53	1768.97	2880.19	816.27	2383.86	2092.88	2302.43	1826.45	1838.5	1062.06	1573.16	1900.38
AT2G42690.1	AT2G42690.1	#NUM!	alpha/beta-Hydrolases superfamily protein		Chr2	17776356-17777682	REVERSE	412	201606	#NUM!	#NUM!	#NUM!	48.1362	1	1	1	1	1	1	1	1	1	1	1	1	1	1	1	1	1366.74	1114.61	1945.97	2586.38	2874.17	735.247	2176.8	2808.31	1771.8	1720.33	1532.36	1503.5	2513.67	1616.43	2074.28	2409.07	1366.74	1114.61	1945.97	2586.38
AT1G53850.1;AT1G53850.2;AT3G14290.1	AT1G53850.1;AT1G53850.2;AT3G14290.1	#NUM!	20S proteasome alpha subunit E1;20S proteasome alpha subunit E1;20S proteasome alpha subunit E2		Chr1;Chr1;Chr3	20104131-20105792;20104131-20105792;4764364-4766381	REVERSE;REVERSE;FORWARD	237	201606	#NUM!	#NUM!	#NUM!	46.4537	2	3	2	2	3	3	3	2	3	3	3	3	2	3	2	3	839.445	1526.83	1784.3	1632.18	4444.33	2525.09	890.885	2304.78	761.686	1365.8	1308.12	2256.29	1446.31	390.697	2173.28	1253.44	839.445	1526.83	1784.3	1632.18
AT4G30190.1;AT4G30190.2	AT4G30190.1;AT4G30190.2	#NUM!	H[+]-ATPase 2		Chr4	14770820-14775920	REVERSE	948;981	201606	#NUM!	#NUM!	#NUM!	46.3921	2	4	3	4	4	4	4	3	4	3	3	4	4	4	3	4	1865.4	1575.18	1569.42	1438.79	2948.01	2376.91	1912.4	2493.13	1830.63	1563.89	1647.18	921.124	1448.3	1716.14	2544.34	1569.59	1865.4	1575.18	1569.42	1438.79
AT5G13030.1	AT5G13030.1	#NUM!	selenoprotein O		Chr5	4133216-4136461	FORWARD	633	201606	#NUM!	#NUM!	#NUM!	48.1511	3	3	2	3	3	3	3	3	3	3	2	2	3	3	2	3	1286.01	1092.76	2165.65	1721.71	2481.52	3499.45	2635.86	3654.93	1864.37	1530	2717.98	909.602	1580.89	1400.15	2378.69	1699	1286.01	1092.76	2165.65	1721.71
AT1G15750.1;AT1G15750.2;AT1G15750.3;AT1G15750.4	AT1G15750.1;AT1G15750.2;AT1G15750.3;AT1G15750.4	#NUM!	Transducin family protein / WD-40 repeat family protein		Chr1	5415086-5420359	REVERSE	1131	201606	#NUM!	#NUM!	#NUM!	39.2411	1	1	1	1	1	1	1	1	1	1	1	1	1	1	1	1	1427.67	2006.58	1183.98	1524.58	2662.34	1268.63	2983.05	1777.9	1223.63	1076.27	1353.77	1269.65	750.566	2502.59	2660.32	1521.83	1427.67	2006.58	1183.98	1524.58
AT3G14790.1;AT3G14790.2	AT3G14790.1;AT3G14790.2	#NUM!	rhamnose biosynthesis 3		Chr3	4964791-4966875;4964782-4966875	FORWARD	664;667	201606	#NUM!	#NUM!	#NUM!	43.1443	1	1	1	1	1	1	1	1	1	1	1	1	1	1	1	1	1088.2	1665.83	1605.21	1241.4	3301.71	3217.31	3694.55	2941.67	1995.86	1859.06	1882.83	1475.26	1575.31	2233.33	1013.09	2023.62	1088.2	1665.83	1605.21	1241.4
AT3G15840.1;AT3G15840.2;AT3G15840.3;AT3G15840.4;AT3G15840.5	AT3G15840.1;AT3G15840.2;AT3G15840.3;AT3G15840.4;AT3G15840.5	#NUM!	post-illumination chlorophyll fluorescence increase		Chr3	5356782-5358418;5356782-5358418;5356782-5358418;5356782-5358070;5356782-5358265	REVERSE	268;265;268;214;248	201606	#NUM!	#NUM!	#NUM!	47.4523	3	3	3	3	3	3	3	3	3	3	3	3	3	3	3	3	1781.57	1298.17	1475.29	1082.78	2308.63	2565.36	2140.25	2389.99	2097.11	1854.02	2160.91	1240.14	2131.16	1415.1	2016.25	2858.44	1781.57	1298.17	1475.29	1082.78
AT1G04270.1;AT1G04270.2	AT1G04270.1;AT1G04270.2	#NUM!	cytosolic ribosomal protein S15		Chr1	1141852-1142960	REVERSE	152;151	201606	#NUM!	#NUM!	#NUM!	51.7016	2	2	2	1	2	2	2	2	2	2	2	2	2	2	2	2	395.902	928.379	2989.99	1686.11	1864.2	2197.12	3818.17	437.734	1535.71	1482.46	731.077	2868.46	1212.56	566.257	2213.42	2260.3	395.902	928.379	2989.99	1686.11
AT1G48410.1;AT1G48410.2;AT1G48410.3	AT1G48410.1;AT1G48410.2;AT1G48410.3	#NUM!	Stabilizer of iron transporter SufD / Polynucleotidyl transferase		Chr1	17886285-17891892	REVERSE	1048;1050;1050	201606	#NUM!	#NUM!	#NUM!	51.4887	4	5	5	6	7	8	7	7	8	6	7	5	7	7	8	6	901.125	1120	1330.42	1519.83	2022.81	1802.21	2470.01	1412.31	1994.01	1007.53	1568.73	1488.36	1529.77	1676.57	1841.09	2050.61	901.125	1120	1330.42	1519.83
AT1G14890.1	AT1G14890.1	#NUM!	Plant invertase/pectin methylesterase inhibitor superfamily protein		Chr1	5137045-5137704	FORWARD	219	201606	#NUM!	#NUM!	#NUM!	34.6574	1	1	1	1	1	1	1	1	1	1	1	1	1	1	1	1	1295.09	1230.74	1212.67	937.356	1176.46	2422.88	1433.24	2702.28	964.232	1070.77	614.632	671.82	1180.35	1607.27	692.507	1838.08	1295.09	1230.74	1212.67	937.356
AT1G15500.1	AT1G15500.1	#NUM!	TLC ATP/ADP transporter		Chr1	5326426-5328688	FORWARD	618	201606	#NUM!	#NUM!	#NUM!	46.0336	2	2	1	2	2	2	2	2	2	2	2	1	2	2	2	2	1684.1	1129.46	921.914	1304.92	1660.68	2106.29	2086.18	1112.33	1026.78	1343.67	1203.62	1263.54	959.568	1237.87	1376.05	1536.12	1684.1	1129.46	921.914	1304.92
AT2G18990.1;AT3G25580.1;AT3G25580.2	AT2G18990.1;AT3G25580.1;AT3G25580.2	#NUM!	thioredoxin-like/ATP-binding protein;Thioredoxin superfamily protein;Thioredoxin superfamily protein		Chr2;Chr3;Chr3	8238851-8239932;9292557-9294148;9292653-9294148	REVERSE;FORWARD;FORWARD	211;210;205	201606	#NUM!	#NUM!	#NUM!	31.1506	1	1	1	1	1	1	1	1	1	1	0	1	1	1	1	1	2181.67	826.411	1039.6	1252.35	1331.28	2049.18	1413.5	2392.94	1222.55	836.877	#NUM!	1436.92	1423.16	1842.62	1909.86	1160.4	2181.67	826.411	1039.6	1252.35
AT1G19580.1;AT1G19580.2;AT5G66510.1;AT5G66510.2	AT1G19580.1;AT1G19580.2;AT5G66510.1;AT5G66510.2	#NUM!	gamma carbonic anhydrase 1;gamma carbonic anhydrase 1;gamma carbonic anhydrase 3;gamma carbonic anhydrase 3		Chr1;Chr1;Chr5;Chr5	6774937-6777092;6774937-6776845;26550016-26551496;26550016-26551496	FORWARD;FORWARD;REVERSE;REVERSE	275;220;258;269	201606	#NUM!	#NUM!	#NUM!	47.723	2	2	1	2	1	2	2	2	2	2	2	1	1	2	2	1	402.352	1308.71	1211.71	1040.06	1739.71	2800.65	1685.8	1108.65	1321.28	1756.72	1691.48	220.334	1534.18	1207.86	985.344	923.701	402.352	1308.71	1211.71	1040.06
AT1G35580.1;AT1G35580.2	AT1G35580.1;AT1G35580.2	#NUM!	cytosolic invertase 1		Chr1	13122460-13124808	REVERSE	551	201606	#NUM!	#NUM!	#NUM!	48.3878	3	4	3	2	4	4	4	4	4	4	4	3	3	4	4	3	647.807	940.266	1428.59	1296.57	1778.36	1878.39	2387.08	2953.84	1813.33	831.875	1157.52	864.001	1111.99	1122.55	1990.53	1124.63	647.807	940.266	1428.59	1296.57
AT3G28450.1	AT3G28450.1	#NUM!	Leucine-rich repeat protein kinase family protein		Chr3	10667359-10669176	FORWARD	605	201606	#NUM!	#NUM!	#NUM!	41.2893	1	1	1	1	2	2	2	1	2	2	1	1	0	2	2	2	1054.18	1180.7	906.032	1166.66	997.847	1960.7	1901.39	1453.82	1346.07	869.221	1876.97	1377.52	#NUM!	1370.75	1185.78	821.93	1054.18	1180.7	906.032	1166.66
AT1G51710.1;AT1G51710.2	AT1G51710.1;AT1G51710.2	#NUM!	ubiquitin-specific protease 6		Chr1	19175805-19179894;19175805-19179399	REVERSE	482;443	201606	#NUM!	#NUM!	#NUM!	52.2133	3	3	3	4	4	4	4	4	4	4	4	4	4	4	3	4	1010.39	1043.5	1169.37	1745.47	1551.02	2125.07	1817.03	1869.47	1541.97	1394.95	1705.59	1415.72	1317.4	1453.77	1555.89	1173.43	1010.39	1043.5	1169.37	1745.47
AT2G26670.1	AT2G26670.1	#NUM!	Plant heme oxygenase (decyclizing) family protein		Chr2	11341816-11343394	FORWARD	282	201606	#NUM!	#NUM!	#NUM!	47.9832	2	3	2	2	3	3	3	2	3	2	2	2	2	2	3	3	793.368	1377.98	874.828	1314.18	1254.1	1679.97	1608.58	1740.69	1210.49	1481.18	1555.18	1490.87	1097.93	1149.58	1297.8	745.239	793.368	1377.98	874.828	1314.18
AT1G34220.2	AT1G34220.2	#NUM!	Regulator of Vps4 activity in the MVB pathway protein		Chr1	12463102-12465911	REVERSE	619	201606	#NUM!	#NUM!	#NUM!	40.098	2	1	1	1	2	2	2	1	2	2	2	1	1	2	1	1	1683.29	1039.79	1014.85	1124.74	1567.14	1688.05	1502.88	1758.84	1153.51	865.21	1417.8	678.774	616.695	1534.89	1796.35	1125.78	1683.29	1039.79	1014.85	1124.74
AT1G13080.1	AT1G13080.1	#NUM!	cytochrome P450%2C family 71%2C subfamily B%2C polypeptide 2		Chr1	4459212-4460807	FORWARD	502	201606	#NUM!	#NUM!	#NUM!	51.377	4	5	5	3	5	5	5	5	4	5	5	4	4	3	5	5	909.283	1104.31	1332.87	1054.81	2247.99	3409.38	2921.11	2088.19	1220.73	1282.7	1338.77	1312.64	1530.68	1445.4	1560.76	1486.16	909.283	1104.31	1332.87	1054.81
AT1G32470.1;AT2G35370.1	AT1G32470.1;AT2G35370.1	#NUM!	Single hybrid motif superfamily protein;glycine decarboxylase complex H		Chr1;Chr2	11739479-11740246;14891239-14892050	REVERSE;FORWARD	166;165	201606	#NUM!	#NUM!	#NUM!	46.1876	2	3	3	3	3	3	3	3	3	3	3	3	3	3	3	3	647.818	1180.41	967.37	1514.84	2491	1073.81	1600.72	2044.26	316.728	1390.97	155.297	1776.44	1256.47	349.166	2068.74	1582.61	647.818	1180.41	967.37	1514.84
AT3G16050.1	AT3G16050.1	#NUM!	pyridoxine biosynthesis 1.2		Chr3	5444121-5445065	REVERSE	314	201606	#NUM!	#NUM!	#NUM!	44.185	1	1	1	1	1	1	1	1	1	1	1	1	1	1	0	1	660.05	985.537	1627.65	1134.06	1630.93	1413.31	3257.54	3414.39	996.845	1148.84	845.979	989.558	1419.44	2646.09	#NUM!	1878.79	660.05	985.537	1627.65	1134.06
AT4G28080.1	AT4G28080.1	#NUM!	Tetratricopeptide repeat (TPR)-like superfamily protein		Chr4	13948993-13957840	REVERSE	1819	201606	#NUM!	#NUM!	#NUM!	47.0252	3	5	6	6	6	6	6	6	6	6	5	4	4	6	5	5	843.386	830.848	1811.28	1250.99	2406.79	2106.69	1808.3	1728.16	815.985	1334.59	946.468	1495.31	1093.77	1376.43	2238.47	1097.27	843.386	830.848	1811.28	1250.99
AT5G20990.1;AT5G20990.2;AT5G20990.3	AT5G20990.1;AT5G20990.2;AT5G20990.3	#NUM!	molybdopterin biosynthesis CNX1 protein / molybdenum cofactor biosynthesis enzyme CNX1 (CNX1)		Chr5	7128737-7133397;7128737-7132065;7128737-7132065	REVERSE	670;487;487	201606	#NUM!	#NUM!	#NUM!	32.4665	1	1	1	1	1	1	1	1	1	1	1	1	1	1	1	1	1071.77	994.983	2006.08	859.645	1246.27	3224.88	2559.54	2399.17	1549.96	1231.47	777.207	934.65	1078.81	2057.72	1116.3	1089.93	1071.77	994.983	2006.08	859.645
AT3G55200.1;AT3G55200.2;AT3G55200.3;AT3G55220.1	AT3G55200.1;AT3G55200.2;AT3G55200.3;AT3G55220.1	#NUM!	Cleavage and polyadenylation specificity factor (CPSF) A subunit protein		Chr3	20460533-20464361;20460533-20464361;20460533-20464361;20467116-20470944	FORWARD;FORWARD;FORWARD;REVERSE	1214	201606	#NUM!	#NUM!	#NUM!	59.2527	4	6	6	4	6	6	6	6	6	6	6	6	6	6	6	6	892.752	1061.44	982.433	1509.12	1714.03	1763.16	1786.72	1178.63	1087.6	891.958	1327.39	1108.05	1146.63	1273.86	1842.46	1272.24	892.752	1061.44	982.433	1509.12
AT4G24330.1	AT4G24330.1	#NUM!	hypothetical protein (DUF1682)		Chr4	12603848-12606229	REVERSE	478	201606	#NUM!	#NUM!	#NUM!	40.1858	1	1	1	1	1	1	1	1	1	1	1	1	1	1	1	1	176.298	1123.89	853.951	1457.65	2014.18	2029.42	2142.58	2740.68	787.351	984.664	961.69	957.941	1585.75	1376.64	1520.26	1199.26	176.298	1123.89	853.951	1457.65
AT2G16950.1;AT2G16950.2	AT2G16950.1;AT2G16950.2	#NUM!	transportin 1		Chr2	7353939-7360637	FORWARD	895;891	201606	#NUM!	#NUM!	#NUM!	37.4505	1	1	1	1	1	1	1	1	1	1	0	1	1	0	1	1	1215.34	786.998	1157.96	590.551	2032.79	1173.22	2107.34	1532.01	1034.71	763.305	#NUM!	772.972	1435.49	#NUM!	1109.42	1331.07	1215.34	786.998	1157.96	590.551
AT5G11670.1	AT5G11670.1	#NUM!	NADP-malic enzyme 2		Chr5	3754456-3758040	FORWARD	588	201606	#NUM!	#NUM!	#NUM!	49.8671	4	6	6	6	6	6	6	6	6	6	6	6	6	6	6	6	791.719	854.94	990.478	1000.71	1433.32	2040.68	1927.63	1745.04	1123.49	950.195	1199.79	919.096	1202.74	946.233	1274.11	1474.69	791.719	854.94	990.478	1000.71
AT5G36880.1;AT5G36880.2;AT5G36880.3;AT5G36880.5;AT5G36880.6	AT5G36880.1;AT5G36880.2;AT5G36880.3;AT5G36880.5;AT5G36880.6	#NUM!	acetyl-CoA synthetase		Chr5	14534961-14539084;14534961-14540296;14534961-14539084;14534961-14539084;14534961-14539084	REVERSE	693;743;693;693;693	201606	#NUM!	#NUM!	#NUM!	57.8494	2	2	3	1	3	2	3	2	3	3	3	3	3	3	3	3	663.641	1246.78	1160.61	501.25	1499.35	1132.03	1750.87	1565.89	1059.76	665.077	1332.37	892.449	905.537	1326.64	1629.62	938.346	663.641	1246.78	1160.61	501.25
AT4G38470.1;AT4G38470.2	AT4G38470.1;AT4G38470.2	#NUM!	ACT-like protein tyrosine kinase family protein		Chr4	17999432-18003551;17999432-18003401	FORWARD	575;553	201606	#NUM!	#NUM!	#NUM!	54.7122	4	3	3	4	4	4	4	4	4	4	4	3	4	4	4	4	668.209	767.104	1053.46	1084.42	2298.15	2866.52	1591.53	2058.72	1115.07	1294.74	1318.92	813.647	935.1	1645.7	1403.53	1206.78	668.209	767.104	1053.46	1084.42
AT4G04040.1	AT4G04040.1	#NUM!	Phosphofructokinase family protein		Chr4	1939250-1942765	FORWARD	569	201606	#NUM!	#NUM!	#NUM!	45.7742	1	1	1	1	2	2	2	2	2	2	1	1	1	2	2	2	958.198	722.082	847.798	1366.84	2086.18	1714.2	1162.67	2340.86	1337.28	1088.15	1207.73	1425	664.341	1056.14	807.154	1872.73	958.198	722.082	847.798	1366.84
AT3G27190.1	AT3G27190.1	#NUM!	uridine kinase-like 2		Chr3	10039504-10042917	REVERSE	483	201606	#NUM!	#NUM!	#NUM!	48.1845	1	1	1	1	1	1	1	1	1	1	1	1	1	1	1	1	1107.08	871.763	269.89	925.988	613.799	1087.12	1705.76	1925.74	1171.45	933.553	517.528	623.691	854.585	2009.74	1473.99	770.35	1107.08	871.763	269.89	925.988
AT3G12670.1	AT3G12670.1	#NUM!	CTP synthase family protein		Chr3	4020351-4024086	REVERSE	591	201606	#NUM!	#NUM!	#NUM!	46.4713	1	1	1	1	1	2	2	2	2	1	2	2	2	2	1	2	840.152	531.301	960.891	944.633	792.809	1278.2	1914.82	2068.03	1154.55	1202.52	1286.55	805.407	984.395	905.344	1643.92	1049.83	840.152	531.301	960.891	944.633
AT3G56940.1;AT3G56940.2	AT3G56940.1;AT3G56940.2	#NUM!	dicarboxylate diiron protein%2C putative (Crd1)		Chr3	21076594-21078269;21076825-21078269	FORWARD	409;332	201606	#NUM!	#NUM!	#NUM!	55.4047	8	6	8	6	10	10	10	9	10	10	10	6	10	10	10	10	1363.24	753.922	1019.05	660.976	1444.69	1234.23	1347.66	1346.67	859.008	625.008	765.494	942.201	994.707	908.487	1108.09	662.389	1363.24	753.922	1019.05	660.976
AT1G64790.1;AT1G64790.2;AT1G64790.3	AT1G64790.1;AT1G64790.2;AT1G64790.3	#NUM!	ILITYHIA		Chr1	24065232-24081908;24065232-24083403;24065232-24082121	REVERSE	2610;2696;2681	201606	#NUM!	#NUM!	#NUM!	36.2286	3	3	4	1	3	4	4	3	4	4	4	3	3	3	3	3	679.018	593.528	1120.07	1091.74	1687.5	1160.15	1948.03	788.136	1165.2	903.524	1944.42	1165.2	486.135	950.801	1353.7	1620.68	679.018	593.528	1120.07	1091.74
AT2G21340.1;AT2G21340.2;AT4G35730.1	AT2G21340.1;AT2G21340.2;AT4G35730.1	#NUM!	MATE efflux family protein;MATE efflux family protein;Regulator of Vps4 activity in the MVB pathway protein		Chr2;Chr2;Chr4	9132629-9136236;9132629-9136236;16931111-16933241	FORWARD	559;556;466	201606	#NUM!	#NUM!	#NUM!	49.3596	1	1	1	1	1	1	1	1	1	1	1	1	1	1	1	1	219.595	945.448	821.947	1349.38	1794.67	1184.6	1276.64	1909.14	325.197	462.945	940.998	743.408	637.869	656.238	1037.42	853.375	219.595	945.448	821.947	1349.38
AT5G01210.1	AT5G01210.1	#NUM!	HXXXD-type acyl-transferase family protein		Chr5	84554-85981	FORWARD	475	201606	#NUM!	#NUM!	#NUM!	56.3209	4	4	4	4	4	4	4	4	4	4	4	4	4	3	4	3	771.525	814.678	908.449	1170.49	2052.42	2822.76	1283.19	2371.51	963.987	1112.91	1188.19	1132.4	754.952	536.176	677.395	890.329	771.525	814.678	908.449	1170.49
AT4G14040.1	AT4G14040.1	#NUM!	selenium-binding protein 2		Chr4	8100691-8102828	REVERSE	487	201606	#NUM!	#NUM!	#NUM!	43.4396	3	3	3	2	3	3	3	3	3	3	3	3	3	3	3	3	945.009	768.758	1073.66	481.907	1404.35	2817.47	2050.04	2793.88	646.076	641.061	900.526	792.88	943.622	1159.55	1046.76	1872.67	945.009	768.758	1073.66	481.907
AT1G74960.1;AT1G74960.2;AT1G74960.3	AT1G74960.1;AT1G74960.2;AT1G74960.3	#NUM!	fatty acid biosynthesis 1		Chr1	28152564-28155948	REVERSE	541	201606	#NUM!	#NUM!	#NUM!	49.9757	1	1	1	1	1	1	1	1	1	1	1	1	1	1	1	1	577.552	1684.93	1113.48	448.327	1500.34	663.659	1045.43	1884.2	725.682	833.584	608.79	1071.91	1129.28	776.608	609.097	812.587	577.552	1684.93	1113.48	448.327
AT3G59350.1;AT3G59350.3;AT3G59350.4;AT3G59350.6	AT3G59350.1;AT3G59350.3;AT3G59350.4;AT3G59350.6	#NUM!	Protein kinase superfamily protein		Chr3	21932930-21934883;21932930-21934883;21932930-21934655;21933221-21934883	FORWARD	408;408;366;423	201606	#NUM!	#NUM!	#NUM!	38.0397	2	3	4	1	3	4	4	4	4	3	3	3	4	4	3	4	1544.78	819.714	273.2	855.921	470.17	3109.92	1969.79	2072.88	768.578	602.184	728.777	845.945	1109.32	1059.06	849.688	856.344	1544.78	819.714	273.2	855.921
AT3G20410.1;AT3G20410.2	AT3G20410.1;AT3G20410.2	#NUM!	calmodulin-domain protein kinase 9		Chr3	7116388-7118824	FORWARD	541	201606	#NUM!	#NUM!	#NUM!	51.5411	2	2	2	2	2	2	2	2	2	2	2	2	2	2	2	2	832.71	504.032	794.91	938.579	1696.81	1162.01	1718.31	1893.88	646.014	1099.75	948.359	901.623	703.505	707.329	881.55	1073.07	832.71	504.032	794.91	938.579
AT3G05420.1;AT3G05420.2	AT3G05420.1;AT3G05420.2	#NUM!	acyl-CoA binding protein 4		Chr3	1561880-1567047	FORWARD	668;669	201606	#NUM!	#NUM!	#NUM!	40.7227	2	2	2	2	2	2	2	2	2	2	2	2	1	2	2	2	662.088	235.878	878.597	978.98	1308.94	809.089	1236.34	1233.2	498.227	873.827	323.009	756.108	712.599	1527.83	1257.87	614.875	662.088	235.878	878.597	978.98
AT3G60190.1	AT3G60190.1	#NUM!	DYNAMIN-like 1E		Chr3	22244367-22247651	REVERSE	624	201606	#NUM!	#NUM!	#NUM!	53.2284	3	4	3	3	4	4	4	3	4	3	4	2	3	4	4	3	793.427	628.581	994.674	716.734	1401.54	1188.37	1475.43	885.881	954.867	785.016	678.772	622.917	1236.56	959.941	691.476	664.618	793.427	628.581	994.674	716.734
AT2G45440.1;AT3G60880.1;AT3G60880.2	AT2G45440.1;AT3G60880.1;AT3G60880.2	#NUM!	dihydrodipicolinate synthase;dihydrodipicolinate synthase 1;dihydrodipicolinate synthase 1		Chr2;Chr3;Chr3	18731294-18732867;22495086-22496542;22495086-22496542	FORWARD	365;364;365	201606	#NUM!	#NUM!	#NUM!	50.8374	2	2	2	2	3	2	3	3	3	3	3	2	2	2	2	2	1626.93	755.072	629.208	730.02	1265.42	848.991	1502.18	1682.79	1198.36	924.518	1061.19	983.283	838.965	913.852	1107.08	1634.15	1626.93	755.072	629.208	730.02
AT5G17020.1;AT5G17020.2	AT5G17020.1;AT5G17020.2	#NUM!	exportin 1A		Chr5	5594904-5602467	FORWARD	1075;1060	201606	#NUM!	#NUM!	#NUM!	44.0851	2	2	4	3	4	4	4	3	4	4	4	3	3	3	3	3	114.876	794.03	832.445	687.049	977.89	1576.19	1294.41	1055.85	984.132	814.306	825.825	726.477	1045.89	937.694	1012.49	1133.3	114.876	794.03	832.445	687.049
AT2G47130.1;AT2G47150.1;AT3G29250.1;AT3G29250.2;AT3G29250.3;AT3G29260.1	AT2G47130.1;AT2G47150.1;AT3G29250.1;AT3G29250.2;AT3G29250.3;AT3G29260.1	#NUM!	NAD(P)-binding Rossmann-fold superfamily protein		Chr2;Chr2;Chr3;Chr3;Chr3;Chr3	19349627-19350481;19352324-19353114;11193767-11194948;11193767-11194840;11193767-11194948;11215952-11216834	REVERSE	257;200;298;260;296;259	201606	#NUM!	#NUM!	#NUM!	36.0101	1	1	1	1	1	1	1	1	1	1	1	1	1	1	1	1	1259.11	784.989	258.955	685.763	223.784	1617.98	2303.31	858.762	1084.5	655.476	710.925	254.69	253.879	780.012	1174.09	772.951	1259.11	784.989	258.955	685.763
AT1G14570.1;AT1G14570.2;AT1G14570.3;AT1G14570.4	AT1G14570.1;AT1G14570.2;AT1G14570.3;AT1G14570.4	#NUM!	UBX domain-containing protein		Chr1	4983770-4987192	FORWARD	468;468;447;447	201606	#NUM!	#NUM!	#NUM!	35.9272	1	1	1	1	1	1	1	1	1	1	1	1	1	1	1	1	826.441	640.991	931.986	621.737	939.093	1746.47	2228.45	2165.24	845.949	498.018	1448.93	1009.93	669.408	1259.23	860.491	1400.4	826.441	640.991	931.986	621.737
AT1G49450.1	AT1G49450.1	#NUM!	Transducin/WD40 repeat-like superfamily protein		Chr1	18305684-18307099	FORWARD	471	201606	#NUM!	#NUM!	#NUM!	46.7359	1	1	1	1	1	1	1	1	1	1	1	1	1	1	1	1	1412.92	700.695	180.367	762.076	3214.5	2947.86	3556.32	2835.35	104.238	612.402	332.613	861.965	795.86	1377.17	795.417	1569.23	1412.92	700.695	180.367	762.076
AT4G37870.1	AT4G37870.1	#NUM!	phosphoenolpyruvate carboxykinase 1		Chr4	17802974-17806332	REVERSE	671	201606	#NUM!	#NUM!	#NUM!	48.0036	7	7	7	7	9	9	9	9	9	9	9	9	9	9	8	9	779.842	724.441	701.004	600.927	989.406	1316.23	1613.41	1532.62	730.072	659.109	953.308	917.521	1077.08	759.814	1580.78	734.547	779.842	724.441	701.004	600.927
AT2G41560.1	AT2G41560.1	#NUM!	autoinhibited Ca(2+)-ATPase%2C isoform 4		Chr2	17332256-17337179	REVERSE	1030	201606	#NUM!	#NUM!	#NUM!	55.2185	6	5	6	2	6	7	7	6	7	5	4	4	5	4	5	5	826.935	724.929	688.048	543.311	1258.23	1023.48	1563.44	1108.96	530.471	409.637	705.624	524.497	975.745	828.678	530.155	841.371	826.935	724.929	688.048	543.311
AT2G01350.1;AT2G01350.2;AT2G01350.3;AT2G01350.4	AT2G01350.1;AT2G01350.2;AT2G01350.3;AT2G01350.4	#NUM!	quinolinate phoshoribosyltransferase		Chr2	165332-167209;165332-166842;165332-167209;165332-167058	REVERSE	348;281;342;327	201606	#NUM!	#NUM!	#NUM!	47.5435	1	1	3	3	2	3	2	3	2	3	3	3	3	3	3	3	746.236	552.859	653.48	784.185	1411.06	776.634	1675.6	1159.67	846.27	432.721	1022.71	923.814	577.03	910.609	1229.18	931.891	746.236	552.859	653.48	784.185
AT5G38940.1;AT5G38940.2	AT5G38940.1;AT5G38940.2	#NUM!	RmlC-like cupins superfamily protein		Chr5	15588771-15589526;15588699-15589526	FORWARD	223;247	201606	#NUM!	#NUM!	#NUM!	37.6323	1	1	1	1	1	1	1	1	1	1	1	1	1	1	1	1	848.938	525.017	486.781	879.822	1467.32	1092.75	1098.8	724.924	750.106	664.037	557.376	579.184	694.31	857.9	932.587	1292.31	848.938	525.017	486.781	879.822
AT3G05970.1	AT3G05970.1	#NUM!	long-chain acyl-CoA synthetase 6		Chr3	1786510-1791746	REVERSE	701	201606	#NUM!	#NUM!	#NUM!	46.8278	1	1	1	1	1	1	1	1	1	1	1	1	1	1	0	1	284.166	470.011	1128.15	831.325	938.078	1363.74	1295.55	1160.12	1042.8	419.176	234.304	322.148	1094.68	353.033	#NUM!	797.168	284.166	470.011	1128.15	831.325
AT4G12590.1	AT4G12590.1	#NUM!	ER membrane protein complex subunit-like protein (Protein of unknown function DUF106%2C transmembrane)		Chr4	7451291-7452976	REVERSE	246	201606	#NUM!	#NUM!	#NUM!	42.1319	1	1	1	1	1	1	1	1	1	1	1	1	1	1	1	1	181.395	723.733	569.252	889.863	197.744	1184.21	930.993	1451.18	896.424	593.827	874.725	868.511	834.276	1075.86	380.937	844.149	181.395	723.733	569.252	889.863
AT4G14360.1;AT4G14360.2	AT4G14360.1;AT4G14360.2	#NUM!	S-adenosyl-L-methionine-dependent methyltransferases superfamily protein		Chr4	8267869-8270191	REVERSE	608	201606	#NUM!	#NUM!	#NUM!	51.0276	1	3	3	3	3	3	3	3	3	3	3	3	2	3	3	3	340.293	663.051	811.837	625.881	1182.04	1098.5	1132.54	1164.34	874.845	1126.13	927.481	913.523	841.655	805.362	988.667	1218.43	340.293	663.051	811.837	625.881
AT1G08410.1;AT2G27200.1	AT1G08410.1;AT2G27200.1	#NUM!	P-loop containing nucleoside triphosphate hydrolases superfamily protein		Chr1;Chr2	2646307-2649106;11625449-11627959	FORWARD	589;537	201606	#NUM!	#NUM!	#NUM!	47.56	1	1	1	1	1	1	1	1	1	1	1	1	1	1	1	1	351.303	652.445	786.675	627.979	652.312	1199.78	908.25	1123.08	636.971	823.878	787.123	896.067	913.899	895.13	964.614	1016.7	351.303	652.445	786.675	627.979
AT1G42550.1	AT1G42550.1	#NUM!	plastid movement impaired1		Chr1	15977131-15979734	FORWARD	843	201606	#NUM!	#NUM!	#NUM!	38.1348	2	3	4	3	4	5	4	5	5	5	4	3	3	5	5	3	466.59	954.057	670.742	576.522	1228.64	1067.87	1021.2	783.507	884.69	786.198	588.924	783.276	594.938	693.355	1037.52	665.484	466.59	954.057	670.742	576.522
AT5G16970.1	AT5G16970.1	#NUM!	alkenal reductase		Chr5	5576291-5578001	REVERSE	345	201606	#NUM!	#NUM!	#NUM!	52.1204	3	3	3	3	3	3	3	3	3	3	3	2	3	3	3	3	513.732	401.378	727.902	1265.2	2234.62	2490.98	766.771	503.125	1037.07	1267.42	509.111	369.836	818.346	377.067	159.234	452.292	513.732	401.378	727.902	1265.2
AT5G41790.1;AT5G41790.2	AT5G41790.1;AT5G41790.2	#NUM!	COP1-interactive protein 1		Chr5	16727530-16732391	FORWARD	1586	201606	#NUM!	#NUM!	#NUM!	47.0318	4	2	3	3	4	3	4	3	5	5	4	3	3	5	3	4	953.736	475.33	517.152	695.917	1109.3	1124.46	1283.72	1028.18	408.895	409.33	901.103	499.249	340.738	556.277	1582.82	634.616	953.736	475.33	517.152	695.917
AT5G50530.1;AT5G50640.1	AT5G50530.1;AT5G50640.1	#NUM!	CBS / octicosapeptide/Phox/Bemp1 (PB1) domains-containing protein;CBS/octicosapeptide/phox/Bemp1 domain protein		Chr5	20571876-20574922;20605218-20608264	REVERSE	548	201606	#NUM!	#NUM!	#NUM!	42.5642	1	1	1	1	1	1	1	1	1	1	1	1	1	1	1	0	776.633	412.903	591.226	564.871	1175.06	607.603	1333.23	1104.76	652.336	627.178	1260.3	415.143	642.267	850.364	891.111	#NUM!	776.633	412.903	591.226	564.871
AT2G22990.1;AT2G22990.2;AT2G22990.3;AT2G22990.4;AT2G22990.6	AT2G22990.1;AT2G22990.2;AT2G22990.3;AT2G22990.4;AT2G22990.6	#NUM!	sinapoylglucose 1		Chr2	9786393-9789925;9787071-9789925;9786393-9789998;9786393-9789870;9787071-9789925	FORWARD	433;319;458;416;319	201606	#NUM!	#NUM!	#NUM!	43.2648	2	4	4	2	4	4	4	4	4	4	4	4	4	3	3	3	480.127	660.949	463.445	800.345	973.082	508.765	1070.19	1555.57	694.688	785.118	700.159	491.935	904.106	1210.28	254.809	735.699	480.127	660.949	463.445	800.345
AT1G04190.1	AT1G04190.1	#NUM!	Tetratricopeptide repeat (TPR)-like superfamily protein		Chr1	1106617-1108557	REVERSE	328	201606	#NUM!	#NUM!	#NUM!	33.0236	1	1	1	1	1	1	1	1	1	1	1	0	1	1	0	1	617.718	369.842	670.294	490.915	688.866	472.378	1219.02	1270.79	682.102	431.498	516.04	#NUM!	679.358	621.437	#NUM!	591.591	617.718	369.842	670.294	490.915
AT1G14610.1	AT1G14610.1	#NUM!	valyl-tRNA synthetase / valine-tRNA ligase (VALRS)		Chr1	5008502-5014486	REVERSE	1108	201606	#NUM!	#NUM!	#NUM!	47.2192	4	4	5	4	5	5	5	5	5	5	5	5	2	5	4	4	428.053	438.868	947.905	652.308	1265.27	571.239	791.202	958.939	620.197	685.527	702.069	630.424	772.696	452.213	554.833	288.226	428.053	438.868	947.905	652.308
AT1G06220.1;AT1G06220.2;AT1G06220.3;AT5G25230.1;AT5G25230.2	AT1G06220.1;AT1G06220.2;AT1G06220.3;AT5G25230.1;AT5G25230.2	#NUM!	Ribosomal protein S5/Elongation factor G/III/V family protein		Chr1;Chr1;Chr1;Chr5;Chr5	1900524-1904583;1900524-1904583;1900524-1904583;8739709-8743594;8739709-8743594	FORWARD	987;987;987;973;973	201606	#NUM!	#NUM!	#NUM!	50.446	2	2	3	2	3	2	3	2	3	3	3	3	2	2	3	2	315.754	433.704	708.892	656.71	817.147	799.067	1056.61	1014.03	784.142	725.833	794.121	936.562	589.187	847.884	821.612	702.853	315.754	433.704	708.892	656.71
AT3G54540.1;AT3G54540.2	AT3G54540.1;AT3G54540.2	#NUM!	general control non-repressible 4		Chr3	20190393-20192564	FORWARD	723	201606	#NUM!	#NUM!	#NUM!	49.2697	3	4	4	4	4	4	4	4	4	4	3	4	4	4	4	4	431.198	395.854	561.068	888.204	861.627	470.191	1115.24	752.075	563.867	528.157	853.703	672.383	188.868	731.97	703.197	426.984	431.198	395.854	561.068	888.204
AT3G19760.1	AT3G19760.1	#NUM!	eukaryotic initiation factor 4A-III		Chr3	6863790-6866242	FORWARD	408	201606	#NUM!	#NUM!	#NUM!	46.5494	2	2	2	2	3	3	2	3	3	3	2	1	3	3	2	3	459.527	260.025	499.167	826.626	717.945	820.946	897.322	369.663	524.267	372.185	232.072	483.654	1189.94	463.32	352.558	908.507	459.527	260.025	499.167	826.626
AT3G01190.1	AT3G01190.1	#NUM!	Peroxidase superfamily protein		Chr3	67236-68477	REVERSE	321	201606	#NUM!	#NUM!	#NUM!	46.6303	1	2	2	1	2	2	2	2	2	2	2	1	2	2	2	2	682.599	685.288	221.127	266.34	801.02	667.367	1045.48	1075.49	532.739	366.631	285.077	578.19	633.17	357.409	179.28	360.538	682.599	685.288	221.127	266.34
AT1G79090.1;AT1G79090.2;AT1G79090.3	AT1G79090.1;AT1G79090.2;AT1G79090.3	#NUM!	topoisomerase II-associated protein		Chr1	29749551-29752945	REVERSE	793	201606	#NUM!	#NUM!	#NUM!	45.5035	1	1	2	2	2	2	2	2	2	2	2	2	2	2	2	2	334.941	194.061	606.336	650.562	750.293	949.883	908.235	793.832	513.74	538.729	1026.38	632.668	554.076	747.278	646.746	454.005	334.941	194.061	606.336	650.562
AT1G06550.1	AT1G06550.1	#NUM!	ATP-dependent caseinolytic (Clp) protease/crotonase family protein		Chr1	2003834-2006564	REVERSE	387	201606	#NUM!	#NUM!	#NUM!	39.7783	2	1	3	3	1	1	2	3	2	2	3	2	2	1	0	1	481.709	108.297	398.799	1107.87	829.865	209.152	833.605	635.674	381.108	333.562	1016.55	651.706	284.684	422.358	#NUM!	674.75	481.709	108.297	398.799	1107.87
AT4G21710.1	AT4G21710.1	#NUM!	DNA-directed RNA polymerase family protein		Chr4	11535684-11542200	REVERSE	1188	201606	#NUM!	#NUM!	#NUM!	49.1099	1	1	2	1	2	2	2	1	2	2	1	2	2	2	2	1	654.591	460.25	416.917	249.735	842.395	704.933	533.486	1169.82	450.823	341.005	315.49	766.967	459.171	464.677	1161.73	661.137	654.591	460.25	416.917	249.735
AT1G48430.1;AT1G48430.2	AT1G48430.1;AT1G48430.2	#NUM!	Dihydroxyacetone kinase		Chr1	17902874-17906689;17903087-17906689	REVERSE	593;558	201606	#NUM!	#NUM!	#NUM!	42.5395	1	2	2	1	3	2	2	3	3	3	3	3	2	3	2	2	377.826	400.262	314.81	1068.38	766.711	409.261	214.362	1056.11	178.455	207.602	273.288	450.391	302.161	385.969	349.293	326.63	377.826	400.262	314.81	1068.38
AT5G09510.1	AT5G09510.1	#NUM!	Ribosomal protein S19 family protein		Chr5	2955698-2956554	REVERSE	152	201606	#NUM!	#NUM!	#NUM!	54.5374	4	4	3	2	3	3	4	3	3	3	3	3	2	2	3	3	85.7383	294.52	415.149	1352.81	704.047	587.822	327.067	1093.47	98.7132	127.958	446.4	576.181	275.62	186.178	723.993	529.055	85.7383	294.52	415.149	1352.81
AT4G22670.1	AT4G22670.1	#NUM!	HSP70-interacting protein 1		Chr4	11918236-11920671	FORWARD	441	201606	#NUM!	#NUM!	#NUM!	55.4254	5	8	7	7	6	7	5	6	8	8	8	7	7	8	7	7	798.025	328.083	330.479	274.154	700.102	441.057	625.125	603.071	333.326	269.303	406.006	558.349	391.919	442.384	256.548	527.752	798.025	328.083	330.479	274.154
AT4G20130.1	AT4G20130.1	#NUM!	plastid transcriptionally active 14		Chr4	10878914-10881697	FORWARD	483	201606	#NUM!	#NUM!	#NUM!	40.4983	2	3	1	2	3	3	3	3	2	2	2	2	2	2	3	2	496.748	433.471	224.794	176.911	879.889	485.649	649.151	421.475	452.331	320.256	316.851	325.89	485.117	512.697	167.501	418.872	496.748	433.471	224.794	176.911
AT3G01090.1;AT3G01090.2;AT3G01090.3	AT3G01090.1;AT3G01090.2;AT3G01090.3	#NUM!	SNF1 kinase homolog 10		Chr3	31437-33977;31437-34143;31437-33977	REVERSE	512;535;512	201606	#NUM!	#NUM!	#NUM!	48.0784	2	1	2	1	2	2	2	2	2	2	2	2	2	1	2	2	167.488	403.009	98.0392	359.053	376.519	255.784	651.576	596.159	192.308	263.384	144.31	194.372	283.267	254.698	203.545	165.712	167.488	403.009	98.0392	359.053
AT1G15130.1	AT1G15130.1	#NUM!	Endosomal targeting BRO1-like domain-containing protein		Chr1	5206217-5209848	REVERSE	846	201606	#NUM!	#NUM!	#NUM!	47.0636	3	3	2	1	4	4	4	4	4	3	4	2	3	3	4	4	192.156	257.801	227.164	783.245	486.96	346.806	335.373	579.631	250.464	164.146	373.401	327.443	225.585	418.353	382.285	188.451	192.156	257.801	227.164	783.245
AT2G47510.1;AT2G47510.2;AT2G47510.3	AT2G47510.1;AT2G47510.2;AT2G47510.3	#NUM!	fumarase 1		Chr2	19498614-19502020	FORWARD	492	201606	#NUM!	#NUM!	#NUM!	47.9047	3	3	3	3	3	3	3	3	3	3	3	3	3	2	3	3	27.9451	170.393	284.169	693.548	319.771	250.45	731.669	578.414	117.17	139.547	139.312	249.653	123.802	370.19	354.003	122.333	27.9451	170.393	284.169	693.548
AT3G13460.1;AT3G13460.2;AT3G13460.3;AT3G13460.4	AT3G13460.1;AT3G13460.2;AT3G13460.3;AT3G13460.4	#NUM!	evolutionarily conserved C-terminal region 2		Chr3	4385274-4388220;4385274-4388220;4385934-4388220;4385274-4388220	REVERSE	667;664;508;666	201606	#NUM!	#NUM!	#NUM!	37.3653	1	1	1	2	1	2	2	2	2	0	1	0	0	2	0	2	106.171	430.648	191.199	44.8077	398.547	531.698	563.061	701.257	112.481	#NUM!	170.479	#NUM!	#NUM!	224.237	#NUM!	160.316	106.171	430.648	191.199	44.8077
[truncated: 21 more columns]

## Sheet: salt excl set 1
PG.ProteinGroups	PG.ProteinAccessions	PG.Genes	PG.ProteinDescriptions	PG.UniProtIds	PG.Chromosome	PG.Locus	PG.Direction	PG.Length	PG.Date	PG.CellularComponent	PG.BiologicalProcess	PG.MolecularFunction	PG.Cscore	[1] 20250407_NH_CC-AH-NaCl_07_OC-11.raw.PG.NrOfPrecursorsUsedForQuantification	[2] 20250407_NH_CC-AH-NaCl_08_OC-12.raw.PG.NrOfPrecursorsUsedForQuantification	[3] 20250407_NH_CC-AH-NaCl_09_OC-13.raw.PG.NrOfPrecursorsUsedForQuantification	[4] 20250407_NH_CC-AH-NaCl_10_OC-14.raw.PG.NrOfPrecursorsUsedForQuantification	[5] 20250407_NH_CC-AH-NaCl_12_AC-11.raw.PG.NrOfPrecursorsUsedForQuantification	[6] 20250407_NH_CC-AH-NaCl_13_AC-12.raw.PG.NrOfPrecursorsUsedForQuantification	[7] 20250407_NH_CC-AH-NaCl_14_AC-13.raw.PG.NrOfPrecursorsUsedForQuantification	[8] 20250407_NH_CC-AH-NaCl_15_AC-14.raw.PG.NrOfPrecursorsUsedForQuantification	[9] 20250407_NH_CC-AH-NaCl_17_AN-11.raw.PG.NrOfPrecursorsUsedForQuantification	[10] 20250407_NH_CC-AH-NaCl_18_AN-12.raw.PG.NrOfPrecursorsUsedForQuantification	[11] 20250407_NH_CC-AH-NaCl_19_AN-13.raw.PG.NrOfPrecursorsUsedForQuantification	[12] 20250407_NH_CC-AH-NaCl_20_AN-14.raw.PG.NrOfPrecursorsUsedForQuantification	[13] 20250407_NH_CC-AH-NaCl_22_AM-11.raw.PG.NrOfPrecursorsUsedForQuantification	[14] 20250407_NH_CC-AH-NaCl_23_AM-12.raw.PG.NrOfPrecursorsUsedForQuantification	[15] 20250407_NH_CC-AH-NaCl_24_AM-13.raw.PG.NrOfPrecursorsUsedForQuantification	[16] 20250407_NH_CC-AH-NaCl_25_AM-14.raw.PG.NrOfPrecursorsUsedForQuantification	[1] 20250407_NH_CC-AH-NaCl_07_OC-11.raw.PG.Quantity	[2] 20250407_NH_CC-AH-NaCl_08_OC-12.raw.PG.Quantity	[3] 20250407_NH_CC-AH-NaCl_09_OC-13.raw.PG.Quantity	[4] 20250407_NH_CC-AH-NaCl_10_OC-14.raw.PG.Quantity	[5] 20250407_NH_CC-AH-NaCl_12_AC-11.raw.PG.Quantity	[6] 20250407_NH_CC-AH-NaCl_13_AC-12.raw.PG.Quantity	[7] 20250407_NH_CC-AH-NaCl_14_AC-13.raw.PG.Quantity	[8] 20250407_NH_CC-AH-NaCl_15_AC-14.raw.PG.Quantity	[9] 20250407_NH_CC-AH-NaCl_17_AN-11.raw.PG.Quantity	[10] 20250407_NH_CC-AH-NaCl_18_AN-12.raw.PG.Quantity	[11] 20250407_NH_CC-AH-NaCl_19_AN-13.raw.PG.Quantity	[12] 20250407_NH_CC-AH-NaCl_20_AN-14.raw.PG.Quantity	[13] 20250407_NH_CC-AH-NaCl_22_AM-11.raw.PG.Quantity	[14] 20250407_NH_CC-AH-NaCl_23_AM-12.raw.PG.Quantity	[15] 20250407_NH_CC-AH-NaCl_24_AM-13.raw.PG.Quantity	[16] 20250407_NH_CC-AH-NaCl_25_AM-14.raw.PG.Quantity	[1] 20250407_NH_CC-AH-NaCl_07_OC-11.raw.PG.MS2Quantity	[2] 20250407_NH_CC-AH-NaCl_08_OC-12.raw.PG.MS2Quantity	[3] 20250407_NH_CC-AH-NaCl_09_OC-13.raw.PG.MS2Quantity	[4] 20250407_NH_CC-AH-NaCl_10_OC-14.raw.PG.MS2Quantity
AT4G37380.1	AT4G37380.1	#NUM!	Tetratricopeptide repeat (TPR)-like superfamily protein		Chr4	17572040-17573938	REVERSE	632	201606	#NUM!	#NUM!	#NUM!	33.3255	0	0	0	0	1	0	0	0	1	1	1	1	0	0	0	0	#NUM!	#NUM!	#NUM!	#NUM!	329.302	#NUM!	#NUM!	#NUM!	76.6118	187.005	172.236	152.212	#NUM!	#NUM!	#NUM!	#NUM!	#NUM!	#NUM!	#NUM!	#NUM!
AT1G58360.1	AT1G58360.1	#NUM!	amino acid permease 1		Chr1	21676623-21680313	FORWARD	485	201606	#NUM!	#NUM!	#NUM!	41.3532	0	0	0	0	0	0	0	1	1	1	1	0	1	0	0	1	#NUM!	#NUM!	#NUM!	#NUM!	#NUM!	#NUM!	#NUM!	134.335	134.381	146.479	87.31	#NUM!	164.925	#NUM!	#NUM!	93.0124	#NUM!	#NUM!	#NUM!	#NUM!
AT3G28740.1	AT3G28740.1	#NUM!	Cytochrome P450 superfamily protein		Chr3	10788764-10790552	REVERSE	509	201606	#NUM!	#NUM!	#NUM!	26.9175	0	0	0	0	0	1	0	0	1	1	1	0	1	0	0	0	#NUM!	#NUM!	#NUM!	#NUM!	#NUM!	74.95	#NUM!	#NUM!	194.883	53.3848	159.351	#NUM!	146.249	#NUM!	#NUM!	#NUM!	#NUM!	#NUM!	#NUM!	#NUM!
AT5G43400.1	AT5G43400.1	#NUM!	plant/protein		Chr5	17426182-17428149	REVERSE	655	201606	#NUM!	#NUM!	#NUM!	32.1403	0	0	0	0	0	0	1	0	1	0	0	1	0	0	0	1	#NUM!	#NUM!	#NUM!	#NUM!	#NUM!	#NUM!	147.452	#NUM!	278.024	#NUM!	#NUM!	267.712	#NUM!	#NUM!	#NUM!	297.726	#NUM!	#NUM!	#NUM!	#NUM!
AT2G45170.1;AT2G45170.2;AT4G16520.1;AT4G16520.2;AT4G21980.1;AT4G21980.2	AT2G45170.1;AT2G45170.2;AT4G16520.1;AT4G16520.2;AT4G21980.1;AT4G21980.2	#NUM!	AUTOPHAGY 8E;AUTOPHAGY 8E;Ubiquitin-like superfamily protein;Ubiquitin-like superfamily protein;Ubiquitin-like superfamily protein;Ubiquitin-like superfamily protein		Chr2;Chr2;Chr4;Chr4;Chr4;Chr4	18624545-18625526;18624545-18625526;9306882-9308113;9306882-9308113;11655913-11656809;11655868-11656809	FORWARD;FORWARD;REVERSE;REVERSE;FORWARD;FORWARD	122;122;121;121;122;137	201606	#NUM!	#NUM!	#NUM!	33.2213	0	0	0	0	0	0	0	1	1	1	1	1	0	1	0	0	#NUM!	#NUM!	#NUM!	#NUM!	#NUM!	#NUM!	#NUM!	565.689	695.094	461.826	189.914	1113.57	#NUM!	668.519	#NUM!	#NUM!	#NUM!	#NUM!	#NUM!	#NUM!
AT4G26630.1;AT4G26630.2	AT4G26630.1;AT4G26630.2	#NUM!	DEK domain-containing chromatin associated protein		Chr4	13430873-13434877	REVERSE	763	201606	#NUM!	#NUM!	#NUM!	42.786	0	0	0	0	0	0	0	1	0	1	1	1	0	0	1	0	#NUM!	#NUM!	#NUM!	#NUM!	#NUM!	#NUM!	#NUM!	135.322	#NUM!	602.954	140.12	76.0003	#NUM!	#NUM!	2664.7	#NUM!	#NUM!	#NUM!	#NUM!	#NUM!
AT5G51570.1	AT5G51570.1	#NUM!	SPFH/Band 7/PHB domain-containing membrane-associated protein family		Chr5	20949511-20951234	FORWARD	292	201606	#NUM!	#NUM!	#NUM!	37.2817	0	0	0	0	1	0	0	0	0	1	0	1	0	1	0	0	#NUM!	#NUM!	#NUM!	#NUM!	806.437	#NUM!	#NUM!	#NUM!	#NUM!	728.312	#NUM!	490.328	#NUM!	243.34	#NUM!	#NUM!	#NUM!	#NUM!	#NUM!	#NUM!
AT4G21580.1;AT4G21580.3	AT4G21580.1;AT4G21580.3	#NUM!	oxidoreductase%2C zinc-binding dehydrogenase family protein		Chr4	11475822-11477514	FORWARD	325;319	201606	#NUM!	#NUM!	#NUM!	49.9462	5	6	5	4	6	6	6	6	6	6	5	6	6	6	6	6	2475.82	2208.43	1356.09	2752.82	2734.32	2709.11	3113.78	1837.3	2170.08	2972.07	4216.11	4143.49	2344.51	2724.55	3321.66	2961.15	2475.82	2208.43	1356.09	2752.82
AT5G58070.1	AT5G58070.1	#NUM!	temperature-induced lipocalin		Chr5	23500512-23501156	REVERSE	186	201606	#NUM!	#NUM!	#NUM!	51.2518	6	6	6	6	5	6	6	5	6	6	6	6	6	6	6	6	2089.51	1950.68	1378.21	2059.96	1976.25	1419.7	2226.77	3590.33	4849.32	1795.63	3291.04	6187.2	2672.18	1961.53	1423.4	4502.84	2089.51	1950.68	1378.21	2059.96
AT1G09970.1;AT1G09970.2	AT1G09970.1;AT1G09970.2	#NUM!	Leucine-rich receptor-like protein kinase family protein		Chr1	3252408-3255428	FORWARD	976;977	201606	#NUM!	#NUM!	#NUM!	59.2527	1	1	1	1	1	2	2	1	2	2	2	2	1	1	2	2	588.544	1725.42	2412.56	1856.03	2585.81	3230.76	1630.7	2318.32	2475.18	3094.72	1468.28	3197.87	2100.9	1549.04	2559.66	3146.23	588.544	1725.42	2412.56	1856.03
AT4G34240.1;AT4G34240.3;AT4G34240.4	AT4G34240.1;AT4G34240.3;AT4G34240.4	#NUM!	aldehyde dehydrogenase 3I1		Chr4	16389801-16392633;16390802-16392633;16390099-16392633	FORWARD	550;408;535	201606	#NUM!	#NUM!	#NUM!	47.3601	1	1	1	1	1	1	1	1	1	1	1	1	1	1	0	1	787.293	1593.87	2564.01	1697.68	547.515	2357.14	5235.58	868.439	2896.32	3115.24	798.412	6502.93	1320.64	2644.4	#NUM!	1595.1	787.293	1593.87	2564.01	1697.68
AT4G13180.1	AT4G13180.1	#NUM!	NAD(P)-binding Rossmann-fold superfamily protein		Chr4	7657373-7658164	REVERSE	263	201606	#NUM!	#NUM!	#NUM!	47.7286	1	1	1	1	1	1	1	1	1	1	1	1	1	1	1	1	3119.92	258.92	633.535	1906.06	575.352	232.916	2153.49	628.653	3304.45	883.831	2439.21	2760.61	316.322	1768.84	524.525	283.629	3119.92	258.92	633.535	1906.06
AT2G35795.1;AT3G09700.1;AT5G03030.1;AT5G03030.2	AT2G35795.1;AT3G09700.1;AT5G03030.1;AT5G03030.2	#NUM!	Chaperone DnaJ-domain superfamily protein		Chr2;Chr3;Chr5;Chr5	15042321-15043334;2975094-2976139;708479-709513;708479-709238	FORWARD;REVERSE;REVERSE;REVERSE	112;112;112;152	201606	#NUM!	#NUM!	#NUM!	41.4069	1	1	1	1	1	1	1	1	1	1	1	1	1	1	1	1	1328.7	1124.73	839.995	1888.88	1350.18	1892.25	1575.56	2368.23	1497.91	1702.71	2070.42	2370.67	902.55	1248.41	2543.82	1752.45	1328.7	1124.73	839.995	1888.88
AT5G39050.1	AT5G39050.1	#NUM!	HXXXD-type acyl-transferase family protein		Chr5	15634596-15636005	FORWARD	469	201606	#NUM!	#NUM!	#NUM!	41.2418	1	1	1	1	1	1	1	1	1	1	1	1	1	1	1	1	1385.01	799.154	660.259	1226.4	1272.61	655.592	1574.71	1473.59	2308.35	1621.99	1589.61	998.28	1955.84	1558.09	1222.65	1415.35	1385.01	799.154	660.259	1226.4
AT5G16880.1;AT5G16880.2;AT5G16880.3;AT5G16880.4	AT5G16880.1;AT5G16880.2;AT5G16880.3;AT5G16880.4	#NUM!	Target of Myb protein 1		Chr5	5549658-5551274;5549658-5551274;5549658-5551021;5549658-5551274	FORWARD	407;407;297;407	201606	#NUM!	#NUM!	#NUM!	39.1373	1	2	1	1	2	2	2	2	2	2	2	1	1	2	2	2	1367.23	804.475	939.575	1008.72	1386.64	1714.38	652.516	1330.44	1488.55	861.836	2096.11	1816.47	1320.28	820.582	1251.27	1262.59	1367.23	804.475	939.575	1008.72
AT1G13930.1;AT1G13930.2;AT1G13930.3	AT1G13930.1;AT1G13930.2;AT1G13930.3	#NUM!	oleosin-B3-like protein		Chr1	4761091-4761558	FORWARD	155	201606	#NUM!	#NUM!	#NUM!	45.114	3	3	2	3	4	5	5	4	5	5	4	4	5	5	5	5	1159.42	725.437	731.209	1300.15	1405.12	578.724	691.952	960.538	711.747	1365.68	1817.37	1499.29	2152.89	700.39	1069.25	1441.4	1159.42	725.437	731.209	1300.15
AT1G01820.1;AT2G45740.1;AT2G45740.2;AT2G45740.3;AT3G61070.1;AT3G61070.2;AT3G61070.3	AT1G01820.1;AT2G45740.1;AT2G45740.2;AT2G45740.3;AT3G61070.1;AT3G61070.2;AT3G61070.3	#NUM!	peroxin 11c;peroxin 11D;peroxin 11D;peroxin 11D;peroxin 11E;peroxin 11E;peroxin 11E		Chr1;Chr2;Chr2;Chr2;Chr3;Chr3;Chr3	296213-297723;18839865-18841102;18839865-18841102;18839865-18841102;22604873-22606159;22604873-22606159;22604873-22606159	REVERSE;FORWARD;FORWARD;FORWARD;REVERSE;REVERSE;REVERSE	235;236;236;236;231;231;231	201606	#NUM!	#NUM!	#NUM!	44.4832	1	1	1	1	1	1	1	1	1	1	1	1	1	1	1	1	304.053	1874.73	1426.47	250.638	355.73	705.42	1122.63	849.558	1661.84	1463.63	1416.95	1431.9	1253.41	654.704	186.98	286.566	304.053	1874.73	1426.47	250.638
AT5G41600.1	AT5G41600.1	#NUM!	VIRB2-interacting protein 3		Chr5	16636230-16637472	FORWARD	257	201606	#NUM!	#NUM!	#NUM!	45.3726	2	2	2	2	2	2	2	2	2	2	2	2	2	2	2	2	2750.51	803.952	861.568	696.583	987.838	396.224	593.989	258.118	641.082	1664.17	1133.13	1814.61	627.592	649.709	611.826	575.719	2750.51	803.952	861.568	696.583
AT5G11710.1;AT5G11710.2;AT5G11710.3	AT5G11710.1;AT5G11710.2;AT5G11710.3	#NUM!	ENTH/VHS family protein		Chr5	3772981-3776316	FORWARD	560	201606	#NUM!	#NUM!	#NUM!	46.189	1	2	1	1	1	2	1	1	2	2	2	2	1	1	2	2	603.359	1080.67	759.859	759.312	1030.76	1943.98	1016.75	435.053	1145.91	1146.92	1467.94	1164.25	1073.29	727.155	424.613	922.131	603.359	1080.67	759.859	759.312
AT2G36885.1;AT2G36885.2	AT2G36885.1;AT2G36885.2	#NUM!	translation initiation factor		Chr2	15482167-15483676	REVERSE	256;255	201606	#NUM!	#NUM!	#NUM!	52.4753	1	1	1	1	0	1	1	1	1	1	1	1	1	1	1	1	1296.68	637.415	615.815	855.008	#NUM!	392.409	827.906	264.83	1185.84	1191.59	1420.34	871.934	1073.66	948.079	651.307	767.549	1296.68	637.415	615.815	855.008
AT1G78870.1;AT1G78870.2;AT1G78870.4	AT1G78870.1;AT1G78870.2;AT1G78870.4	#NUM!	ubiquitin-conjugating enzyme 35		Chr1	29650964-29652203;29650589-29652203;29650964-29652203	FORWARD	121;153;120	201606	#NUM!	#NUM!	#NUM!	47.8398	3	3	3	2	3	2	3	2	3	3	3	3	3	3	3	2	1377.12	885.631	596.634	106.194	1211.01	845.068	720.618	1320.45	1178.41	1354.31	1466.56	452.573	938.219	864.632	468.592	1233.62	1377.12	885.631	596.634	106.194
AT1G69740.1;AT1G69740.2;AT1G69740.3	AT1G69740.1;AT1G69740.2;AT1G69740.3	#NUM!	Aldolase superfamily protein		Chr1	26232197-26234713	FORWARD	430	201606	#NUM!	#NUM!	#NUM!	49.6572	1	2	2	2	3	3	3	3	3	3	3	3	3	3	3	3	1221.83	406.637	582.153	763.587	652.116	623.83	1013.46	1593.11	1011.69	991.543	1267.22	1083.07	744.237	639.736	578.405	346.345	1221.83	406.637	582.153	763.587
AT1G33600.1;AT1G33600.2	AT1G33600.1;AT1G33600.2	#NUM!	Leucine-rich repeat (LRR) family protein		Chr1	12180776-12182212	FORWARD	478	201606	#NUM!	#NUM!	#NUM!	47.2311	5	5	4	3	5	5	5	5	5	5	5	5	4	5	5	5	641.123	703.976	613.914	1233.8	1025.07	747.095	738.895	651.127	1131.61	1006.05	1240.15	938.376	755.572	680.102	1020.57	1015.53	641.123	703.976	613.914	1233.8
AT1G09620.1	AT1G09620.1	#NUM!	ATP binding/leucine-tRNA ligases/aminoacyl-tRNA ligase		Chr1	3113077-3116455	REVERSE	1091	201606	#NUM!	#NUM!	#NUM!	53.6327	4	4	5	4	5	5	4	4	5	5	4	4	4	5	4	5	770.015	637.178	626.647	684.487	1365.52	993.877	750.803	869.291	1430.97	822.544	1276.06	521.091	493.777	647.649	1261.96	649.14	770.015	637.178	626.647	684.487
AT5G06860.1	AT5G06860.1	#NUM!	polygalacturonase inhibiting protein 1		Chr5	2132373-2133434	FORWARD	330	201606	#NUM!	#NUM!	#NUM!	50.3843	1	1	1	1	1	1	1	1	1	1	1	1	1	1	1	1	566.825	689.696	1413.03	616.326	289.867	318.032	245.391	613.249	1187.27	1191.74	662.091	866.973	1094.62	1105.82	827.439	789.222	566.825	689.696	1413.03	616.326
AT4G13360.1	AT4G13360.1	#NUM!	ATP-dependent caseinolytic (Clp) protease/crotonase family protein		Chr4	7775133-7777701	FORWARD	421	201606	#NUM!	#NUM!	#NUM!	28.5689	1	1	1	1	1	1	1	0	1	1	1	1	1	1	0	1	1177.2	168.376	573.025	714.497	948.994	725.932	1600.04	#NUM!	1190.96	198.586	1303.87	948.492	1041.38	1087.54	#NUM!	1529.41	1177.2	168.376	573.025	714.497
AT4G39080.1	AT4G39080.1	#NUM!	vacuolar proton ATPase A3		Chr4	18209513-18214752	FORWARD	821	201606	#NUM!	#NUM!	#NUM!	50.6705	3	6	4	3	6	6	3	6	6	6	6	3	6	4	5	5	739.879	593.876	582.287	684.661	852.69	625.929	799.449	964.472	982.78	974.521	1113.05	674.372	1277.72	584.4	1188.71	703.858	739.879	593.876	582.287	684.661
AT1G07570.1;AT1G07570.2;AT1G07570.3;AT1G07570.4;AT1G07570.5;AT1G14370.1;AT1G26970.1;AT1G26970.2;AT1G61590.1;AT1G69790.1;AT1G69790.2;AT2G02800.1;AT2G02800.2;AT2G17220.1;AT2G17220.2;AT2G28930.1;AT2G28930.2;AT2G28930.3;AT2G39660.1;AT3G01300.1;AT3G28690.1;AT3G28690.2;AT3G28690.3;AT5G01020.1;AT5G02290.1;AT5G02290.2;AT5G15080.1	AT1G07570.1;AT1G07570.2;AT1G07570.3;AT1G07570.4;AT1G07570.5;AT1G14370.1;AT1G26970.1;AT1G26970.2;AT1G61590.1;AT1G69790.1;AT1G69790.2;AT2G02800.1;AT2G02800.2;AT2G17220.1;AT2G17220.2;AT2G28930.1;AT2G28930.2;AT2G28930.3;AT2G39660.1;AT3G01300.1;AT3G28690.1;AT3G28690.2;AT3G28690.3;AT5G01020.1;AT5G02290.1;AT5G02290.2;AT5G15080.1	#NUM!	Protein kinase superfamily protein;Protein kinase superfamily protein;Protein kinase superfamily protein;Protein kinase superfamily protein;Protein kinase superfamily protein;protein kinase 2A;Protein kinase superfamily protein;Protein kinase superfamily protein;Protein kinase superfamily protein;Protein kinase superfamily protein;Protein kinase superfamily protein;protein kinase 2B;protein kinas…		Chr1;Chr1;Chr1;Chr1;Chr1;Chr1;Chr1;Chr1;Chr1;Chr1;Chr1;Chr2;Chr2;Chr2;Chr2;Chr2;Chr2;Chr2;Chr2;Chr3;Chr3;Chr3;Chr3;Chr5;Chr5;Chr5;Chr5	2331369-2333210;2331369-2333210;2331369-2333149;2331369-2332544;2331369-2333210;4915859-4917959;9359826-9361666;9360293-9361666;22723691-22726022;26266838-26268818;26267049-26268818;796889-799250;796889-799250;7487866-7489768;7487866-7489768;12424957-12426565;12424551-12426565;12424551-12426565;16531943-16533601;90817-93335;10756002-10757494;10755412-10757494;10755412-10757494;6309-8270;470387-47…	REVERSE;REVERSE;REVERSE;REVERSE;REVERSE;FORWARD;FORWARD;FORWARD;REVERSE;FORWARD;FORWARD;REVERSE;REVERSE;REVERSE;REVERSE;FORWARD;FORWARD;FORWARD;FORWARD;REVERSE;FORWARD;FORWARD;FORWARD;REVERSE;REVERSE;REVERSE;FORWARD	410;410;421;294;410;426;412;297;424;387;376;426;426;414;413;423;412;415;395;490;376;476;425;410;389;389;493	201606	#NUM!	#NUM!	#NUM!	43.9559	1	1	1	1	0	1	1	1	1	1	1	1	1	1	0	0	1089.67	403.479	499.857	728.758	#NUM!	5466.09	206.196	705.521	1092.4	247.187	1882.97	822.287	1914.76	1457.09	#NUM!	#NUM!	1089.67	403.479	499.857	728.758
AT1G29310.1;AT1G29310.2;AT2G34250.1;AT2G34250.2;AT2G34250.3	AT1G29310.1;AT1G29310.2;AT2G34250.1;AT2G34250.2;AT2G34250.3	#NUM!	SecY protein transport family protein		Chr1;Chr1;Chr2;Chr2;Chr2	10252662-10254526;10252662-10254526;14462635-14464572;14462635-14464572;14462635-14464572	FORWARD	475	201606	#NUM!	#NUM!	#NUM!	52.972	2	2	2	1	2	2	2	2	2	2	2	2	2	1	2	2	684.409	407.497	1302.2	174.291	339.835	1239.74	332.261	932.971	1091.38	1157.21	1976.3	507.007	1034.63	874.362	552.087	564.917	684.409	407.497	1302.2	174.291
AT3G10740.1;AT3G10740.2;AT3G10740.3;AT3G10740.4	AT3G10740.1;AT3G10740.2;AT3G10740.3;AT3G10740.4	#NUM!	alpha-L-arabinofuranosidase 1		Chr3	3361031-3364573;3361031-3364630;3361031-3364573;3361031-3364630	REVERSE	678;697;678;697	201606	#NUM!	#NUM!	#NUM!	45.5052	1	1	1	1	1	2	2	1	2	2	2	2	2	2	2	2	569.786	987.41	417.815	508.032	241.012	428.134	854.455	136.205	1347.57	1064.76	1283.6	519.212	328.972	497.401	678.24	480.761	569.786	987.41	417.815	508.032
AT1G49340.1;AT1G49340.2;AT1G49340.3;AT1G49340.4	AT1G49340.1;AT1G49340.2;AT1G49340.3;AT1G49340.4	#NUM!	Phosphatidylinositol 3- and 4-kinase family protein		Chr1	18252355-18263967	FORWARD	2028;2028;2021;2021	201606	#NUM!	#NUM!	#NUM!	42.0786	2	1	1	1	2	2	2	1	2	2	2	1	2	2	1	1	772.126	323.024	697.579	361.982	947.72	479.374	1344.37	361.095	957.748	773.379	1092.82	411.969	393.128	607.393	900.622	1055.54	772.126	323.024	697.579	361.982
AT2G40060.1	AT2G40060.1	#NUM!	Clathrin light chain protein		Chr2	16726564-16728001	FORWARD	258	201606	#NUM!	#NUM!	#NUM!	53.8997	1	2	1	1	2	1	2	2	2	2	2	2	2	2	2	2	248.108	566.722	932.077	382.423	589.592	536.281	345.876	325.337	698.395	816.781	892.5	688.25	479.876	262.422	346.697	778.571	248.108	566.722	932.077	382.423
AT4G12060.1	AT4G12060.1	#NUM!	Double Clp-N motif protein		Chr4	7228269-7229898	REVERSE	241	201606	#NUM!	#NUM!	#NUM!	43.8075	1	1	1	1	1	1	0	0	1	1	1	1	1	1	1	1	458.342	308.717	610.881	129.791	100.166	109.271	#NUM!	#NUM!	421.471	646.411	641.577	1347.05	403.574	550.284	547.988	327.263	458.342	308.717	610.881	129.791
AT3G22200.1	AT3G22200.1	#NUM!	Pyridoxal phosphate (PLP)-dependent transferases superfamily protein		Chr3	7835286-7838863	FORWARD	504	201606	#NUM!	#NUM!	#NUM!	51.6726	4	5	5	5	5	5	6	6	6	6	6	6	6	5	6	6	604.367	336.396	342.233	422.01	261.724	344.798	255.385	402.155	646.066	490.948	857.785	932.368	644.049	261.555	635.823	365.267	604.367	336.396	342.233	422.01
AT3G01480.1	AT3G01480.1	#NUM!	cyclophilin 38		Chr3	188569-190674	FORWARD	437	201606	#NUM!	#NUM!	#NUM!	43.3327	2	2	2	2	2	2	2	2	2	2	2	2	2	0	2	2	241.064	258.788	303.973	452.642	233.415	67.2625	175.189	184.517	439.908	799.921	98.869	642.617	364.548	#NUM!	607.854	312.465	241.064	258.788	303.973	452.642
AT1G08190.1	AT1G08190.1	#NUM!	vacuolar protein sorting 41		Chr1	2567652-2573142	FORWARD	980	201606	#NUM!	#NUM!	#NUM!	48.9518	1	1	1	1	1	1	1	0	1	1	1	1	1	0	1	1	164.814	141.221	435.99	325.805	612.232	459.16	566.035	#NUM!	183.984	408.425	772.712	371.627	296.393	#NUM!	1169.53	241.252	164.814	141.221	435.99	325.805
AT1G54860.1	AT1G54860.1	#NUM!	Glycoprotein membrane precursor GPI-anchored		Chr1	20457522-20458434	REVERSE	200	201606	#NUM!	#NUM!	#NUM!	50.596	2	2	3	2	2	2	0	3	3	3	2	3	3	2	3	3	354.738	105.395	161.046	165.069	154.527	104.878	#NUM!	428.86	413.582	194.685	352.927	192.554	101.671	257.071	82.7203	340.367	354.738	105.395	161.046	165.069
AT4G25140.1	AT4G25140.1	#NUM!	oleosin 1		Chr4	12900498-12901259	FORWARD	173	201606	#NUM!	#NUM!	#NUM!	50.8522	4	6	5	2	4	5	4	0	5	4	5	5	4	6	4	4	13.476	210.338	78.3941	41.1125	69.4286	119.044	121.529	#NUM!	122.146	107.662	228.447	323.448	1342.79	57.0909	83.6649	43.8218	13.476	210.338	78.3941	41.1125
[truncated: 21 more columns]

## Sheet: mann excl set 1
PG.ProteinGroups	PG.ProteinAccessions	PG.Genes	PG.ProteinDescriptions	PG.UniProtIds	PG.Chromosome	PG.Locus	PG.Direction	PG.Length	PG.Date	PG.CellularComponent	PG.BiologicalProcess	PG.MolecularFunction	PG.Cscore	[1] 20250407_NH_CC-AH-NaCl_07_OC-11.raw.PG.NrOfPrecursorsUsedForQuantification	[2] 20250407_NH_CC-AH-NaCl_08_OC-12.raw.PG.NrOfPrecursorsUsedForQuantification	[3] 20250407_NH_CC-AH-NaCl_09_OC-13.raw.PG.NrOfPrecursorsUsedForQuantification	[4] 20250407_NH_CC-AH-NaCl_10_OC-14.raw.PG.NrOfPrecursorsUsedForQuantification	[5] 20250407_NH_CC-AH-NaCl_12_AC-11.raw.PG.NrOfPrecursorsUsedForQuantification	[6] 20250407_NH_CC-AH-NaCl_13_AC-12.raw.PG.NrOfPrecursorsUsedForQuantification	[7] 20250407_NH_CC-AH-NaCl_14_AC-13.raw.PG.NrOfPrecursorsUsedForQuantification	[8] 20250407_NH_CC-AH-NaCl_15_AC-14.raw.PG.NrOfPrecursorsUsedForQuantification	[9] 20250407_NH_CC-AH-NaCl_17_AN-11.raw.PG.NrOfPrecursorsUsedForQuantification	[10] 20250407_NH_CC-AH-NaCl_18_AN-12.raw.PG.NrOfPrecursorsUsedForQuantification	[11] 20250407_NH_CC-AH-NaCl_19_AN-13.raw.PG.NrOfPrecursorsUsedForQuantification	[12] 20250407_NH_CC-AH-NaCl_20_AN-14.raw.PG.NrOfPrecursorsUsedForQuantification	[13] 20250407_NH_CC-AH-NaCl_22_AM-11.raw.PG.NrOfPrecursorsUsedForQuantification	[14] 20250407_NH_CC-AH-NaCl_23_AM-12.raw.PG.NrOfPrecursorsUsedForQuantification	[15] 20250407_NH_CC-AH-NaCl_24_AM-13.raw.PG.NrOfPrecursorsUsedForQuantification	[16] 20250407_NH_CC-AH-NaCl_25_AM-14.raw.PG.NrOfPrecursorsUsedForQuantification	[1] 20250407_NH_CC-AH-NaCl_07_OC-11.raw.PG.Quantity	[2] 20250407_NH_CC-AH-NaCl_08_OC-12.raw.PG.Quantity	[3] 20250407_NH_CC-AH-NaCl_09_OC-13.raw.PG.Quantity	[4] 20250407_NH_CC-AH-NaCl_10_OC-14.raw.PG.Quantity	[5] 20250407_NH_CC-AH-NaCl_12_AC-11.raw.PG.Quantity	[6] 20250407_NH_CC-AH-NaCl_13_AC-12.raw.PG.Quantity	[7] 20250407_NH_CC-AH-NaCl_14_AC-13.raw.PG.Quantity	[8] 20250407_NH_CC-AH-NaCl_15_AC-14.raw.PG.Quantity	[9] 20250407_NH_CC-AH-NaCl_17_AN-11.raw.PG.Quantity	[10] 20250407_NH_CC-AH-NaCl_18_AN-12.raw.PG.Quantity	[11] 20250407_NH_CC-AH-NaCl_19_AN-13.raw.PG.Quantity	[12] 20250407_NH_CC-AH-NaCl_20_AN-14.raw.PG.Quantity	[13] 20250407_NH_CC-AH-NaCl_22_AM-11.raw.PG.Quantity	[14] 20250407_NH_CC-AH-NaCl_23_AM-12.raw.PG.Quantity	[15] 20250407_NH_CC-AH-NaCl_24_AM-13.raw.PG.Quantity	[16] 20250407_NH_CC-AH-NaCl_25_AM-14.raw.PG.Quantity	[1] 20250407_NH_CC-AH-NaCl_07_OC-11.raw.PG.MS2Quantity	[2] 20250407_NH_CC-AH-NaCl_08_OC-12.raw.PG.MS2Quantity	[3] 20250407_NH_CC-AH-NaCl_09_OC-13.raw.PG.MS2Quantity	[4] 20250407_NH_CC-AH-NaCl_10_OC-14.raw.PG.MS2Quantity
AT5G13580.1	AT5G13580.1	#NUM!	ABC-2 type transporter family protein		Chr5	4370879-4373062	FORWARD	727	201606	#NUM!	#NUM!	#NUM!	44.8738	0	0	0	0	0	0	0	0	1	1	0	1	1	0	1	1	#NUM!	#NUM!	#NUM!	#NUM!	#NUM!	#NUM!	#NUM!	#NUM!	66.6865	64.4915	#NUM!	224.322	251.311	#NUM!	314.265	72.0784	#NUM!	#NUM!	#NUM!	#NUM!
AT1G75170.1;AT1G75170.2	AT1G75170.1;AT1G75170.2	#NUM!	Sec14p-like phosphatidylinositol transfer family protein		Chr1	28214405-28215686	FORWARD	296	201606	#NUM!	#NUM!	#NUM!	40.9373	0	0	0	0	1	0	1	1	1	1	0	1	0	1	1	1	#NUM!	#NUM!	#NUM!	#NUM!	27.2472	#NUM!	388.276	45.8287	193.982	81.2635	#NUM!	59.4188	#NUM!	253.742	279.798	184.177	#NUM!	#NUM!	#NUM!	#NUM!
AT2G23120.1	AT2G23120.1	#NUM!	Late embryogenesis abundant protein%2C group 6		Chr2	9842102-9842353	FORWARD	83	201606	#NUM!	#NUM!	#NUM!	42.4547	0	0	0	0	1	0	0	0	1	1	1	0	1	1	1	0	#NUM!	#NUM!	#NUM!	#NUM!	36.4555	#NUM!	#NUM!	#NUM!	67.2269	132.1	53.7431	#NUM!	134.254	194.423	193.948	#NUM!	#NUM!	#NUM!	#NUM!	#NUM!
AT1G47710.1;AT1G47710.2	AT1G47710.1;AT1G47710.2	#NUM!	Serine protease inhibitor (SERPIN) family protein		Chr1	17558271-17560061;17557124-17560061	FORWARD	391;418	201606	#NUM!	#NUM!	#NUM!	42.1086	0	0	0	0	0	0	0	0	0	0	0	0	1	1	0	0	#NUM!	#NUM!	#NUM!	#NUM!	#NUM!	#NUM!	#NUM!	#NUM!	#NUM!	#NUM!	#NUM!	#NUM!	151.316	136	#NUM!	#NUM!	#NUM!	#NUM!	#NUM!	#NUM!
AT3G47370.1;AT3G47370.2;AT3G47370.3	AT3G47370.1;AT3G47370.2;AT3G47370.3	#NUM!	Ribosomal protein S10p/S20e family protein		Chr3	17453671-17454437	REVERSE	122	201606	#NUM!	#NUM!	#NUM!	43.6799	2	2	2	2	2	2	2	2	2	2	2	2	2	2	2	2	8824.54	8060.03	15849.7	11629.4	11043	15872.7	5065.26	14855.1	14151.4	9705.77	3621.5	14376	7706.93	22016.8	17753.5	18063.6	8824.54	8060.03	15849.7	11629.4
AT2G44050.1	AT2G44050.1	#NUM!	6%2C7-dimethyl-8-ribityllumazine synthase / DMRL synthase / lumazine synthase / riboflavin synthase		Chr2	18224304-18225917	FORWARD	227	201606	#NUM!	#NUM!	#NUM!	46.6093	5	4	5	5	5	5	5	5	5	5	5	5	4	5	5	5	9988.46	5378.22	7105.05	8527.17	6973.99	6254.33	6389.76	7750.79	8161.16	9875.43	8128.02	10762.2	10002.3	13872.1	11645.5	12825.7	9988.46	5378.22	7105.05	8527.17
AT1G69530.1;AT1G69530.2;AT1G69530.3;AT1G69530.4;AT1G69530.5	AT1G69530.1;AT1G69530.2;AT1G69530.3;AT1G69530.4;AT1G69530.5	#NUM!	expansin A1		Chr1	26142034-26143051;26142034-26143051;26142034-26143200;26142034-26143051;26142034-26143200	FORWARD	250;250;275;220;245	201606	#NUM!	#NUM!	#NUM!	40.7448	1	1	1	1	1	1	1	1	1	1	1	1	1	1	1	1	6295.06	4363.79	8913.56	9408.87	7755.35	5544	5409.03	6220.27	6458.61	10522.4	8165.9	4977.83	4553.28	9546.24	14350.4	13705	6295.06	4363.79	8913.56	9408.87
AT1G73260.1	AT1G73260.1	#NUM!	kunitz trypsin inhibitor 1		Chr1	27547410-27548057	REVERSE	215	201606	#NUM!	#NUM!	#NUM!	46.6613	3	4	3	4	4	4	4	3	4	4	3	3	4	4	3	3	6864.49	10315.3	6165.82	3457.06	8559.86	10327.7	8639.47	2803.16	8164.7	9426.4	4907.84	6460.77	5252.4	12798.3	13978.9	7305.83	6864.49	10315.3	6165.82	3457.06
AT1G20440.1	AT1G20440.1	#NUM!	cold-regulated 47		Chr1	7084722-7085664	REVERSE	265	201606	#NUM!	#NUM!	#NUM!	47.6842	3	3	3	3	3	3	3	3	3	3	3	3	3	3	3	3	7235.63	7706.77	5591.42	5769.58	7460.26	8006.63	10262.4	7180.82	7239.5	8264.62	7472.29	11057.5	7407.78	8019.39	15060	11750.3	7235.63	7706.77	5591.42	5769.58
AT1G48350.1	AT1G48350.1	#NUM!	Ribosomal L18p/L5e family protein		Chr1	17867269-17868215	FORWARD	170	201606	#NUM!	#NUM!	#NUM!	46.0831	4	4	4	4	5	5	6	5	6	5	6	5	6	5	6	5	3940.41	4906.86	7294.58	17712.2	4903.75	8478.47	11109.7	7156.42	3951.12	4361.06	8333.6	11611.5	12052.6	6613.57	17946.4	3980.26	3940.41	4906.86	7294.58	17712.2
AT2G41475.1	AT2G41475.1	#NUM!	Embryo-specific protein 3%2C (ATS3)		Chr2	17295259-17296329	REVERSE	179	201606	#NUM!	#NUM!	#NUM!	38.196	1	2	2	2	2	1	2	1	2	2	2	2	2	2	2	2	2747.51	4227	3642.48	7582.92	7349.95	6413.52	2290.95	4767.21	830.781	1794.6	5197.5	4211.77	5778.83	6380.28	4173.12	6779.28	2747.51	4227	3642.48	7582.92
AT2G38530.1	AT2G38530.1	#NUM!	lipid transfer protein 2		Chr2	16128481-16128948	FORWARD	118	201606	#NUM!	#NUM!	#NUM!	48.1534	2	2	2	2	2	2	2	2	2	2	2	2	2	2	2	2	2700.77	3193.64	1367.36	5349.34	2717.64	2225.66	843.73	3177.37	2418.33	2827.33	5682.92	3927.27	4418.36	4906.11	4365.84	4428.92	2700.77	3193.64	1367.36	5349.34
AT5G65220.1	AT5G65220.1	#NUM!	Ribosomal L29 family protein		Chr5	26061301-26062506	FORWARD	173	201606	#NUM!	#NUM!	#NUM!	42.4643	3	3	3	3	3	3	4	4	4	4	4	4	4	4	4	4	1748.6	2950.55	2717.03	2718.75	1434.61	1703.7	2998.69	3322.78	1750.67	2686.28	3571.01	4458.42	4010.14	4214.5	6447.9	5425.28	1748.6	2950.55	2717.03	2718.75
AT3G56150.1;AT3G56150.2	AT3G56150.1;AT3G56150.2	#NUM!	eukaryotic translation initiation factor 3C		Chr3	20833790-20836820	REVERSE	900	201606	#NUM!	#NUM!	#NUM!	59.2527	6	9	10	8	11	11	11	9	11	9	8	8	10	8	9	10	1639.28	2541.18	2812.24	2482.2	2549.35	3448.31	4027.48	2505.42	3143.15	1846.76	3119.43	3931.24	3547.43	3671.21	5041.91	3990.71	1639.28	2541.18	2812.24	2482.2
AT5G17330.1	AT5G17330.1	#NUM!	glutamate decarboxylase		Chr5	5711141-5714839	FORWARD	502	201606	#NUM!	#NUM!	#NUM!	31.7981	1	1	1	1	1	1	2	1	2	2	1	2	1	1	1	2	3724.4	1897.04	1897.39	2975.2	4167.71	1976.8	2195.61	7327.78	2579.06	3476.89	2696.83	3044.87	2698.66	6422.18	4436.11	5363.47	3724.4	1897.04	1897.39	2975.2
AT5G24650.1	AT5G24650.1	#NUM!	Mitochondrial import inner membrane translocase subunit Tim17/Tim22/Tim23 family protein		Chr5	8437123-8438859	FORWARD	259	201606	#NUM!	#NUM!	#NUM!	44.8568	3	1	3	3	3	3	3	3	3	3	3	2	3	3	3	3	1805.05	1915.27	1847.06	2465.76	1956.72	2338.81	4908.04	2124.95	2502.6	1428.46	1899.4	800.177	3300.81	2078.13	3536.47	4343.38	1805.05	1915.27	1847.06	2465.76
AT3G55360.1	AT3G55360.1	#NUM!	3-oxo-5-alpha-steroid 4-dehydrogenase family protein		Chr3	20521186-20522856	REVERSE	310	201606	#NUM!	#NUM!	#NUM!	46.6667	3	2	3	2	3	2	3	3	3	3	3	3	2	3	2	3	1220.71	1424.17	2590.99	2102.84	2488.31	1323.06	1354.92	2546.9	1065.07	1986.53	3058.69	2158.2	2352.64	4047.69	3489.16	1835.93	1220.71	1424.17	2590.99	2102.84
AT4G38810.1;AT4G38810.2	AT4G38810.1;AT4G38810.2	#NUM!	Calcium-binding EF-hand family protein		Chr4	18115607-18116999;18115607-18118860	REVERSE	265;375	201606	#NUM!	#NUM!	#NUM!	40.1544	2	2	2	1	2	2	2	2	2	2	1	2	2	2	2	2	1440.35	2005.85	1541.73	1683.79	3868.94	2226.12	2355.77	2196.18	1466.08	2455.88	2116.14	2146.12	2059.76	3085.27	2825.91	3916.63	1440.35	2005.85	1541.73	1683.79
AT3G42960.1	AT3G42960.1	#NUM!	TAPETUM 1		Chr3	15018735-15019656	REVERSE	272	201606	#NUM!	#NUM!	#NUM!	40.9272	1	1	1	1	1	1	1	1	1	1	1	1	1	1	1	1	1900.88	1269.24	3896.18	1278.72	2576.35	932.892	2147.89	270.319	819.369	1735.24	1060.89	4561.82	3751.45	2404.51	209.147	2724.14	1900.88	1269.24	3896.18	1278.72
AT5G67500.1;AT5G67500.2;AT5G67500.3	AT5G67500.1;AT5G67500.2;AT5G67500.3	#NUM!	voltage dependent anion channel 2		Chr5	26935223-26937650;26935223-26937123;26935223-26937123	FORWARD	305;303;276	201606	#NUM!	#NUM!	#NUM!	57.0352	3	4	4	5	4	4	3	5	4	5	5	4	5	5	4	5	978.75	1382.75	1461.62	2356.7	1439.05	1216.52	2692.2	1871.42	997.993	1325.68	2117.77	2421.77	2499.39	3812.71	1912.6	2699.35	978.75	1382.75	1461.62	2356.7
AT4G29070.1;AT4G29070.2	AT4G29070.1;AT4G29070.2	#NUM!	Phospholipase A2 family protein		Chr4	14322109-14323035	FORWARD	259	201606	#NUM!	#NUM!	#NUM!	45.8733	1	1	1	1	1	1	1	1	1	1	1	1	1	1	1	1	1707.66	1419.62	1405.12	1386.42	2143.45	1764.75	2777.92	1530.91	1366.19	1284.02	1566.37	1164.38	2397.19	2210.68	2216.75	2261.27	1707.66	1419.62	1405.12	1386.42
AT5G01010.1;AT5G01010.2;AT5G01010.3;AT5G01010.4;AT5G01010.5	AT5G01010.1;AT5G01010.2;AT5G01010.3;AT5G01010.4;AT5G01010.5	#NUM!	retinal-binding protein		Chr5	1388-4924;1388-4924;1527-4924;1388-4924;1388-4924	REVERSE	438;479;429;472;479	201606	#NUM!	#NUM!	#NUM!	42.8595	1	1	1	1	1	1	1	1	1	1	1	1	1	1	1	1	1706.03	1418.4	1404.07	1385.48	2143.44	1865.87	2776.2	1733.62	1366.65	1282.71	1567.67	1168.05	2396.24	2211.02	2212.49	2259.67	1706.03	1418.4	1404.07	1385.48
AT5G37990.1	AT5G37990.1	#NUM!	S-adenosyl-L-methionine-dependent methyltransferase superfamily protein		Chr5	15133867-15135169	REVERSE	362	201606	#NUM!	#NUM!	#NUM!	49.2219	1	1	1	1	1	1	1	1	1	1	1	1	1	1	1	1	2768.02	1141.71	866.221	1620.81	919.049	1298.38	1121.01	2000.84	1274.61	633.988	2347.18	1455.53	2718.2	2379.01	2366.72	2313.62	2768.02	1141.71	866.221	1620.81
AT4G36945.1	AT4G36945.1	#NUM!	PLC-like phosphodiesterases superfamily protein		Chr4	17420098-17422047	REVERSE	408	201606	#NUM!	#NUM!	#NUM!	43.2441	1	1	1	1	1	1	1	1	1	1	1	1	1	1	1	1	1376.57	1550.09	652.024	1290.77	994.642	1185.07	1867.04	2505.32	1836	1187.08	1969.8	1913.32	1737.44	2416.88	2249.06	2331.25	1376.57	1550.09	652.024	1290.77
AT4G38580.1;AT4G38580.2	AT4G38580.1;AT4G38580.2	#NUM!	farnesylated protein 6		Chr4	18034596-18035693	FORWARD	153	201606	#NUM!	#NUM!	#NUM!	52.0436	1	1	1	1	1	2	2	2	2	2	2	2	2	2	2	2	954.388	488.732	1579.18	2073.86	895.046	1446.91	1710.69	1883.15	1582.64	925.693	1672.32	1696.03	1623.42	2746.46	2367.89	1397.2	954.388	488.732	1579.18	2073.86
AT5G01750.2	AT5G01750.2	#NUM!	LURP-one-like protein (DUF567)		Chr5	290034-291109	FORWARD	217	201606	#NUM!	#NUM!	#NUM!	46.1121	5	5	5	3	5	5	4	5	5	5	5	4	5	5	4	5	1168.19	1127.24	974.579	1050.08	1217.55	2061.16	1246.69	1190.15	857.819	978.546	1572.25	782.867	1515.67	1717.8	1946.28	2201.94	1168.19	1127.24	974.579	1050.08
AT4G37925.1	AT4G37925.1	#NUM!	subunit NDH-M of NAD(P)H			plastoquinone	dehydrogenase complex | Chr4:17830748-17831485 REVERSE	217	201606	#NUM!	#NUM!	#NUM!	48.6419	1	1	1	1	1	1	1	1	1	1	1	1	1	1	1	1	2079.45	1091.52	1006.6	331.414	803.823	1547.42	926.636	838.918	1455.72	676.497	717.691	758.628	2144.82	489.023	3515.23	1599.84	2079.45	1091.52	1006.6	331.414
AT2G19900.1;AT2G19900.2	AT2G19900.1;AT2G19900.2	#NUM!	NADP-malic enzyme 1		Chr2	8592106-8595403;8592106-8594923	REVERSE	581;482	201606	#NUM!	#NUM!	#NUM!	40.0134	1	1	1	1	1	1	1	1	1	1	0	1	1	1	1	1	694.447	593.589	1354.87	1644.2	1209.81	1759.94	1066.53	1255.9	1884.74	1325.19	#NUM!	1647.49	2064.61	1458.81	1862.47	15672.8	694.447	593.589	1354.87	1644.2
AT5G04830.1;AT5G04830.2	AT5G04830.1;AT5G04830.2	#NUM!	Nuclear transport factor 2 (NTF2) family protein		Chr5	1402294-1403671	REVERSE	178	201606	#NUM!	#NUM!	#NUM!	45.7504	2	3	3	2	2	1	3	3	3	3	3	3	3	3	3	3	1231.15	921.53	876.531	979.626	786.927	1697.85	1511.52	1085.03	1228.74	1281.23	1373.06	745.498	1838.3	2289.16	1797.56	1160.25	1231.15	921.53	876.531	979.626
AT1G80480.1	AT1G80480.1	#NUM!	plastid transcriptionally active 17		Chr1	30258272-30260570	REVERSE	444	201606	#NUM!	#NUM!	#NUM!	48.676	6	7	6	4	6	7	7	7	7	7	6	7	7	7	5	7	1021.65	819.311	1427.48	534.677	1396.96	1303.1	1188.37	1020.04	797.099	849.988	835.135	676.194	1313.58	1781.3	1682.23	1069.19	1021.65	819.311	1427.48	534.677
AT1G74320.1	AT1G74320.1	#NUM!	Protein kinase superfamily protein		Chr1	27941192-27942903	FORWARD	350	201606	#NUM!	#NUM!	#NUM!	44.7289	1	1	1	1	1	0	1	0	1	1	1	0	1	1	1	1	681.996	866.057	728.14	989.706	1905.89	#NUM!	1670.31	#NUM!	1242.29	945.91	807.821	#NUM!	1225.27	1272.04	1617.91	1452.7	681.996	866.057	728.14	989.706
AT2G44310.1	AT2G44310.1	#NUM!	Calcium-binding EF-hand family protein		Chr2	18309285-18309713	FORWARD	142	201606	#NUM!	#NUM!	#NUM!	41.9602	1	1	1	1	1	1	1	1	1	1	1	1	1	1	1	1	575.281	898.81	1638.41	683.993	1116.88	1106.11	508.36	610.576	969.202	833.579	591.168	277.059	1137.74	1230.8	1242.76	1224.97	575.281	898.81	1638.41	683.993
AT2G20990.1;AT2G20990.2	AT2G20990.1;AT2G20990.2	#NUM!	synaptotagmin A		Chr2	9014827-9017829	FORWARD	541;565	201606	#NUM!	#NUM!	#NUM!	50.9263	7	9	7	7	9	9	9	8	8	8	8	8	9	9	9	8	775.798	669.248	754.311	1062.6	812.136	973.325	825.714	832.66	808.825	892.86	1030.87	1203.99	1246.91	1306.44	1560.12	1050.57	775.798	669.248	754.311	1062.6
AT2G21190.1;AT4G38790.1	AT2G21190.1;AT4G38790.1	#NUM!	ER lumen protein retaining receptor family protein		Chr2;Chr4	9080916-9082642;18111426-18112977	FORWARD	269;273	201606	#NUM!	#NUM!	#NUM!	50.1577	1	1	1	1	1	1	1	1	1	1	1	1	1	1	1	1	1195.1	594.521	869.472	501.213	382.155	382.189	1398.46	745.17	648.427	1307.24	937.844	939.291	871.9	1123.06	1331.4	1124.17	1195.1	594.521	869.472	501.213
AT5G15450.1	AT5G15450.1	#NUM!	casein lytic proteinase B3		Chr5	5014399-5018255	REVERSE	968	201606	#NUM!	#NUM!	#NUM!	47.8405	3	3	3	2	3	3	3	3	3	3	3	1	3	3	3	3	780.493	637.276	625.546	744.797	657.795	809.61	1650.18	780.568	836.91	749.256	703.737	800.316	1331.29	822.996	1262.19	972.134	780.493	637.276	625.546	744.797
AT2G37690.1	AT2G37690.1	#NUM!	phosphoribosylaminoimidazole carboxylase%2C putative / AIR carboxylase		Chr2	15806111-15810240	FORWARD	642	201606	#NUM!	#NUM!	#NUM!	45.2676	1	2	2	1	2	2	2	2	2	2	2	2	2	2	2	1	637.106	654.062	644.532	653.094	1071.85	945.588	827.418	670.087	717.378	1244.56	310.527	441.121	1050.04	775.179	1344.43	1406.32	637.106	654.062	644.532	653.094
AT2G33120.1;AT2G33120.2	AT2G33120.1;AT2G33120.2	#NUM!	synaptobrevin-related protein 1		Chr2	14043785-14045337	REVERSE	221;229	201606	#NUM!	#NUM!	#NUM!	47.1599	3	5	5	2	5	5	3	5	5	4	4	5	5	4	5	4	979.587	346.434	528.873	702.043	496.721	602.4	831.835	777.462	661.403	782.402	419.393	997.98	650.806	1090.41	1310.27	1497.2	979.587	346.434	528.873	702.043
AT3G61220.1;AT3G61220.2;AT3G61220.3	AT3G61220.1;AT3G61220.2;AT3G61220.3	#NUM!	NAD(P)-binding Rossmann-fold superfamily protein		Chr3	22663025-22664316	FORWARD	296;303;327	201606	#NUM!	#NUM!	#NUM!	49.9927	2	3	3	3	3	3	3	3	3	3	3	2	3	3	2	3	392.413	281.532	1060.14	785.688	1261.06	826.499	334.032	652.799	610.64	486.707	364.799	157.63	812.17	559.114	1626.27	999.24	392.413	281.532	1060.14	785.688
AT5G08740.1	AT5G08740.1	#NUM!	NAD(P)H dehydrogenase C1		Chr5	2848752-2851323	REVERSE	519	201606	#NUM!	#NUM!	#NUM!	49.3862	1	1	1	1	1	1	1	1	1	1	1	1	1	1	1	1	520.65	647.205	486.31	1304.47	421.64	493.781	189.92	414.395	1238.19	803.969	698.758	553.719	1270.2	919.486	912.897	1012.08	520.65	647.205	486.31	1304.47
AT1G01610.1;AT4G00400.1	AT1G01610.1;AT4G00400.1	#NUM!	glycerol-3-phosphate acyltransferase 4;glycerol-3-phosphate acyltransferase 8		Chr1;Chr4	221950-224255;174312-176734	REVERSE	503;500	201606	#NUM!	#NUM!	#NUM!	48.6972	1	3	2	2	3	3	3	2	3	3	3	3	2	2	3	2	820.016	146.738	422.299	658.52	410.782	98.1473	947.924	761.402	503.731	420.807	824.207	659.422	1138.71	332.495	1166.86	618.07	820.016	146.738	422.299	658.52
AT2G42790.1	AT2G42790.1	#NUM!	citrate synthase 3		Chr2	17803132-17805991	REVERSE	509	201606	#NUM!	#NUM!	#NUM!	50.2333	2	3	5	2	5	4	5	4	5	5	2	4	3	5	3	4	462.251	367.638	615.394	613.692	623.572	684.245	901.815	595.34	723.364	909.193	576.167	871.48	587.52	1066.58	1151.78	583.35	462.251	367.638	615.394	613.692
AT4G22310.1	AT4G22310.1	#NUM!	Uncharacterized protein family (UPF0041)		Chr4	11791443-11792638	FORWARD	108	201606	#NUM!	#NUM!	#NUM!	42.5928	1	1	2	2	1	1	1	2	2	1	1	2	2	1	1	1	210.684	362.18	655.573	805.823	741.278	849.562	733.613	513.434	520.407	852.686	704.91	818.408	509.609	1256.67	729.436	836.566	210.684	362.18	655.573	805.823
AT3G57020.1;AT3G57020.2	AT3G57020.1;AT3G57020.2	#NUM!	Calcium-dependent phosphotriesterase superfamily protein		Chr3	21098515-21100303	REVERSE	370;356	201606	#NUM!	#NUM!	#NUM!	51.9464	4	4	4	4	4	4	4	3	5	4	5	4	4	5	5	5	455.691	579.016	416.448	520.326	716.093	599.794	479.762	681.149	736.583	581.108	963.4	629.749	982.968	638.455	1199.9	1094.92	455.691	579.016	416.448	520.326
AT5G25070.1	AT5G25070.1	#NUM!	neurofilament light protein		Chr5	8641261-8643471	REVERSE	736	201606	#NUM!	#NUM!	#NUM!	40.0428	1	1	1	1	1	1	1	1	1	1	1	1	1	1	1	1	181.03	376.219	568.552	582.432	735.327	403.424	856.856	635.298	145.768	310.44	1015.87	440.203	212.585	584.603	977.369	864.746	181.03	376.219	568.552	582.432
AT2G34700.1	AT2G34700.1	#NUM!	Pollen Ole e 1 allergen and extensin family protein		Chr2	14634298-14635597	REVERSE	175	201606	#NUM!	#NUM!	#NUM!	53.998	3	3	3	3	3	3	3	3	3	3	3	2	3	3	3	2	746.133	353.748	191.831	483.011	540.645	679.176	368.37	343.986	221.079	372.401	639.315	678.718	710.2	428.67	649.635	851.239	746.133	353.748	191.831	483.011
AT1G53420.1	AT1G53420.1	#NUM!	Leucine-rich repeat transmembrane protein kinase		Chr1	19926626-19931494	REVERSE	953	201606	#NUM!	#NUM!	#NUM!	41.1563	1	1	1	1	1	1	1	1	1	1	1	1	1	1	1	1	931.448	357.969	281.947	434.256	386.631	656.322	653.472	335.334	472.249	593.03	377.902	239.248	744.337	737.957	465.824	285.65	931.448	357.969	281.947	434.256
AT1G56450.1	AT1G56450.1	#NUM!	20S proteasome beta subunit G1		Chr1	21141970-21144186	FORWARD	246	201606	#NUM!	#NUM!	#NUM!	41.6344	2	2	2	2	2	2	2	2	2	2	2	2	2	2	2	2	697.067	359.955	414.838	375.22	537.547	224.764	742.232	587.668	607.541	333.58	209.253	939.828	790.824	554.905	630.913	477.135	697.067	359.955	414.838	375.22
AT3G44880.1	AT3G44880.1	#NUM!	Pheophorbide a oxygenase family protein with Rieske 2Fe-2S domain-containing protein		Chr3	16383858-16386204	FORWARD	537	201606	#NUM!	#NUM!	#NUM!	45.1063	1	2	2	1	2	2	2	2	2	1	2	2	2	2	2	2	489.026	248.237	242.29	781.266	230.353	240.102	726.125	257.409	519.125	174.245	508.022	547.017	358.952	640.061	939.322	1183.52	489.026	248.237	242.29	781.266
AT1G75750.1;AT1G75750.2	AT1G75750.1;AT1G75750.2	#NUM!	GAST1 protein homolog 1		Chr1	28441813-28442284	REVERSE	98;97	201606	#NUM!	#NUM!	#NUM!	51.7675	5	4	3	3	5	4	3	4	4	3	5	5	5	4	4	5	1753.55	259.198	289.856	410.89	544.735	814.398	426.525	181.555	967.493	89.1923	831.942	168.73	342.227	168.284	728.601	1129.86	1753.55	259.198	289.856	410.89
AT1G13060.1;AT1G13060.2;AT1G13060.3	AT1G13060.1;AT1G13060.2;AT1G13060.3	#NUM!	20S proteasome beta subunit E1		Chr1	4452641-4454663	FORWARD	274;298;298	201606	#NUM!	#NUM!	#NUM!	51.0681	1	2	1	2	2	2	0	2	2	2	2	2	2	2	2	2	368.055	306.828	167.851	431.057	555.946	671.993	#NUM!	984.056	430.08	300.525	355.658	456.53	941.688	709.076	698.486	378.308	368.055	306.828	167.851	431.057
AT1G22740.1	AT1G22740.1	#NUM!	RAB GTPase homolog G3B		Chr1	8049247-8050494	FORWARD	203	201606	#NUM!	#NUM!	#NUM!	49.1952	1	2	2	1	0	2	2	1	2	2	2	2	2	2	2	2	152.222	177.412	705.755	393.663	#NUM!	406.182	92.3381	98.5562	180.947	332.514	704.057	395.48	500.647	438.209	176.306	489.453	152.222	177.412	705.755	393.663
[truncated: 21 more columns]

## Sheet: salt-mann set 1
PG.ProteinGroups	PG.ProteinAccessions	PG.Genes	PG.ProteinDescriptions	PG.UniProtIds	PG.Chromosome	PG.Locus	PG.Direction	PG.Length	PG.Date	PG.CellularComponent	PG.BiologicalProcess	PG.MolecularFunction	PG.Cscore	[1] 20250407_NH_CC-AH-NaCl_07_OC-11.raw.PG.NrOfPrecursorsUsedForQuantification	[2] 20250407_NH_CC-AH-NaCl_08_OC-12.raw.PG.NrOfPrecursorsUsedForQuantification	[3] 20250407_NH_CC-AH-NaCl_09_OC-13.raw.PG.NrOfPrecursorsUsedForQuantification	[4] 20250407_NH_CC-AH-NaCl_10_OC-14.raw.PG.NrOfPrecursorsUsedForQuantification	[5] 20250407_NH_CC-AH-NaCl_12_AC-11.raw.PG.NrOfPrecursorsUsedForQuantification	[6] 20250407_NH_CC-AH-NaCl_13_AC-12.raw.PG.NrOfPrecursorsUsedForQuantification	[7] 20250407_NH_CC-AH-NaCl_14_AC-13.raw.PG.NrOfPrecursorsUsedForQuantification	[8] 20250407_NH_CC-AH-NaCl_15_AC-14.raw.PG.NrOfPrecursorsUsedForQuantification	[9] 20250407_NH_CC-AH-NaCl_17_AN-11.raw.PG.NrOfPrecursorsUsedForQuantification	[10] 20250407_NH_CC-AH-NaCl_18_AN-12.raw.PG.NrOfPrecursorsUsedForQuantification	[11] 20250407_NH_CC-AH-NaCl_19_AN-13.raw.PG.NrOfPrecursorsUsedForQuantification	[12] 20250407_NH_CC-AH-NaCl_20_AN-14.raw.PG.NrOfPrecursorsUsedForQuantification	[13] 20250407_NH_CC-AH-NaCl_22_AM-11.raw.PG.NrOfPrecursorsUsedForQuantification	[14] 20250407_NH_CC-AH-NaCl_23_AM-12.raw.PG.NrOfPrecursorsUsedForQuantification	[15] 20250407_NH_CC-AH-NaCl_24_AM-13.raw.PG.NrOfPrecursorsUsedForQuantification	[16] 20250407_NH_CC-AH-NaCl_25_AM-14.raw.PG.NrOfPrecursorsUsedForQuantification	[1] 20250407_NH_CC-AH-NaCl_07_OC-11.raw.PG.Quantity	[2] 20250407_NH_CC-AH-NaCl_08_OC-12.raw.PG.Quantity	[3] 20250407_NH_CC-AH-NaCl_09_OC-13.raw.PG.Quantity	[4] 20250407_NH_CC-AH-NaCl_10_OC-14.raw.PG.Quantity	[5] 20250407_NH_CC-AH-NaCl_12_AC-11.raw.PG.Quantity	[6] 20250407_NH_CC-AH-NaCl_13_AC-12.raw.PG.Quantity	[7] 20250407_NH_CC-AH-NaCl_14_AC-13.raw.PG.Quantity	[8] 20250407_NH_CC-AH-NaCl_15_AC-14.raw.PG.Quantity	[9] 20250407_NH_CC-AH-NaCl_17_AN-11.raw.PG.Quantity	[10] 20250407_NH_CC-AH-NaCl_18_AN-12.raw.PG.Quantity	[11] 20250407_NH_CC-AH-NaCl_19_AN-13.raw.PG.Quantity	[12] 20250407_NH_CC-AH-NaCl_20_AN-14.raw.PG.Quantity	[13] 20250407_NH_CC-AH-NaCl_22_AM-11.raw.PG.Quantity	[14] 20250407_NH_CC-AH-NaCl_23_AM-12.raw.PG.Quantity	[15] 20250407_NH_CC-AH-NaCl_24_AM-13.raw.PG.Quantity	[16] 20250407_NH_CC-AH-NaCl_25_AM-14.raw.PG.Quantity	[1] 20250407_NH_CC-AH-NaCl_07_OC-11.raw.PG.MS2Quantity	[2] 20250407_NH_CC-AH-NaCl_08_OC-12.raw.PG.MS2Quantity	[3] 20250407_NH_CC-AH-NaCl_09_OC-13.raw.PG.MS2Quantity	[4] 20250407_NH_CC-AH-NaCl_10_OC-14.raw.PG.MS2Quantity
AT5G38830.1	AT5G38830.1	#NUM!	Cysteinyl-tRNA synthetase%2C class Ia family protein		Chr5	15545764-15548094	REVERSE	511	201606	#NUM!	#NUM!	#NUM!	39.1453	0	0	0	0	1	0	1	0	1	1	0	0	1	0	1	1	#NUM!	#NUM!	#NUM!	#NUM!	93.5991	#NUM!	360.452	#NUM!	186.36	111.151	#NUM!	#NUM!	74.7552	#NUM!	282.745	114.422	#NUM!	#NUM!	#NUM!	#NUM!
AT1G60190.1	AT1G60190.1	#NUM!	ARM repeat superfamily protein		Chr1	22198403-22200463	FORWARD	686	201606	#NUM!	#NUM!	#NUM!	39.8803	0	0	0	0	0	0	0	0	2	2	2	0	2	2	2	2	#NUM!	#NUM!	#NUM!	#NUM!	#NUM!	#NUM!	#NUM!	#NUM!	500.007	92.335	120.661	#NUM!	198.552	276.29	200.984	242.083	#NUM!	#NUM!	#NUM!	#NUM!
AT5G44090.1;AT5G44090.2	AT5G44090.1;AT5G44090.2	#NUM!	Calcium-binding EF-hand family protein		Chr5	17743264-17747909;17743264-17747594	REVERSE	538;573	201606	#NUM!	#NUM!	#NUM!	45.1813	0	0	0	0	0	0	1	0	1	1	0	0	1	0	1	1	#NUM!	#NUM!	#NUM!	#NUM!	#NUM!	#NUM!	191.893	#NUM!	196.639	192.978	#NUM!	#NUM!	131.763	#NUM!	179.448	267.131	#NUM!	#NUM!	#NUM!	#NUM!
AT4G04320.1;AT4G04320.2	AT4G04320.1;AT4G04320.2	#NUM!	malonyl-CoA decarboxylase family protein		Chr4	2113565-2116525	FORWARD	518;517	201606	#NUM!	#NUM!	#NUM!	40.0158	0	0	0	0	0	1	0	0	1	0	0	1	0	0	1	1	#NUM!	#NUM!	#NUM!	#NUM!	#NUM!	191.72	#NUM!	#NUM!	203.375	#NUM!	#NUM!	195.717	#NUM!	#NUM!	371.051	287.17	#NUM!	#NUM!	#NUM!	#NUM!
AT1G30100.1;AT3G14440.1;AT4G18350.1	AT1G30100.1;AT3G14440.1;AT4G18350.1	#NUM!	nine-cis-epoxycarotenoid dioxygenase 5;nine-cis-epoxycarotenoid dioxygenase 3;nine-cis-epoxycarotenoid dioxygenase 2		Chr1;Chr3;Chr4	10571383-10573152;4831678-4833477;10142672-10144423	FORWARD;REVERSE;FORWARD	589;599;583	201606	#NUM!	#NUM!	#NUM!	34.8959	0	0	0	0	0	0	0	0	1	1	1	1	1	1	1	1	#NUM!	#NUM!	#NUM!	#NUM!	#NUM!	#NUM!	#NUM!	#NUM!	393.033	346.358	600.203	693.251	298.255	425.329	334.654	387.066	#NUM!	#NUM!	#NUM!	#NUM!
AT4G34000.1;AT4G34000.2;AT4G34000.4	AT4G34000.1;AT4G34000.2;AT4G34000.4	#NUM!	abscisic acid responsive elements-binding factor 3		Chr4	16296008-16297971	FORWARD	454	201606	#NUM!	#NUM!	#NUM!	31.2224	0	0	0	0	0	0	0	0	1	1	1	0	1	1	0	1	#NUM!	#NUM!	#NUM!	#NUM!	#NUM!	#NUM!	#NUM!	#NUM!	364.669	303.464	198.49	#NUM!	442.054	242.235	#NUM!	420.322	#NUM!	#NUM!	#NUM!	#NUM!
AT4G27320.1;AT4G27320.2	AT4G27320.1;AT4G27320.2	#NUM!	Adenine nucleotide alpha hydrolases-like superfamily protein		Chr4	13678860-13680717;13679938-13680717	REVERSE	260;259	201606	#NUM!	#NUM!	#NUM!	28.6002	0	0	0	0	0	0	1	0	1	1	1	1	1	1	1	1	#NUM!	#NUM!	#NUM!	#NUM!	#NUM!	#NUM!	828.073	#NUM!	706.317	522.126	821.435	170.631	259.085	455.162	209.963	425.422	#NUM!	#NUM!	#NUM!	#NUM!
AT5G54300.1	AT5G54300.1	#NUM!	cotton fiber-like protein (DUF761)		Chr5	22054270-22055342	REVERSE	326	201606	#NUM!	#NUM!	#NUM!	49.4947	0	0	0	0	0	0	0	0	1	1	1	1	1	1	1	1	#NUM!	#NUM!	#NUM!	#NUM!	#NUM!	#NUM!	#NUM!	#NUM!	298.94	95.5698	401.428	164.584	573.637	307.336	371.555	450.741	#NUM!	#NUM!	#NUM!	#NUM!
AT5G62020.1	AT5G62020.1	#NUM!	heat shock transcription factor B2A		Chr5	24916212-24917194	FORWARD	299	201606	#NUM!	#NUM!	#NUM!	47.0498	0	0	0	0	0	1	0	0	1	1	1	1	1	1	1	1	#NUM!	#NUM!	#NUM!	#NUM!	#NUM!	305.84	#NUM!	#NUM!	314.131	577.758	598.797	350.498	433.45	426.295	583.838	483.021	#NUM!	#NUM!	#NUM!	#NUM!
AT5G52300.1;AT5G52300.2	AT5G52300.1;AT5G52300.2	#NUM!	CAP160 protein		Chr5	21237205-21239404	FORWARD	619;618	201606	#NUM!	#NUM!	#NUM!	47.9811	0	0	0	0	0	3	0	0	8	7	7	7	7	8	8	9	#NUM!	#NUM!	#NUM!	#NUM!	#NUM!	23.9122	#NUM!	#NUM!	413.113	227.679	297.39	332.118	405.676	399.529	384.444	538.31	#NUM!	#NUM!	#NUM!	#NUM!
AT5G06760.1	AT5G06760.1	#NUM!	Late Embryogenesis Abundant 4-5		Chr5	2089754-2090313	REVERSE	158	201606	#NUM!	#NUM!	#NUM!	48.7456	0	0	0	0	0	0	0	0	1	1	1	1	1	1	1	1	#NUM!	#NUM!	#NUM!	#NUM!	#NUM!	#NUM!	#NUM!	#NUM!	712.273	426.163	1122.09	944.191	2735.76	772.823	1324.43	604.625	#NUM!	#NUM!	#NUM!	#NUM!
AT4G27260.1	AT4G27260.1	#NUM!	Auxin-responsive GH3 family protein		Chr4	13653704-13655892	FORWARD	612	201606	#NUM!	#NUM!	#NUM!	27.0926	0	0	0	0	0	1	0	0	1	1	1	1	1	1	1	1	#NUM!	#NUM!	#NUM!	#NUM!	#NUM!	875.757	#NUM!	#NUM!	1179.21	1193.71	2367.3	925.878	304.293	269.633	957.471	685.67	#NUM!	#NUM!	#NUM!	#NUM!
AT2G41190.1;AT2G41190.2	AT2G41190.1;AT2G41190.2	#NUM!	Transmembrane amino acid transporter family protein		Chr2	17167561-17170145;17167965-17170145	REVERSE	536;506	201606	#NUM!	#NUM!	#NUM!	44.3056	0	0	0	0	0	1	0	0	3	3	3	4	4	4	4	4	#NUM!	#NUM!	#NUM!	#NUM!	#NUM!	114.076	#NUM!	#NUM!	581.381	694.407	1092.04	712.736	730.476	608.668	955.864	1056.45	#NUM!	#NUM!	#NUM!	#NUM!
AT4G37360.1;AT4G37370.1	AT4G37360.1;AT4G37370.1	#NUM!	cytochrome P450%2C family 81%2C subfamily D%2C polypeptide 2;cytochrome P450%2C family 81%2C subfamily D%2C polypeptide 8		Chr4	17567124-17568858;17569971-17571678	REVERSE	499;497	201606	#NUM!	#NUM!	#NUM!	44.4671	0	0	0	0	1	0	0	0	1	1	1	1	1	1	1	1	#NUM!	#NUM!	#NUM!	#NUM!	665.912	#NUM!	#NUM!	#NUM!	941.614	955.331	1203.9	1283.56	603.519	579.549	614.137	1100.01	#NUM!	#NUM!	#NUM!	#NUM!
AT1G80110.1	AT1G80110.1	#NUM!	phloem protein 2-B11		Chr1	30135466-30136767	FORWARD	257	201606	#NUM!	#NUM!	#NUM!	42.8623	0	0	0	0	0	0	0	0	1	1	1	0	1	0	1	1	#NUM!	#NUM!	#NUM!	#NUM!	#NUM!	#NUM!	#NUM!	#NUM!	822.456	730.009	1482.44	#NUM!	1450.86	#NUM!	1406.15	1226.57	#NUM!	#NUM!	#NUM!	#NUM!
AT5G41040.1;AT5G41040.2	AT5G41040.1;AT5G41040.2	#NUM!	HXXXD-type acyl-transferase family protein		Chr5	16431448-16433086;16431582-16433086	FORWARD	457;441	201606	#NUM!	#NUM!	#NUM!	49.3495	0	0	0	0	2	1	0	0	4	3	4	3	4	4	4	4	#NUM!	#NUM!	#NUM!	#NUM!	89.0886	154.398	#NUM!	#NUM!	1025.42	1212.24	1091.07	673.48	1366.68	967.913	1256.65	1408.26	#NUM!	#NUM!	#NUM!	#NUM!
AT4G26080.1	AT4G26080.1	#NUM!	Protein phosphatase 2C family protein		Chr4	13220231-13221828	REVERSE	434	201606	#NUM!	#NUM!	#NUM!	46.0032	0	0	0	0	0	0	0	2	4	4	3	3	2	3	4	3	#NUM!	#NUM!	#NUM!	#NUM!	#NUM!	#NUM!	#NUM!	128.156	1146.35	950.796	1217.29	1027.08	1208.4	997.216	1079.61	1503.67	#NUM!	#NUM!	#NUM!	#NUM!
AT3G19290.1;AT3G19290.2;AT3G19290.3;AT3G19290.4;AT3G19290.5	AT3G19290.1;AT3G19290.2;AT3G19290.3;AT3G19290.4;AT3G19290.5	#NUM!	ABRE binding factor 4		Chr3	6687956-6689784;6687956-6689713;6687956-6689784;6687956-6689470;6687956-6689784	FORWARD	431;415;432;410;431	201606	#NUM!	#NUM!	#NUM!	44.6466	0	0	0	0	0	1	0	0	1	1	1	1	1	1	1	1	#NUM!	#NUM!	#NUM!	#NUM!	#NUM!	216.55	#NUM!	#NUM!	648.359	591.645	1939.48	943.303	439.689	1456.11	1601.96	1697.37	#NUM!	#NUM!	#NUM!	#NUM!
AT3G50450.1	AT3G50450.1	#NUM!	homolog of RPW8 1		Chr3	18722415-18723135	FORWARD	189	201606	#NUM!	#NUM!	#NUM!	35.3221	0	0	0	0	0	0	0	0	1	1	1	1	1	1	1	1	#NUM!	#NUM!	#NUM!	#NUM!	#NUM!	#NUM!	#NUM!	#NUM!	825.736	1267.93	2048.44	894.599	2100.77	602.494	420.239	1806.67	#NUM!	#NUM!	#NUM!	#NUM!
AT1G07430.1;AT2G29380.1;AT3G11410.1;AT5G59220.1;AT5G59220.2	AT1G07430.1;AT2G29380.1;AT3G11410.1;AT5G59220.1;AT5G59220.2	#NUM!	highly ABA-induced PP2C protein 2;highly ABA-induced PP2C protein 3;protein phosphatase 2CA;PP2C protein (Clade A protein phosphatases type 2C);PP2C protein (Clade A protein phosphatases type 2C)		Chr1;Chr2;Chr3;Chr5;Chr5	2281151-2282656;12608855-12610124;3584181-3585649;23894672-23896497;23895137-23896497	REVERSE;FORWARD;REVERSE;REVERSE;REVERSE	442;362;399;413;302	201606	#NUM!	#NUM!	#NUM!	44.1984	0	0	0	0	0	0	0	0	1	1	1	1	0	1	1	1	#NUM!	#NUM!	#NUM!	#NUM!	#NUM!	#NUM!	#NUM!	#NUM!	591.213	658.178	1871.99	620.796	#NUM!	1159.79	921.874	1968.84	#NUM!	#NUM!	#NUM!	#NUM!
AT1G73480.1	AT1G73480.1	#NUM!	alpha/beta-Hydrolases superfamily protein		Chr1	27629266-27632486	FORWARD	463	201606	#NUM!	#NUM!	#NUM!	42.7046	0	0	0	0	0	1	0	2	2	2	2	0	2	0	2	0	#NUM!	#NUM!	#NUM!	#NUM!	#NUM!	56.5961	#NUM!	96.8282	87.7	119.825	195.478	#NUM!	128.232	#NUM!	136.933	#NUM!	#NUM!	#NUM!	#NUM!	#NUM!
AT2G36770.1;AT2G36780.1	AT2G36770.1;AT2G36780.1	#NUM!	UDP-Glycosyltransferase superfamily protein		Chr2	15415227-15416717;15417618-15419108	REVERSE	496	201606	#NUM!	#NUM!	#NUM!	41.5995	0	0	0	0	0	0	0	0	1	1	0	0	1	1	1	0	#NUM!	#NUM!	#NUM!	#NUM!	#NUM!	#NUM!	#NUM!	#NUM!	135.366	247.602	#NUM!	#NUM!	186.78	139.136	188.179	#NUM!	#NUM!	#NUM!	#NUM!	#NUM!
AT1G58200.1;AT1G58200.2	AT1G58200.1;AT1G58200.2	#NUM!	MSCS-like 3		Chr1	21548370-21552488	REVERSE	678	201606	#NUM!	#NUM!	#NUM!	42.8534	0	0	0	0	0	0	0	0	1	1	0	0	1	0	1	0	#NUM!	#NUM!	#NUM!	#NUM!	#NUM!	#NUM!	#NUM!	#NUM!	588.955	359.858	#NUM!	#NUM!	671.795	#NUM!	312.345	#NUM!	#NUM!	#NUM!	#NUM!	#NUM!
AT4G35560.1;AT4G35560.2	AT4G35560.1;AT4G35560.2	#NUM!	Transducin/WD40 repeat-like superfamily protein		Chr4	16881562-16886878	FORWARD	1049;1050	201606	#NUM!	#NUM!	#NUM!	38.3683	0	0	0	0	0	0	0	0	1	1	0	1	0	1	1	0	#NUM!	#NUM!	#NUM!	#NUM!	#NUM!	#NUM!	#NUM!	#NUM!	840.816	467.215	#NUM!	621.171	#NUM!	765.576	1459.74	#NUM!	#NUM!	#NUM!	#NUM!	#NUM!
AT3G26520.1	AT3G26520.1	#NUM!	tonoplast intrinsic protein 2		Chr3	9722770-9723703	REVERSE	253	201606	#NUM!	#NUM!	#NUM!	42.2855	3	3	3	3	3	3	3	3	3	3	3	3	3	3	3	3	13335.4	5921.13	3714.27	7167.12	5941.33	6788.34	18481.3	11908.2	20982.9	18831.6	12562.4	5350.16	13375.1	36856.3	23068.3	7147.04	13335.4	5921.13	3714.27	7167.12
AT2G47110.1;AT2G47110.2;AT3G62250.1	AT2G47110.1;AT2G47110.2;AT3G62250.1	#NUM!	ubiquitin 6;ubiquitin 6;ubiquitin 5		Chr2;Chr2;Chr3	19344701-19345174;19344701-19345174;23037138-23037611	FORWARD	157	201606	#NUM!	#NUM!	#NUM!	48.6487	8	8	8	7	9	9	9	9	9	9	8	9	9	9	9	9	6240.76	6249.59	7054.18	6543.21	8132.04	7688.97	10046.4	8741.45	9832.31	13822.9	15164.5	10079.3	10865.8	14104.4	12205	14250.9	6240.76	6249.59	7054.18	6543.21
AT3G56340.1	AT3G56340.1	#NUM!	Ribosomal protein S26e family protein		Chr3	20892309-20893343	REVERSE	130	201606	#NUM!	#NUM!	#NUM!	40.9073	1	1	1	1	1	2	1	1	1	2	1	1	1	1	1	1	514.321	1707.34	8919.54	9108.61	888.559	514.866	482.77	3957.06	12069.1	1675.32	17831.7	20618.6	6846.93	18334.5	15498.9	12241.8	514.321	1707.34	8919.54	9108.61
AT1G54100.1;AT1G54100.2	AT1G54100.1;AT1G54100.2	#NUM!	aldehyde dehydrogenase 7B4		Chr1	20195435-20198853	REVERSE	508	201606	#NUM!	#NUM!	#NUM!	52.8596	10	12	11	11	12	12	12	12	12	12	12	12	12	12	12	12	3674.69	4728.9	3519.73	4996.55	6153.69	6301.24	6053.3	9082.05	12501	12031.2	16448.4	10846.4	10196.9	9553.35	13271	14196	3674.69	4728.9	3519.73	4996.55
AT3G01420.1	AT3G01420.1	#NUM!	Peroxidase superfamily protein		Chr3	159689-162726	REVERSE	639	201606	#NUM!	#NUM!	#NUM!	48.7951	7	9	9	10	9	10	9	10	11	11	11	9	9	10	10	11	2853.58	3957.44	3009.79	3217.66	2378.06	2640.07	4085.61	3331.8	7590.06	7083.02	7903.11	6872.47	4470.25	6029.71	6298.29	6452.19	2853.58	3957.44	3009.79	3217.66
AT5G09440.1	AT5G09440.1	#NUM!	EXORDIUM like 4		Chr5	2938397-2939233	FORWARD	278	201606	#NUM!	#NUM!	#NUM!	48.903	4	5	6	5	6	5	5	6	6	5	6	5	6	6	6	6	2148.8	3793.65	2750.28	3030.18	3122.75	4348.73	3161.22	3758.47	3928.27	4724.35	6820.9	6820.77	5621.68	7102.72	6844.17	7679.58	2148.8	3793.65	2750.28	3030.18
AT3G45600.1;AT5G60220.1	AT3G45600.1;AT5G60220.1	#NUM!	tetraspanin3;tetraspanin4		Chr3;Chr5	16733973-16735854;24248957-24250065	REVERSE;FORWARD	285;327	201606	#NUM!	#NUM!	#NUM!	41.3964	1	1	1	1	1	1	1	1	1	1	1	1	1	1	1	1	2524.04	2086.94	1826.65	3813.62	2465.56	3396.84	3061.69	2386.71	1475.78	4525	5263.08	3106.48	6210.36	4426.92	5770.58	6953.92	2524.04	2086.94	1826.65	3813.62
AT2G39800.1;AT2G39800.3;AT2G39800.4	AT2G39800.1;AT2G39800.3;AT2G39800.4	#NUM!	delta1-pyrroline-5-carboxylate synthase 1		Chr2	16598516-16602939	REVERSE	717;714;717	201606	#NUM!	#NUM!	#NUM!	43.4777	3	4	5	5	7	6	6	5	8	8	7	6	7	8	7	7	2301.56	912.999	1788.86	2363.51	2614.5	1430.84	2454.93	3111.95	4117.22	3084.77	4023.58	3558.36	4555.41	4301.31	6574.93	5337.39	2301.56	912.999	1788.86	2363.51
AT4G21570.1;AT4G21570.2	AT4G21570.1;AT4G21570.2	#NUM!	organic solute transporter ostalpha protein (DUF300)		Chr4	11471126-11472269	REVERSE	294;324	201606	#NUM!	#NUM!	#NUM!	37.9156	1	1	1	1	1	1	1	1	1	1	1	1	1	1	1	1	1470.98	629.338	3107.74	2214.23	2889.06	1986.58	3674.02	1919.83	2959.94	3410.22	4709.42	2263.37	2928.48	2332.56	5953.65	2785.25	1470.98	629.338	3107.74	2214.23
AT3G10410.1	AT3G10410.1	#NUM!	SERINE CARBOXYPEPTIDASE-LIKE 49		Chr3	3235518-3238063	REVERSE	516	201606	#NUM!	#NUM!	#NUM!	35.8763	2	2	2	2	2	2	2	2	2	2	2	2	2	2	2	2	1048.47	1805.64	1486.92	1786.19	1726.5	1371.65	2300.51	2571.92	2638.19	1842.54	3520.38	2627.95	2954.89	1801.08	3280.44	3897.55	1048.47	1805.64	1486.92	1786.19
AT2G32240.1	AT2G32240.1	#NUM!	early endosome antigen		Chr2	13684614-13689330	REVERSE	1333	201606	#NUM!	#NUM!	#NUM!	51.7442	6	7	6	8	11	11	11	10	10	12	11	10	9	12	12	11	1714.8	1088.25	1263.59	1987.81	1725.43	2235.15	2595.35	2095.04	1913.48	2449.08	2245.29	2286.15	1548.02	3412.09	3001.93	1633.47	1714.8	1088.25	1263.59	1987.81
AT5G26340.1	AT5G26340.1	#NUM!	Major facilitator superfamily protein		Chr5	9243851-9246994	REVERSE	526	201606	#NUM!	#NUM!	#NUM!	32.3585	1	1	1	1	1	1	1	1	1	1	1	1	1	1	1	1	1769.27	1210.21	1296.93	1544.48	1887.23	2500.49	698.644	1600.86	3754.73	3929.53	3176.53	4398.21	3945.4	4906.99	4508.31	1390.19	1769.27	1210.21	1296.93	1544.48
AT1G53580.1;AT1G53580.2	AT1G53580.1;AT1G53580.2	#NUM!	glyoxalase II 3		Chr1	19991542-19993250	REVERSE	294	201606	#NUM!	#NUM!	#NUM!	56.8485	2	4	2	3	4	4	4	4	4	4	4	4	4	4	4	4	2106.98	1389.19	1448.37	1215.46	2300.42	1650.1	1825.65	2970.71	3698.77	4131.41	5265.32	2464.88	4262.91	3543.86	2199.63	2971.51	2106.98	1389.19	1448.37	1215.46
AT5G57110.1;AT5G57110.2;AT5G57110.3	AT5G57110.1;AT5G57110.2;AT5G57110.3	#NUM!	autoinhibited Ca2+ -ATPase%2C isoform 8		Chr5	23109729-23116857	REVERSE	1074	201606	#NUM!	#NUM!	#NUM!	41.4669	2	3	4	3	4	4	4	4	4	4	4	4	4	4	2	4	1486.95	1794.43	1297.48	1194.58	1668.97	1930.73	1440.14	1875.35	2374.06	2276.99	1620.95	2403.58	1854.83	2158.29	2170.78	2134.85	1486.95	1794.43	1297.48	1194.58
AT2G18690.1	AT2G18690.1	#NUM!	transmembrane protein		Chr2	8097650-8098618	FORWARD	322	201606	#NUM!	#NUM!	#NUM!	49.0242	1	1	1	1	1	1	1	1	1	1	1	1	1	1	1	1	796.477	1385.03	1055.22	1515.5	1723.66	3194.09	1926.4	1529.95	2147.24	2206.47	2611.87	2833.91	3376.69	1707.17	2119.54	3017.88	796.477	1385.03	1055.22	1515.5
AT1G77120.1	AT1G77120.1	#NUM!	alcohol dehydrogenase 1		Chr1	28975509-28977216	FORWARD	379	201606	#NUM!	#NUM!	#NUM!	49.5065	3	5	4	5	4	4	5	4	5	4	4	4	5	5	5	5	1046.3	1148.26	1438.85	1288.96	694.735	1252	1152.48	551.934	1461.58	1448.41	3041.12	2363.02	2424.18	2000.35	2111.28	2394.18	1046.3	1148.26	1438.85	1288.96
AT1G02920.1;AT1G02930.1;AT1G02930.2	AT1G02920.1;AT1G02930.1;AT1G02930.2	#NUM!	glutathione S-transferase 7;glutathione S-transferase 6;glutathione S-transferase 6		Chr1	658886-659705;661363-662191;661363-662191	REVERSE	209;208;208	201606	#NUM!	#NUM!	#NUM!	44.9757	2	1	2	1	2	2	2	1	2	2	2	2	2	2	1	2	1212.62	1334.97	768.442	995.726	468.198	1022.38	1704.55	1196.36	1323.2	3561.01	3737.9	3405.88	1674.85	4026.09	3318.84	2489.64	1212.62	1334.97	768.442	995.726
AT4G39090.1	AT4G39090.1	#NUM!	Papain family cysteine protease		Chr4	18215826-18217326	REVERSE	368	201606	#NUM!	#NUM!	#NUM!	50.1528	3	2	2	2	3	2	3	2	3	3	3	3	3	2	3	3	1200.37	780.307	823.231	1227.03	1328.1	1069.2	1097.1	922.948	1530.12	2427.37	2795.36	1918.72	2230.54	2102.49	2987.33	2013.9	1200.37	780.307	823.231	1227.03
AT1G51500.1;AT3G21090.1	AT1G51500.1;AT3G21090.1	#NUM!	ABC-2 type transporter family protein		Chr1;Chr3	19097967-19100972;7391497-7394933	REVERSE	687;691	201606	#NUM!	#NUM!	#NUM!	52.9833	2	1	2	1	2	2	2	2	2	2	2	2	2	2	2	2	984.341	1012.21	717.104	1063.67	780.081	947.894	691.939	1231.96	1431.79	1190.02	1662.52	2243.5	1854.5	1487.17	2902.31	1671.42	984.341	1012.21	717.104	1063.67
AT3G22370.1	AT3G22370.1	#NUM!	alternative oxidase 1A		Chr3	7906890-7908416	FORWARD	354	201606	#NUM!	#NUM!	#NUM!	49.6639	2	1	1	1	2	2	2	2	2	2	2	2	2	2	2	2	1040.25	1155.89	675.891	908.056	1496.97	1077.14	1402.58	1582.06	3031.32	4012.71	2936.03	2781.18	3211.96	2348.8	1348.85	4517.07	1040.25	1155.89	675.891	908.056
AT5G15960.1	AT5G15960.1	#NUM!	stress-responsive protein (KIN1) / stress-induced protein (KIN1)		Chr5	5209992-5210473	FORWARD	66	201606	#NUM!	#NUM!	#NUM!	39.2584	2	2	2	2	2	2	2	1	2	2	2	2	2	2	2	2	983.619	920.789	670.455	2097.13	1551.37	913.225	1145.43	345.433	1496.13	1428.05	913.714	2180.07	1630.83	1110.93	3433.46	1393.29	983.619	920.789	670.455	2097.13
AT5G55410.1;AT5G55410.2	AT5G55410.1;AT5G55410.2	#NUM!	Bifunctional inhibitor/lipid-transfer protein/seed storage 2S albumin superfamily protein		Chr5	22460677-22461081;22460677-22461009	FORWARD	107;110	201606	#NUM!	#NUM!	#NUM!	44.8855	1	1	1	1	1	1	1	1	1	1	1	1	1	1	1	1	1860.51	473.359	1280.4	594.226	1882.75	515.431	2058.51	540.145	2611.6	1960.27	2535.48	1120.1	1274.44	1078.16	2541.05	2830.76	1860.51	473.359	1280.4	594.226
AT1G74790.1	AT1G74790.1	#NUM!	catalytics		Chr1	28098912-28101673	FORWARD	695	201606	#NUM!	#NUM!	#NUM!	45.1195	1	1	1	1	1	1	1	1	1	1	1	1	1	1	1	1	480.659	1283.43	528.369	1169.24	1127.35	873.05	1155.62	1139.5	1444.67	1379.08	1971.96	2004.15	913.366	1974.09	1890.66	943.063	480.659	1283.43	528.369	1169.24
AT4G22890.1;AT4G22890.3;AT4G22890.4;AT4G22890.5	AT4G22890.1;AT4G22890.3;AT4G22890.4;AT4G22890.5	#NUM!	PGR5-LIKE A		Chr4	12007157-12009175	FORWARD	324;324;321;322	201606	#NUM!	#NUM!	#NUM!	50.289	2	2	2	1	2	2	2	2	2	2	2	2	2	2	2	2	844.699	1308.08	633.135	204.713	784.338	334.931	930.755	665.679	1560.09	797.674	1083.56	1237.94	1172.9	1206.44	1249.57	623.316	844.699	1308.08	633.135	204.713
AT5G48180.1	AT5G48180.1	#NUM!	nitrile specifier protein 5		Chr5	19541283-19542358	REVERSE	326	201606	#NUM!	#NUM!	#NUM!	53.2525	5	5	7	4	7	8	8	8	7	8	7	7	7	7	7	7	737.039	637.628	468.455	743.758	781.174	883.132	1245.4	1170.94	1769.86	1760.33	2218.97	1924.34	1653.96	1069.36	1743.97	1515.56	737.039	637.628	468.455	743.758
AT2G39470.1;AT2G39470.2;AT2G39470.3	AT2G39470.1;AT2G39470.2;AT2G39470.3	#NUM!	PsbP-like protein 2		Chr2	16476335-16477653;16476335-16477653;16476335-16477402	FORWARD	238;230;174	201606	#NUM!	#NUM!	#NUM!	41.1374	2	2	2	2	2	2	2	2	2	2	2	2	2	2	2	2	710.043	1142.11	439.594	483.47	350.374	918.311	324.904	797.458	687.056	767.186	1247.95	1545.5	697.391	997.054	944.944	1309.28	710.043	1142.11	439.594	483.47
AT2G26570.1;AT2G26570.2;AT4G33390.1	AT2G26570.1;AT2G26570.2;AT4G33390.1	#NUM!	WEAK CHLOROPLAST MOVEMENT UNDER BLUE LIGHT-like protein (DUF827)		Chr2;Chr2;Chr4	11299565-11302076;11299565-11302076;16075282-16077706	FORWARD	807;807;779	201606	#NUM!	#NUM!	#NUM!	49.7125	1	1	1	1	1	1	1	0	1	1	1	1	1	1	1	1	549.031	925.781	621.271	379.933	1506.52	1260.65	1546.73	#NUM!	242.928	2026.27	1558.15	1789.06	1387.8	474.348	2580.57	2211.81	549.031	925.781	621.271	379.933
AT1G01470.1	AT1G01470.1	#NUM!	Late embryogenesis abundant protein		Chr1	172295-172826	REVERSE	151	201606	#NUM!	#NUM!	#NUM!	49.2138	2	2	1	2	1	2	3	2	2	2	3	2	3	2	3	3	76.8297	755.812	498.605	558.871	663.84	261.247	1369.01	227.449	662.047	1088.68	803.983	865.791	1040.19	733.415	1626.72	844.4	76.8297	755.812	498.605	558.871
AT3G09440.1;AT3G09440.2;AT3G09440.3;AT3G09440.4	AT3G09440.1;AT3G09440.2;AT3G09440.3;AT3G09440.4	#NUM!	Heat shock protein 70 (Hsp 70) family protein		Chr3	2903434-2905632	REVERSE	649	201606	#NUM!	#NUM!	#NUM!	50.3608	3	3	3	3	3	3	3	3	3	3	3	3	3	3	3	3	494.06	452.069	533.884	619.366	551.071	1184.78	673.307	789.061	1143.58	894.906	862.274	925.221	882.743	1313.29	1686.54	1175.62	494.06	452.069	533.884	619.366
AT5G44070.1	AT5G44070.1	#NUM!	phytochelatin synthase 1 (PCS1)		Chr5	17734876-17737672	FORWARD	485	201606	#NUM!	#NUM!	#NUM!	48.8897	1	1	1	1	1	1	1	1	1	1	1	1	1	1	1	1	316.407	408.739	642.032	360.458	365.07	465.059	535.761	892.92	536.533	722.792	897.581	699.816	964.448	416.941	710.218	457.818	316.407	408.739	642.032	360.458
AT2G04350.1;AT2G04350.2	AT2G04350.1;AT2G04350.2	#NUM!	AMP-dependent synthetase and ligase family protein		Chr2	1516086-1519178	FORWARD	720	201606	#NUM!	#NUM!	#NUM!	51.789	1	1	1	1	1	2	1	1	2	2	1	1	1	2	1	2	265.435	461.09	600.058	200.075	335.145	118.993	279.686	175.27	813.763	637.405	644.054	643.656	536.854	588.783	769.788	654.188	265.435	461.09	600.058	200.075
AT3G02110.1	AT3G02110.1	#NUM!	serine carboxypeptidase-like 25		Chr3	370902-373637	REVERSE	473	201606	#NUM!	#NUM!	#NUM!	50.9296	1	2	2	2	2	2	2	1	2	2	2	2	2	2	2	1	172.217	379.204	216.663	400.111	148.602	307.957	402.486	554.645	405.285	338.217	512.591	650.214	851.551	587.501	440.417	465.264	172.217	379.204	216.663	400.111
AT5G61170.1	AT5G61170.1	#NUM!	Ribosomal protein S19e family protein		Chr5	24611158-24612202	FORWARD	143	201606	#NUM!	#NUM!	#NUM!	52.7322	2	2	2	2	2	2	2	2	2	2	2	2	1	2	2	2	179.692	149.006	444.775	218.335	272.013	474.301	201.609	203.951	657.553	422.916	539.877	544.532	305.742	681.375	338.862	549.61	179.692	149.006	444.775	218.335
AT1G05240.1;AT1G05250.1	AT1G05240.1;AT1G05250.1	#NUM!	Peroxidase superfamily protein		Chr1	1521202-1522447;1525924-1527169	FORWARD;REVERSE	325	201606	#NUM!	#NUM!	#NUM!	57.1893	2	2	1	1	2	2	2	2	2	2	2	2	2	2	2	1	368.534	121.396	207.915	112.978	286.377	88.3755	261.694	163.058	302.438	251.501	217.379	480.239	352.847	267.809	220.85	263.912	368.534	121.396	207.915	112.978
AT2G01190.1	AT2G01190.1	#NUM!	Octicosapeptide/Phox/Bem1p family protein		Chr2	115023-117296	FORWARD	720	201606	#NUM!	#NUM!	#NUM!	53.8149	1	2	2	1	2	2	2	0	2	2	2	2	1	2	2	2	125.69	343.418	116.041	92.9089	460.999	718.396	306.677	#NUM!	21.277	133.763	272.661	265.184	162.066	269.666	74.6832	278.067	125.69	343.418	116.041	92.9089
[truncated: 21 more columns]

## Sheet: salt-ctl set 1
PG.ProteinGroups	PG.ProteinAccessions	PG.Genes	PG.ProteinDescriptions	PG.UniProtIds	PG.Chromosome	PG.Locus	PG.Direction	PG.Length	PG.Date	PG.CellularComponent	PG.BiologicalProcess	PG.MolecularFunction	PG.Cscore	[1] 20250407_NH_CC-AH-NaCl_07_OC-11.raw.PG.NrOfPrecursorsUsedForQuantification	[2] 20250407_NH_CC-AH-NaCl_08_OC-12.raw.PG.NrOfPrecursorsUsedForQuantification	[3] 20250407_NH_CC-AH-NaCl_09_OC-13.raw.PG.NrOfPrecursorsUsedForQuantification	[4] 20250407_NH_CC-AH-NaCl_10_OC-14.raw.PG.NrOfPrecursorsUsedForQuantification	[5] 20250407_NH_CC-AH-NaCl_12_AC-11.raw.PG.NrOfPrecursorsUsedForQuantification	[6] 20250407_NH_CC-AH-NaCl_13_AC-12.raw.PG.NrOfPrecursorsUsedForQuantification	[7] 20250407_NH_CC-AH-NaCl_14_AC-13.raw.PG.NrOfPrecursorsUsedForQuantification	[8] 20250407_NH_CC-AH-NaCl_15_AC-14.raw.PG.NrOfPrecursorsUsedForQuantification	[9] 20250407_NH_CC-AH-NaCl_17_AN-11.raw.PG.NrOfPrecursorsUsedForQuantification	[10] 20250407_NH_CC-AH-NaCl_18_AN-12.raw.PG.NrOfPrecursorsUsedForQuantification	[11] 20250407_NH_CC-AH-NaCl_19_AN-13.raw.PG.NrOfPrecursorsUsedForQuantification	[12] 20250407_NH_CC-AH-NaCl_20_AN-14.raw.PG.NrOfPrecursorsUsedForQuantification	[13] 20250407_NH_CC-AH-NaCl_22_AM-11.raw.PG.NrOfPrecursorsUsedForQuantification	[14] 20250407_NH_CC-AH-NaCl_23_AM-12.raw.PG.NrOfPrecursorsUsedForQuantification	[15] 20250407_NH_CC-AH-NaCl_24_AM-13.raw.PG.NrOfPrecursorsUsedForQuantification	[16] 20250407_NH_CC-AH-NaCl_25_AM-14.raw.PG.NrOfPrecursorsUsedForQuantification	[1] 20250407_NH_CC-AH-NaCl_07_OC-11.raw.PG.Quantity	[2] 20250407_NH_CC-AH-NaCl_08_OC-12.raw.PG.Quantity	[3] 20250407_NH_CC-AH-NaCl_09_OC-13.raw.PG.Quantity	[4] 20250407_NH_CC-AH-NaCl_10_OC-14.raw.PG.Quantity	[5] 20250407_NH_CC-AH-NaCl_12_AC-11.raw.PG.Quantity	[6] 20250407_NH_CC-AH-NaCl_13_AC-12.raw.PG.Quantity	[7] 20250407_NH_CC-AH-NaCl_14_AC-13.raw.PG.Quantity	[8] 20250407_NH_CC-AH-NaCl_15_AC-14.raw.PG.Quantity	[9] 20250407_NH_CC-AH-NaCl_17_AN-11.raw.PG.Quantity	[10] 20250407_NH_CC-AH-NaCl_18_AN-12.raw.PG.Quantity	[11] 20250407_NH_CC-AH-NaCl_19_AN-13.raw.PG.Quantity	[12] 20250407_NH_CC-AH-NaCl_20_AN-14.raw.PG.Quantity	[13] 20250407_NH_CC-AH-NaCl_22_AM-11.raw.PG.Quantity	[14] 20250407_NH_CC-AH-NaCl_23_AM-12.raw.PG.Quantity	[15] 20250407_NH_CC-AH-NaCl_24_AM-13.raw.PG.Quantity	[16] 20250407_NH_CC-AH-NaCl_25_AM-14.raw.PG.Quantity	[1] 20250407_NH_CC-AH-NaCl_07_OC-11.raw.PG.MS2Quantity	[2] 20250407_NH_CC-AH-NaCl_08_OC-12.raw.PG.MS2Quantity	[3] 20250407_NH_CC-AH-NaCl_09_OC-13.raw.PG.MS2Quantity	[4] 20250407_NH_CC-AH-NaCl_10_OC-14.raw.PG.MS2Quantity
AT4G10430.1;AT4G10430.3;AT4G10430.4;AT4G10430.5;AT4G10430.6;AT4G10430.7;AT4G10430.9	AT4G10430.1;AT4G10430.3;AT4G10430.4;AT4G10430.5;AT4G10430.6;AT4G10430.7;AT4G10430.9	#NUM!	TMPIT-like protein		Chr4	6455110-6457996;6455110-6457996;6455755-6457996;6455755-6457996;6455755-6457996;6455297-6457996;6455755-6457996	REVERSE	347;347;294;294;294;306;294	201606	#NUM!	#NUM!	#NUM!	33.6886	0	0	0	0	0	1	1	0	1	1	1	0	0	0	1	0	#NUM!	#NUM!	#NUM!	#NUM!	#NUM!	96.1148	255.073	#NUM!	44.381	177.187	206.842	#NUM!	#NUM!	#NUM!	131.101	#NUM!	#NUM!	#NUM!	#NUM!	#NUM!
AT1G15380.1;AT1G15380.2	AT1G15380.1;AT1G15380.2	#NUM!	Lactoylglutathione lyase / glyoxalase I family protein		Chr1	5290955-5292287	FORWARD	174	201606	#NUM!	#NUM!	#NUM!	42.3522	0	0	0	0	1	1	1	1	1	1	0	0	1	0	0	0	#NUM!	#NUM!	#NUM!	#NUM!	256.093	354.196	280.092	119.081	66.8505	107.506	#NUM!	#NUM!	44.9608	#NUM!	#NUM!	#NUM!	#NUM!	#NUM!	#NUM!	#NUM!
AT1G19380.1	AT1G19380.1	#NUM!	sugar%2C putative (DUF1195)		Chr1	6698129-6698662	FORWARD	147	201606	#NUM!	#NUM!	#NUM!	30.1549	0	0	0	0	0	1	1	0	1	1	1	0	0	0	0	1	#NUM!	#NUM!	#NUM!	#NUM!	#NUM!	292.691	330.491	#NUM!	73.2264	142.595	491.439	#NUM!	#NUM!	#NUM!	#NUM!	280.413	#NUM!	#NUM!	#NUM!	#NUM!
AT1G14040.1	AT1G14040.1	#NUM!	EXS (ERD1/XPR1/SYG1) family protein		Chr1	4810488-4814543	FORWARD	813	201606	#NUM!	#NUM!	#NUM!	45.2572	0	0	0	0	2	2	2	0	1	0	2	1	2	2	2	2	#NUM!	#NUM!	#NUM!	#NUM!	281.739	50.6293	102.718	#NUM!	98.1932	#NUM!	194.46	162.381	164.511	83.7178	96.1958	89.8511	#NUM!	#NUM!	#NUM!	#NUM!
AT1G65310.1;AT1G65310.2;AT4G30280.1;AT5G48070.1	AT1G65310.1;AT1G65310.2;AT4G30280.1;AT5G48070.1	#NUM!	xyloglucan endotransglucosylase/hydrolase 17;xyloglucan endotransglucosylase/hydrolase 17;xyloglucan endotransglucosylase/hydrolase 18;xyloglucan endotransglucosylase/hydrolase 20		Chr1;Chr1;Chr4;Chr5	24257262-24258319;24257196-24258319;14825958-14826998;19482158-19483231	FORWARD;FORWARD;REVERSE;FORWARD	282;304;282;282	201606	#NUM!	#NUM!	#NUM!	40.1736	0	0	0	0	1	1	1	1	1	0	1	0	0	0	1	0	#NUM!	#NUM!	#NUM!	#NUM!	730.535	1126.96	589.334	248.165	169.245	#NUM!	122.165	#NUM!	#NUM!	#NUM!	293.743	#NUM!	#NUM!	#NUM!	#NUM!	#NUM!
AT5G51200.1;AT5G51200.2;AT5G51200.3	AT5G51200.1;AT5G51200.2;AT5G51200.3	#NUM!	nuclear pore complex protein (DUF3414)		Chr5	20804926-20819408	FORWARD	1839;1863;1857	201606	#NUM!	#NUM!	#NUM!	42.0594	0	0	0	0	1	1	1	0	1	1	0	0	0	0	1	1	#NUM!	#NUM!	#NUM!	#NUM!	153.051	322.65	93.6296	#NUM!	171.502	114.084	#NUM!	#NUM!	#NUM!	#NUM!	126.324	98.4016	#NUM!	#NUM!	#NUM!	#NUM!
AT1G15670.1	AT1G15670.1	#NUM!	Galactose oxidase/kelch repeat superfamily protein		Chr1	5390119-5391198	FORWARD	359	201606	#NUM!	#NUM!	#NUM!	52.6303	0	0	0	0	3	3	3	3	3	2	1	2	2	0	0	0	#NUM!	#NUM!	#NUM!	#NUM!	287.095	592.65	251.955	511.711	205.112	140.547	214.504	118.986	133.736	#NUM!	#NUM!	#NUM!	#NUM!	#NUM!	#NUM!	#NUM!
AT3G19240.1	AT3G19240.1	#NUM!	Vacuolar import/degradation%2C Vid27-related protein		Chr3	6664383-6666423	FORWARD	648	201606	#NUM!	#NUM!	#NUM!	40.3632	0	0	0	0	1	1	1	0	1	0	1	0	0	0	0	1	#NUM!	#NUM!	#NUM!	#NUM!	287.947	96.7881	175.332	#NUM!	231.785	#NUM!	108.067	#NUM!	#NUM!	#NUM!	#NUM!	87.0951	#NUM!	#NUM!	#NUM!	#NUM!
AT2G15390.1;AT2G15390.2	AT2G15390.1;AT2G15390.2	#NUM!	fucosyltransferase 4		Chr2	6709345-6710856;6709345-6711044	REVERSE	503;535	201606	#NUM!	#NUM!	#NUM!	43.9301	0	0	0	0	1	1	1	1	1	1	0	0	0	1	0	0	#NUM!	#NUM!	#NUM!	#NUM!	335.4	1096.18	750.839	899.287	248.608	408.633	#NUM!	#NUM!	#NUM!	258.257	#NUM!	#NUM!	#NUM!	#NUM!	#NUM!	#NUM!
AT2G19240.1;AT2G19240.2;AT4G29950.1;AT4G29950.3;AT5G57210.1	AT2G19240.1;AT2G19240.2;AT4G29950.1;AT4G29950.3;AT5G57210.1	#NUM!	Ypt/Rab-GAP domain of gyp1p superfamily protein		Chr2;Chr2;Chr4;Chr4;Chr5	8349048-8352562;8349048-8352562;14657464-14660370;14657653-14660370;23181088-23183705	REVERSE;REVERSE;FORWARD;FORWARD;REVERSE	840;845;828;820;737	201606	#NUM!	#NUM!	#NUM!	37.739	0	0	0	0	1	1	0	1	1	1	1	1	0	0	0	1	#NUM!	#NUM!	#NUM!	#NUM!	358.284	357.119	#NUM!	522.56	1070.64	416.147	140.874	614.865	#NUM!	#NUM!	#NUM!	299.077	#NUM!	#NUM!	#NUM!	#NUM!
AT2G40140.1;AT2G40140.2	AT2G40140.1;AT2G40140.2	#NUM!	zinc finger (CCCH-type) family protein		Chr2	16772537-16774330	FORWARD	597	201606	#NUM!	#NUM!	#NUM!	34.0338	0	0	0	0	1	0	0	1	1	1	1	1	1	0	0	0	#NUM!	#NUM!	#NUM!	#NUM!	323.755	#NUM!	#NUM!	933.601	1701.97	199.528	985.109	581.093	503.595	#NUM!	#NUM!	#NUM!	#NUM!	#NUM!	#NUM!	#NUM!
AT5G01310.1	AT5G01310.1	#NUM!	APRATAXIN-like protein		Chr5	126329-128960	FORWARD	710	201606	#NUM!	#NUM!	#NUM!	32.5829	1	1	1	1	1	1	1	1	1	1	1	1	1	1	1	1	1665.67	10370.9	2086.37	3522.1	6977.22	1849.31	5499.26	11035.6	5818.52	3751.04	5394.77	2044.54	1345.25	3679.5	2385.94	11244.7	1665.67	10370.9	2086.37	3522.1
AT5G65430.1;AT5G65430.2;AT5G65430.3	AT5G65430.1;AT5G65430.2;AT5G65430.3	#NUM!	general regulatory factor 8		Chr5	26148546-26150255;26148546-26150255;26148630-26150255	REVERSE	248;246;260	201606	#NUM!	#NUM!	#NUM!	48.6846	3	4	3	3	4	4	4	3	4	4	4	4	3	4	4	3	381.851	1611.14	2479.58	898.886	2697.46	1829.48	3415.31	1369.76	1964.12	1173.64	3055.13	2286.48	1232.25	944.155	2563.57	1089.61	381.851	1611.14	2479.58	898.886
AT1G18500.1	AT1G18500.1	#NUM!	methylthioalkylmalate synthase-like 4		Chr1	6369347-6372861	FORWARD	631	201606	#NUM!	#NUM!	#NUM!	41.7621	3	4	4	4	3	4	4	4	4	3	3	3	4	3	4	4	1399.57	972.981	682.612	1788.6	1713.5	4365.46	1696.32	3410.78	2077.97	2357.76	1871.19	781.342	1864.39	1315.22	2071.16	1497.39	1399.57	972.981	682.612	1788.6
AT5G55160.1	AT5G55160.1	#NUM!	small ubiquitin-like modifier 2		Chr5	22383747-22384772	REVERSE	103	201606	#NUM!	#NUM!	#NUM!	32.0909	2	2	2	2	2	2	2	2	2	2	2	2	2	2	2	2	1032.54	1395.03	420.507	747.409	1161.63	2631.47	1844.59	2285.28	303.768	1591.18	1545.84	1689.66	2555.39	1887.07	470.781	626.98	1032.54	1395.03	420.507	747.409
AT5G09620.1;AT5G09620.2	AT5G09620.1;AT5G09620.2	#NUM!	Octicosapeptide/Phox/Bem1p family protein		Chr5	2983757-2985352	REVERSE	531;493	201606	#NUM!	#NUM!	#NUM!	45.1695	2	1	2	2	2	2	2	2	2	2	2	2	2	2	2	2	907.494	732.793	756.092	962.319	1855.48	1391.33	1173.67	1829.16	1179.86	1716.77	1890.26	1441.9	1068.81	1394.65	865.412	2140.76	907.494	732.793	756.092	962.319
AT4G37980.1;AT4G37980.2	AT4G37980.1;AT4G37980.2	#NUM!	cinnamyl alcohol dehydrogenase 7		Chr4	17852670-17854302;17852670-17853914	FORWARD	357;298	201606	#NUM!	#NUM!	#NUM!	47.3379	2	3	2	3	2	3	3	3	2	3	2	3	3	3	3	3	752.834	639.178	452.182	983.426	1086.57	892.32	1296.51	1280.58	765.047	1258.23	1822.01	1146.54	1020.7	912.41	909.198	1064.61	752.834	639.178	452.182	983.426
AT3G43980.1;AT3G44010.1;AT3G44010.2;AT4G33865.1	AT3G43980.1;AT3G44010.1;AT3G44010.2;AT4G33865.1	#NUM!	Ribosomal protein S14p/S29e family protein		Chr3;Chr3;Chr3;Chr4	15778555-15779235;15800175-15801132;15800175-15801132;16233395-16234114	REVERSE	56	201606	#NUM!	#NUM!	#NUM!	48.8752	2	2	2	1	2	2	2	2	2	2	2	2	2	2	2	2	539.19	1035.13	772.835	1.43578	397.146	2953.18	1588.54	1096.34	882.545	189.218	1142.11	2282.41	837.438	882.633	1540.88	510.803	539.19	1035.13	772.835	1.43578
AT4G36250.1	AT4G36250.1	#NUM!	aldehyde dehydrogenase 3F1		Chr4	17151029-17153381	FORWARD	484	201606	#NUM!	#NUM!	#NUM!	45.3854	2	2	2	2	3	3	3	2	4	4	3	3	4	3	3	3	671.877	290.747	625.239	791.571	962.95	1234.14	1104.93	593.153	772.845	1124.06	985.063	1040.06	631.629	785.674	616.658	1028.91	671.877	290.747	625.239	791.571
AT3G03890.1;AT3G03890.2	AT3G03890.1;AT3G03890.2	#NUM!	FMN binding protein		Chr3	999667-1001996;999837-1001996	REVERSE	321;305	201606	#NUM!	#NUM!	#NUM!	45.0207	1	2	2	1	2	1	2	2	2	2	2	2	2	2	2	2	1137	476.708	590.48	441.048	428.767	1317.91	611.147	1521.14	1142.12	1153.39	630.672	1128.51	259.925	763.745	588.459	899.747	1137	476.708	590.48	441.048
AT3G04600.1;AT3G04600.2;AT3G04600.3	AT3G04600.1;AT3G04600.2;AT3G04600.3	#NUM!	Nucleotidylyl transferase superfamily protein		Chr3	1243152-1245958	FORWARD	402	201606	#NUM!	#NUM!	#NUM!	42.9893	1	2	2	2	2	1	2	2	2	2	1	1	1	2	2	1	699.676	471.806	580.914	431.502	897.244	749.494	893.981	1028.56	758.105	918.638	1369.16	737.012	888.795	647.899	797.956	735.982	699.676	471.806	580.914	431.502
AT3G60950.1;AT3G61030.1;AT3G61050.1;AT3G61050.2	AT3G60950.1;AT3G61030.1;AT3G61050.1;AT3G61050.2	#NUM!	C2 calcium/lipid-binding endonuclease/exonuclease/phosphatase;Calcium-dependent lipid-binding (CaLB domain) family protein;Calcium-dependent lipid-binding (CaLB domain) family protein;Calcium-dependent lipid-binding (CaLB domain) family protein		Chr3	22524475-22529770;22585655-22590452;22597485-22600932;22597485-22600932	FORWARD	627;509;510;510	201606	#NUM!	#NUM!	#NUM!	47.7555	2	2	2	2	2	2	2	2	2	2	2	2	2	2	2	2	436.447	361.295	467.346	566.922	432.673	827.57	979.917	1047.39	682.304	566.909	1096.61	930.589	396.314	433.666	985.706	868.802	436.447	361.295	467.346	566.922
AT1G68760.1	AT1G68760.1	#NUM!	nudix hydrolase 1		Chr1	25829090-25829607	FORWARD	147	201606	#NUM!	#NUM!	#NUM!	47.3932	1	1	1	1	1	1	1	1	1	1	1	1	1	1	1	1	807.408	331.641	286.945	255.112	780.439	664.758	511.566	463.978	233.247	577.928	468.647	773.882	558.445	300.547	403.839	309.862	807.408	331.641	286.945	255.112
AT1G18270.1;AT1G18270.2;AT1G18270.3;AT1G18270.4	AT1G18270.1;AT1G18270.2;AT1G18270.3;AT1G18270.4	#NUM!	ketose-bisphosphate aldolase class-II family protein		Chr1	6283634-6293772;6283634-6293772;6283634-6293772;6283964-6293772	REVERSE	1373;1374;1393;1314	201606	#NUM!	#NUM!	#NUM!	52.8316	4	6	8	6	8	10	10	9	10	10	10	7	5	10	9	10	483.502	255.772	256.18	147.884	449.585	355.715	418.662	460.03	325.447	455.207	456.018	417.259	269.541	278.409	376.073	333.809	483.502	255.772	256.18	147.884
AT1G07670.1;AT1G07670.2;AT1G07810.1	AT1G07670.1;AT1G07670.2;AT1G07810.1	#NUM!	endomembrane-type CA-ATPase 4;endomembrane-type CA-ATPase 4;ER-type Ca2+-ATPase 1		Chr1	2370305-2374196;2370305-2374196;2416681-2420572	REVERSE;REVERSE;FORWARD	1061	201606	#NUM!	#NUM!	#NUM!	50.4629	3	4	3	3	4	4	4	4	4	4	3	3	4	3	4	4	174.343	242.486	323.03	202.348	527.57	678.675	394.514	155.989	322.38	489.443	175.05	413.179	264.526	199.743	168.471	222.779	174.343	242.486	323.03	202.348
[truncated: 21 more columns]

## Sheet: mann-ctl set 1
PG.ProteinGroups	PG.ProteinAccessions	PG.Genes	PG.ProteinDescriptions	PG.UniProtIds	PG.Chromosome	PG.Locus	PG.Direction	PG.Length	PG.Date	PG.CellularComponent	PG.BiologicalProcess	PG.MolecularFunction	PG.Cscore	[1] 20250407_NH_CC-AH-NaCl_07_OC-11.raw.PG.NrOfPrecursorsUsedForQuantification	[2] 20250407_NH_CC-AH-NaCl_08_OC-12.raw.PG.NrOfPrecursorsUsedForQuantification	[3] 20250407_NH_CC-AH-NaCl_09_OC-13.raw.PG.NrOfPrecursorsUsedForQuantification	[4] 20250407_NH_CC-AH-NaCl_10_OC-14.raw.PG.NrOfPrecursorsUsedForQuantification	[5] 20250407_NH_CC-AH-NaCl_12_AC-11.raw.PG.NrOfPrecursorsUsedForQuantification	[6] 20250407_NH_CC-AH-NaCl_13_AC-12.raw.PG.NrOfPrecursorsUsedForQuantification	[7] 20250407_NH_CC-AH-NaCl_14_AC-13.raw.PG.NrOfPrecursorsUsedForQuantification	[8] 20250407_NH_CC-AH-NaCl_15_AC-14.raw.PG.NrOfPrecursorsUsedForQuantification	[9] 20250407_NH_CC-AH-NaCl_17_AN-11.raw.PG.NrOfPrecursorsUsedForQuantification	[10] 20250407_NH_CC-AH-NaCl_18_AN-12.raw.PG.NrOfPrecursorsUsedForQuantification	[11] 20250407_NH_CC-AH-NaCl_19_AN-13.raw.PG.NrOfPrecursorsUsedForQuantification	[12] 20250407_NH_CC-AH-NaCl_20_AN-14.raw.PG.NrOfPrecursorsUsedForQuantification	[13] 20250407_NH_CC-AH-NaCl_22_AM-11.raw.PG.NrOfPrecursorsUsedForQuantification	[14] 20250407_NH_CC-AH-NaCl_23_AM-12.raw.PG.NrOfPrecursorsUsedForQuantification	[15] 20250407_NH_CC-AH-NaCl_24_AM-13.raw.PG.NrOfPrecursorsUsedForQuantification	[16] 20250407_NH_CC-AH-NaCl_25_AM-14.raw.PG.NrOfPrecursorsUsedForQuantification	[1] 20250407_NH_CC-AH-NaCl_07_OC-11.raw.PG.Quantity	[2] 20250407_NH_CC-AH-NaCl_08_OC-12.raw.PG.Quantity	[3] 20250407_NH_CC-AH-NaCl_09_OC-13.raw.PG.Quantity	[4] 20250407_NH_CC-AH-NaCl_10_OC-14.raw.PG.Quantity	[5] 20250407_NH_CC-AH-NaCl_12_AC-11.raw.PG.Quantity	[6] 20250407_NH_CC-AH-NaCl_13_AC-12.raw.PG.Quantity	[7] 20250407_NH_CC-AH-NaCl_14_AC-13.raw.PG.Quantity	[8] 20250407_NH_CC-AH-NaCl_15_AC-14.raw.PG.Quantity	[9] 20250407_NH_CC-AH-NaCl_17_AN-11.raw.PG.Quantity	[10] 20250407_NH_CC-AH-NaCl_18_AN-12.raw.PG.Quantity	[11] 20250407_NH_CC-AH-NaCl_19_AN-13.raw.PG.Quantity	[12] 20250407_NH_CC-AH-NaCl_20_AN-14.raw.PG.Quantity	[13] 20250407_NH_CC-AH-NaCl_22_AM-11.raw.PG.Quantity	[14] 20250407_NH_CC-AH-NaCl_23_AM-12.raw.PG.Quantity	[15] 20250407_NH_CC-AH-NaCl_24_AM-13.raw.PG.Quantity	[16] 20250407_NH_CC-AH-NaCl_25_AM-14.raw.PG.Quantity	[1] 20250407_NH_CC-AH-NaCl_07_OC-11.raw.PG.MS2Quantity	[2] 20250407_NH_CC-AH-NaCl_08_OC-12.raw.PG.MS2Quantity	[3] 20250407_NH_CC-AH-NaCl_09_OC-13.raw.PG.MS2Quantity	[4] 20250407_NH_CC-AH-NaCl_10_OC-14.raw.PG.MS2Quantity
AT1G12470.1	AT1G12470.1	#NUM!	zinc ion binding protein		Chr1	4251359-4257201	FORWARD	988	201606	#NUM!	#NUM!	#NUM!	34.5495	0	0	0	0	1	1	1	0	1	0	0	0	0	1	0	1	#NUM!	#NUM!	#NUM!	#NUM!	310.047	728.91	208.689	#NUM!	123.652	#NUM!	#NUM!	#NUM!	#NUM!	622.483	#NUM!	112.256	#NUM!	#NUM!	#NUM!	#NUM!
AT4G36850.1;AT4G36850.2;AT4G36850.3;AT4G36850.4	AT4G36850.1;AT4G36850.2;AT4G36850.3;AT4G36850.4	#NUM!	PQ-loop repeat family protein / transmembrane family protein		Chr4	17353415-17355822;17353564-17355822;17353871-17355822;17353871-17355822	REVERSE	392;376;310;310	201606	#NUM!	#NUM!	#NUM!	34.0808	0	0	0	0	1	1	1	0	1	1	1	0	0	1	0	1	#NUM!	#NUM!	#NUM!	#NUM!	95.5877	290.887	364.825	#NUM!	50.5314	121.443	80.3335	#NUM!	#NUM!	198.805	#NUM!	112.357	#NUM!	#NUM!	#NUM!	#NUM!
AT1G45474.1;AT1G45474.2	AT1G45474.1;AT1G45474.2	#NUM!	photosystem I light harvesting complex protein 5		Chr1	17179353-17180439	FORWARD	256	201606	#NUM!	#NUM!	#NUM!	35.4221	0	0	0	0	1	2	2	2	1	1	2	0	2	2	1	2	#NUM!	#NUM!	#NUM!	#NUM!	244.031	164.551	101.182	345.342	32.4438	1.30228	329.259	#NUM!	144.824	4.27441	318.964	258.785	#NUM!	#NUM!	#NUM!	#NUM!
AT5G56760.1	AT5G56760.1	#NUM!	serine acetyltransferase 1%3B1		Chr5	22961498-22962582	REVERSE	312	201606	#NUM!	#NUM!	#NUM!	33.4906	0	0	0	0	1	0	0	1	0	0	1	0	1	1	0	0	#NUM!	#NUM!	#NUM!	#NUM!	204.001	#NUM!	#NUM!	592.375	#NUM!	#NUM!	126.433	#NUM!	141.686	127.708	#NUM!	#NUM!	#NUM!	#NUM!	#NUM!	#NUM!
AT5G05730.1;AT5G05730.2	AT5G05730.1;AT5G05730.2	#NUM!	anthranilate synthase alpha subunit 1		Chr5	1719740-1722811	REVERSE	595;624	201606	#NUM!	#NUM!	#NUM!	42.2366	0	0	0	0	1	0	1	0	0	0	0	0	1	1	0	0	#NUM!	#NUM!	#NUM!	#NUM!	394.125	#NUM!	398.446	#NUM!	#NUM!	#NUM!	#NUM!	#NUM!	330.552	241.389	#NUM!	#NUM!	#NUM!	#NUM!	#NUM!	#NUM!
AT5G64120.1	AT5G64120.1	#NUM!	Peroxidase superfamily protein		Chr5	25659551-25660946	REVERSE	328	201606	#NUM!	#NUM!	#NUM!	38.8409	5	5	6	6	6	6	5	6	6	6	6	5	6	6	5	5	27988.2	21190.6	16628.6	14503.9	34400.2	53615.8	39798.3	33397.5	9581.73	14229.2	13121.9	20857.2	23679.3	39813.4	31090.2	40833.5	27988.2	21190.6	16628.6	14503.9
AT5G50920.1	AT5G50920.1	#NUM!	CLPC homologue 1		Chr5	20715710-20719800	REVERSE	929	201606	#NUM!	#NUM!	#NUM!	48.9179	8	8	9	7	9	8	9	9	9	9	9	9	8	9	9	9	9574.77	7446.59	10749.6	13704.1	17581.4	16095.6	19648.5	19326.1	10979.9	9798	8457.25	7294.7	15575.6	12960.7	15682.6	18967.9	9574.77	7446.59	10749.6	13704.1
AT1G08360.1	AT1G08360.1	#NUM!	Ribosomal protein L1p/L10e family		Chr1	2636231-2637694	FORWARD	216	201606	#NUM!	#NUM!	#NUM!	49.1194	5	5	5	4	5	5	5	4	5	5	5	4	5	5	5	3	6738.31	4609.69	6048.82	9986.11	4799.87	7977.09	11345	14173.5	11094.5	6764.26	10833.9	6931.07	8543.81	12000.6	14707.7	11960.7	6738.31	4609.69	6048.82	9986.11
AT2G14170.1;AT2G14170.2	AT2G14170.1;AT2G14170.2	#NUM!	aldehyde dehydrogenase 6B2		Chr2	5977727-5981899;5977727-5981489	REVERSE	607;498	201606	#NUM!	#NUM!	#NUM!	49.4399	4	4	4	3	4	4	4	4	4	4	4	4	4	4	4	4	2426.22	2643.2	2582.01	2579.32	5029.19	4243.78	5621.28	3334.79	3325.94	3478.49	5285.29	2094.82	4246.89	3571.08	2089.14	4299.28	2426.22	2643.2	2582.01	2579.32
AT3G10720.2	AT3G10720.2	#NUM!	Plant invertase/pectin methylesterase inhibitor superfamily		Chr3	3354639-3357581	REVERSE	619	201606	#NUM!	#NUM!	#NUM!	35.1232	1	1	1	1	1	1	1	1	1	1	1	1	1	1	1	1	1654.13	2512.34	2199.75	3930.72	3511.76	3860.86	4388.61	5904.03	3334.14	3450.24	4526.01	3185	5098.81	8125.86	6057.99	4095.6	1654.13	2512.34	2199.75	3930.72
AT2G37400.1;AT3G53560.1;AT3G53560.2	AT2G37400.1;AT3G53560.1;AT3G53560.2	#NUM!	Tetratricopeptide repeat (TPR)-like superfamily protein		Chr2;Chr3;Chr3	15696365-15697366;19859954-19860976;19859954-19861120	REVERSE	333;340;388	201606	#NUM!	#NUM!	#NUM!	40.2688	1	1	1	1	1	1	1	1	1	1	1	1	1	1	1	1	1753.41	2064.77	4302.82	2125.95	4363.1	1302.01	3525.96	6100.87	777.445	1261.3	1159.19	2528.84	3649.86	2704.79	4845.59	2945.09	1753.41	2064.77	4302.82	2125.95
AT5G47770.1	AT5G47770.1	#NUM!	farnesyl diphosphate synthase 1		Chr5	19345297-19347415	FORWARD	384	201606	#NUM!	#NUM!	#NUM!	46.1638	2	2	2	1	2	1	2	2	2	2	2	2	2	2	2	2	2076.13	2132.95	1369.69	1984.06	4962.57	2509.49	1308.49	4001.34	938.691	2106.2	3336.13	2449.96	3881.36	4318.62	3744.72	1245.76	2076.13	2132.95	1369.69	1984.06
AT1G72250.1;AT1G72250.2;AT1G72250.3;AT1G72250.4	AT1G72250.1;AT1G72250.2;AT1G72250.3;AT1G72250.4	#NUM!	Di-glucose binding protein with Kinesin motor domain-containing protein		Chr1	27192902-27198118	FORWARD	1195;1204;1216;1215	201606	#NUM!	#NUM!	#NUM!	42.5757	1	1	1	1	1	1	1	1	1	1	1	1	1	1	1	1	8134.2	907.809	1114.59	2627.98	1828.36	7194.59	10249.9	3490.44	3108.21	447.503	5071.56	672.285	4187.14	5651.03	1889.2	5702.15	8134.2	907.809	1114.59	2627.98
AT1G17370.1;AT1G17370.2;AT3G14100.1	AT1G17370.1;AT1G17370.2;AT3G14100.1	#NUM!	oligouridylate binding protein 1B;oligouridylate binding protein 1B;RNA-binding (RRM/RBD/RNP motifs) family protein		Chr1;Chr1;Chr3	5951842-5954825;5951842-5954825;4673027-4675950	REVERSE;REVERSE;FORWARD	419;416;427	201606	#NUM!	#NUM!	#NUM!	52.1777	3	2	4	3	4	4	4	4	4	3	4	4	4	4	4	4	1974.95	1893.46	1784.98	1348.88	4231.79	4276.48	4531.3	2922.49	2173.69	1621.79	3114.27	2738.18	2848.9	3463.99	2934.25	3140.36	1974.95	1893.46	1784.98	1348.88
AT2G23420.1;AT2G23420.2;AT4G36940.1	AT2G23420.1;AT2G23420.2;AT4G36940.1	#NUM!	nicotinate phosphoribosyltransferase 2;nicotinate phosphoribosyltransferase 2;nicotinate phosphoribosyltransferase 1		Chr2;Chr2;Chr4	9971819-9974909;9971819-9974792;17416938-17419883	FORWARD	557;544;559	201606	#NUM!	#NUM!	#NUM!	42.7916	1	1	1	1	1	1	1	1	1	1	1	1	1	1	1	1	1727.86	1151.95	2758.38	1733.32	3671.18	3136.72	2779.93	4334.96	2603.77	2035.42	2627.68	1973.39	1445.17	3652.21	4303.27	3612.99	1727.86	1151.95	2758.38	1733.32
AT2G07050.1	AT2G07050.1	#NUM!	cycloartenol synthase 1		Chr2	2924629-2930295	FORWARD	759	201606	#NUM!	#NUM!	#NUM!	47.472	1	1	1	2	2	2	2	1	2	2	2	2	2	2	2	2	1442.91	1283.41	1951.83	4277.56	4001.86	5962.28	3229.52	2142.11	3757.96	779.64	1966.9	2217.07	3520.34	3109.95	1511.67	2746.42	1442.91	1283.41	1951.83	4277.56
AT5G50000.1;AT5G50000.2	AT5G50000.1;AT5G50000.2	#NUM!	Protein kinase superfamily protein		Chr5	20342838-20345033;20343203-20345033	REVERSE	385;329	201606	#NUM!	#NUM!	#NUM!	46.4128	2	2	2	2	2	2	2	2	2	2	1	2	1	2	2	2	206.25	1799.01	2009.17	1527.35	3898.55	3666.42	3202.81	1614.03	1095.81	1306.24	3506.76	3189.59	492.048	3908.22	2740.6	2576.67	206.25	1799.01	2009.17	1527.35
AT4G29010.1	AT4G29010.1	#NUM!	Enoyl-CoA hydratase/isomerase family		Chr4	14297312-14302016	REVERSE	721	201606	#NUM!	#NUM!	#NUM!	47.6544	5	5	4	6	6	7	6	7	7	7	7	5	7	6	7	7	1212.86	1222.03	2280.96	2035.36	3467.34	3326.57	2660.32	3180.05	1555.29	3274.5	2328.58	2381.53	3723.84	2595.05	3148.53	2986.75	1212.86	1222.03	2280.96	2035.36
AT4G34110.1	AT4G34110.1	#NUM!	poly(A) binding protein 2		Chr4	16336732-16339892	FORWARD	629	201606	#NUM!	#NUM!	#NUM!	51.9227	9	8	7	7	7	9	9	9	8	8	7	6	9	9	8	8	2148.54	1368.18	1237.65	1624.94	2190.45	2835.56	3043.72	2666.82	1927.3	1754.64	2912.94	2239.62	2013.43	2957.42	3017.73	2282.98	2148.54	1368.18	1237.65	1624.94
AT5G54770.1	AT5G54770.1	#NUM!	thiazole biosynthetic enzyme%2C chloroplast (ARA6) (THI1) (THI4)		Chr5	22246634-22247891	FORWARD	349	201606	#NUM!	#NUM!	#NUM!	51.2471	3	4	5	3	6	6	6	6	6	6	6	5	6	6	6	6	1313.96	1224.29	1527.47	1756.12	3228.64	4697.06	3281.99	6183.5	2258.74	1991.11	2205.98	1175.96	2425.17	3766.31	3342.03	3963.64	1313.96	1224.29	1527.47	1756.12
AT3G51840.1	AT3G51840.1	#NUM!	acyl-CoA oxidase 4		Chr3	19225653-19229008	REVERSE	436	201606	#NUM!	#NUM!	#NUM!	53.6618	5	4	6	4	6	5	6	6	6	6	6	6	6	6	6	6	1843.88	936.669	1124.63	1520.55	2234.89	2079.69	1757.03	2429.43	1856.12	1451.43	2173.47	1866.03	1860.5	1626.3	2118.66	2141.37	1843.88	936.669	1124.63	1520.55
AT1G06650.1;AT1G06650.2	AT1G06650.1;AT1G06650.2	#NUM!	2-oxoglutarate (2OG) and Fe(II)-dependent oxygenase superfamily protein		Chr1	2035909-2037047;2035909-2037186	FORWARD	314;369	201606	#NUM!	#NUM!	#NUM!	47.576	1	2	2	1	2	2	2	2	2	1	2	2	2	1	2	2	1090.05	1364.31	1188.92	1469.85	1204.12	2424.88	2420.79	2615.62	1510.59	1922.42	1185.28	1762.93	1682.64	1734.83	2351.29	3065.46	1090.05	1364.31	1188.92	1469.85
AT1G30720.1	AT1G30720.1	#NUM!	FAD-binding Berberine family protein		Chr1	10898197-10899780	FORWARD	527	201606	#NUM!	#NUM!	#NUM!	48.8911	3	4	5	5	7	8	7	6	8	8	7	6	6	7	8	7	1756.09	748.871	1251.56	1285.63	3339.65	5382.42	5789.63	4757.31	1808.19	2170.12	1833.44	1461.05	2939.95	2575.72	3506.09	3415.63	1756.09	748.871	1251.56	1285.63
AT3G55260.1	AT3G55260.1	#NUM!	beta-hexosaminidase 1		Chr3	20489317-20492858	FORWARD	541	201606	#NUM!	#NUM!	#NUM!	46.2676	4	4	4	4	4	4	4	4	4	4	4	4	4	4	4	4	1464.63	1030.76	2205.72	1016.98	1869.14	1964.26	2402.71	2196.03	2226.3	1520.25	1660.82	1327.34	1562.96	2434.38	2114.31	2025.84	1464.63	1030.76	2205.72	1016.98
AT5G13630.1	AT5G13630.1	#NUM!	magnesium-chelatase subunit chlH%2C chloroplast%2C putative / Mg-protoporphyrin IX chelatase%2C putative (CHLH)		Chr5	4387567-4392082	REVERSE	1381	201606	#NUM!	#NUM!	#NUM!	50.7823	6	4	4	4	7	7	7	7	7	7	5	6	7	7	6	7	964.395	1266.64	580.296	1426.65	1505.06	4017.4	3099.01	1544.23	1828.55	1186.35	1948.02	923.724	2138.35	1517.47	2471.14	1431.91	964.395	1266.64	580.296	1426.65
AT5G36160.1	AT5G36160.1	#NUM!	Tyrosine transaminase family protein		Chr5	14233261-14235129	REVERSE	420	201606	#NUM!	#NUM!	#NUM!	40.2543	1	1	1	1	1	1	1	1	1	1	1	1	1	1	1	1	805.22	1267.47	427.251	1206.75	716.896	2554.52	1954.41	3567.93	1110.07	431.122	1394.93	601.411	2214.1	1932.23	879.981	1323.72	805.22	1267.47	427.251	1206.75
AT5G43780.1	AT5G43780.1	#NUM!	Pseudouridine synthase/archaeosine transglycosylase-like family protein		Chr5	17589631-17591480	REVERSE	469	201606	#NUM!	#NUM!	#NUM!	43.5821	1	1	1	1	1	1	1	1	1	1	1	1	1	1	1	1	871.134	1028.74	515.812	1816.02	2381.95	3105.63	3460.87	5145.38	717.08	1247	2272.79	1080.76	2165.25	1592.11	2719.1	1063.9	871.134	1028.74	515.812	1816.02
AT4G29830.1	AT4G29830.1	#NUM!	Transducin/WD40 repeat-like superfamily protein		Chr4	14597728-14599157	FORWARD	321	201606	#NUM!	#NUM!	#NUM!	55.1249	1	1	1	1	1	1	1	1	1	1	1	1	1	1	1	1	1374.89	1077.46	711.969	773.741	2173.7	970.907	2308.46	2076.11	1513.58	1262.54	691.061	974.835	378.676	1982.95	1173.68	1619.2	1374.89	1077.46	711.969	773.741
AT5G14260.1;AT5G14260.2;AT5G14260.3;AT5G14260.4	AT5G14260.1;AT5G14260.2;AT5G14260.3;AT5G14260.4	#NUM!	Rubisco methyltransferase family protein		Chr5	4601139-4603873;4601139-4603873;4601139-4603873;4601139-4603356	FORWARD	514;514;514;429	201606	#NUM!	#NUM!	#NUM!	30.5142	2	2	1	1	2	2	2	2	2	2	1	1	2	2	1	2	1257.72	813.678	995.563	432.493	2169.1	1590.04	1880.03	2002.92	1075.83	1208.48	927.075	1299.92	918.476	1420.31	1346.4	1616.22	1257.72	813.678	995.563	432.493
AT1G75280.1	AT1G75280.1	#NUM!	NmrA-like negative transcriptional regulator family protein		Chr1	28252030-28253355	FORWARD	310	201606	#NUM!	#NUM!	#NUM!	38.0806	2	1	2	2	2	2	2	2	2	2	1	1	2	2	1	2	1012.14	693.505	662.426	1707.4	1774.9	950.029	1606.77	1479.98	968.782	1470.03	1030.48	1296.81	1833.12	1839.89	1712.53	1311.23	1012.14	693.505	662.426	1707.4
AT1G71040.1	AT1G71040.1	#NUM!	Cupredoxin superfamily protein		Chr1	26797201-26800224	REVERSE	581	201606	#NUM!	#NUM!	#NUM!	52.1487	1	1	1	1	1	1	1	1	1	1	1	1	1	1	1	1	943.361	691.756	722.336	946.029	1385.91	1743.85	1769.15	1631.41	825.342	1211.24	1588.23	1131.75	997.982	1743.09	2052.9	1158.77	943.361	691.756	722.336	946.029
AT4G04340.1;AT4G04340.2;AT4G04340.3	AT4G04340.1;AT4G04340.2;AT4G04340.3	#NUM!	ERD (early-responsive to dehydration stress) family protein		Chr4	2123235-2126624	FORWARD	772	201606	#NUM!	#NUM!	#NUM!	44.382	1	1	1	1	2	2	2	2	2	2	2	2	2	2	2	2	431.261	619.055	1113.79	965.098	1508.14	1183.19	1456.88	1988.35	1175.86	817.605	978.578	1342.96	1586.5	1649.63	2684.37	1846.68	431.261	619.055	1113.79	965.098
AT3G51550.1	AT3G51550.1	#NUM!	Malectin/receptor-like protein kinase family protein		Chr3	19117877-19120564	REVERSE	895	201606	#NUM!	#NUM!	#NUM!	45.6175	3	3	3	3	4	4	4	4	4	4	4	2	4	4	4	3	730.026	561.948	627.436	889.936	1759.24	2379.55	2244.96	2583.08	985.374	480.831	1119.45	930.998	1100.34	1326.44	1040.21	1286.36	730.026	561.948	627.436	889.936
AT2G40590.1	AT2G40590.1	#NUM!	Ribosomal protein S26e family protein		Chr2	16945215-16946345	REVERSE	131	201606	#NUM!	#NUM!	#NUM!	42.229	1	1	1	1	1	1	1	1	1	1	1	1	1	1	1	1	360.38	575.868	837.659	707.5	589.71	1001.99	1006.86	2656.22	1776.34	578.438	93.57	629.328	1111.75	2199.75	1793.45	1509.79	360.38	575.868	837.659	707.5
AT1G80490.1;AT1G80490.2;AT1G80490.3	AT1G80490.1;AT1G80490.2;AT1G80490.3	#NUM!	TOPLESS-related 1		Chr1	30261094-30266446	REVERSE	1119;1120;1120	201606	#NUM!	#NUM!	#NUM!	49.9394	2	4	4	3	5	5	4	4	5	5	4	3	4	3	5	4	697.404	537.932	840.172	530.333	1467.59	991.137	1110.88	1499.51	749.324	822.072	1115.76	529.777	423.862	1435.16	1175.58	820.428	697.404	537.932	840.172	530.333
AT3G62150.1;AT3G62150.2;AT3G62150.3	AT3G62150.1;AT3G62150.2;AT3G62150.3	#NUM!	P-glycoprotein 21		Chr3	23008755-23013579	REVERSE	1296	201606	#NUM!	#NUM!	#NUM!	51.1327	2	1	2	1	6	5	4	4	4	5	4	3	3	4	4	2	570.087	881.719	643.514	391.509	1120.81	1552.36	2292.89	1679.74	575.435	762.307	1282.14	894.045	1264.23	1274.09	1348.06	341.654	570.087	881.719	643.514	391.509
AT2G37130.1;AT2G37130.2	AT2G37130.1;AT2G37130.2	#NUM!	Peroxidase superfamily protein		Chr2	15598225-15600004;15598225-15599734	REVERSE	327;296	201606	#NUM!	#NUM!	#NUM!	35.9044	1	2	2	1	2	2	2	2	2	2	2	2	2	2	2	2	641.469	621.213	569.589	588.384	1091.67	2080.96	2099.54	3846.69	661.646	895.861	612.373	694.888	1423.12	637.42	1330.01	370.429	641.469	621.213	569.589	588.384
AT3G04010.1	AT3G04010.1	#NUM!	O-Glycosyl hydrolases family 17 protein		Chr3	1036879-1039263	REVERSE	491	201606	#NUM!	#NUM!	#NUM!	43.2721	1	1	1	1	1	1	1	1	1	1	1	0	1	1	1	1	694.351	1075.1	374.618	343.726	887.846	911.856	1254.56	1698.01	1474.29	823.226	1590.77	#NUM!	1212.03	1284.82	1384.86	1735.68	694.351	1075.1	374.618	343.726
AT2G35840.1;AT2G35840.2;AT2G35840.3;AT2G35840.4	AT2G35840.1;AT2G35840.2;AT2G35840.3;AT2G35840.4	#NUM!	Sucrose-6F-phosphate phosphohydrolase family protein		Chr2	15053952-15055776	FORWARD	422	201606	#NUM!	#NUM!	#NUM!	42.987	2	2	3	1	3	3	3	3	3	2	3	2	3	3	2	3	481.493	462.288	558.534	1184.82	921.962	647.688	999.454	905.311	846.195	385.248	513.897	929.624	559.766	1132.97	974.633	858.485	481.493	462.288	558.534	1184.82
AT2G26740.1;AT2G26750.1;AT3G05600.1;AT3G05600.2	AT2G26740.1;AT2G26750.1;AT3G05600.1;AT3G05600.2	#NUM!	soluble epoxide hydrolase;alpha/beta-Hydrolases superfamily protein;alpha/beta-Hydrolases superfamily protein;alpha/beta-Hydrolases superfamily protein		Chr2;Chr2;Chr3;Chr3	11393148-11394257;11395971-11397085;1623485-1624704;1623816-1624704	REVERSE	321;320;331;243	201606	#NUM!	#NUM!	#NUM!	47.3269	1	1	1	1	1	1	1	1	1	1	1	1	1	1	1	1	429.532	460.693	479.622	632.844	440.868	866.493	612.912	899.788	496.785	678.84	611.257	787.922	744.56	1010.81	876.64	963.071	429.532	460.693	479.622	632.844
AT4G24270.1;AT4G24270.2;AT4G24270.3;AT4G24270.4	AT4G24270.1;AT4G24270.2;AT4G24270.3;AT4G24270.4	#NUM!	EMBRYO DEFECTIVE 140		Chr4	12581765-12587293;12581765-12587293;12582534-12587293;12582534-12587293	REVERSE	816;817;710;710	201606	#NUM!	#NUM!	#NUM!	40.6044	1	1	1	1	1	1	1	1	1	1	1	1	1	1	1	1	210.356	526.492	717.877	390.387	1224.46	1181.29	617.314	1461.06	722.173	568.616	486.336	387.932	374.47	956.638	1098.64	546.849	210.356	526.492	717.877	390.387
AT5G07830.1	AT5G07830.1	#NUM!	glucuronidase 2		Chr5	2504168-2506567	FORWARD	543	201606	#NUM!	#NUM!	#NUM!	41.2928	2	3	3	3	3	3	2	3	3	3	2	3	2	2	3	1	340.283	340.615	293.533	340.698	667.663	780.585	737.359	300.477	497.536	249.419	350.699	391.058	761.464	609.225	539.983	436.173	340.283	340.615	293.533	340.698
AT5G67630.1	AT5G67630.1	#NUM!	P-loop containing nucleoside triphosphate hydrolases superfamily protein		Chr5	26967535-26969306	REVERSE	469	201606	#NUM!	#NUM!	#NUM!	39.4185	2	3	2	1	3	3	3	3	2	2	3	3	2	2	3	3	334.248	151.243	565.123	346.004	495.827	844.26	707.433	443.309	379.273	377.961	327.238	424.764	162.473	599.982	606.332	1144.23	334.248	151.243	565.123	346.004
AT5G01410.1;AT5G01410.2	AT5G01410.1;AT5G01410.2	#NUM!	Aldolase-type TIM barrel family protein		Chr5	172576-173505	REVERSE	309	201606	#NUM!	#NUM!	#NUM!	50.4473	1	2	2	1	2	2	2	1	2	2	2	0	2	1	2	2	1099.71	42.554	176.911	433.357	1017.17	748.457	288.553	601.611	240.629	224.429	406.405	#NUM!	475.356	353.114	461.321	510.556	1099.71	42.554	176.911	433.357
AT1G20960.1;AT1G20960.2	AT1G20960.1;AT1G20960.2	#NUM!	U5 small nuclear ribonucleoprotein helicase		Chr1	7302591-7309914	REVERSE	2171	201606	#NUM!	#NUM!	#NUM!	52.7725	2	2	2	2	3	4	3	4	4	4	4	4	2	3	3	3	366.488	219.85	198.092	102.682	436.611	330.85	385.329	489.321	160.693	289.807	274.045	341.568	277.824	331.108	591.417	315.11	366.488	219.85	198.092	102.682
AT3G12580.1	AT3G12580.1	#NUM!	heat shock protein 70		Chr3	3991487-3993689	REVERSE	650	201606	#NUM!	#NUM!	#NUM!	51.3793	4	3	2	2	4	4	3	4	4	4	4	0	4	4	4	4	200.993	50.0114	48.4861	41.7479	43.4609	106.621	76.6376	265.911	96.4376	45.3581	68.7106	#NUM!	68.7533	145.99	104.678	112.837	200.993	50.0114	48.4861	41.7479
[truncated: 21 more columns]

## Sheet: all 3 set 1
PG.ProteinGroups	PG.ProteinAccessions	PG.Genes	PG.ProteinDescriptions	PG.UniProtIds	PG.Chromosome	PG.Locus	PG.Direction	PG.Length	PG.Date	PG.CellularComponent	PG.BiologicalProcess	PG.MolecularFunction	PG.Cscore	[1] 20250407_NH_CC-AH-NaCl_07_OC-11.raw.PG.NrOfPrecursorsUsedForQuantification	[2] 20250407_NH_CC-AH-NaCl_08_OC-12.raw.PG.NrOfPrecursorsUsedForQuantification	[3] 20250407_NH_CC-AH-NaCl_09_OC-13.raw.PG.NrOfPrecursorsUsedForQuantification	[4] 20250407_NH_CC-AH-NaCl_10_OC-14.raw.PG.NrOfPrecursorsUsedForQuantification	[5] 20250407_NH_CC-AH-NaCl_12_AC-11.raw.PG.NrOfPrecursorsUsedForQuantification	[6] 20250407_NH_CC-AH-NaCl_13_AC-12.raw.PG.NrOfPrecursorsUsedForQuantification	[7] 20250407_NH_CC-AH-NaCl_14_AC-13.raw.PG.NrOfPrecursorsUsedForQuantification	[8] 20250407_NH_CC-AH-NaCl_15_AC-14.raw.PG.NrOfPrecursorsUsedForQuantification	[9] 20250407_NH_CC-AH-NaCl_17_AN-11.raw.PG.NrOfPrecursorsUsedForQuantification	[10] 20250407_NH_CC-AH-NaCl_18_AN-12.raw.PG.NrOfPrecursorsUsedForQuantification	[11] 20250407_NH_CC-AH-NaCl_19_AN-13.raw.PG.NrOfPrecursorsUsedForQuantification	[12] 20250407_NH_CC-AH-NaCl_20_AN-14.raw.PG.NrOfPrecursorsUsedForQuantification	[13] 20250407_NH_CC-AH-NaCl_22_AM-11.raw.PG.NrOfPrecursorsUsedForQuantification	[14] 20250407_NH_CC-AH-NaCl_23_AM-12.raw.PG.NrOfPrecursorsUsedForQuantification	[15] 20250407_NH_CC-AH-NaCl_24_AM-13.raw.PG.NrOfPrecursorsUsedForQuantification	[16] 20250407_NH_CC-AH-NaCl_25_AM-14.raw.PG.NrOfPrecursorsUsedForQuantification	[1] 20250407_NH_CC-AH-NaCl_07_OC-11.raw.PG.Quantity	[2] 20250407_NH_CC-AH-NaCl_08_OC-12.raw.PG.Quantity	[3] 20250407_NH_CC-AH-NaCl_09_OC-13.raw.PG.Quantity	[4] 20250407_NH_CC-AH-NaCl_10_OC-14.raw.PG.Quantity	[5] 20250407_NH_CC-AH-NaCl_12_AC-11.raw.PG.Quantity	[6] 20250407_NH_CC-AH-NaCl_13_AC-12.raw.PG.Quantity	[7] 20250407_NH_CC-AH-NaCl_14_AC-13.raw.PG.Quantity	[8] 20250407_NH_CC-AH-NaCl_15_AC-14.raw.PG.Quantity	[9] 20250407_NH_CC-AH-NaCl_17_AN-11.raw.PG.Quantity	[10] 20250407_NH_CC-AH-NaCl_18_AN-12.raw.PG.Quantity	[11] 20250407_NH_CC-AH-NaCl_19_AN-13.raw.PG.Quantity	[12] 20250407_NH_CC-AH-NaCl_20_AN-14.raw.PG.Quantity	[13] 20250407_NH_CC-AH-NaCl_22_AM-11.raw.PG.Quantity	[14] 20250407_NH_CC-AH-NaCl_23_AM-12.raw.PG.Quantity	[15] 20250407_NH_CC-AH-NaCl_24_AM-13.raw.PG.Quantity	[16] 20250407_NH_CC-AH-NaCl_25_AM-14.raw.PG.Quantity	[1] 20250407_NH_CC-AH-NaCl_07_OC-11.raw.PG.MS2Quantity	[2] 20250407_NH_CC-AH-NaCl_08_OC-12.raw.PG.MS2Quantity	[3] 20250407_NH_CC-AH-NaCl_09_OC-13.raw.PG.MS2Quantity	[4] 20250407_NH_CC-AH-NaCl_10_OC-14.raw.PG.MS2Quantity
AT3G30390.1;AT3G30390.2;AT3G30390.3	AT3G30390.1;AT3G30390.2;AT3G30390.3	#NUM!	Transmembrane amino acid transporter family protein		Chr3	11977112-11978827	REVERSE	460	201606	#NUM!	#NUM!	#NUM!	41.6422	0	0	0	0	2	2	2	2	2	1	2	0	2	2	2	2	#NUM!	#NUM!	#NUM!	#NUM!	428.91	289.351	226.086	388.766	162.234	304.327	553.321	#NUM!	92.1157	108.862	96.1296	117.348	#NUM!	#NUM!	#NUM!	#NUM!
AT1G80440.1	AT1G80440.1	#NUM!	Galactose oxidase/kelch repeat superfamily protein		Chr1	30241763-30242827	FORWARD	354	201606	#NUM!	#NUM!	#NUM!	40.9866	0	0	0	0	0	1	1	0	1	1	1	0	1	0	1	1	#NUM!	#NUM!	#NUM!	#NUM!	#NUM!	206.068	379.088	#NUM!	409.512	380.816	172.033	#NUM!	129.816	#NUM!	409.011	128.754	#NUM!	#NUM!	#NUM!	#NUM!
AT2G32530.1;AT2G32540.1;AT2G32610.1;AT2G32620.1;AT2G32620.2;AT2G32620.3;AT2G32620.4	AT2G32530.1;AT2G32540.1;AT2G32610.1;AT2G32620.1;AT2G32620.2;AT2G32620.3;AT2G32620.4	#NUM!	cellulose synthase-like B3;cellulose synthase-like B4;cellulose synthase-like B1;cellulose synthase-like B;cellulose synthase-like B;cellulose synthase-like B;cellulose synthase-like B		Chr2	13809283-13813487;13814686-13818289;13836234-13839513;13840744-13844324;13840744-13843767;13840744-13844020;13841233-13844324	FORWARD	755;755;757;757;545;608;661	201606	#NUM!	#NUM!	#NUM!	36.9236	0	0	0	0	1	1	1	0	1	1	1	0	1	1	1	1	#NUM!	#NUM!	#NUM!	#NUM!	144.141	298.066	688.278	#NUM!	338.894	447.642	511.761	#NUM!	145.151	903.879	492.698	140.234	#NUM!	#NUM!	#NUM!	#NUM!
AT5G15860.1	AT5G15860.1	#NUM!	prenylcysteine methylesterase		Chr5	5178676-5181263	REVERSE	427	201606	#NUM!	#NUM!	#NUM!	36.1692	0	0	0	0	1	1	1	1	1	1	1	0	1	1	1	1	#NUM!	#NUM!	#NUM!	#NUM!	169.608	341.654	130.861	218.814	397.01	463.932	576.115	#NUM!	105.915	368.937	198.895	159.06	#NUM!	#NUM!	#NUM!	#NUM!
AT3G11820.1;AT3G11820.2	AT3G11820.1;AT3G11820.2	#NUM!	syntaxin of plants 121		Chr3	3729540-3730868;3729540-3730775	REVERSE	346;315	201606	#NUM!	#NUM!	#NUM!	39.4038	0	0	0	0	2	1	0	1	1	2	2	0	0	1	2	2	#NUM!	#NUM!	#NUM!	#NUM!	184.104	106.913	#NUM!	124.881	344.647	192.367	368.276	#NUM!	#NUM!	102.27	146.955	181.09	#NUM!	#NUM!	#NUM!	#NUM!
AT4G01320.1;AT4G01320.2;AT4G01320.3	AT4G01320.1;AT4G01320.2;AT4G01320.3	#NUM!	Peptidase family M48 family protein		Chr4	545905-549002;546636-549002;546636-549002	FORWARD	424;412;412	201606	#NUM!	#NUM!	#NUM!	42.5071	0	0	0	0	2	2	2	1	2	2	2	0	1	1	2	2	#NUM!	#NUM!	#NUM!	#NUM!	243.179	224.432	248.463	279.374	182.386	177.837	396.396	#NUM!	158.649	369.386	350.821	185.833	#NUM!	#NUM!	#NUM!	#NUM!
AT1G25560.1	AT1G25560.1	#NUM!	AP2/B3 transcription factor family protein		Chr1	8981891-8982976	REVERSE	361	201606	#NUM!	#NUM!	#NUM!	59.2527	0	0	0	0	1	2	2	2	2	0	1	0	0	1	1	1	#NUM!	#NUM!	#NUM!	#NUM!	210.172	527.725	470.902	380.272	352.491	#NUM!	477.007	#NUM!	#NUM!	178.924	226.646	217.667	#NUM!	#NUM!	#NUM!	#NUM!
AT3G59770.1;AT3G59770.2;AT3G59770.3;AT3G59770.4	AT3G59770.1;AT3G59770.2;AT3G59770.3;AT3G59770.4	#NUM!	sacI homology domain-containing protein / WW domain-containing protein		Chr3	22079281-22085674;22079281-22084785;22079281-22085674;22079281-22084943	REVERSE	1630;1405;1646;1427	201606	#NUM!	#NUM!	#NUM!	36.4596	0	0	0	0	1	1	1	1	1	1	0	0	0	1	1	1	#NUM!	#NUM!	#NUM!	#NUM!	290.316	230.388	398.075	164.752	229.148	134.268	#NUM!	#NUM!	#NUM!	174.229	226.316	221.802	#NUM!	#NUM!	#NUM!	#NUM!
AT5G42950.1	AT5G42950.1	#NUM!	GYF domain-containing protein		Chr5	17224436-17231044	FORWARD	1714	201606	#NUM!	#NUM!	#NUM!	40.5226	0	0	0	0	0	1	1	1	1	0	1	1	1	1	0	1	#NUM!	#NUM!	#NUM!	#NUM!	#NUM!	193.584	134.925	286.81	179.301	#NUM!	151.863	385.152	133.379	199.262	#NUM!	240.694	#NUM!	#NUM!	#NUM!	#NUM!
AT3G03470.1	AT3G03470.1	#NUM!	cytochrome P450%2C family 87%2C subfamily A%2C polypeptide 9		Chr3	824692-826345	REVERSE	511	201606	#NUM!	#NUM!	#NUM!	46.6795	0	0	0	0	2	0	0	1	2	2	2	2	2	2	2	2	#NUM!	#NUM!	#NUM!	#NUM!	255.24	#NUM!	#NUM!	241.732	251.032	168.648	170.627	173.718	439.264	220.769	238.736	240.935	#NUM!	#NUM!	#NUM!	#NUM!
AT3G14840.2	AT3G14840.2	#NUM!	Leucine-rich repeat transmembrane protein kinase		Chr3	4988271-4993891	FORWARD	1020	201606	#NUM!	#NUM!	#NUM!	36.5758	0	0	0	0	0	1	1	0	1	1	1	0	0	0	1	1	#NUM!	#NUM!	#NUM!	#NUM!	#NUM!	714.855	458.292	#NUM!	293.202	301.987	593.638	#NUM!	#NUM!	#NUM!	486.986	242.709	#NUM!	#NUM!	#NUM!	#NUM!
AT1G59820.1	AT1G59820.1	#NUM!	aminophospholipid ATPase 3		Chr1	22011599-22020023	FORWARD	1213	201606	#NUM!	#NUM!	#NUM!	51.3618	0	0	0	0	0	1	1	1	1	1	1	1	1	0	1	1	#NUM!	#NUM!	#NUM!	#NUM!	#NUM!	252.938	166.839	181.228	112.549	267.847	371.535	497.083	83.0667	#NUM!	107.297	257.646	#NUM!	#NUM!	#NUM!	#NUM!
AT4G21800.1;AT4G21800.2	AT4G21800.1;AT4G21800.2	#NUM!	P-loop containing nucleoside triphosphate hydrolases superfamily protein		Chr4	11573289-11574976	FORWARD	379	201606	#NUM!	#NUM!	#NUM!	52.6805	0	0	0	0	1	1	1	1	1	1	0	1	1	1	0	1	#NUM!	#NUM!	#NUM!	#NUM!	293.768	288.409	120.89	646.532	479.659	201.308	#NUM!	119.442	277.945	289.609	#NUM!	267.982	#NUM!	#NUM!	#NUM!	#NUM!
AT5G62560.1	AT5G62560.1	#NUM!	RING/U-box superfamily protein with ARM repeat domain-containing protein		Chr5	25110073-25111752	FORWARD	559	201606	#NUM!	#NUM!	#NUM!	40.1315	0	0	0	0	1	1	1	1	1	0	0	1	1	0	0	1	#NUM!	#NUM!	#NUM!	#NUM!	726.083	123.676	855.805	420.788	543.904	#NUM!	#NUM!	143.939	174.646	#NUM!	#NUM!	273.072	#NUM!	#NUM!	#NUM!	#NUM!
AT3G01370.1	AT3G01370.1	#NUM!	CRM family member 2		Chr3	139033-143477	FORWARD	1011	201606	#NUM!	#NUM!	#NUM!	40.0251	0	0	0	0	2	2	2	2	2	1	1	0	0	1	1	1	#NUM!	#NUM!	#NUM!	#NUM!	836.391	603.573	935.608	301.045	346.773	596.342	265.357	#NUM!	#NUM!	592.119	203.816	281.422	#NUM!	#NUM!	#NUM!	#NUM!
AT4G32410.1	AT4G32410.1	#NUM!	cellulose synthase 1		Chr4	15641009-15646388	REVERSE	1081	201606	#NUM!	#NUM!	#NUM!	50.2509	0	0	0	0	4	3	4	3	2	2	1	1	3	1	4	3	#NUM!	#NUM!	#NUM!	#NUM!	928.933	771.482	1488.8	1024.18	246.433	84.6763	345.965	105.155	272.657	704.639	138.156	301.397	#NUM!	#NUM!	#NUM!	#NUM!
AT4G16890.1;AT4G16890.2;AT4G16890.3;AT4G16890.4;AT4G16890.5;AT4G16940.1;AT4G16940.2;AT4G16940.3;AT4G16940.4;AT4G16940.5;AT4G16940.6;AT4G16950.1;AT4G16950.2;AT4G16950.3;AT4G16950.4;AT4G16950.5;AT4G16950.6;AT4G16960.1	AT4G16890.1;AT4G16890.2;AT4G16890.3;AT4G16890.4;AT4G16890.5;AT4G16940.1;AT4G16940.2;AT4G16940.3;AT4G16940.4;AT4G16940.5;AT4G16940.6;AT4G16950.1;AT4G16950.2;AT4G16950.3;AT4G16950.4;AT4G16950.5;AT4G16950.6;AT4G16960.1	#NUM!	TIR-NBS-LRR class disease resistance protein;TIR-NBS-LRR class disease resistance protein;TIR-NBS-LRR class disease resistance protein;TIR-NBS-LRR class disease resistance protein;TIR-NBS-LRR class disease resistance protein;Disease resistance protein (TIR-NBS-LRR class) family;Disease resistance protein (TIR-NBS-LRR class) family;Disease resistance protein (TIR-NBS-LRR class) family;Disease resi…		Chr4	9500506-9505482;9500506-9505482;9500506-9505455;9500506-9504940;9500506-9505455;9533149-9537510;9532786-9537510;9532786-9537510;9532786-9537510;9532786-9537510;9533149-9537510;9539010-9544340;9539166-9544340;9539166-9544340;9539494-9544340;9539166-9544340;9539010-9544340;9547429-9551007	REVERSE	1437;1213;1361;1058;1428;1147;1244;1244;1157;1244;1234;1449;1404;1440;1374;1350;1359;1001	201606	#NUM!	#NUM!	#NUM!	39.3265	0	0	0	0	1	1	1	1	1	1	1	1	1	1	1	1	#NUM!	#NUM!	#NUM!	#NUM!	203.257	1557.53	304	666.985	405.462	340.397	184.46	185.346	457.531	438.755	612.903	304.979	#NUM!	#NUM!	#NUM!	#NUM!
AT4G36670.1	AT4G36670.1	#NUM!	Major facilitator superfamily protein		Chr4	17287680-17289483	REVERSE	493	201606	#NUM!	#NUM!	#NUM!	42.3302	0	0	0	0	1	2	2	0	2	2	1	1	1	2	0	1	#NUM!	#NUM!	#NUM!	#NUM!	520.452	595.686	580.959	#NUM!	321.238	220.466	161.565	152.862	308.753	337.354	#NUM!	317.688	#NUM!	#NUM!	#NUM!	#NUM!
AT3G13062.1;AT3G13062.2;AT3G13062.3	AT3G13062.1;AT3G13062.2;AT3G13062.3	#NUM!	Polyketide cyclase/dehydrase and lipid transport superfamily protein		Chr3	4184777-4186795;4184777-4187268;4184777-4186795	FORWARD	403;440;411	201606	#NUM!	#NUM!	#NUM!	43.975	0	0	0	0	1	1	0	1	1	1	1	0	1	0	0	1	#NUM!	#NUM!	#NUM!	#NUM!	337.772	298.358	#NUM!	130.263	221.945	234.314	441.914	#NUM!	443.802	#NUM!	#NUM!	320.161	#NUM!	#NUM!	#NUM!	#NUM!
AT1G27430.1;AT1G27430.2;AT1G27430.3	AT1G27430.1;AT1G27430.2;AT1G27430.3	#NUM!	GYF domain-containing protein		Chr1	9521045-9526928;9521718-9526928;9521433-9526928	REVERSE	1492;1345;1364	201606	#NUM!	#NUM!	#NUM!	35.2999	0	0	0	0	1	1	1	0	1	1	0	0	0	1	1	1	#NUM!	#NUM!	#NUM!	#NUM!	145.031	542.064	782.089	#NUM!	431.362	283.779	#NUM!	#NUM!	#NUM!	433.967	613.822	334.347	#NUM!	#NUM!	#NUM!	#NUM!
AT5G19120.1	AT5G19120.1	#NUM!	Eukaryotic aspartyl protease family protein		Chr5	6414585-6415745	FORWARD	386	201606	#NUM!	#NUM!	#NUM!	43.405	0	0	0	0	1	0	1	1	1	1	1	1	0	1	1	1	#NUM!	#NUM!	#NUM!	#NUM!	926.415	#NUM!	1454.34	1501.23	515.118	845.964	892.254	1478.69	#NUM!	1560.95	2023.92	367.101	#NUM!	#NUM!	#NUM!	#NUM!
AT3G11430.1	AT3G11430.1	#NUM!	glycerol-3-phosphate acyltransferase 5		Chr3	3595911-3597678	FORWARD	502	201606	#NUM!	#NUM!	#NUM!	44.2589	0	0	0	0	1	0	0	1	2	2	2	2	2	2	2	2	#NUM!	#NUM!	#NUM!	#NUM!	139.065	#NUM!	#NUM!	461.285	349.725	363.165	815.089	437.093	550.06	774.194	1079.9	367.175	#NUM!	#NUM!	#NUM!	#NUM!
AT3G27530.1	AT3G27530.1	#NUM!	golgin Putative 6		Chr3	10193778-10199659	REVERSE	914	201606	#NUM!	#NUM!	#NUM!	51.909	0	0	0	0	0	1	1	1	1	1	1	0	0	1	1	1	#NUM!	#NUM!	#NUM!	#NUM!	#NUM!	260.923	330.695	526.938	112.095	149.939	116.106	#NUM!	#NUM!	106.745	638.568	380.002	#NUM!	#NUM!	#NUM!	#NUM!
AT5G50320.1	AT5G50320.1	#NUM!	radical SAM domain-containing protein / GCN5-related N-acetyltransferase (GNAT) family protein		Chr5	20481200-20484811	REVERSE	565	201606	#NUM!	#NUM!	#NUM!	41.8318	0	0	0	0	1	0	1	0	1	1	0	0	0	0	1	1	#NUM!	#NUM!	#NUM!	#NUM!	586.763	#NUM!	498.491	#NUM!	164.096	606.467	#NUM!	#NUM!	#NUM!	#NUM!	685.941	383.758	#NUM!	#NUM!	#NUM!	#NUM!
AT5G43470.1;AT5G43470.2;AT5G43470.3;AT5G43470.4	AT5G43470.1;AT5G43470.2;AT5G43470.3;AT5G43470.4	#NUM!	Disease resistance protein (CC-NBS-LRR class) family		Chr5	17463130-17466658	REVERSE	908	201606	#NUM!	#NUM!	#NUM!	32.3218	0	0	0	0	1	1	1	0	1	1	0	1	1	1	1	1	#NUM!	#NUM!	#NUM!	#NUM!	188.735	422.975	495.847	#NUM!	434.508	216.522	#NUM!	222.919	565.333	314.192	380.51	386.225	#NUM!	#NUM!	#NUM!	#NUM!
AT4G37760.1	AT4G37760.1	#NUM!	squalene epoxidase 3		Chr4	17744085-17746426	FORWARD	525	201606	#NUM!	#NUM!	#NUM!	36.0373	0	0	0	0	1	3	2	3	3	3	3	1	3	3	3	3	#NUM!	#NUM!	#NUM!	#NUM!	181.126	214.035	295.206	167.152	597.287	411.11	366.308	257.852	371.597	354.964	470.691	388.326	#NUM!	#NUM!	#NUM!	#NUM!
AT2G25740.1	AT2G25740.1	#NUM!	ATP-dependent protease La (LON) domain protein		Chr2	10980175-10983632	FORWARD	547	201606	#NUM!	#NUM!	#NUM!	41.6398	0	0	0	0	1	0	1	0	1	0	0	1	1	1	1	1	#NUM!	#NUM!	#NUM!	#NUM!	535.606	#NUM!	418.194	#NUM!	102.432	#NUM!	#NUM!	325.661	200.327	316.423	212.619	412.944	#NUM!	#NUM!	#NUM!	#NUM!
AT1G06390.1;AT1G06390.2;AT2G30980.1;AT4G18710.1	AT1G06390.1;AT1G06390.2;AT2G30980.1;AT4G18710.1	#NUM!	GSK3/SHAGGY-like protein kinase 1;GSK3/SHAGGY-like protein kinase 1;SHAGGY-related protein kinase dZeta;Protein kinase superfamily protein		Chr1;Chr1;Chr2;Chr4	1946860-1950417;1946860-1950417;13182350-13185870;10296474-10298913	FORWARD;FORWARD;REVERSE;FORWARD	407;407;412;380	201606	#NUM!	#NUM!	#NUM!	37.8742	0	0	0	0	1	2	2	2	2	2	1	1	1	2	2	2	#NUM!	#NUM!	#NUM!	#NUM!	714.966	1258.83	480.364	1134.34	367.463	914.36	1285.08	263.625	731.061	1061.34	997.253	435.092	#NUM!	#NUM!	#NUM!	#NUM!
AT1G21450.1	AT1G21450.1	#NUM!	SCARECROW-like 1		Chr1	7509721-7511502	FORWARD	593	201606	#NUM!	#NUM!	#NUM!	46.4914	0	0	0	0	1	1	1	0	1	1	0	1	1	1	1	1	#NUM!	#NUM!	#NUM!	#NUM!	442.831	499.805	744.371	#NUM!	535.006	469.563	#NUM!	468.812	320.364	331.975	238.108	440.479	#NUM!	#NUM!	#NUM!	#NUM!
AT5G24530.1	AT5G24530.1	#NUM!	2-oxoglutarate (2OG) and Fe(II)-dependent oxygenase superfamily protein		Chr5	8378964-8383154	FORWARD	341	201606	#NUM!	#NUM!	#NUM!	37.2678	0	0	0	0	0	2	2	2	2	2	2	2	2	2	2	2	#NUM!	#NUM!	#NUM!	#NUM!	#NUM!	532.56	217.516	459.505	841.608	355.178	788.513	308.312	221.089	242.802	246.369	464.772	#NUM!	#NUM!	#NUM!	#NUM!
AT3G24160.1	AT3G24160.1	#NUM!	putative type 1 membrane protein		Chr3	8726241-8729023	FORWARD	364	201606	#NUM!	#NUM!	#NUM!	34.9349	0	0	0	0	1	1	1	1	1	1	0	1	1	1	1	1	#NUM!	#NUM!	#NUM!	#NUM!	545.02	656.555	925.047	287.179	388.726	464.291	#NUM!	518.059	515.793	357.259	865.725	508.166	#NUM!	#NUM!	#NUM!	#NUM!
AT1G58190.2;AT1G58190.3;AT1G58190.4;AT2G34930.1	AT1G58190.2;AT1G58190.3;AT1G58190.4;AT2G34930.1	#NUM!	receptor like protein 9;receptor like protein 9;receptor like protein 9;disease resistance family protein / LRR family protein		Chr1;Chr1;Chr1;Chr2	21540720-21547996;21544760-21547996;21545401-21547996;14737169-14739886	FORWARD;FORWARD;FORWARD;REVERSE	1029;940;767;905	201606	#NUM!	#NUM!	#NUM!	32.4809	0	0	0	0	1	1	1	1	1	1	1	0	1	1	1	1	#NUM!	#NUM!	#NUM!	#NUM!	650.696	824.534	764.594	546.408	310.712	561.414	165.971	#NUM!	338.987	541.401	151.515	508.953	#NUM!	#NUM!	#NUM!	#NUM!
AT4G09150.1;AT4G09150.2	AT4G09150.1;AT4G09150.2	#NUM!	T-complex protein 11		Chr4	5828753-5833475	FORWARD	1097;1098	201606	#NUM!	#NUM!	#NUM!	37.3061	0	0	0	0	1	1	1	0	1	0	1	0	1	1	1	1	#NUM!	#NUM!	#NUM!	#NUM!	473.666	1002.75	7.7226	#NUM!	215.372	#NUM!	269.954	#NUM!	547.66	101.934	3.74412	526.536	#NUM!	#NUM!	#NUM!	#NUM!
AT1G33560.1;AT5G04720.1;AT5G47280.1	AT1G33560.1;AT5G04720.1;AT5G47280.1	#NUM!	Disease resistance protein (CC-NBS-LRR class) family;ADR1-like 2;ADR1-like 3		Chr1;Chr5;Chr5	12169092-12171878;1360748-1363665;19193157-19195559	FORWARD	787;811;623	201606	#NUM!	#NUM!	#NUM!	36.8066	0	0	0	0	2	2	2	2	2	2	2	1	1	2	2	2	#NUM!	#NUM!	#NUM!	#NUM!	638.369	1199.99	518.839	1092.73	641.982	1135.25	564.471	345.741	240.896	694.287	997.298	615.8	#NUM!	#NUM!	#NUM!	#NUM!
AT3G01560.1;AT3G01560.2	AT3G01560.1;AT3G01560.2	#NUM!	proline-rich receptor-like kinase%2C putative (DUF1421)		Chr3	219884-221707;220391-221707	FORWARD	511;382	201606	#NUM!	#NUM!	#NUM!	33.1869	0	0	0	0	1	1	1	1	1	1	0	1	0	0	1	1	#NUM!	#NUM!	#NUM!	#NUM!	538.646	1270.82	439.758	1534.91	227.434	374.199	#NUM!	373.508	#NUM!	#NUM!	237.174	628.099	#NUM!	#NUM!	#NUM!	#NUM!
AT1G78000.1;AT1G78000.2;AT1G78000.3;AT1G78000.4;AT1G78000.5;AT1G78000.7	AT1G78000.1;AT1G78000.2;AT1G78000.3;AT1G78000.4;AT1G78000.5;AT1G78000.7	#NUM!	sulfate transporter 1%3B2		Chr1	29329889-29332877;29329889-29332877;29329889-29332877;29329889-29332498;29329889-29332648;29330462-29332498	FORWARD	653;653;653;595;614;460	201606	#NUM!	#NUM!	#NUM!	38.1337	0	0	0	0	1	1	1	1	1	0	1	1	1	0	1	1	#NUM!	#NUM!	#NUM!	#NUM!	3511.83	6729.56	5107.47	6350.49	652.017	#NUM!	1153.83	858.853	435.818	#NUM!	1187.93	632.078	#NUM!	#NUM!	#NUM!	#NUM!
AT5G19140.1;AT5G19140.2	AT5G19140.1;AT5G19140.2	#NUM!	aluminum induced protein with YGL and LRDR motifs		Chr5	6423398-6425785	FORWARD	234;222	201606	#NUM!	#NUM!	#NUM!	45.3407	0	0	0	0	1	1	1	1	1	1	1	0	0	1	1	1	#NUM!	#NUM!	#NUM!	#NUM!	397.104	86.3543	422.78	892.525	294.95	150.804	164.726	#NUM!	#NUM!	112.889	172.488	672.839	#NUM!	#NUM!	#NUM!	#NUM!
AT2G37040.1;AT3G53260.1	AT2G37040.1;AT3G53260.1	#NUM!	PHE ammonia lyase 1;phenylalanine ammonia-lyase 2		Chr2;Chr3	15557602-15560237;19744256-19746619	REVERSE	725;717	201606	#NUM!	#NUM!	#NUM!	50.0403	0	0	0	0	1	2	0	2	2	2	2	1	2	0	0	2	#NUM!	#NUM!	#NUM!	#NUM!	206.346	183.2	#NUM!	189.151	331.172	514.087	538.544	283.26	285.616	#NUM!	#NUM!	698.038	#NUM!	#NUM!	#NUM!	#NUM!
AT2G40000.1	AT2G40000.1	#NUM!	ortholog of sugar beet HS1 PRO-1 2		Chr2	16700649-16701956	REVERSE	435	201606	#NUM!	#NUM!	#NUM!	52.081	0	0	0	0	3	5	5	4	8	8	6	7	8	5	6	8	#NUM!	#NUM!	#NUM!	#NUM!	370.539	328.696	346.93	388.294	880.203	890.655	623.912	664.049	432.017	427.246	455.258	715.928	#NUM!	#NUM!	#NUM!	#NUM!
AT1G22410.1	AT1G22410.1	#NUM!	Class-II DAHP synthetase family protein		Chr1	7912120-7914742	FORWARD	527	201606	#NUM!	#NUM!	#NUM!	35.5044	0	0	0	0	1	1	1	1	1	1	1	0	1	0	1	1	#NUM!	#NUM!	#NUM!	#NUM!	784.559	720.844	789.513	1310.76	446.798	286.213	358.814	#NUM!	339.741	#NUM!	613.777	757.57	#NUM!	#NUM!	#NUM!	#NUM!
AT1G28380.1	AT1G28380.1	#NUM!	MAC/Perforin domain-containing protein		Chr1	9963696-9966060	FORWARD	612	201606	#NUM!	#NUM!	#NUM!	43.3098	0	0	0	0	1	1	1	1	1	1	1	1	0	1	1	1	#NUM!	#NUM!	#NUM!	#NUM!	1398.93	278.646	1583.92	1487.86	673.283	557.59	1326.87	1358.28	#NUM!	1499.26	1338.62	774.59	#NUM!	#NUM!	#NUM!	#NUM!
AT2G26650.1;AT2G26650.2	AT2G26650.1;AT2G26650.2	#NUM!	K+ transporter 1		Chr2	11331965-11336444;11331965-11335064	REVERSE	857;752	201606	#NUM!	#NUM!	#NUM!	43.2092	0	0	0	0	1	1	1	0	1	1	0	0	1	0	0	1	#NUM!	#NUM!	#NUM!	#NUM!	108.184	387.985	1063.09	#NUM!	260.587	166.314	#NUM!	#NUM!	285.87	#NUM!	#NUM!	795.239	#NUM!	#NUM!	#NUM!	#NUM!
AT3G20250.1;AT3G20250.2;AT3G20250.3	AT3G20250.1;AT3G20250.2;AT3G20250.3	#NUM!	pumilio 5		Chr3	7059098-7062660	REVERSE	913;949;949	201606	#NUM!	#NUM!	#NUM!	50.5857	0	0	0	0	2	2	2	1	2	1	2	1	2	2	2	2	#NUM!	#NUM!	#NUM!	#NUM!	362.58	498.076	431.4	496.727	364.789	501.608	479.718	291.178	460.744	747.871	583.868	797.409	#NUM!	#NUM!	#NUM!	#NUM!
AT4G00360.1	AT4G00360.1	#NUM!	cytochrome P450%2C family 86%2C subfamily A%2C polypeptide 2		Chr4	160951-162778	FORWARD	553	201606	#NUM!	#NUM!	#NUM!	48.8474	0	0	0	0	8	8	8	6	9	9	9	8	8	7	8	8	#NUM!	#NUM!	#NUM!	#NUM!	362.381	371.272	625.394	515.111	974.071	682.675	807.463	751.656	936.468	1089.45	881.072	803.392	#NUM!	#NUM!	#NUM!	#NUM!
AT4G13250.1	AT4G13250.1	#NUM!	NAD(P)-binding Rossmann-fold superfamily protein		Chr4	7684417-7686691	REVERSE	496	201606	#NUM!	#NUM!	#NUM!	48.3967	0	0	0	0	5	3	4	5	5	4	5	4	5	4	4	4	#NUM!	#NUM!	#NUM!	#NUM!	373.887	807.439	577.893	1117.38	1313.48	812.483	1201.82	727.511	1000.89	828.236	1105.16	839.855	#NUM!	#NUM!	#NUM!	#NUM!
AT2G34357.1	AT2G34357.1	#NUM!	ARM repeat superfamily protein		Chr2	14499236-14505555	FORWARD	1280	201606	#NUM!	#NUM!	#NUM!	46.2902	0	0	0	0	1	1	2	2	1	2	2	1	1	1	2	1	#NUM!	#NUM!	#NUM!	#NUM!	1293.43	1104.36	1181.37	905.705	660.246	604.734	697.461	378.721	766.96	577.299	855.373	867.156	#NUM!	#NUM!	#NUM!	#NUM!
AT3G23920.1	AT3G23920.1	#NUM!	beta-amylase 1		Chr3	8641722-8644199	FORWARD	575	201606	#NUM!	#NUM!	#NUM!	52.7705	0	0	0	0	4	5	3	5	9	9	9	9	9	8	9	9	#NUM!	#NUM!	#NUM!	#NUM!	129.439	185.593	166.676	99.7315	845.199	859.895	991.923	486.863	918.862	506.532	976.956	871.09	#NUM!	#NUM!	#NUM!	#NUM!
AT4G12070.1	AT4G12070.1	#NUM!	hypothetical protein		Chr4	7231941-7234272	FORWARD	483	201606	#NUM!	#NUM!	#NUM!	40.9372	0	0	0	0	0	1	1	1	1	1	0	1	1	1	1	1	#NUM!	#NUM!	#NUM!	#NUM!	#NUM!	795.707	388.176	756.266	653.188	581.249	#NUM!	491.111	534.148	903.046	785.859	882.154	#NUM!	#NUM!	#NUM!	#NUM!
AT3G19390.1	AT3G19390.1	#NUM!	Granulin repeat cysteine protease family protein		Chr3	6723024-6724768	FORWARD	452	201606	#NUM!	#NUM!	#NUM!	34.7418	0	0	0	0	0	1	0	1	1	1	0	0	1	1	0	1	#NUM!	#NUM!	#NUM!	#NUM!	#NUM!	1028.46	#NUM!	1028.96	542.545	552.599	#NUM!	#NUM!	681.352	730.411	#NUM!	917.096	#NUM!	#NUM!	#NUM!	#NUM!
AT3G13670.1;AT5G18190.1;AT5G18190.2	AT3G13670.1;AT5G18190.1;AT5G18190.2	#NUM!	Protein kinase family protein		Chr3;Chr5;Chr5	4469434-4473234;6010215-6013724;6010215-6013724	FORWARD;REVERSE;REVERSE	703;691;691	201606	#NUM!	#NUM!	#NUM!	52.0606	0	0	0	0	1	1	1	1	1	1	1	0	0	1	1	1	#NUM!	#NUM!	#NUM!	#NUM!	635.522	1068.53	758.133	424.73	671.208	737.676	493.892	#NUM!	#NUM!	386.05	167.934	1035.39	#NUM!	#NUM!	#NUM!	#NUM!
AT5G05690.1;AT5G05690.3	AT5G05690.1;AT5G05690.3	#NUM!	Cytochrome P450 superfamily protein		Chr5	1702907-1706705;1702907-1706348	REVERSE	472;353	201606	#NUM!	#NUM!	#NUM!	39.2833	0	0	0	0	2	2	2	2	2	2	2	2	1	2	2	1	#NUM!	#NUM!	#NUM!	#NUM!	767.766	1700.7	1707.14	2908.44	918.146	1090.62	838.322	1273.9	876.759	1025.09	1377.32	1279.84	#NUM!	#NUM!	#NUM!	#NUM!
AT1G68530.1	AT1G68530.1	#NUM!	3-ketoacyl-CoA synthase 6		Chr1	25712881-25714733	REVERSE	497	201606	#NUM!	#NUM!	#NUM!	48.8977	0	0	0	0	2	6	5	0	6	6	7	6	6	7	7	6	#NUM!	#NUM!	#NUM!	#NUM!	107.497	143.284	185.128	#NUM!	990.061	658.318	1161.27	1046.91	801.694	1128.54	1609.23	1323.32	#NUM!	#NUM!	#NUM!	#NUM!
AT1G27320.1	AT1G27320.1	#NUM!	histidine kinase 3		Chr1	9487780-9492027	FORWARD	1036	201606	#NUM!	#NUM!	#NUM!	46.6017	0	0	0	0	0	2	2	1	2	2	2	1	2	2	2	2	#NUM!	#NUM!	#NUM!	#NUM!	#NUM!	714.721	1600.65	2610.61	1180.84	490.608	1474.28	875.229	1063.25	968.934	1690.06	1410.7	#NUM!	#NUM!	#NUM!	#NUM!
AT5G22500.1	AT5G22500.1	#NUM!	fatty acid reductase 1		Chr5	7470541-7473916	FORWARD	491	201606	#NUM!	#NUM!	#NUM!	40.7523	0	0	0	0	2	2	2	2	2	2	2	2	2	2	2	2	#NUM!	#NUM!	#NUM!	#NUM!	1075.2	1612.62	1372.71	905.835	822.339	741.061	1368.13	931.343	758.422	596.209	1208.52	1416.53	#NUM!	#NUM!	#NUM!	#NUM!
AT2G43020.1;AT3G59050.1	AT2G43020.1;AT3G59050.1	#NUM!	polyamine oxidase 2;polyamine oxidase 3		Chr2;Chr3	17891945-17894440;21824932-21827173	FORWARD;REVERSE	490;488	201606	#NUM!	#NUM!	#NUM!	42.6675	0	0	0	0	1	1	1	1	1	1	1	1	1	1	1	1	#NUM!	#NUM!	#NUM!	#NUM!	355.091	817.529	200.174	501.456	1141.23	1234.47	1053.16	871.025	1135.19	735.56	1909.45	1523.21	#NUM!	#NUM!	#NUM!	#NUM!
AT4G32940.1	AT4G32940.1	#NUM!	gamma vacuolar processing enzyme		Chr4	15900557-15903161	REVERSE	494	201606	#NUM!	#NUM!	#NUM!	40.5273	0	0	0	0	3	2	3	1	3	2	2	2	1	3	3	2	#NUM!	#NUM!	#NUM!	#NUM!	898.378	1566.17	812.356	860.748	1508.43	1016.92	1776.72	999.51	1365.52	1488.54	1960.43	1642.15	#NUM!	#NUM!	#NUM!	#NUM!
AT5G57800.1	AT5G57800.1	#NUM!	Fatty acid hydroxylase superfamily		Chr5	23420589-23423832	FORWARD	632	201606	#NUM!	#NUM!	#NUM!	28.2223	0	0	0	0	1	1	1	0	1	1	1	1	1	1	1	1	#NUM!	#NUM!	#NUM!	#NUM!	834.638	179.392	543.889	#NUM!	840.892	908.416	2225.74	986.579	1277.46	1786.41	2301.67	1717.19	#NUM!	#NUM!	#NUM!	#NUM!
AT2G39980.1	AT2G39980.1	#NUM!	HXXXD-type acyl-transferase family protein		Chr2	16688437-16689885	REVERSE	482	201606	#NUM!	#NUM!	#NUM!	47.4234	0	0	0	0	2	3	3	2	3	3	3	3	3	3	3	3	#NUM!	#NUM!	#NUM!	#NUM!	942.187	1042.63	1362.73	1062.54	1308.6	1884.04	1752.98	1773.86	1479.04	1028.34	1420.77	1880.9	#NUM!	#NUM!	#NUM!	#NUM!
AT1G72040.1	AT1G72040.1	#NUM!	P-loop containing nucleoside triphosphate hydrolases superfamily protein		Chr1	27112159-27114248	REVERSE	580	201606	#NUM!	#NUM!	#NUM!	32.0056	0	0	0	0	1	1	1	1	1	1	1	1	1	0	0	1	#NUM!	#NUM!	#NUM!	#NUM!	2266.7	1966.19	1535.96	3400.16	751.935	1915.7	2653.21	1130.22	1756.41	#NUM!	#NUM!	2073.34	#NUM!	#NUM!	#NUM!	#NUM!
AT1G69490.1	AT1G69490.1	#NUM!	NAC-like%2C activated by AP3/PI		Chr1	26122233-26123222	FORWARD	268	201606	#NUM!	#NUM!	#NUM!	43.7162	0	0	0	0	1	1	1	1	1	1	1	1	1	1	1	1	#NUM!	#NUM!	#NUM!	#NUM!	230.321	233.15	295.887	624.378	2126.63	968.899	2243.35	1690.35	467.938	471.203	2499.11	2086.96	#NUM!	#NUM!	#NUM!	#NUM!
AT1G22930.1	AT1G22930.1	#NUM!	T-complex protein 11		Chr1	8117521-8121854	FORWARD	1131	201606	#NUM!	#NUM!	#NUM!	51.5334	0	0	0	0	5	4	4	5	9	9	8	9	9	6	7	8	#NUM!	#NUM!	#NUM!	#NUM!	407.024	668.264	1262.04	1064.39	2051.68	1655.53	2867.26	1626.6	1127.8	1518.64	1648.76	2449.43	#NUM!	#NUM!	#NUM!	#NUM!
AT5G58350.1	AT5G58350.1	#NUM!	with no lysine (K) kinase 4		Chr5	23585505-23587681	FORWARD	571	201606	#NUM!	#NUM!	#NUM!	26.7449	0	0	0	0	2	2	2	2	2	2	2	2	2	2	2	2	#NUM!	#NUM!	#NUM!	#NUM!	1327.98	2319.56	2276.15	1963.8	2384.4	2429.39	3232.85	2309.73	2161.31	2510.61	3207.89	2581.3	#NUM!	#NUM!	#NUM!	#NUM!
AT5G61820.1;AT5G61820.2	AT5G61820.1;AT5G61820.2	#NUM!	stress up-regulated Nod 19 protein		Chr5	24834505-24836223	REVERSE	475	201606	#NUM!	#NUM!	#NUM!	42.7728	0	0	0	0	3	2	2	3	4	4	4	3	4	4	4	4	#NUM!	#NUM!	#NUM!	#NUM!	272.633	375.764	384.755	235.949	1884.6	1452.54	1781.2	905.161	1952.86	2873.98	3435.52	2979.32	#NUM!	#NUM!	#NUM!	#NUM!
AT1G21000.1;AT1G21000.2;AT1G76590.1	AT1G21000.1;AT1G21000.2;AT1G76590.1	#NUM!	PLATZ transcription factor family protein		Chr1	7337919-7339088;7338013-7339088;28740875-28741894	FORWARD	246;243;245	201606	#NUM!	#NUM!	#NUM!	40.6529	0	0	0	0	1	1	1	1	1	1	1	1	1	1	1	1	#NUM!	#NUM!	#NUM!	#NUM!	1058.8	1097.13	909.406	893.126	2581.8	3345.96	3207.53	2654.07	2152.94	1860.46	2297.07	3289.99	#NUM!	#NUM!	#NUM!	#NUM!
AT5G04760.1	AT5G04760.1	#NUM!	Duplicated homeodomain-like superfamily protein		Chr5	1373752-1374529	REVERSE	215	201606	#NUM!	#NUM!	#NUM!	39.9728	0	0	0	0	0	1	1	1	1	1	1	1	1	1	1	1	#NUM!	#NUM!	#NUM!	#NUM!	#NUM!	756.143	729.851	1063.63	1651.83	1318.67	2044.49	1703.35	1825.82	2683.86	2967.12	3655.03	#NUM!	#NUM!	#NUM!	#NUM!
AT3G14640.1;AT3G14640.2;AT3G14690.1;AT3G14690.2	AT3G14640.1;AT3G14640.2;AT3G14690.1;AT3G14690.2	#NUM!	cytochrome P450%2C family 72%2C subfamily A%2C polypeptide 10;cytochrome P450%2C family 72%2C subfamily A%2C polypeptide 10;cytochrome P450%2C family 72%2C subfamily A%2C polypeptide 15;cytochrome P450%2C family 72%2C subfamily A%2C polypeptide 15		Chr3	4919856-4921787;4919790-4921787;4937410-4939310;4937305-4939310	FORWARD	514;536;512;547	201606	#NUM!	#NUM!	#NUM!	38.7375	0	0	0	0	1	1	1	1	1	1	1	1	1	1	1	1	#NUM!	#NUM!	#NUM!	#NUM!	3786.97	1130.36	4309.59	630.764	2087.63	2819.06	2606.19	1579.52	1726.56	4437.79	4338.73	4246.12	#NUM!	#NUM!	#NUM!	#NUM!
AT1G11960.1;AT1G11960.3	AT1G11960.1;AT1G11960.3	#NUM!	ERD (early-responsive to dehydration stress) family protein		Chr1	4039871-4043143	REVERSE	771	201606	#NUM!	#NUM!	#NUM!	29.3817	0	0	0	0	0	1	1	1	1	1	1	1	1	1	1	1	#NUM!	#NUM!	#NUM!	#NUM!	#NUM!	6253.71	5430.82	9203.32	2637.78	5902.04	3207.71	3250.78	3943.13	5042.96	3548.24	6429.21	#NUM!	#NUM!	#NUM!	#NUM!
AT1G62570.1	AT1G62570.1	#NUM!	flavin-monooxygenase glucosinolate S-oxygenase 4		Chr1	23169207-23171783	FORWARD	461	201606	#NUM!	#NUM!	#NUM!	45.9233	0	0	0	0	4	5	5	3	8	8	7	6	7	8	7	8	#NUM!	#NUM!	#NUM!	#NUM!	812.555	664.314	587.373	339.488	7121.37	4187.21	9349.4	7035.01	7529.58	7907.86	8934.12	7916.8	#NUM!	#NUM!	#NUM!	#NUM!
AT3G17770.1	AT3G17770.1	#NUM!	Dihydroxyacetone kinase		Chr3	6081973-6085957	REVERSE	595	201606	#NUM!	#NUM!	#NUM!	31.1794	0	0	0	0	1	0	1	1	0	1	1	1	1	1	1	0	#NUM!	#NUM!	#NUM!	#NUM!	73.1929	#NUM!	150.925	230.644	#NUM!	95.3734	483.433	409.048	228.044	174.558	92.1478	#NUM!	#NUM!	#NUM!	#NUM!	#NUM!
AT5G42720.1	AT5G42720.1	#NUM!	Glycosyl hydrolase family 17 protein		Chr5	17130535-17132763	FORWARD	438	201606	#NUM!	#NUM!	#NUM!	30.2421	0	0	0	0	0	0	1	1	1	0	1	0	1	1	1	0	#NUM!	#NUM!	#NUM!	#NUM!	#NUM!	#NUM!	262.149	158.98	108.608	#NUM!	102.025	#NUM!	355.105	333.335	268.252	#NUM!	#NUM!	#NUM!	#NUM!	#NUM!
AT1G61740.1	AT1G61740.1	#NUM!	Sulfite exporter TauE/SafE family protein		Chr1	22798365-22801020	REVERSE	458	201606	#NUM!	#NUM!	#NUM!	37.7056	0	0	0	0	1	1	1	1	1	0	1	1	1	1	1	0	#NUM!	#NUM!	#NUM!	#NUM!	121.814	630.459	152.521	199.039	159.423	#NUM!	458.703	131.603	139.473	163.244	343.899	#NUM!	#NUM!	#NUM!	#NUM!	#NUM!
AT5G65240.1;AT5G65240.2	AT5G65240.1;AT5G65240.2	#NUM!	Leucine-rich repeat protein kinase family protein		Chr5	26074980-26077650;26074530-26077650	REVERSE	607;640	201606	#NUM!	#NUM!	#NUM!	48.0939	0	0	0	0	0	1	1	1	1	1	0	0	1	1	1	0	#NUM!	#NUM!	#NUM!	#NUM!	#NUM!	741.647	127.798	443.251	186.362	428.357	#NUM!	#NUM!	315	128.238	387.479	#NUM!	#NUM!	#NUM!	#NUM!	#NUM!
AT4G38600.1;AT4G38600.2;AT4G38600.3	AT4G38600.1;AT4G38600.2;AT4G38600.3	#NUM!	HECT ubiquitin protein ligase family protein KAK		Chr4	18041503-18049292;18041503-18049073;18041503-18049292	REVERSE	1888;1794;1888	201606	#NUM!	#NUM!	#NUM!	39.9949	0	0	0	0	1	0	1	1	1	0	1	0	1	1	1	0	#NUM!	#NUM!	#NUM!	#NUM!	621.944	#NUM!	606.261	288.447	548.157	#NUM!	971.299	#NUM!	454.023	789.524	601.132	#NUM!	#NUM!	#NUM!	#NUM!	#NUM!
AT4G32640.1;AT4G32640.2	AT4G32640.1;AT4G32640.2	#NUM!	Sec23/Sec24 protein transport family protein		Chr4	15742661-15750424	FORWARD	1080	201606	#NUM!	#NUM!	#NUM!	43.3984	0	0	0	0	1	1	1	0	1	1	1	1	0	1	1	0	#NUM!	#NUM!	#NUM!	#NUM!	533.76	231.911	629.581	#NUM!	492.96	803.962	818.967	539.673	#NUM!	578.364	844.217	#NUM!	#NUM!	#NUM!	#NUM!	#NUM!
AT5G13490.1;AT5G13490.2	AT5G13490.1;AT5G13490.2	#NUM!	ADP/ATP carrier 2		Chr5	4336034-4337379	FORWARD	385	201606	#NUM!	#NUM!	#NUM!	36.5142	0	0	0	0	1	1	1	0	1	1	0	1	1	1	0	0	#NUM!	#NUM!	#NUM!	#NUM!	144.358	116.669	150.936	#NUM!	252.802	146.611	#NUM!	232.665	192.743	171.566	#NUM!	#NUM!	#NUM!	#NUM!	#NUM!	#NUM!
AT3G45940.1	AT3G45940.1	#NUM!	Glycosyl hydrolases family 31 protein		Chr3	16886226-16889171	REVERSE	868	201606	#NUM!	#NUM!	#NUM!	33.2018	0	0	0	0	1	0	1	0	0	1	0	1	1	1	0	0	#NUM!	#NUM!	#NUM!	#NUM!	164.379	#NUM!	141.2	#NUM!	#NUM!	220.038	#NUM!	163.782	108.127	177.228	#NUM!	#NUM!	#NUM!	#NUM!	#NUM!	#NUM!
AT4G33510.1	AT4G33510.1	#NUM!	3-deoxy-d-arabino-heptulosonate 7-phosphate synthase		Chr4	16116496-16118549	FORWARD	507	201606	#NUM!	#NUM!	#NUM!	59.2527	6	8	9	8	9	9	9	9	9	9	9	9	8	9	9	9	18587.6	20752.5	25151.8	26722.7	37602.5	57199.2	55069.6	51290.9	36649.5	40955.5	37751.5	36811.9	39730	31940	46832.7	51382.1	18587.6	20752.5	25151.8	26722.7
AT4G02520.1	AT4G02520.1	#NUM!	glutathione S-transferase PHI 2		Chr4	1110673-1111531	REVERSE	212	201606	#NUM!	#NUM!	#NUM!	48.9967	8	8	8	6	9	9	9	8	9	9	9	9	9	9	9	9	16678.9	21939.3	12888.4	10862.8	17178.9	28116.5	23548.3	29424.6	23395.1	25179.2	35560.8	24374.2	26870.7	23552.1	22589.2	36992.1	16678.9	21939.3	12888.4	10862.8
AT3G19420.1	AT3G19420.1	#NUM!	PTEN 2		Chr3	6731824-6735354	FORWARD	611	201606	#NUM!	#NUM!	#NUM!	38.5855	1	1	1	1	1	1	1	1	1	1	1	1	1	1	1	1	14270.6	2176.2	61554	10856.3	65600.4	21259.7	66787.5	4827.25	10157.5	15072.3	79014	86748.8	27361.1	66178.5	8108.54	67546	14270.6	2176.2	61554	10856.3
AT1G20620.1;AT1G20620.5	AT1G20620.1;AT1G20620.5	#NUM!	catalase 3		Chr1	7143142-7146193	FORWARD	492;485	201606	#NUM!	#NUM!	#NUM!	54.8637	25	26	24	24	27	28	28	25	29	29	25	28	27	27	27	27	7172.35	8147.98	8214.48	7058.69	16455	18288	21175.3	24159.3	15016.4	14648.7	19324.4	13995	11697	16029.9	17212.3	14456.1	7172.35	8147.98	8214.48	7058.69
AT4G15530.1;AT4G15530.2;AT4G15530.3;AT4G15530.4;AT4G15530.5;AT4G15530.6;AT4G15530.7	AT4G15530.1;AT4G15530.2;AT4G15530.3;AT4G15530.4;AT4G15530.5;AT4G15530.6;AT4G15530.7	#NUM!	pyruvate orthophosphate dikinase		Chr4	8864828-8870727;8864828-8869183;8864828-8869129;8864828-8870727;8864828-8870748;8864828-8870748;8864828-8869129	REVERSE	956;875;857;956;963;963;857	201606	#NUM!	#NUM!	#NUM!	53.7225	18	25	24	22	26	26	26	26	26	26	25	24	25	24	26	25	6046.25	6692.21	7932.57	7186.97	16262.3	21317.2	21997.6	20644.7	22934.1	26200.3	34125.3	26160.1	16839.3	14173.8	22245.8	19846.9	6046.25	6692.21	7932.57	7186.97
AT5G49360.1	AT5G49360.1	#NUM!	beta-xylosidase 1		Chr5	20012179-20016659	REVERSE	774	201606	#NUM!	#NUM!	#NUM!	49.4746	23	27	27	27	28	30	30	29	30	29	30	29	28	29	30	29	6385.69	4958.88	4211.87	4535.3	9598.65	10995	12681.6	14644.4	8464.89	7818.2	8796.61	8195.97	7397.37	7788.33	9650.31	7881.07	6385.69	4958.88	4211.87	4535.3
AT3G47340.1	AT3G47340.1	#NUM!	glutamine-dependent asparagine synthase 1		Chr3	17438136-17441043	REVERSE	584	201606	#NUM!	#NUM!	#NUM!	55.2046	17	19	20	18	27	28	29	29	29	29	28	28	26	28	28	29	4827.66	4339.82	5086.33	4660.85	11119.1	15075.3	18391.6	17693.7	26303.9	22911.6	35512.6	24845.1	19191.4	17877.9	25873.9	19233.8	4827.66	4339.82	5086.33	4660.85
AT1G11260.1	AT1G11260.1	#NUM!	sugar transporter 1		Chr1	3777460-3780133	FORWARD	522	201606	#NUM!	#NUM!	#NUM!	50.9408	2	2	2	2	3	2	3	3	3	3	3	3	3	3	3	3	6148.08	4535.07	4533.07	3467.91	9699.84	11759.5	12835.5	14478.5	6881.7	9137.74	13246.4	14915.9	12154	9847.49	11217	8550.9	6148.08	4535.07	4533.07	3467.91
AT5G14780.1;AT5G14780.2;AT5G14780.3	AT5G14780.1;AT5G14780.2;AT5G14780.3	#NUM!	formate dehydrogenase		Chr5	4777043-4779190;4777627-4779190;4777750-4779190	FORWARD	384;370;358	201606	#NUM!	#NUM!	#NUM!	49.6663	8	8	9	9	12	9	10	10	12	13	12	10	11	11	11	13	2872.1	2956.35	5194.83	5525.04	7435.79	10179.5	8998.74	11936.1	6528.29	6866.52	8912.33	9479.07	8520.7	8006.77	6244.47	9772.59	2872.1	2956.35	5194.83	5525.04
AT1G61400.1;AT1G61400.2;AT1G61430.1;AT1G61430.10;AT1G61430.11;AT1G61430.12;AT1G61430.13;AT1G61430.2;AT1G61430.3;AT1G61430.4;AT1G61430.5;AT1G61430.6;AT1G61430.7;AT1G61430.8;AT1G61430.9	AT1G61400.1;AT1G61400.2;AT1G61430.1;AT1G61430.10;AT1G61430.11;AT1G61430.12;AT1G61430.13;AT1G61430.2;AT1G61430.3;AT1G61430.4;AT1G61430.5;AT1G61430.6;AT1G61430.7;AT1G61430.8;AT1G61430.9	#NUM!	S-locus lectin protein kinase family protein		Chr1	22654638-22657774;22654638-22657774;22664669-22667769;22664995-22668020;22664669-22668020;22664669-22668020;22664669-22668020;22665576-22667769;22665576-22668108;22665576-22668020;22664995-22667769;22665576-22667769;22664995-22667769;22664995-22667769;22664669-22667769	REVERSE	814;822;806;701;780;780;780;584;593;561;727;584;724;724;803	201606	#NUM!	#NUM!	#NUM!	36.2925	1	1	1	1	1	1	1	1	1	1	1	1	1	1	1	1	10591.8	2030.73	2365.9	4793.3	683.553	8528.53	10998.8	2417.31	6161.89	826.28	7777.52	4931.79	8549.53	2629.96	3628.91	17720.8	10591.8	2030.73	2365.9	4793.3
AT3G48530.1	AT3G48530.1	#NUM!	SNF1-related protein kinase regulatory subunit gamma 1		Chr3	17987559-17989592	FORWARD	424	201606	#NUM!	#NUM!	#NUM!	53.9215	3	3	3	2	3	3	3	3	3	3	3	3	3	3	3	3	2822.69	3620.24	3525.52	4593.9	9210.92	11252.5	7270.02	10575.4	7291.52	5307.69	11394.8	6783.08	7067.45	6042.3	6487.6	8807.59	2822.69	3620.24	3525.52	4593.9
AT1G37130.1	AT1G37130.1	#NUM!	nitrate reductase 2		Chr1	14158617-14161652	FORWARD	917	201606	#NUM!	#NUM!	#NUM!	59.2527	10	12	12	12	20	20	19	17	20	20	15	15	19	20	19	19	3143.84	2822.81	3290.1	3947.55	10969.5	16103.3	15568.3	16851.5	7510.64	7463.31	7268.54	7755.84	8193.93	9474.68	12010.2	9676.72	3143.84	2822.81	3290.1	3947.55
AT3G13750.1	AT3G13750.1	#NUM!	beta galactosidase 1		Chr3	4511192-4515756	FORWARD	847	201606	#NUM!	#NUM!	#NUM!	51.8785	8	10	10	7	13	15	15	12	15	15	14	14	13	13	14	13	2613.12	2752.11	3433.31	3625.11	16032.3	15646.1	14528.4	19804.5	14357	16713.2	19721	16907.3	9248.83	9067.08	14979.1	15896.5	2613.12	2752.11	3433.31	3625.11
AT5G10860.1	AT5G10860.1	#NUM!	Cystathionine beta-synthase (CBS) family protein		Chr5	3429173-3430142	REVERSE	206	201606	#NUM!	#NUM!	#NUM!	47.4453	6	5	7	6	9	9	8	9	9	9	8	8	8	7	7	9	2595.88	2931.19	3062.18	2951.62	4626.82	4310.55	5639.22	6728.5	5770.27	5283.04	6151.79	6030.29	6193.94	4966.58	6811.63	5885	2595.88	2931.19	3062.18	2951.62
AT5G47040.1	AT5G47040.1	#NUM!	lon protease 2		Chr5	19093356-19098678	REVERSE	888	201606	#NUM!	#NUM!	#NUM!	46.4095	4	5	5	4	7	8	8	9	10	10	10	8	9	9	9	9	2943.87	2745.34	2117.43	3152.43	7251.67	7255.5	7578.93	7858.09	9035.8	9020.75	11856	8413.9	7886.91	10441.6	12690.1	11359	2943.87	2745.34	2117.43	3152.43
AT5G56870.1	AT5G56870.1	#NUM!	beta-galactosidase 4		Chr5	23004284-23008410	FORWARD	724	201606	#NUM!	#NUM!	#NUM!	49.6464	13	13	13	11	15	17	18	17	18	19	17	18	13	16	19	19	2602.91	2778.87	2546.14	3134.7	8351.97	12084.6	10358.1	11601.1	5173.23	9192.38	8579.3	7765.99	4542.11	7677.78	8120.71	6900.87	2602.91	2778.87	2546.14	3134.7
AT2G30490.1	AT2G30490.1	#NUM!	cinnamate-4-hydroxylase		Chr2	12993861-12995683	REVERSE	505	201606	#NUM!	#NUM!	#NUM!	50.4951	10	8	11	7	10	10	11	12	11	10	10	10	9	12	12	12	2363.06	2733.02	2414.54	3564.17	5453.08	5499.18	5166.64	5722.85	4695.99	5265.59	6524.36	4799.82	6017.57	4908.98	6645.69	5885.92	2363.06	2733.02	2414.54	3564.17
AT5G57655.2	AT5G57655.2	#NUM!	xylose isomerase family protein		Chr5	23347030-23349805	FORWARD	477	201606	#NUM!	#NUM!	#NUM!	49.2329	8	11	10	9	12	12	12	12	12	12	12	12	12	12	12	12	2310.05	2616.36	2280.64	2172.79	5676.12	5871.07	5861.13	6337.5	4898.29	3769.98	5434	4156.55	5561.48	4695.09	4389.25	4322.24	2310.05	2616.36	2280.64	2172.79
AT1G06570.1	AT1G06570.1	#NUM!	4-hydroxyphenylpyruvate dioxygenase		Chr1	2012015-2013459	REVERSE	445	201606	#NUM!	#NUM!	#NUM!	48.7085	4	5	4	4	5	5	5	5	5	5	5	5	5	5	5	5	2194.23	2270.3	1445.54	2412.7	3662.84	5429.98	5177.19	5858.99	6827.95	5850.7	8163.5	5951.91	4685.15	7359	6916.14	6248.2	2194.23	2270.3	1445.54	2412.7
AT4G16760.1	AT4G16760.1	#NUM!	acyl-CoA oxidase 1		Chr4	9424930-9428689	REVERSE	664	201606	#NUM!	#NUM!	#NUM!	52.4106	11	12	11	10	11	13	13	12	13	12	13	10	12	13	12	13	2247.71	2092.67	1994.86	3473.87	4182.04	2331.36	3354.97	4102.11	3530.97	2880.06	3493.46	3379.47	3652.63	3193.33	3353.83	3582.31	2247.71	2092.67	1994.86	3473.87
AT2G17290.1;AT2G17290.2	AT2G17290.1;AT2G17290.2	#NUM!	Calcium-dependent protein kinase family protein		Chr2	7517005-7519239	FORWARD	544	201606	#NUM!	#NUM!	#NUM!	40.9343	1	2	1	1	2	2	2	2	2	2	1	2	2	2	2	2	1474.76	1283.24	2259.65	2748.22	2700.5	5275.35	5657.33	6382.73	3006.87	2990.53	2881.33	3319.4	2110.43	4622.43	5290.52	4274.98	1474.76	1283.24	2259.65	2748.22
AT1G07310.1	AT1G07310.1	#NUM!	Calcium-dependent lipid-binding (CaLB domain) family protein		Chr1	2247775-2248833	REVERSE	352	201606	#NUM!	#NUM!	#NUM!	39.7488	1	1	1	1	1	1	1	1	1	1	1	1	1	1	1	1	1461.17	774.188	2066.7	2499.61	4549.67	4796.44	4247.25	2132.45	2250.21	3437.18	3026.79	2881.04	2029.39	2009.11	4339.7	4332.27	1461.17	774.188	2066.7	2499.61
AT4G20860.1	AT4G20860.1	#NUM!	FAD-binding Berberine family protein		Chr4	11172726-11174318	FORWARD	530	201606	#NUM!	#NUM!	#NUM!	48.9545	3	5	7	4	7	7	7	7	7	7	7	6	5	7	7	7	1756.02	1756.69	1942.34	1722.82	6900.14	8887.05	6916.77	7922.05	5998.91	5696.38	7745.79	6080.87	5194.47	4612.1	7312.15	5854.83	1756.02	1756.69	1942.34	1722.82
AT1G70290.1	AT1G70290.1	#NUM!	trehalose-6-phosphatase synthase S8		Chr1	26471286-26474078	REVERSE	856	201606	#NUM!	#NUM!	#NUM!	46.7953	3	6	6	5	10	10	10	9	11	11	11	10	10	11	10	10	1158.1	1682.43	1670.98	1676.76	3040.31	3612.85	3301.5	2778.42	4276.67	3585.98	5048.69	5709.84	4337.58	4280.82	5325.52	6198.38	1158.1	1682.43	1670.98	1676.76
AT4G35770.1;AT4G35770.2;AT4G35770.3;AT4G35770.5	AT4G35770.1;AT4G35770.2;AT4G35770.3;AT4G35770.5	#NUM!	Rhodanese/Cell cycle control phosphatase superfamily protein		Chr4	16945073-16945983;16945073-16945840;16945073-16945964;16945073-16945719	FORWARD	182;161;177;154	201606	#NUM!	#NUM!	#NUM!	48.9495	4	4	4	3	5	6	6	5	6	6	5	5	5	4	4	6	1333.17	2689.23	951.042	1937.23	7150.16	3677.57	7017.21	11026.5	6318.49	5763.94	8912.82	5475.89	6469.61	8674.26	5291.65	8930.75	1333.17	2689.23	951.042	1937.23
AT1G63800.1;AT1G63800.2;AT5G41340.1;AT5G41340.2	AT1G63800.1;AT1G63800.2;AT5G41340.1;AT5G41340.2	#NUM!	ubiquitin-conjugating enzyme 5;ubiquitin-conjugating enzyme 5;ubiquitin conjugating enzyme 4;ubiquitin conjugating enzyme 4		Chr1;Chr1;Chr5;Chr5	23667888-23669003;23667888-23668836;16538296-16539956;16538296-16539369	REVERSE	185;170;187;152	201606	#NUM!	#NUM!	#NUM!	45.429	1	1	1	1	1	1	1	1	1	1	1	1	1	1	1	1	2173.56	1458	1687.45	1544.08	2599.07	4173.73	5131.93	4212.73	2920.46	1972.93	4616.23	3731.81	3863.83	2379.12	3398.67	4246.19	2173.56	1458	1687.45	1544.08
AT1G59870.1	AT1G59870.1	#NUM!	ABC-2 and Plant PDR ABC-type transporter family protein		Chr1	22034661-22039844	FORWARD	1469	201606	#NUM!	#NUM!	#NUM!	54.5507	16	23	23	16	30	29	29	30	29	31	30	29	31	31	28	30	1772.13	1313.46	1537.33	1682.28	3986.79	4874.78	5060.96	4470.94	4075.3	4893.58	5496.97	5868.2	4284.42	4601.62	6473.5	6659.44	1772.13	1313.46	1537.33	1682.28
AT1G06840.1;AT1G18390.1;AT1G18390.2;AT1G25390.1;AT1G25390.2;AT1G66880.1;AT1G66880.2;AT1G66880.3;AT1G67890.1;AT1G67890.2;AT1G67890.3;AT1G67890.4;AT2G23450.1;AT2G23450.2;AT3G06620.1;AT3G06630.1;AT3G06630.2;AT3G06630.3;AT3G06630.4;AT3G06630.5;AT3G06630.6;AT3G06630.7;AT3G06640.1;AT3G06640.2;AT3G06640.3;AT3G53590.1;AT3G53840.1;AT5G01950.1;AT5G01950.2;AT5G01950.3;AT5G01950.4;AT5G01950.6;AT5G01950.7;AT5…	AT1G06840.1;AT1G18390.1;AT1G18390.2;AT1G25390.1;AT1G25390.2;AT1G66880.1;AT1G66880.2;AT1G66880.3;AT1G67890.1;AT1G67890.2;AT1G67890.3;AT1G67890.4;AT2G23450.1;AT2G23450.2;AT3G06620.1;AT3G06630.1;AT3G06630.2;AT3G06630.3;AT3G06630.4;AT3G06630.5;AT3G06630.6;AT3G06630.7;AT3G06640.1;AT3G06640.2;AT3G06640.3;AT3G53590.1;AT3G53840.1;AT5G01950.1;AT5G01950.2;AT5G01950.3;AT5G01950.4;AT5G01950.6;AT5G01950.7;AT5…	#NUM!	Leucine-rich repeat protein kinase family protein;Serine/Threonine kinase family catalytic domain protein;Serine/Threonine kinase family catalytic domain protein;Protein kinase superfamily protein;Protein kinase superfamily protein;Protein kinase superfamily protein;Protein kinase superfamily protein;Protein kinase superfamily protein;PAS domain-containing protein tyrosine kinase family protein;P…		Chr1;Chr1;Chr1;Chr1;Chr1;Chr1;Chr1;Chr1;Chr1;Chr1;Chr1;Chr1;Chr2;Chr2;Chr3;Chr3;Chr3;Chr3;Chr3;Chr3;Chr3;Chr3;Chr3;Chr3;Chr3;Chr3;Chr3;Chr5;Chr5;Chr5;Chr5;Chr5;Chr5;Chr5;Chr5;Chr5;Chr5;Chr5;Chr5;Chr5;Chr5;Chr5;Chr5;Chr5;Chr5;Chr5;Chr5;Chr5	2097854-2103208;6325876-6329935;6327463-6329935;8906640-8908800;8906640-8908800;24946928-24955438;24951332-24955438;24951332-24955438;25457345-25462436;25457345-25461727;25457345-25461727;25457932-25461727;9988926-9991244;9988926-9991244;2062833-2067138;2070388-2073791;2070158-2073791;2070775-2073791;2070775-2073791;2070775-2073791;2070775-2073465;2070905-2073791;2074491-2078317;2074782-2078317;2…	REVERSE;FORWARD;FORWARD;REVERSE;REVERSE;FORWARD;FORWARD;FORWARD;FORWARD;FORWARD;FORWARD;FORWARD;REVERSE;REVERSE;REVERSE;REVERSE;REVERSE;REVERSE;REVERSE;REVERSE;REVERSE;REVERSE;REVERSE;REVERSE;REVERSE;REVERSE;FORWARD;REVERSE;REVERSE;REVERSE;REVERSE;REVERSE;REVERSE;REVERSE;FORWARD;FORWARD;FORWARD;FORWARD;FORWARD;FORWARD;FORWARD;FORWARD;FORWARD;FORWARD;FORWARD;FORWARD;FORWARD;FORWARD	953;648;654;629;629;1296;917;675;765;738;738;610;708;708;773;671;698;642;642;642;558;628;730;719;719;944;639;951;866;951;951;802;956;951;824;686;698;680;483;831;770;744;697;700;643;440;440;440	201606	#NUM!	#NUM!	#NUM!	41.5349	1	1	1	1	1	1	1	1	1	1	1	1	1	1	1	1	1005.94	1421.28	1705.27	1927.71	3006.39	4005.27	3506.86	4099.73	2876.89	2642.59	1319.71	2368.63	1399.05	2345.58	2987.77	3409.38	1005.94	1421.28	1705.27	1927.71
AT1G09070.1	AT1G09070.1	#NUM!	soybean gene regulated by cold-2		Chr1	2927767-2928741	FORWARD	324	201606	#NUM!	#NUM!	#NUM!	51.7028	3	2	3	3	3	3	3	3	3	3	3	3	3	3	3	3	4014.09	1236.27	1679.08	1406.95	1730.99	3246.18	3654.15	3575.45	1091.44	2781.52	3605.34	5929.34	4245.41	3057.91	2370.25	4583.81	4014.09	1236.27	1679.08	1406.95
AT5G64270.1	AT5G64270.1	#NUM!	splicing factor		Chr5	25706909-25710718	FORWARD	1269	201606	#NUM!	#NUM!	#NUM!	41.3167	1	1	3	1	3	3	3	2	2	2	3	2	3	3	2	2	1119.16	1074.82	1866.28	1844.48	2733.44	2338.59	5073.33	3836.9	4170.02	4119.52	1941.45	1935.68	2592.38	1637.28	2680.77	3405.03	1119.16	1074.82	1866.28	1844.48
AT1G17730.1;AT1G73030.1	AT1G17730.1;AT1G73030.1	#NUM!	vacuolar protein sorting 46.1;SNF7 family protein		Chr1	6099210-6100153;27473938-27474848	FORWARD	203	201606	#NUM!	#NUM!	#NUM!	41.7294	1	1	1	1	1	1	1	1	1	1	1	1	1	1	1	1	1165.18	943.236	1666.52	3323.74	1624.1	2949.08	2573.42	2162.69	1677.81	2147.19	2290.41	2206.68	1609.85	2756.99	3745.66	2154.51	1165.18	943.236	1666.52	3323.74
AT5G16370.1	AT5G16370.1	#NUM!	acyl activating enzyme 5		Chr5	5356823-5358481	REVERSE	552	201606	#NUM!	#NUM!	#NUM!	55.7963	3	3	3	3	3	3	3	3	3	3	3	3	3	3	3	3	1549.68	1027.43	1510.52	1297.2	3740.18	4625.08	3413.52	6143.41	3373.37	2589.38	3362.22	1945.48	2023.86	2328.76	4550.61	2226.21	1549.68	1027.43	1510.52	1297.2
AT1G09270.1;AT1G09270.2;AT1G09270.3	AT1G09270.1;AT1G09270.2;AT1G09270.3	#NUM!	importin alpha isoform 4		Chr1	2994506-2997833;2994506-2997833;2995162-2997833	FORWARD	538;538;456	201606	#NUM!	#NUM!	#NUM!	31.6055	1	1	1	1	1	1	1	1	1	1	1	1	1	1	1	1	1101.1	1513.89	1260.75	1732.58	2068.4	1638.37	2941.2	3449.99	1960	2408.64	3108.66	2035.7	1875.31	4134.05	3741.42	1201.33	1101.1	1513.89	1260.75	1732.58
AT1G21400.1;AT1G21400.2;AT1G21400.3;AT1G21400.4;AT1G21400.5	AT1G21400.1;AT1G21400.2;AT1G21400.3;AT1G21400.4;AT1G21400.5	#NUM!	Thiamin diphosphate-binding fold (THDP-binding) superfamily protein		Chr1	7493492-7496240;7494486-7496240;7494169-7496240;7494486-7496240;7493336-7496240	FORWARD	472;380;397;380;524	201606	#NUM!	#NUM!	#NUM!	47.7822	5	6	6	4	8	8	8	8	8	8	8	8	7	8	8	8	1414.52	1375.85	928.738	1360.27	4504.71	7553.34	4710.92	6688.03	3720.97	4454.55	7076.5	4549.6	3727.32	2881.66	4477.74	4538.87	1414.52	1375.85	928.738	1360.27
AT5G53460.1;AT5G53460.2;AT5G53460.3	AT5G53460.1;AT5G53460.2;AT5G53460.3	#NUM!	NADH-dependent glutamate synthase 1		Chr5	21700518-21709629	FORWARD	2208	201606	#NUM!	#NUM!	#NUM!	56.5144	6	9	18	15	21	21	20	20	19	21	19	17	18	19	20	20	709.64	1220.01	1315.42	2469.4	3550.02	3673.87	3200.64	2650.6	2219	3601.97	3854.56	2782.07	1706.95	2840.46	3136.4	2639.57	709.64	1220.01	1315.42	2469.4
AT5G67030.1	AT5G67030.1	#NUM!	zeaxanthin epoxidase (ZEP) (ABA1)		Chr5	26753745-26757090	REVERSE	667	201606	#NUM!	#NUM!	#NUM!	47.8291	3	5	5	4	6	7	6	5	7	6	4	6	7	6	6	6	1428.91	1096.35	1420.26	949.258	1493.57	2142.07	2017.48	1999.19	2359.51	2475.46	2121.51	1861.45	2475.36	1867.15	3761.37	3479.93	1428.91	1096.35	1420.26	949.258
AT5G60790.1	AT5G60790.1	#NUM!	ABC transporter family protein		Chr5	24453760-24455767	REVERSE	595	201606	#NUM!	#NUM!	#NUM!	52.6123	2	2	2	2	2	2	2	2	2	2	2	2	2	2	2	2	566.704	1244.7	1072.52	1737.44	1613.47	1481.76	2019.52	2634.16	1186.61	1809.19	3117.74	2488.76	3008.01	2153.03	3091.06	3059.97	566.704	1244.7	1072.52	1737.44
AT4G33150.1;AT4G33150.2;AT4G33150.4	AT4G33150.1;AT4G33150.2;AT4G33150.4	#NUM!	lysine-ketoglutarate reductase/saccharopine dehydrogenase bifunctional enzyme		Chr4	15985479-15991069	REVERSE	1064	201606	#NUM!	#NUM!	#NUM!	50.0286	4	6	6	5	9	9	9	9	11	11	11	9	10	9	9	11	1099.81	1449.23	551.984	1101.88	2151.77	2552.22	2273.97	2654.71	3207.98	3535.53	5481.31	3340.85	3481.49	2910.35	4777.61	4737.94	1099.81	1449.23	551.984	1101.88
AT2G26250.1	AT2G26250.1	#NUM!	3-ketoacyl-CoA synthase 10		Chr2	11170799-11173059	REVERSE	550	201606	#NUM!	#NUM!	#NUM!	47.7096	3	3	6	5	9	10	8	10	10	9	10	9	9	9	7	10	1778.4	1197.42	754.987	984.798	3008.85	3339.33	3066.06	3084.61	3301.54	3996.14	3723.17	3166.11	2750.78	2745.12	3285.75	3637.46	1778.4	1197.42	754.987	984.798
AT1G21670.1	AT1G21670.1	#NUM!	DPP6 amino-terminal domain protein		Chr1	7610409-7612520	FORWARD	703	201606	#NUM!	#NUM!	#NUM!	49.8492	2	3	4	3	4	4	3	4	4	4	4	4	3	4	3	3	1022.14	1127.09	1312.89	567.061	1450.81	1831.12	1717.14	1935.76	2145.09	1806	2908.44	1125.24	2196.57	1773.86	2484.66	2058.52	1022.14	1127.09	1312.89	567.061
AT1G77760.1	AT1G77760.1	#NUM!	nitrate reductase 1		Chr1	29236005-29239367	REVERSE	917	201606	#NUM!	#NUM!	#NUM!	54.7325	4	2	5	5	11	11	10	10	10	8	7	7	10	9	9	10	1373.62	757.714	1434.44	203.179	9710.47	11851.3	10072.3	12906.1	4579.49	4286.18	7356.41	3427.12	7977.43	9146.27	9210.78	10910.6	1373.62	757.714	1434.44	203.179
AT2G33830.1;AT2G33830.2	AT2G33830.1;AT2G33830.2	#NUM!	Dormancy/auxin associated family protein		Chr2	14309768-14310286	REVERSE	106;108	201606	#NUM!	#NUM!	#NUM!	44.3582	2	2	2	2	2	2	2	2	2	2	2	2	2	2	2	2	1729.36	678.286	960.283	1161.22	3427.34	3812.83	3542.16	4088.92	2253.04	3201.92	1570.19	3741.6	3092.64	3214.14	2734.4	5237.3	1729.36	678.286	960.283	1161.22
AT4G19880.1;AT4G19880.2;AT4G19880.3;AT5G45020.1;AT5G45020.2	AT4G19880.1;AT4G19880.2;AT4G19880.3;AT5G45020.1;AT5G45020.2	#NUM!	Glutathione S-transferase family protein		Chr4;Chr4;Chr4;Chr5;Chr5	10784691-10786376;10784691-10786376;10784824-10786376;18169206-18170488;18169206-18170488	REVERSE;REVERSE;REVERSE;FORWARD;FORWARD	356;382;313;325;325	201606	#NUM!	#NUM!	#NUM!	43.6206	1	1	1	1	1	1	1	1	1	1	1	1	1	1	1	1	1114.44	2379.03	974.86	655.595	1086.79	2770.69	1144.45	3301.95	618.163	1622.06	2193.12	1512.7	2257.43	2083.91	2619.72	2059.42	1114.44	2379.03	974.86	655.595
AT1G61820.1	AT1G61820.1	#NUM!	beta glucosidase 46		Chr1	22835452-22838444	FORWARD	516	201606	#NUM!	#NUM!	#NUM!	53.0451	2	3	3	3	3	3	3	3	3	3	3	3	3	3	3	3	1419.8	957.784	1110.78	860.641	1802.74	2992.64	2122.71	2793.63	1140.47	1734.53	2459.77	2108.93	1656.57	1907.47	1716.2	1612.52	1419.8	957.784	1110.78	860.641
AT5G01600.1	AT5G01600.1	#NUM!	ferretin 1		Chr5	228149-229594	REVERSE	255	201606	#NUM!	#NUM!	#NUM!	57.5965	7	7	7	6	7	8	7	8	8	8	7	7	8	8	8	8	1318.9	1578.81	728.847	625.773	1847.02	2422.05	2052.35	2497.18	2788.41	2587.85	3780.92	2098.42	2437.07	2902.81	1891.45	2513.24	1318.9	1578.81	728.847	625.773
AT4G34138.1	AT4G34138.1	#NUM!	UDP-glucosyl transferase 73B1		Chr4	16348267-16349858	REVERSE	488	201606	#NUM!	#NUM!	#NUM!	58.4473	3	3	4	4	5	6	5	5	6	6	6	5	5	6	5	6	722.794	996.029	1833.67	1007.44	2281.88	1346.39	909.544	2479.85	2325.28	1248.85	1894.82	2038.11	2552.14	1086.03	1153.71	2423.52	722.794	996.029	1833.67	1007.44
AT2G32800.1	AT2G32800.1	#NUM!	protein kinase family protein		Chr2	13916478-13919033	FORWARD	851	201606	#NUM!	#NUM!	#NUM!	36.3154	1	1	1	1	2	1	2	2	2	3	2	2	2	2	2	2	1002.17	825.582	966.365	1017.67	2031.12	2362.95	2482.17	3109.22	2502.38	2668.19	2775.69	2023.85	1462.19	3146.78	3680.5	3226.49	1002.17	825.582	966.365	1017.67
AT5G51070.1	AT5G51070.1	#NUM!	Clp ATPase		Chr5	20764479-20768481	FORWARD	945	201606	#NUM!	#NUM!	#NUM!	54.5993	3	4	4	8	9	8	8	9	9	8	9	8	8	7	9	8	672.028	929.503	962.705	1522.05	3072.75	4392.64	2745.23	3183.26	2776.77	3214.43	3335.66	3123.26	2228.04	2591.31	3303	4448.98	672.028	929.503	962.705	1522.05
AT4G15560.1	AT4G15560.1	#NUM!	Deoxyxylulose-5-phosphate synthase		Chr4	8884218-8887254	FORWARD	717	201606	#NUM!	#NUM!	#NUM!	50.1827	3	5	3	4	7	7	7	7	7	7	7	6	7	7	7	7	934.27	950.552	633.973	1081.27	2112.22	4112.2	3087.49	3085.78	1448.19	1742.19	2009.69	1390.12	1480.33	1422.41	2131.32	1804.72	934.27	950.552	633.973	1081.27
AT4G36820.1	AT4G36820.1	#NUM!	calcium uniporter (DUF607)		Chr4	17346889-17347994	FORWARD	338	201606	#NUM!	#NUM!	#NUM!	26.8656	1	1	1	1	1	1	1	1	1	1	1	1	1	1	1	1	1025.72	1309.66	243.712	842.268	1667.14	1491.35	2943.96	1796.85	1605.74	1102.98	2766.61	1788.59	2357.39	1958.89	611.984	1442.03	1025.72	1309.66	243.712	842.268
AT1G05010.1	AT1G05010.1	#NUM!	ethylene-forming enzyme		Chr1	1431419-1432695	REVERSE	323	201606	#NUM!	#NUM!	#NUM!	52.5909	5	6	7	7	7	7	7	7	7	7	7	7	7	7	7	7	940.813	885.843	420.788	1167.91	1478.23	1823	1988.7	1915.31	982.831	1575.93	1456.66	1532.81	1407.34	1004.16	1480.56	1829.32	940.813	885.843	420.788	1167.91
AT1G55810.1;AT1G55810.3;AT1G55810.4;AT1G55810.5;AT1G55810.6	AT1G55810.1;AT1G55810.3;AT1G55810.4;AT1G55810.5;AT1G55810.6	#NUM!	uridine kinase-like 3		Chr1	20861273-20864003	FORWARD	466;466;488;488;466	201606	#NUM!	#NUM!	#NUM!	49.051	2	1	1	1	2	2	2	2	2	2	2	2	2	2	1	2	1011.71	1070.61	555.279	791.163	2187.78	1751.03	3085.29	2476.63	1293.56	711.4	1581.16	1838.22	1688.46	1072.75	2136.09	1761.37	1011.71	1070.61	555.279	791.163
AT4G12310.1	AT4G12310.1	#NUM!	cytochrome P450%2C family 706%2C subfamily A%2C polypeptide 5		Chr4	7310598-7312522	REVERSE	520	201606	#NUM!	#NUM!	#NUM!	49.26	3	2	3	1	3	3	3	3	3	3	3	3	3	3	2	3	668.531	885.156	827.647	1645.21	1104.52	1828.04	2142.36	2684.21	1460.25	1518.2	1837.63	1191.2	1220.28	1366.58	1648.97	2255.16	668.531	885.156	827.647	1645.21
AT1G20630.1	AT1G20630.1	#NUM!	catalase 1		Chr1	7146812-7149609	FORWARD	492	201606	#NUM!	#NUM!	#NUM!	49.5268	3	3	3	3	4	4	4	4	4	4	4	4	4	4	4	4	546.521	698.402	999.558	1500.99	2175.37	1001.04	1666.45	1772.15	1387.78	1305.82	1844.59	1157.75	1360.14	1364.46	1439.82	1668.31	546.521	698.402	999.558	1500.99
AT5G65110.1	AT5G65110.1	#NUM!	acyl-CoA oxidase 2		Chr5	26009821-26012482	REVERSE	692	201606	#NUM!	#NUM!	#NUM!	54.3006	4	6	5	5	8	8	8	7	9	9	8	7	9	8	8	8	670.923	816.734	1105.41	853.502	1390.12	1869.68	2220.71	2107.02	2560.16	2278.16	2540.91	1971.83	1858.88	2402.91	3267.35	3189.09	670.923	816.734	1105.41	853.502
AT1G79940.1;AT1G79940.2;AT1G79940.3;AT1G79940.4	AT1G79940.1;AT1G79940.2;AT1G79940.3;AT1G79940.4	#NUM!	DnaJ / Sec63 Brl domains-containing protein		Chr1	30070023-30073237	FORWARD	687;687;687;594	201606	#NUM!	#NUM!	#NUM!	46.0759	1	1	1	1	1	1	1	1	1	1	1	1	1	1	1	1	797.441	821.207	567.597	1967.66	1222.29	2063.67	2911.8	2480.74	1751.69	1767.66	1834.2	1564.25	2171.22	1080.5	3001.12	1954.85	797.441	821.207	567.597	1967.66
AT5G49720.1	AT5G49720.1	#NUM!	glycosyl hydrolase 9A1		Chr5	20197765-20200168	REVERSE	621	201606	#NUM!	#NUM!	#NUM!	48.6101	2	3	4	2	5	5	5	5	5	5	4	5	5	4	5	5	667.689	910.376	896.908	438.202	1333.93	3212.27	2599.45	3185.28	1197.84	1736.72	2472.81	1110.56	1815.45	1087.42	1307.57	1534.38	667.689	910.376	896.908	438.202
AT3G62530.1	AT3G62530.1	#NUM!	ARM repeat superfamily protein		Chr3	23132219-23133121	FORWARD	221	201606	#NUM!	#NUM!	#NUM!	47.2665	2	2	2	2	2	2	1	2	2	1	1	2	1	2	2	2	928.65	604.944	578.202	926.433	1054.31	1657.33	1387.83	1367.86	942.189	994.033	1384.73	1560.18	1018.41	1343.76	1716.25	1450.41	928.65	604.944	578.202	926.433
AT3G45300.1	AT3G45300.1	#NUM!	isovaleryl-CoA-dehydrogenase		Chr3	16621659-16624848	REVERSE	409	201606	#NUM!	#NUM!	#NUM!	47.6507	2	2	2	2	3	4	3	3	4	4	3	3	3	3	3	3	850.551	726.48	671.95	775.794	1004.91	1574.68	1481.27	1814.08	1198.43	1084.09	1551.72	1533.25	1172.81	946.875	1479.25	1954.34	850.551	726.48	671.95	775.794
AT2G44350.1;AT2G44350.2;AT2G44350.3;AT2G44350.4	AT2G44350.1;AT2G44350.2;AT2G44350.3;AT2G44350.4	#NUM!	Citrate synthase family protein		Chr2	18316673-18320524	FORWARD	473;474;474;473	201606	#NUM!	#NUM!	#NUM!	47.396	4	5	4	5	5	5	5	6	6	6	4	5	6	6	5	5	653.712	646.739	994.322	787.273	912.175	1384.17	1641.87	945.878	627.776	1216.7	1294.73	1037.47	1064.63	965.485	1117.3	1293.12	653.712	646.739	994.322	787.273
AT3G15450.1	AT3G15450.1	#NUM!	aluminum induced protein with YGL and LRDR motifs		Chr3	5213050-5213998	FORWARD	253	201606	#NUM!	#NUM!	#NUM!	48.8723	3	4	5	5	8	8	8	8	8	8	8	8	8	8	8	8	1244.12	753.145	608.511	680.656	5291.13	8861.06	9328.89	6414.18	6140.37	5318.36	5736.52	5789.84	6007.55	4485.31	7078.73	7488.46	1244.12	753.145	608.511	680.656
AT1G17840.1	AT1G17840.1	#NUM!	white-brown complex-like protein		Chr1	6142870-6145894	FORWARD	703	201606	#NUM!	#NUM!	#NUM!	46.6923	4	4	5	4	6	7	7	6	7	7	7	7	7	6	6	7	665.499	584.878	755.555	1311.23	962.078	1342.49	1026.98	1241.16	1180.48	1896.13	1446.76	1392.76	1202.75	1790.04	2256.73	1573.24	665.499	584.878	755.555	1311.23
AT2G25450.1	AT2G25450.1	#NUM!	2-oxoglutarate (2OG) and Fe(II)-dependent oxygenase superfamily protein		Chr2	10830286-10831563	REVERSE	359	201606	#NUM!	#NUM!	#NUM!	51.851	6	7	4	4	8	8	6	7	8	8	8	7	8	8	8	6	507.394	762.482	859.01	653.106	1161.1	1787.33	1290.16	1434.04	3090.18	1296.16	1717.74	2577.75	3033.23	2718.21	3712.59	2799.7	507.394	762.482	859.01	653.106
AT4G30270.1	AT4G30270.1	#NUM!	xyloglucan endotransglucosylase/hydrolase 24		Chr4	14819445-14820448	REVERSE	269	201606	#NUM!	#NUM!	#NUM!	51.0212	8	7	9	6	11	12	12	11	12	11	10	9	11	11	10	11	1002.77	752.394	652.304	245.442	2875.61	4486.44	4900.43	3612.66	1719.13	1491.04	2114.72	1887.8	2146.65	1950.33	2464.45	2751.27	1002.77	752.394	652.304	245.442
AT4G10060.1;AT4G10060.2	AT4G10060.1;AT4G10060.2	#NUM!	Beta-glucosidase%2C GBA2 type family protein		Chr4	6289355-6295258	FORWARD	922	201606	#NUM!	#NUM!	#NUM!	45.2101	1	1	2	1	2	2	2	2	2	2	1	1	2	2	2	1	409.359	190.003	980.428	1170.54	1201.16	1249.47	1767.01	1841.63	828.272	1267.66	1237.64	1236.07	1158.58	1192	1591.04	1304.96	409.359	190.003	980.428	1170.54
AT1G08930.1;AT1G08930.2	AT1G08930.1;AT1G08930.2	#NUM!	Major facilitator superfamily protein		Chr1	2873604-2876979	FORWARD	496	201606	#NUM!	#NUM!	#NUM!	45.9165	4	3	3	2	4	4	4	4	4	4	4	4	4	3	4	4	232.537	737.568	619.515	1286.41	2017.75	3705.62	2791.95	1492.62	1105.85	1716.96	2259.13	1972.45	1584.54	2168.74	1701.96	2205.06	232.537	737.568	619.515	1286.41
AT1G10940.1;AT1G10940.2;AT1G60940.1;AT1G60940.2	AT1G10940.1;AT1G10940.2;AT1G60940.1;AT1G60940.2	#NUM!	Protein kinase superfamily protein;Protein kinase superfamily protein;SNF1-related protein kinase 2.10;SNF1-related protein kinase 2.10		Chr1	3656050-3658170;3656050-3658170;22439398-22441896;22439398-22441896	REVERSE	363;371;361;361	201606	#NUM!	#NUM!	#NUM!	45.9518	1	2	2	1	2	2	2	2	2	2	2	2	2	2	2	2	296.536	727.467	731.284	586.882	1234.32	1580.1	784.367	870.479	1780.6	714.634	1381.28	1332.67	1215.73	1193.56	332.719	1293.7	296.536	727.467	731.284	586.882
AT1G02080.1;AT1G02080.2;AT1G02080.3	AT1G02080.1;AT1G02080.2;AT1G02080.3	#NUM!	transcription regulator		Chr1	373335-386682;373694-386682;373694-386682	FORWARD	2431;2377;2378	201606	#NUM!	#NUM!	#NUM!	41.0017	2	2	2	1	5	4	5	4	4	5	5	2	4	4	4	5	697.355	205.509	609.963	971.738	1231.96	1322.29	1058.6	795.038	875.752	646.229	1428.15	1304.14	844.265	1380.95	1269.99	908.138	697.355	205.509	609.963	971.738
AT3G16910.1	AT3G16910.1	#NUM!	acyl-activating enzyme 7		Chr3	5773231-5775411	REVERSE	569	201606	#NUM!	#NUM!	#NUM!	50.3672	3	4	4	3	4	4	4	4	4	4	4	4	4	4	4	4	494.176	631.105	1018.8	641.938	1153.76	1013.68	1278.33	1448.69	1681.06	1819.85	1250.53	1602.01	1533.69	961.275	2138.49	1714.95	494.176	631.105	1018.8	641.938
AT5G02310.1;AT5G02310.3	AT5G02310.1;AT5G02310.3	#NUM!	proteolysis 6		Chr5	474279-482552	FORWARD	2006	201606	#NUM!	#NUM!	#NUM!	36.8067	1	1	1	1	1	1	1	1	1	1	1	1	1	1	1	1	426.007	574.605	641.458	1116.36	1057.62	1354.69	1240.78	818.252	935.176	465.133	962.843	1291.56	748.58	1166.13	2037.9	863.724	426.007	574.605	641.458	1116.36
AT2G20510.1;AT2G20510.2;AT2G20510.3;AT2G20510.4	AT2G20510.1;AT2G20510.2;AT2G20510.3;AT2G20510.4	#NUM!	translocase inner membrane subunit 44-1		Chr2	8836018-8838598;8836018-8838703;8836018-8838598;8836353-8838598	REVERSE	472;509;474;422	201606	#NUM!	#NUM!	#NUM!	29.971	1	1	1	1	1	1	1	1	1	1	1	1	1	1	1	1	4496.99	534.847	671.21	493.586	2292.23	1209.27	1283.95	2181.21	2241.85	467.473	2224.06	1441.52	900.491	1443.87	1878.07	1828.27	4496.99	534.847	671.21	493.586
AT5G46210.1	AT5G46210.1	#NUM!	cullin4		Chr5	18731569-18736653	REVERSE	792	201606	#NUM!	#NUM!	#NUM!	46.6813	2	1	2	2	3	3	3	3	3	3	2	2	3	2	2	3	519.064	473.392	679.795	686.262	1067.05	1796.04	1093.15	1410.07	1208.57	1024.22	939.88	750.134	1198	864.853	1268.31	1079.24	519.064	473.392	679.795	686.262
AT4G20830.1;AT4G20830.2	AT4G20830.1;AT4G20830.2	#NUM!	FAD-binding Berberine family protein		Chr4	11155486-11157577;11155486-11157108	FORWARD	570;540	201606	#NUM!	#NUM!	#NUM!	48.2728	4	5	4	5	8	9	9	9	9	9	9	9	8	8	7	9	465.314	550.122	647.218	894.508	935.994	1375.12	999.269	1191.82	1619.54	1142.48	1800.48	1823.33	1786.46	1311.89	1931.95	1868.24	465.314	550.122	647.218	894.508
AT2G05620.1;AT2G05620.2	AT2G05620.1;AT2G05620.2	#NUM!	proton gradient regulation 5		Chr2	2081204-2081687	REVERSE	133	201606	#NUM!	#NUM!	#NUM!	44.4707	2	1	2	1	2	2	2	2	2	2	2	2	2	2	2	2	1116.74	223.716	949.278	237.373	613.994	1682.97	536.629	1663.72	226.365	827.906	1708.28	1429.95	355.97	878.138	2962	2019.25	1116.74	223.716	949.278	237.373
AT3G57530.1;AT3G57530.2	AT3G57530.1;AT3G57530.2	#NUM!	calcium-dependent protein kinase 32		Chr3	21296898-21299351;21297419-21299351	REVERSE	538;427	201606	#NUM!	#NUM!	#NUM!	52.4816	1	1	2	1	2	2	2	2	2	2	2	2	2	2	2	2	943.81	675.923	425.875	490.46	717.136	1318.49	901.482	934.883	1003.36	1463.03	1386.51	1179.89	1580.61	645.155	1761.12	1741.86	943.81	675.923	425.875	490.46
AT2G18050.1;AT2G18050.2	AT2G18050.1;AT2G18050.2	#NUM!	histone H1-3		Chr2	7846095-7846670;7846254-7846670	FORWARD	167;138	201606	#NUM!	#NUM!	#NUM!	41.8886	1	1	1	1	1	1	1	1	1	1	1	1	1	1	1	1	576.207	1287.14	359.669	579.804	1290.96	748.376	1245.59	2175.88	1363.48	1155.9	4462.11	582.108	2510.92	2207.82	1352.54	2205.13	576.207	1287.14	359.669	579.804
AT2G06530.1	AT2G06530.1	#NUM!	SNF7 family protein		Chr2	2588740-2590285	REVERSE	225	201606	#NUM!	#NUM!	#NUM!	42.7237	3	2	2	2	4	4	3	4	4	3	3	3	4	3	3	4	714.242	570.353	257.167	580.001	729.176	989.912	841.3	1023.3	812.956	956.813	950.948	1146.35	1147.54	634.963	1123.98	1384.82	714.242	570.353	257.167	580.001
AT1G75660.1	AT1G75660.1	#NUM!	5'-3' exoribonuclease 3		Chr1	28408289-28414825	FORWARD	1020	201606	#NUM!	#NUM!	#NUM!	46.0638	1	2	2	2	2	2	2	2	2	2	2	2	2	2	2	2	506.947	521.648	624.611	808.211	1540.09	1100.54	1114.34	1028.03	969.607	882.56	854.123	1122.03	936.558	983.914	1213.66	1025.85	506.947	521.648	624.611	808.211
AT1G21680.1	AT1G21680.1	#NUM!	DPP6 N-terminal domain-like protein		Chr1	7613028-7615148	FORWARD	706	201606	#NUM!	#NUM!	#NUM!	45.298	3	3	3	2	4	4	4	4	4	4	4	4	4	4	4	4	570.529	594.435	566.177	342.457	1010.73	1286.04	924.554	1062.95	1230.58	942.214	1254.78	974.504	786.175	1015.02	1433.86	1410.27	570.529	594.435	566.177	342.457
AT1G06410.1;AT1G06410.2;AT1G06410.3	AT1G06410.1;AT1G06410.2;AT1G06410.3	#NUM!	trehalose-phosphatase/synthase 7		Chr1	1955413-1958153	FORWARD	851	201606	#NUM!	#NUM!	#NUM!	54.748	4	7	7	5	8	9	8	8	8	9	8	8	8	7	8	6	308.511	538.55	596.305	634.413	1318.2	1846.93	1466.56	1244.62	1552.11	1335.45	1415.36	1305.75	1331.22	1441.47	1595.74	2074.95	308.511	538.55	596.305	634.413
AT5G64300.1	AT5G64300.1	#NUM!	GTP cyclohydrolase II		Chr5	25718459-25720790	FORWARD	543	201606	#NUM!	#NUM!	#NUM!	46.8788	1	2	3	2	3	3	3	3	3	3	3	3	3	3	3	3	788.914	228.995	562.332	549.158	1355.4	1835.9	1231.17	2169.21	1023.06	906.018	936.45	969.094	823.578	981.216	1047.12	1286.66	788.914	228.995	562.332	549.158
AT1G08630.1;AT1G08630.2;AT1G08630.3;AT1G08630.4;AT1G08630.5;AT1G08630.6	AT1G08630.1;AT1G08630.2;AT1G08630.3;AT1G08630.4;AT1G08630.5;AT1G08630.6	#NUM!	threonine aldolase 1		Chr1	2743948-2745685	REVERSE	358;358;358;358;344;358	201606	#NUM!	#NUM!	#NUM!	54.808	5	6	7	5	7	9	7	8	9	7	8	7	7	8	7	8	373.349	840.318	618.754	469.53	1190.07	1693.23	1840.08	1210.41	1550.06	1239.55	1987.52	1484.25	1324.36	686.038	1272.17	1545.55	373.349	840.318	618.754	469.53
AT5G36230.1;AT5G36230.2	AT5G36230.1;AT5G36230.2	#NUM!	ARM repeat superfamily protein		Chr5	14273519-14276773;14273901-14276773	FORWARD	411;424	201606	#NUM!	#NUM!	#NUM!	33.9552	1	1	1	1	1	1	1	1	1	1	1	1	1	1	1	1	227.266	150.384	882.828	858.972	650.946	810.882	1472.05	3176.72	1131.1	700.693	942.712	1304.95	1084.84	1596.36	2367.59	1883.77	227.266	150.384	882.828	858.972
AT1G23900.1;AT1G23900.2;AT1G23900.3	AT1G23900.1;AT1G23900.2;AT1G23900.3	#NUM!	gamma-adaptin 1		Chr1	8441379-8447152;8441379-8447152;8441772-8447152	FORWARD	876;876;864	201606	#NUM!	#NUM!	#NUM!	47.4307	1	2	3	1	3	3	2	3	3	3	2	2	3	2	3	3	488.24	578.167	350.234	1288.3	787.373	1674.87	1566.67	1183	999.856	1001.8	1430.82	1121.76	1150.57	1251.88	956.079	874.908	488.24	578.167	350.234	1288.3
AT1G55450.1;AT1G55450.2	AT1G55450.1;AT1G55450.2	#NUM!	S-adenosyl-L-methionine-dependent methyltransferases superfamily protein		Chr1	20705274-20706825	REVERSE	311;320	201606	#NUM!	#NUM!	#NUM!	53.8785	5	4	4	2	5	5	5	5	5	5	5	5	5	5	5	5	1263.93	489.114	567.35	489	1048.44	1499.06	1523.14	1142.41	2349.08	2198.56	3393.42	2382	2232.28	1290.07	1850.49	2262.62	1263.93	489.114	567.35	489
AT1G55860.1	AT1G55860.1	#NUM!	LOW protein				E3 ubiquitin ligase-like protein | Chr1:20879900-20892910 REVERSE	3681	201606	#NUM!	#NUM!	#NUM!	42.6247	4	4	3	4	4	4	5	6	6	5	6	4	5	6	5	4	446.345	583.643	425.34	735.539	814.229	1289.86	1848.93	1042.11	1391.76	1460.55	1970.66	1497.12	836.529	2604.54	3230.14	1524.54	446.345	583.643	425.34	735.539
AT1G10070.1;AT1G10070.2	AT1G10070.1;AT1G10070.2	#NUM!	branched-chain amino acid transaminase 2		Chr1	3288255-3290164	FORWARD	388	201606	#NUM!	#NUM!	#NUM!	47.4913	3	3	5	2	5	4	5	5	5	5	5	5	5	5	5	5	447.419	412.298	570.192	1091.03	2500.24	2740.75	2250.46	2345.34	1812.12	1618.31	2032.93	1560.48	1114.19	1130.35	1706.18	1822.83	447.419	412.298	570.192	1091.03
AT3G27710.1;AT3G27720.1	AT3G27710.1;AT3G27720.1	#NUM!	RING/U-box superfamily protein;IBR domain containing protein		Chr3	10269304-10270917;10271876-10273621	FORWARD	537;493	201606	#NUM!	#NUM!	#NUM!	37.5776	1	1	1	1	1	1	1	1	1	1	1	1	1	1	1	1	309.589	663.62	742.017	226.585	799.669	1836.59	1923.57	1354.09	966.597	997.565	1817.97	1892.55	2446.12	1100.8	1519.98	2151.96	309.589	663.62	742.017	226.585
AT4G03200.1;AT4G03200.2	AT4G03200.1;AT4G03200.2	#NUM!	catalytics		Chr4	1408296-1412566;1409318-1412566	FORWARD	818;685	201606	#NUM!	#NUM!	#NUM!	44.097	1	1	1	1	1	1	1	1	1	1	1	1	1	1	1	1	158.15	1055.91	529.126	442.012	776.629	1004.62	482.304	1256.44	695.902	1179.04	148.651	1649.71	1032.47	1064.87	1648.99	585.192	158.15	1055.91	529.126	442.012
AT3G20100.1	AT3G20100.1	#NUM!	cytochrome P450%2C family 705%2C subfamily A%2C polypeptide 19		Chr3	7019014-7020649	FORWARD	513	201606	#NUM!	#NUM!	#NUM!	47.678	1	1	2	1	2	2	2	2	2	2	1	1	2	2	1	2	523.638	306.04	421.112	1023.5	749.805	876.091	1375.49	1604.42	971.159	890.779	1490.64	978.596	779.251	1079.77	990.287	1104.37	523.638	306.04	421.112	1023.5
AT1G15040.1;AT1G15040.2	AT1G15040.1;AT1G15040.2	#NUM!	Class I glutamine amidotransferase-like superfamily protein		Chr1	5180038-5181315;5180314-5181315	REVERSE	395;333	201606	#NUM!	#NUM!	#NUM!	53.714	3	4	5	2	5	5	5	5	5	5	4	4	5	4	4	5	464.094	366.114	434.445	595.319	1677.89	2214.8	2098.81	2403.16	887.277	912.963	1193.65	1321.99	599.473	703.057	798.883	1024.12	464.094	366.114	434.445	595.319
AT1G24650.1;AT1G66150.1	AT1G24650.1;AT1G66150.1	#NUM!	Leucine-rich repeat protein kinase family protein;transmembrane kinase 1		Chr1	8734570-8737315;24631503-24634415	FORWARD	886;942	201606	#NUM!	#NUM!	#NUM!	40.655	1	1	1	1	1	1	1	1	1	1	1	1	1	1	1	1	227.964	399.211	486.055	713.935	2884.02	4299.94	4396.88	2153.32	2405	1384.54	1942.29	1703.39	1385.94	2098.18	1587.51	2303.45	227.964	399.211	486.055	713.935
AT5G47560.1	AT5G47560.1	#NUM!	tonoplast dicarboxylate transporter		Chr5	19287895-19290347	REVERSE	540	201606	#NUM!	#NUM!	#NUM!	54.6412	2	3	2	2	3	3	3	3	3	3	3	3	3	3	3	3	158.539	522.287	325.323	1402.45	871.988	1957.75	1397.31	2629.93	2391.86	1445.9	2464.09	1762.97	3708.04	2087.87	2537.28	2882.46	158.539	522.287	325.323	1402.45
AT5G06600.1;AT5G06600.2;AT5G06600.3	AT5G06600.1;AT5G06600.2;AT5G06600.3	#NUM!	ubiquitin-specific protease 12		Chr5	2019545-2027834;2019545-2027834;2020682-2027834	REVERSE	1116;1115;985	201606	#NUM!	#NUM!	#NUM!	44.0002	1	2	3	2	3	3	3	3	3	3	3	3	3	3	3	3	340.39	338.446	588.37	494.782	833.93	782.776	775.871	866.161	574.928	904.986	429.392	722.885	726.007	598.141	776.041	1002.93	340.39	338.446	588.37	494.782
AT4G08850.1;AT4G08850.2	AT4G08850.1;AT4G08850.2	#NUM!	Leucine-rich repeat receptor-like protein kinase family protein		Chr4	5636693-5640496;5637467-5640496	REVERSE	1045;1009	201606	#NUM!	#NUM!	#NUM!	45.8033	1	3	3	2	5	5	5	5	5	5	5	5	3	5	3	5	210.672	395.291	438.421	946.965	1733.27	1591.4	1439.29	1565.95	912.642	949.479	864.087	961.438	1094.46	898.785	1165.15	1324.37	210.672	395.291	438.421	946.965
AT5G39590.1	AT5G39590.1	#NUM!	TLD-domain containing nucleolar protein		Chr5	15851483-15853768	FORWARD	542	201606	#NUM!	#NUM!	#NUM!	49.1069	1	2	2	2	2	2	2	2	2	2	2	2	2	2	2	2	431.547	398.796	523.113	393.844	804.887	1105.69	676.207	671.642	794.36	1090.69	783.876	750.074	466.823	694.822	744.958	939.468	431.547	398.796	523.113	393.844
AT3G16830.1	AT3G16830.1	#NUM!	TOPLESS-related 2		Chr3	5731709-5737531	FORWARD	1131	201606	#NUM!	#NUM!	#NUM!	39.9178	2	1	2	1	2	3	3	3	3	3	3	2	3	3	3	3	390.128	423.781	386.242	588.673	759.612	1392.25	926.428	1244.22	870.022	714.488	1063.92	709.588	570.236	1001.95	845.726	1365.15	390.128	423.781	386.242	588.673
AT4G35800.1;AT4G35800.2	AT4G35800.1;AT4G35800.2	#NUM!	RNA polymerase II large subunit		Chr4	16961115-16967892	REVERSE	1839	201606	#NUM!	#NUM!	#NUM!	51.3583	2	1	2	1	7	8	8	7	8	8	8	7	8	8	7	7	322.185	515.837	486.577	244.837	2179.02	1603.91	2547.51	2119.8	973.608	1274.8	1270.36	734.45	1024.62	1938.47	863.183	1780.76	322.185	515.837	486.577	244.837
AT5G04530.1	AT5G04530.1	#NUM!	3-ketoacyl-CoA synthase 19		Chr5	1292222-1293616	REVERSE	464	201606	#NUM!	#NUM!	#NUM!	53.9144	2	1	1	1	2	2	2	2	2	2	2	2	1	2	2	2	324.872	444.281	468.671	319.61	1589.63	2736.11	1197.17	1456.11	961.479	745.425	999.56	630.923	528.188	742.06	1107.96	1065.29	324.872	444.281	468.671	319.61
AT3G19930.1;AT3G19930.2	AT3G19930.1;AT3G19930.2	#NUM!	sugar transporter 4		Chr3	6935048-6936841	FORWARD	514	201606	#NUM!	#NUM!	#NUM!	49.8071	3	2	3	1	3	3	3	3	3	3	3	2	3	2	3	3	314.477	504.733	452.976	260.239	1407.94	1606.11	479.217	946.079	816.096	1238.08	818.162	833.403	732.221	830.014	321.109	705.461	314.477	504.733	452.976	260.239
AT1G20450.1;AT1G20450.2	AT1G20450.1;AT1G20450.2	#NUM!	Dehydrin family protein		Chr1	7088235-7089107	REVERSE	260;259	201606	#NUM!	#NUM!	#NUM!	48.1022	4	2	4	3	4	4	3	2	4	4	4	4	4	4	4	4	225.076	535.466	301.581	459.65	717.006	995.08	613.584	1373.32	3702.95	3026.45	1764.55	1160.88	3223.43	4084.12	2574.18	1581.97	225.076	535.466	301.581	459.65
AT1G50600.1;AT1G50600.2;AT1G50600.3	AT1G50600.1;AT1G50600.2;AT1G50600.3	#NUM!	scarecrow-like 5		Chr1	18737398-18739547;18737398-18739559;18737398-18738978	REVERSE	597;601;526	201606	#NUM!	#NUM!	#NUM!	42.6967	2	2	4	2	5	5	4	5	5	5	4	4	5	5	4	4	328.651	376.808	380.309	513.159	500.99	705.197	903.032	772.371	804.147	691.02	644.806	516.385	743.885	627.185	964.065	981.594	328.651	376.808	380.309	513.159
AT5G22060.1	AT5G22060.1	#NUM!	DNAJ homologue 2		Chr5	7303798-7305668	REVERSE	419	201606	#NUM!	#NUM!	#NUM!	47.1317	2	2	2	2	2	2	2	2	2	2	2	2	2	2	2	2	934.19	354.56	293.898	400.99	557.588	1015.91	704.447	1093.78	1314.44	276.841	812.154	989.24	1178.39	651.891	1378.63	1059.99	934.19	354.56	293.898	400.99
AT5G43330.1	AT5G43330.1	#NUM!	Lactate/malate dehydrogenase family protein		Chr5	17390552-17392449	FORWARD	332	201606	#NUM!	#NUM!	#NUM!	47.5374	1	1	2	1	1	2	2	2	1	2	2	1	2	2	2	2	465.86	203.267	280.054	886.335	934.209	606.95	1690.08	324.683	1585.4	101.79	1532.31	1924.39	461.191	145.741	1007.68	1108.29	465.86	203.267	280.054	886.335
AT3G57880.1;AT3G57880.2;AT3G57880.3;AT3G57880.4	AT3G57880.1;AT3G57880.2;AT3G57880.3;AT3G57880.4	#NUM!	Calcium-dependent lipid-binding (CaLB domain) plant phosphoribosyltransferase family protein		Chr3	21431198-21433519	REVERSE	773	201606	#NUM!	#NUM!	#NUM!	55.2909	2	4	4	2	4	4	4	3	4	4	4	4	4	4	4	4	322.953	293.157	407.456	467.526	695.319	604.71	461.364	521.342	579.055	575.119	822.029	650.367	675.127	851.204	527.395	676.03	322.953	293.157	407.456	467.526
AT2G17840.1	AT2G17840.1	#NUM!	Senescence/dehydration-associated protein-like protein		Chr2	7755923-7757798	REVERSE	452	201606	#NUM!	#NUM!	#NUM!	50.9564	7	7	6	8	8	9	8	7	9	9	9	9	9	9	9	9	418.699	287.833	260.701	476.097	785.714	993.247	1014.3	1388.07	740.057	582.512	880.28	431.628	1017.73	859.183	1154.94	1252.21	418.699	287.833	260.701	476.097
AT3G55430.1	AT3G55430.1	#NUM!	O-Glycosyl hydrolases family 17 protein		Chr3	20549806-20552004	REVERSE	449	201606	#NUM!	#NUM!	#NUM!	50.148	2	3	1	2	2	3	2	3	3	3	2	2	3	2	3	3	264.34	431.313	177.093	554.718	1056.13	1035.48	694.116	1237.8	842.918	683.945	1189.64	1621.69	771.044	964.601	1193.27	1115.24	264.34	431.313	177.093	554.718
AT3G62010.1;AT3G62010.2	AT3G62010.1;AT3G62010.2	#NUM!	metal ion-binding protein		Chr3	22964945-22971149	FORWARD	1254;1251	201606	#NUM!	#NUM!	#NUM!	48.4602	1	3	5	3	7	9	7	7	8	8	6	7	6	7	8	7	451.159	277.916	312.592	360.108	1123.17	719.547	881.595	949.291	496.125	589.558	775.018	551.015	500.418	652.941	985.558	600.13	451.159	277.916	312.592	360.108
AT4G01395.1	AT4G01395.1	#NUM!	conserved oligomeric Golgi complex subunit 4		Chr4	573098-575648	REVERSE	738	201606	#NUM!	#NUM!	#NUM!	30.35	2	1	2	2	2	2	2	2	2	2	1	2	2	1	2	2	211.414	444.353	198.161	645.159	1048.74	544.086	611.881	411.885	1219.18	630.554	47.9091	678.421	1039.57	484.418	894.226	237.072	211.414	444.353	198.161	645.159
AT2G36410.1;AT2G36410.2;AT2G36410.3	AT2G36410.1;AT2G36410.2;AT2G36410.3	#NUM!	transcriptional activator (DUF662)		Chr2	15279041-15280270;15279041-15280270;15279041-15279851	FORWARD	195;192;152	201606	#NUM!	#NUM!	#NUM!	47.3963	2	2	2	1	2	2	2	2	2	2	2	2	2	2	2	2	311.247	263.316	200.263	419.069	589.197	1116.58	1374.07	2249.06	594.284	283.677	729.923	638.639	871.608	886.419	913.024	662.822	311.247	263.316	200.263	419.069
AT4G34030.1	AT4G34030.1	#NUM!	3-methylcrotonyl-CoA carboxylase		Chr4	16301298-16303949	FORWARD	587	201606	#NUM!	#NUM!	#NUM!	49.3111	5	5	5	5	9	9	8	10	9	10	9	9	10	10	8	8	305.289	252.013	156.643	255.29	341.39	509.513	492.843	331.447	597.44	579.092	881.797	474.586	371.202	308.06	485.261	428.106	305.289	252.013	156.643	255.29
AT5G27840.1;AT5G27840.2;AT5G27840.3;AT5G27840.4	AT5G27840.1;AT5G27840.2;AT5G27840.3;AT5G27840.4	#NUM!	Calcineurin-like metallo-phosphoesterase superfamily protein		Chr5	9863311-9864828;9863465-9864828;9863465-9864828;9863547-9864828	REVERSE	318;324;324;330	201606	#NUM!	#NUM!	#NUM!	53.2244	1	2	1	1	1	1	1	1	1	2	1	1	2	2	2	2	205.429	235.648	270.877	348.985	508.146	729.132	794.401	872.516	396.851	459.965	973.04	667.327	760.921	629.807	337.435	657.789	205.429	235.648	270.877	348.985
AT1G10760.1;AT1G10760.2;AT1G10760.3	AT1G10760.1;AT1G10760.2;AT1G10760.3	#NUM!	Pyruvate phosphate dikinase%2C PEP/pyruvate binding domain-containing protein		Chr1	3581210-3590043	REVERSE	1399	201606	#NUM!	#NUM!	#NUM!	47.3437	4	4	4	5	5	6	6	5	5	5	5	6	6	6	6	6	123.535	214.948	256.029	192.335	239.668	418.928	393.432	294.18	331.169	232.798	426.528	288.714	329.287	427.793	629.688	365.777	123.535	214.948	256.029	192.335
AT1G78140.1	AT1G78140.1	#NUM!	S-adenosyl-L-methionine-dependent methyltransferases superfamily protein		Chr1	29401937-29403878	REVERSE	355	201606	#NUM!	#NUM!	#NUM!	46.8384	1	1	1	1	1	1	1	1	1	1	1	1	1	1	1	1	203.963	161.48	140.493	196.808	472.68	263.11	556.843	778.38	318.456	341.081	123.724	242.613	357.739	223.175	540.514	331.153	203.963	161.48	140.493	196.808
AT5G40890.1;AT5G40890.2	AT5G40890.1;AT5G40890.2	#NUM!	chloride channel A		Chr5	16381645-16384999;16381645-16383821	REVERSE	775;643	201606	#NUM!	#NUM!	#NUM!	53.6309	3	2	3	2	3	3	3	3	3	3	2	2	2	2	3	3	152.83	86.0372	159.548	175.321	376.709	335.778	551.023	363.034	574.088	309.408	421.071	327.5	619.614	870.303	758.564	776.636	152.83	86.0372	159.548	175.321
AT1G17220.1	AT1G17220.1	#NUM!	Translation initiation factor 2%2C small GTP-binding protein		Chr1	5885383-5890165	FORWARD	1026	201606	#NUM!	#NUM!	#NUM!	47.4346	2	2	3	2	4	3	4	3	4	4	3	3	3	4	3	4	58.5558	212.309	121.622	154.877	499.213	234.143	170.68	431.947	342.272	210.201	360.315	156.089	285.607	175.511	340.215	245.898	58.5558	212.309	121.622	154.877
AT5G19690.1;AT5G19690.2	AT5G19690.1;AT5G19690.2	#NUM!	staurosporin and temperature sensitive 3-like A		Chr5	6652649-6658214;6653010-6658214	FORWARD	779;738	201606	#NUM!	#NUM!	#NUM!	45.9699	2	2	2	2	2	2	2	2	2	1	1	2	2	2	2	2	130.929	678.946	119.42	139.062	763.65	698.505	608.889	215.656	355.869	607.536	947.084	767.39	547.521	811.943	706.07	662.656	130.929	678.946	119.42	139.062
[truncated: 21 more columns]

## Sheet: ctl excl set 2
PG.ProteinGroups	PG.ProteinAccessions	PG.Genes	PG.ProteinDescriptions	PG.UniProtIds	PG.Chromosome	PG.Locus	PG.Direction	PG.Length	PG.Date	PG.CellularComponent	PG.BiologicalProcess	PG.MolecularFunction	PG.Cscore	[1] 20250407_NH_CC-AH-NaCl_07_OC-11.raw.PG.NrOfPrecursorsUsedForQuantification	[2] 20250407_NH_CC-AH-NaCl_08_OC-12.raw.PG.NrOfPrecursorsUsedForQuantification	[3] 20250407_NH_CC-AH-NaCl_09_OC-13.raw.PG.NrOfPrecursorsUsedForQuantification	[4] 20250407_NH_CC-AH-NaCl_10_OC-14.raw.PG.NrOfPrecursorsUsedForQuantification	[5] 20250407_NH_CC-AH-NaCl_12_AC-11.raw.PG.NrOfPrecursorsUsedForQuantification	[6] 20250407_NH_CC-AH-NaCl_13_AC-12.raw.PG.NrOfPrecursorsUsedForQuantification	[7] 20250407_NH_CC-AH-NaCl_14_AC-13.raw.PG.NrOfPrecursorsUsedForQuantification	[8] 20250407_NH_CC-AH-NaCl_15_AC-14.raw.PG.NrOfPrecursorsUsedForQuantification	[9] 20250407_NH_CC-AH-NaCl_17_AN-11.raw.PG.NrOfPrecursorsUsedForQuantification	[10] 20250407_NH_CC-AH-NaCl_18_AN-12.raw.PG.NrOfPrecursorsUsedForQuantification	[11] 20250407_NH_CC-AH-NaCl_19_AN-13.raw.PG.NrOfPrecursorsUsedForQuantification	[12] 20250407_NH_CC-AH-NaCl_20_AN-14.raw.PG.NrOfPrecursorsUsedForQuantification	[13] 20250407_NH_CC-AH-NaCl_22_AM-11.raw.PG.NrOfPrecursorsUsedForQuantification	[14] 20250407_NH_CC-AH-NaCl_23_AM-12.raw.PG.NrOfPrecursorsUsedForQuantification	[15] 20250407_NH_CC-AH-NaCl_24_AM-13.raw.PG.NrOfPrecursorsUsedForQuantification	[16] 20250407_NH_CC-AH-NaCl_25_AM-14.raw.PG.NrOfPrecursorsUsedForQuantification	[1] 20250407_NH_CC-AH-NaCl_07_OC-11.raw.PG.Quantity	[2] 20250407_NH_CC-AH-NaCl_08_OC-12.raw.PG.Quantity	[3] 20250407_NH_CC-AH-NaCl_09_OC-13.raw.PG.Quantity	[4] 20250407_NH_CC-AH-NaCl_10_OC-14.raw.PG.Quantity	[5] 20250407_NH_CC-AH-NaCl_12_AC-11.raw.PG.Quantity	[6] 20250407_NH_CC-AH-NaCl_13_AC-12.raw.PG.Quantity	[7] 20250407_NH_CC-AH-NaCl_14_AC-13.raw.PG.Quantity	[8] 20250407_NH_CC-AH-NaCl_15_AC-14.raw.PG.Quantity	[9] 20250407_NH_CC-AH-NaCl_17_AN-11.raw.PG.Quantity	[10] 20250407_NH_CC-AH-NaCl_18_AN-12.raw.PG.Quantity	[11] 20250407_NH_CC-AH-NaCl_19_AN-13.raw.PG.Quantity	[12] 20250407_NH_CC-AH-NaCl_20_AN-14.raw.PG.Quantity	[13] 20250407_NH_CC-AH-NaCl_22_AM-11.raw.PG.Quantity	[14] 20250407_NH_CC-AH-NaCl_23_AM-12.raw.PG.Quantity	[15] 20250407_NH_CC-AH-NaCl_24_AM-13.raw.PG.Quantity	[16] 20250407_NH_CC-AH-NaCl_25_AM-14.raw.PG.Quantity	[1] 20250407_NH_CC-AH-NaCl_07_OC-11.raw.PG.MS2Quantity	[2] 20250407_NH_CC-AH-NaCl_08_OC-12.raw.PG.MS2Quantity	[3] 20250407_NH_CC-AH-NaCl_09_OC-13.raw.PG.MS2Quantity	[4] 20250407_NH_CC-AH-NaCl_10_OC-14.raw.PG.MS2Quantity
AT1G24300.1;AT1G24300.2;AT1G24300.3	AT1G24300.1;AT1G24300.2;AT1G24300.3	#NUM!	GYF domain-containing protein		Chr1	8614515-8620420;8614515-8620420;8615178-8620420	REVERSE	1495;1490;1344	201606	#NUM!	#NUM!	#NUM!	40.1255	0	0	0	0	2	2	2	2	2	1	0	2	1	0	0	2	#NUM!	#NUM!	#NUM!	#NUM!	126.295	108.995	64.3173	56.383	71.419	119.083	#NUM!	98.975	77.9425	#NUM!	#NUM!	96.6587	#NUM!	#NUM!	#NUM!	#NUM!
AT3G56240.1;AT3G56240.2;AT3G56240.3	AT3G56240.1;AT3G56240.2;AT3G56240.3	#NUM!	copper chaperone		Chr3	20863460-20864402;20863460-20863909;20863460-20864402	REVERSE	121;111;121	201606	#NUM!	#NUM!	#NUM!	44.8918	0	0	0	0	1	1	1	0	1	1	1	0	0	1	1	0	#NUM!	#NUM!	#NUM!	#NUM!	150.754	107.736	26.8761	#NUM!	75.2578	30.5293	90.4055	#NUM!	#NUM!	51.1218	33.7846	#NUM!	#NUM!	#NUM!	#NUM!	#NUM!
AT4G31340.1;AT4G31340.2	AT4G31340.1;AT4G31340.2	#NUM!	myosin heavy chain-like protein		Chr4	15205662-15208950;15205662-15208895	FORWARD	437;420	201606	#NUM!	#NUM!	#NUM!	38.4344	0	0	0	0	1	0	1	0	0	0	1	0	1	0	0	1	#NUM!	#NUM!	#NUM!	#NUM!	239.812	#NUM!	336.836	#NUM!	#NUM!	#NUM!	44.3859	#NUM!	48.9761	#NUM!	#NUM!	48.6448	#NUM!	#NUM!	#NUM!	#NUM!
AT5G60170.1;AT5G60170.2	AT5G60170.1;AT5G60170.2	#NUM!	RNA binding (RRM/RBD/RNP motifs) family protein		Chr5	24228178-24232394	FORWARD	985;987	201606	#NUM!	#NUM!	#NUM!	46.7516	0	0	0	0	1	0	1	0	1	0	0	1	0	0	0	1	#NUM!	#NUM!	#NUM!	#NUM!	250.354	#NUM!	442.002	#NUM!	180.028	#NUM!	#NUM!	92.4536	#NUM!	#NUM!	#NUM!	47.4695	#NUM!	#NUM!	#NUM!	#NUM!
AT4G01970.1;AT4G01970.2	AT4G01970.1;AT4G01970.2	#NUM!	stachyose synthase		Chr4	854073-856953;854073-857094	REVERSE	876;923	201606	#NUM!	#NUM!	#NUM!	41.864	0	0	0	0	1	0	1	1	1	0	0	0	0	0	0	1	#NUM!	#NUM!	#NUM!	#NUM!	292.303	#NUM!	282.148	215.699	74.3653	#NUM!	#NUM!	#NUM!	#NUM!	#NUM!	#NUM!	271.499	#NUM!	#NUM!	#NUM!	#NUM!
AT3G02060.1;AT3G02060.2;AT3G02060.3	AT3G02060.1;AT3G02060.2;AT3G02060.3	#NUM!	DEAD/DEAH box helicase		Chr3	354409-358319;354412-358319;354409-358319	FORWARD	823;822;823	201606	#NUM!	#NUM!	#NUM!	33.7008	0	0	0	0	1	1	1	0	0	0	1	0	0	1	0	0	#NUM!	#NUM!	#NUM!	#NUM!	566.225	395.756	582.068	#NUM!	#NUM!	#NUM!	288.268	#NUM!	#NUM!	309.104	#NUM!	#NUM!	#NUM!	#NUM!	#NUM!	#NUM!
AT4G09730.1	AT4G09730.1	#NUM!	RH39		Chr4	6136333-6139510	FORWARD	621	201606	#NUM!	#NUM!	#NUM!	45.0128	0	0	0	0	0	1	1	1	0	1	0	0	1	0	0	1	#NUM!	#NUM!	#NUM!	#NUM!	#NUM!	82.7669	119.256	236.154	#NUM!	73.9351	#NUM!	#NUM!	47.2015	#NUM!	#NUM!	202.675	#NUM!	#NUM!	#NUM!	#NUM!
AT1G21380.1	AT1G21380.1	#NUM!	Target of Myb protein 1		Chr1	7485806-7488032	REVERSE	506	201606	#NUM!	#NUM!	#NUM!	40.2241	0	0	0	0	0	1	1	0	0	0	1	0	0	0	1	1	#NUM!	#NUM!	#NUM!	#NUM!	#NUM!	118.279	206.941	#NUM!	#NUM!	#NUM!	249.107	#NUM!	#NUM!	#NUM!	82.3528	432.232	#NUM!	#NUM!	#NUM!	#NUM!
AT4G27060.1	AT4G27060.1	#NUM!	ARM repeat superfamily protein		Chr4	13581581-13585070	REVERSE	864	201606	#NUM!	#NUM!	#NUM!	35.1908	0	0	0	0	0	1	0	1	0	0	0	1	0	1	0	0	#NUM!	#NUM!	#NUM!	#NUM!	#NUM!	271.698	#NUM!	99.787	#NUM!	#NUM!	#NUM!	126.011	#NUM!	61.9499	#NUM!	#NUM!	#NUM!	#NUM!	#NUM!	#NUM!
AT5G27600.1	AT5G27600.1	#NUM!	long-chain acyl-CoA synthetase 7		Chr5	9742616-9746795	FORWARD	700	201606	#NUM!	#NUM!	#NUM!	30.0433	0	0	0	0	0	1	1	1	1	0	0	0	1	1	0	0	#NUM!	#NUM!	#NUM!	#NUM!	#NUM!	295.268	166.496	105.11	45.037	#NUM!	#NUM!	#NUM!	66.2112	136.767	#NUM!	#NUM!	#NUM!	#NUM!	#NUM!	#NUM!
AT1G19770.1	AT1G19770.1	#NUM!	purine permease 14		Chr1	6832426-6833702	FORWARD	393	201606	#NUM!	#NUM!	#NUM!	38.2976	0	0	0	0	0	1	0	1	0	0	1	0	0	0	0	0	#NUM!	#NUM!	#NUM!	#NUM!	#NUM!	375.824	#NUM!	108.831	#NUM!	#NUM!	255.043	#NUM!	#NUM!	#NUM!	#NUM!	#NUM!	#NUM!	#NUM!	#NUM!	#NUM!
AT2G23980.1;AT2G23980.10;AT2G23980.2;AT2G23980.3;AT2G23980.4;AT2G23980.5;AT2G23980.6;AT2G23980.7;AT2G23980.8;AT2G23980.9;AT4G30560.1;AT4G30560.2;AT4G30560.3;AT4G30560.4;AT4G30560.5;AT5G57940.1;AT5G57940.2;AT5G57940.3	AT2G23980.1;AT2G23980.10;AT2G23980.2;AT2G23980.3;AT2G23980.4;AT2G23980.5;AT2G23980.6;AT2G23980.7;AT2G23980.8;AT2G23980.9;AT4G30560.1;AT4G30560.2;AT4G30560.3;AT4G30560.4;AT4G30560.5;AT5G57940.1;AT5G57940.2;AT5G57940.3	#NUM!	cyclic nucleotide-gated channel 6;cyclic nucleotide-gated channel 6;cyclic nucleotide-gated channel 6;cyclic nucleotide-gated channel 6;cyclic nucleotide-gated channel 6;cyclic nucleotide-gated channel 6;cyclic nucleotide-gated channel 6;cyclic nucleotide-gated channel 6;cyclic nucleotide-gated channel 6;cyclic nucleotide-gated channel 6;cyclic nucleotide gated channel 9;cyclic nucleotide gated c…		Chr2;Chr2;Chr2;Chr2;Chr2;Chr2;Chr2;Chr2;Chr2;Chr2;Chr4;Chr4;Chr4;Chr4;Chr4;Chr5;Chr5;Chr5	10201276-10204011;10201276-10204011;10201276-10204011;10201276-10204011;10201276-10204011;10201276-10204011;10201276-10203852;10201276-10204011;10201276-10204011;10201276-10204011;14926974-14929681;14926974-14929455;14926974-14929455;14926974-14929681;14926974-14929455;23457116-23460439;23457116-23460439;23457116-23460439	REVERSE;REVERSE;REVERSE;REVERSE;REVERSE;REVERSE;REVERSE;REVERSE;REVERSE;REVERSE;REVERSE;REVERSE;REVERSE;REVERSE;REVERSE;FORWARD;FORWARD;FORWARD	747;747;770;770;747;747;720;770;770;747;733;707;707;733;707;717;717;710	201606	#NUM!	#NUM!	#NUM!	30.5994	0	0	0	0	0	1	1	0	0	1	0	0	1	0	0	0	#NUM!	#NUM!	#NUM!	#NUM!	#NUM!	927.066	714.731	#NUM!	#NUM!	1108.56	#NUM!	#NUM!	2804.12	#NUM!	#NUM!	#NUM!	#NUM!	#NUM!	#NUM!	#NUM!
AT1G06430.1;AT1G06430.2;AT1G06430.3	AT1G06430.1;AT1G06430.2;AT1G06430.3	#NUM!	FTSH protease 8		Chr1	1960214-1962525	REVERSE	685	201606	#NUM!	#NUM!	#NUM!	54.9404	11	11	11	12	13	12	12	13	15	14	15	14	12	15	15	14	19832.3	25253.8	22768.2	22012.6	36108.2	36894.9	25235.4	33283.7	32496.3	29312.5	32613.8	30306.6	27970	41321.3	35684.9	30746.3	19832.3	25253.8	22768.2	22012.6
AT3G61440.1	AT3G61440.1	#NUM!	cysteine synthase C1		Chr3	22735885-22737792	FORWARD	368	201606	#NUM!	#NUM!	#NUM!	51.9079	12	12	12	13	12	13	13	14	14	14	13	14	14	13	14	13	9705.96	11629.3	14681.4	12189.3	19505.3	24507.6	16464.1	16507.1	15854	16832.5	16109.1	13974.1	14770.9	16905.2	16280	16535.5	9705.96	11629.3	14681.4	12189.3
AT5G56010.1	AT5G56010.1	#NUM!	heat shock protein 81-3		Chr5	22681410-22683911	FORWARD	699	201606	#NUM!	#NUM!	#NUM!	52.3384	24	28	29	28	31	31	31	30	32	32	32	30	31	31	32	30	7804.58	8741.87	8794.84	9432.77	15142.9	13525.4	14496.6	13994.1	12619.5	11279.8	11726.4	10273.7	11628.5	11908.8	12919.8	11321.4	7804.58	8741.87	8794.84	9432.77
AT3G22960.1	AT3G22960.1	#NUM!	Pyruvate kinase family protein		Chr3	8139369-8141771	FORWARD	596	201606	#NUM!	#NUM!	#NUM!	50.3477	7	9	10	10	10	10	10	9	10	10	10	9	10	10	10	10	7434.19	8801.76	7112.86	5976.97	13852.1	10484.1	11639.2	13545.2	11404.2	8917.85	8734.29	11000.9	9008.97	8981.79	10732.9	13979.8	7434.19	8801.76	7112.86	5976.97
AT2G02040.1	AT2G02040.1	#NUM!	peptide transporter 2		Chr2	487542-489707	FORWARD	585	201606	#NUM!	#NUM!	#NUM!	51.5527	2	3	2	3	3	3	3	3	3	3	3	3	3	3	3	3	6147.61	9345.79	5609.39	7801.08	11314.2	12612.7	3663.2	12758.1	5089.42	7102.1	5345.15	7498.65	7355.33	6534.83	4124.5	7569.05	6147.61	9345.79	5609.39	7801.08
AT5G01210.1	AT5G01210.1	#NUM!	HXXXD-type acyl-transferase family protein		Chr5	84554-85981	FORWARD	475	201606	#NUM!	#NUM!	#NUM!	51.0227	4	5	5	4	5	5	5	5	5	5	5	5	5	5	5	5	6359.87	8028.35	6111.6	5173.18	10065.3	10506.9	14450.7	5874.48	5323.53	7677.14	7639.43	7595.51	5018.52	5616.47	5654.31	5431.71	6359.87	8028.35	6111.6	5173.18
AT4G14160.1;AT4G14160.2;AT4G14160.3	AT4G14160.1;AT4G14160.2;AT4G14160.3	#NUM!	Sec23/Sec24 protein transport family protein		Chr4	8167574-8173026;8167574-8173026;8167574-8172266	FORWARD	773;772;620	201606	#NUM!	#NUM!	#NUM!	41.3365	1	1	1	1	1	1	1	1	1	1	1	1	1	1	1	1	5220.26	4495.23	6976.37	6846.69	10976	6740.41	12724.7	11056.3	7777.88	6536.75	7466.85	5277.22	9527.43	6860.09	8977.95	8435.97	5220.26	4495.23	6976.37	6846.69
AT4G12650.1	AT4G12650.1	#NUM!	Endomembrane protein 70 protein family		Chr4	7468207-7470165	REVERSE	652	201606	#NUM!	#NUM!	#NUM!	42.3636	2	2	2	2	3	3	3	3	2	3	3	2	3	3	3	3	5548.79	8507.86	6426.3	5392.83	11300.8	9223.7	11408.1	11063.1	8638.18	8170.09	9261.99	5266.32	8266.07	8944.76	8738.11	10190.8	5548.79	8507.86	6426.3	5392.83
AT1G61820.1	AT1G61820.1	#NUM!	beta glucosidase 46		Chr1	22835452-22838444	FORWARD	516	201606	#NUM!	#NUM!	#NUM!	47.5608	3	2	1	3	3	4	4	4	4	4	4	4	4	4	4	4	3808.82	10548.5	5744.99	5748.83	3512.76	8916.41	9184.54	10261.7	5818.75	7050.82	6600.1	8629.65	9934.56	5714.35	5922.92	8403.25	3808.82	10548.5	5744.99	5748.83
AT4G28080.1	AT4G28080.1	#NUM!	Tetratricopeptide repeat (TPR)-like superfamily protein		Chr4	13948993-13957840	REVERSE	1819	201606	#NUM!	#NUM!	#NUM!	47.5125	6	5	11	10	13	14	13	11	12	14	13	14	13	11	13	13	4121.07	4838.01	4933.66	5489.07	6363.35	7564.58	7310.33	8862.92	5937.4	6161.28	6163.63	7188.98	5550.66	6967.4	4918.91	4644.94	4121.07	4838.01	4933.66	5489.07
AT5G17330.1	AT5G17330.1	#NUM!	glutamate decarboxylase		Chr5	5711141-5714839	FORWARD	502	201606	#NUM!	#NUM!	#NUM!	44.8114	6	6	5	8	8	7	7	7	6	6	8	7	7	6	6	7	4266.93	5507.13	4779.18	3766.62	5187.19	7175.02	9620.08	7229.69	4772.36	4143.79	4156.46	6050.42	4651.4	4960.08	7964.83	5839.21	4266.93	5507.13	4779.18	3766.62
AT1G36240.1;AT1G77940.1;AT3G18740.1	AT1G36240.1;AT1G77940.1;AT3G18740.1	#NUM!	Ribosomal protein L7Ae/L30e/S12e/Gadd45 family protein		Chr1;Chr1;Chr3	13614890-13616233;29304116-29305288;6453437-6453870	FORWARD;REVERSE;FORWARD	112	201606	#NUM!	#NUM!	#NUM!	43.8023	1	2	2	2	2	2	2	2	2	2	2	2	2	2	2	2	15410.1	1762.71	3670.93	4458.86	12469.2	7897.56	4664.97	3047.38	4239.82	4555.4	3468.11	3519.95	2973.1	2605.26	8445.55	4906.39	15410.1	1762.71	3670.93	4458.86
AT2G42600.1;AT2G42600.2;AT2G42600.3	AT2G42600.1;AT2G42600.2;AT2G42600.3	#NUM!	phosphoenolpyruvate carboxylase 2		Chr2	17734541-17738679	REVERSE	963	201606	#NUM!	#NUM!	#NUM!	58.2623	12	14	15	15	19	17	18	19	18	18	19	18	17	18	19	17	2220.32	4202.84	4625.43	3890.1	5862.8	6332.85	6380.28	5692.87	5706.97	5001.44	5522.16	5380.68	5462.79	4411.08	5896.56	6187.05	2220.32	4202.84	4625.43	3890.1
AT1G18500.1	AT1G18500.1	#NUM!	methylthioalkylmalate synthase-like 4		Chr1	6369347-6372861	FORWARD	631	201606	#NUM!	#NUM!	#NUM!	46.5832	4	5	6	4	6	8	8	8	7	8	8	8	7	7	7	8	3424.51	4374.88	4342.04	3360.29	6695.55	6035.74	6014.36	3509.56	4944.12	4588.78	5948.32	4619.66	5137.08	4012.51	3297.75	5938.75	3424.51	4374.88	4342.04	3360.29
AT4G14040.1	AT4G14040.1	#NUM!	selenium-binding protein 2		Chr4	8100691-8102828	REVERSE	487	201606	#NUM!	#NUM!	#NUM!	54.554	7	10	8	9	11	11	11	11	12	12	12	12	11	11	10	11	3392.83	4094.48	2882.21	4307.3	7724.63	5237.83	5840.26	6214.82	5404	6890.23	5680.27	5321.61	5743.9	6219.05	4812.51	4862.19	3392.83	4094.48	2882.21	4307.3
AT3G07100.1	AT3G07100.1	#NUM!	Sec23/Sec24 protein transport family protein		Chr3	2245689-2250077	REVERSE	1038	201606	#NUM!	#NUM!	#NUM!	49.3561	6	5	5	7	7	8	8	8	6	8	7	8	8	8	8	8	4083.18	3476.4	3178.87	3210.47	6060.5	6386.65	6606.5	4923.28	3717.87	4389.53	4208.01	5340.46	5071.01	4612.82	5280.27	4232.47	4083.18	3476.4	3178.87	3210.47
AT3G29360.1;AT3G29360.2	AT3G29360.1;AT3G29360.2	#NUM!	UDP-glucose 6-dehydrogenase family protein		Chr3	11267375-11268817	REVERSE	480	201606	#NUM!	#NUM!	#NUM!	54.6322	6	8	6	6	8	8	8	8	8	8	8	8	8	8	8	8	3200.77	3018.78	2875.09	3562.85	4754.51	4848.57	5398.82	4009.13	3879.32	4202.07	3617.65	4423.87	5345.23	3112.85	3071	4732.32	3200.77	3018.78	2875.09	3562.85
AT3G55410.1;AT3G55410.2	AT3G55410.1;AT3G55410.2	#NUM!	2-oxoglutarate dehydrogenase%2C E1 component		Chr3	20541897-20545728	FORWARD	1017	201606	#NUM!	#NUM!	#NUM!	59.2527	4	8	8	8	10	10	9	10	10	9	9	10	10	9	7	6	2524.73	2283.68	3338.72	3721.12	3744.6	5061.18	4972.92	4777.42	4092.19	4706.52	4211.46	4235.61	4255.11	3721.84	3266.4	3892.51	2524.73	2283.68	3338.72	3721.12
AT3G26935.1	AT3G26935.1	#NUM!	DHHC-type zinc finger family protein		Chr3	9933001-9935218	REVERSE	443	201606	#NUM!	#NUM!	#NUM!	49.9554	1	1	1	1	1	1	1	1	1	1	1	1	1	1	1	1	2187.95	2620.89	3974.71	2307.12	4735.19	4323.37	3049.12	3392.22	1633.59	2391.09	2576.15	2087.85	1978.91	3935.42	2468.36	2613.23	2187.95	2620.89	3974.71	2307.12
AT1G04430.1;AT1G04430.2;AT1G04430.3	AT1G04430.1;AT1G04430.2;AT1G04430.3	#NUM!	S-adenosyl-L-methionine-dependent methyltransferases superfamily protein		Chr1	1198860-1201301	FORWARD	623	201606	#NUM!	#NUM!	#NUM!	50.7387	3	3	3	3	3	4	4	4	3	4	3	3	4	4	4	4	2395.31	1356.71	2404.75	2709.83	3885.73	4208.14	3071.95	3814.12	3256.09	2331.12	3363.11	3809.47	2827.11	2690.56	2436.43	2324.19	2395.31	1356.71	2404.75	2709.83
AT2G07050.1	AT2G07050.1	#NUM!	cycloartenol synthase 1		Chr2	2924629-2930295	FORWARD	759	201606	#NUM!	#NUM!	#NUM!	44.8325	3	2	3	2	2	3	3	3	3	3	3	3	3	3	3	3	1950.26	2675.07	2685.43	1998.3	4224.47	3935.13	3272.26	3449.77	3279.64	2587.91	3200.63	2192.13	3124.13	2117.89	3540.89	3749.33	1950.26	2675.07	2685.43	1998.3
AT3G48750.1	AT3G48750.1	#NUM!	cell division control 2		Chr3	18072238-18074296	FORWARD	294	201606	#NUM!	#NUM!	#NUM!	38.2363	1	1	1	1	1	1	1	1	1	1	1	1	1	1	1	1	2221.95	2243.86	1280.4	3652.71	4453.35	4233.3	3466.2	3499.06	3279.64	3037.64	2626.24	2623.77	3920.52	4209.52	2518.3	1960.21	2221.95	2243.86	1280.4	3652.71
AT3G63520.1	AT3G63520.1	#NUM!	carotenoid cleavage dioxygenase 1		Chr3	23452940-23455896	FORWARD	538	201606	#NUM!	#NUM!	#NUM!	53.3749	6	6	6	6	8	7	8	7	8	8	6	8	8	8	8	8	1275.49	2314.14	2647.69	1936.29	4294.08	4114.1	2885.07	2663.9	3754.05	2731.78	3002.12	2995.12	1799.13	3069.39	3264.16	3105.79	1275.49	2314.14	2647.69	1936.29
AT1G01320.1;AT1G01320.2;AT1G01320.3	AT1G01320.1;AT1G01320.2;AT1G01320.3	#NUM!	Tetratricopeptide repeat (TPR)-like superfamily protein		Chr1	121582-130099	REVERSE	1797;1787;1789	201606	#NUM!	#NUM!	#NUM!	51.7873	4	7	8	7	10	10	11	11	10	11	9	10	10	10	10	10	2093.76	2041.63	1787.35	2877.43	3873.33	5205.8	4779.84	3291.77	2412.41	2523.44	2860.66	3153.46	2564.18	2997.37	3628.66	2052.43	2093.76	2041.63	1787.35	2877.43
AT5G09550.1	AT5G09550.1	#NUM!	GDP dissociation inhibitor family protein / Rab GTPase activator family protein		Chr5	2963850-2966465	FORWARD	445	201606	#NUM!	#NUM!	#NUM!	42.4835	1	1	1	1	1	1	1	1	1	1	1	1	1	1	1	1	2038.09	2968.87	2066.78	1715.2	5508.56	3694.54	1532.28	3098.58	1738.95	4001.61	2618.35	2547.21	2005.75	4329.14	2561.77	2413.86	2038.09	2968.87	2066.78	1715.2
AT2G22990.1;AT2G22990.2;AT2G22990.3;AT2G22990.4;AT2G22990.6	AT2G22990.1;AT2G22990.2;AT2G22990.3;AT2G22990.4;AT2G22990.6	#NUM!	sinapoylglucose 1		Chr2	9786393-9789925;9787071-9789925;9786393-9789998;9786393-9789870;9787071-9789925	FORWARD	433;319;458;416;319	201606	#NUM!	#NUM!	#NUM!	48.4879	4	3	4	5	6	6	6	6	6	6	6	6	6	5	6	6	1529.26	2097.89	2414.82	1765.98	4123.43	3645.23	2382.58	3031.71	1624.26	2551.79	2589.42	2258.55	1928.05	2967.62	2356.82	2538.3	1529.26	2097.89	2414.82	1765.98
AT1G74260.1	AT1G74260.1	#NUM!	purine biosynthesis 4		Chr1	27923005-27927764	REVERSE	1407	201606	#NUM!	#NUM!	#NUM!	50.9706	8	11	13	15	15	16	17	17	16	16	14	15	15	16	14	15	1542.67	1590.71	2093.05	2354.09	3346.92	2847.16	2328.56	2747.72	2762.22	1962.35	2210.79	2647.51	2008.2	2288.02	2565.21	1755.47	1542.67	1590.71	2093.05	2354.09
AT4G37870.1	AT4G37870.1	#NUM!	phosphoenolpyruvate carboxykinase 1		Chr4	17802974-17806332	REVERSE	671	201606	#NUM!	#NUM!	#NUM!	52.3683	12	10	11	11	13	15	14	15	15	14	14	14	15	13	13	13	2121.61	1887.49	1355.98	1748.77	2613.15	3914.3	4119.7	2837.12	2769.89	2318.36	2682.92	2903.79	2482.86	2138.76	2338.25	2428.77	2121.61	1887.49	1355.98	1748.77
AT1G49450.1	AT1G49450.1	#NUM!	Transducin/WD40 repeat-like superfamily protein		Chr1	18305684-18307099	FORWARD	471	201606	#NUM!	#NUM!	#NUM!	45.8908	1	1	1	1	1	1	1	1	1	1	1	1	1	1	1	1	1090.04	1592.4	1770.37	1552.02	6690.62	3532.01	2654.49	1729.58	2395.57	2662.5	1341.07	2022.93	3025.51	1928.3	496.405	1873.19	1090.04	1592.4	1770.37	1552.02
AT4G21710.1	AT4G21710.1	#NUM!	DNA-directed RNA polymerase family protein		Chr4	11535684-11542200	REVERSE	1188	201606	#NUM!	#NUM!	#NUM!	43.6057	2	2	1	2	4	5	4	5	5	4	4	4	5	3	3	4	1636.66	2557.32	535.375	1492.32	3127.44	2794.09	4222.99	2858.96	2284.51	2078.53	1979.22	1661.19	2711.43	1622.13	1512.35	971.888	1636.66	2557.32	535.375	1492.32
AT5G22770.1;AT5G22770.2;AT5G22770.3;AT5G22770.4;AT5G22770.5;AT5G22770.6	AT5G22770.1;AT5G22770.2;AT5G22770.3;AT5G22770.4;AT5G22770.5;AT5G22770.6	#NUM!	alpha-adaptin		Chr5	7579844-7588026	REVERSE	1012	201606	#NUM!	#NUM!	#NUM!	59.2527	4	6	5	6	8	9	9	8	9	8	9	8	9	8	9	8	1043.85	1073.62	1945.76	1926.33	2742.96	2722.18	2672.73	2057.69	2285.92	2034.5	2072.43	2525.85	1673.66	1907.51	1871.79	1664.22	1043.85	1073.62	1945.76	1926.33
AT5G64620.1	AT5G64620.1	#NUM!	cell wall / vacuolar inhibitor of fructosidase 2		Chr5	25831875-25832417	FORWARD	180	201606	#NUM!	#NUM!	#NUM!	52.4718	3	2	2	2	3	3	3	3	3	3	2	3	3	3	3	2	1766.31	1627.78	1361.87	1042.93	3958.92	2268.95	3600.93	2481.28	1111.62	1577.66	1545.19	1413.75	2445.35	1381.43	2047.83	1912.05	1766.31	1627.78	1361.87	1042.93
AT1G70070.1	AT1G70070.1	#NUM!	DEAD/DEAH box helicase		Chr1	26390016-26394148	REVERSE	1171	201606	#NUM!	#NUM!	#NUM!	52.4076	2	2	1	1	2	2	2	2	2	2	2	2	2	2	2	2	1595.19	1335.05	764.282	2256.41	1766.29	2764.36	1273.87	4109.69	1442.19	1185.94	1005.02	1574.21	1104.91	2853.99	1695.42	1272.66	1595.19	1335.05	764.282	2256.41
AT3G27190.1	AT3G27190.1	#NUM!	uridine kinase-like 2		Chr3	10039504-10042917	REVERSE	483	201606	#NUM!	#NUM!	#NUM!	52.2078	1	3	1	3	3	3	3	2	3	3	3	3	3	3	3	3	1578.78	1048.26	1744.77	1342.12	1946.79	2299.63	2265.61	2441.11	1793.41	2036.42	1907.88	1623.3	2004.92	1953.44	1086.62	1855.37	1578.78	1048.26	1744.77	1342.12
AT3G01190.1	AT3G01190.1	#NUM!	Peroxidase superfamily protein		Chr3	67236-68477	REVERSE	321	201606	#NUM!	#NUM!	#NUM!	55.5895	4	4	2	4	4	4	4	4	4	4	4	4	4	4	4	4	1425.39	1738.91	1380.84	1405.1	2622.94	2689.71	2882.78	2052.72	2120.6	2223.11	1900.25	1810.95	1864.06	2232	1564.36	1260.75	1425.39	1738.91	1380.84	1405.1
AT1G02080.2;AT1G02080.3	AT1G02080.2;AT1G02080.3	#NUM!	transcription regulator		Chr1	373694-386682	FORWARD	2377;2378	201606	#NUM!	#NUM!	#NUM!	48.7302	2	3	4	5	5	7	7	7	6	6	7	8	5	8	7	8	861.454	1446.01	1866.06	1354.62	2374	1865.57	2632.08	2696.31	1797	1996.86	2236.23	1860.54	2021.6	1814.16	2037.42	1729.56	861.454	1446.01	1866.06	1354.62
AT3G28860.1	AT3G28860.1	#NUM!	ATP binding cassette subfamily B19		Chr3	10870287-10877286	REVERSE	1252	201606	#NUM!	#NUM!	#NUM!	51.055	1	2	3	2	5	4	5	5	5	5	5	5	4	4	4	4	599.583	1688.89	1538.57	1228.19	2437.49	2082.19	1992.47	2185.75	2011.96	1729.92	2097.2	2161.75	1760.91	2346.31	1965.36	1600.53	599.583	1688.89	1538.57	1228.19
AT5G36290.1;AT5G36290.2	AT5G36290.1;AT5G36290.2	#NUM!	Uncharacterized protein family (UPF0016)		Chr5	14302977-14304972	FORWARD	293	201606	#NUM!	#NUM!	#NUM!	46.4528	1	1	1	1	1	1	1	1	1	1	1	1	1	1	1	1	654.484	1242.38	1515.62	1644.19	2465.68	2035.12	2347.53	1799.19	1424.96	1980.72	1856.87	2155.75	1951.18	1950.09	1827.72	2083.94	654.484	1242.38	1515.62	1644.19
AT5G06600.1;AT5G06600.2	AT5G06600.1;AT5G06600.2	#NUM!	ubiquitin-specific protease 12		Chr5	2019545-2027834	REVERSE	1116;1115	201606	#NUM!	#NUM!	#NUM!	51.5762	8	8	10	8	10	13	12	12	13	12	12	11	12	11	13	9	1009.15	1268.81	1426.62	1722	2056.72	2082.92	2205.21	2204.75	1878.95	1889.4	2129.45	2042.05	1789.1	1768.06	1739.03	1774.26	1009.15	1268.81	1426.62	1722
AT2G31660.1	AT2G31660.1	#NUM!	ARM repeat superfamily protein		Chr2	13464519-13471353	FORWARD	1040	201606	#NUM!	#NUM!	#NUM!	43.8913	2	2	3	2	2	3	3	3	3	1	3	3	3	2	3	2	1067.85	1204.6	1505.58	1466.63	1685.43	1940.59	2145.21	2083.92	1318.49	1097.68	925.96	1500.46	1678.24	795.361	1717.73	1106.46	1067.85	1204.6	1505.58	1466.63
AT2G45540.1;AT2G45540.2;AT2G45540.3;AT2G45540.4;AT2G45540.5;AT2G45540.6	AT2G45540.1;AT2G45540.2;AT2G45540.3;AT2G45540.4;AT2G45540.5;AT2G45540.6	#NUM!	WD-40 repeat family protein / beige-like protein		Chr2	18757881-18772229	REVERSE	2946;3001;2946;2946;2946;2946	201606	#NUM!	#NUM!	#NUM!	39.6384	1	1	1	1	2	2	2	1	2	2	1	1	1	2	2	2	1323.39	1327.74	1269.21	1860.17	2193.94	1959.67	2259.92	1266.8	1202.41	965.732	1403.93	1500.73	1304.86	1599.4	1491.51	1328.58	1323.39	1327.74	1269.21	1860.17
AT1G47550.1;AT1G47550.2;AT1G47560.1	AT1G47550.1;AT1G47550.2;AT1G47560.1	#NUM!	exocyst complex component sec3A;exocyst complex component sec3A;exocyst complex component sec3B		Chr1	17457171-17463896;17457171-17463896;17466751-17473190	FORWARD	887;888;887	201606	#NUM!	#NUM!	#NUM!	49.5458	2	2	2	3	3	3	3	3	3	3	3	3	3	3	3	3	1187.94	1485.58	1101.89	1411.98	3202.17	1747.66	2024.7	2215.46	1420	2325.32	1831.94	2035.51	1348.25	1349.7	1633.24	1034.83	1187.94	1485.58	1101.89	1411.98
AT3G12670.1	AT3G12670.1	#NUM!	CTP synthase family protein		Chr3	4020351-4024086	REVERSE	591	201606	#NUM!	#NUM!	#NUM!	44.0324	2	2	3	3	4	4	4	4	4	4	4	4	4	4	4	4	1175.13	1729.96	1386.95	860.625	2783.94	2566.31	2154.82	2410.12	1510.46	2285.83	1492.26	1085.76	2556.5	1928.39	1816.48	1523.39	1175.13	1729.96	1386.95	860.625
AT3G22520.1	AT3G22520.1	#NUM!	spindle assembly abnormal protein		Chr3	7974984-7977406	FORWARD	600	201606	#NUM!	#NUM!	#NUM!	48.1048	1	1	2	1	2	2	2	2	2	2	2	2	2	2	2	2	887.834	1602.82	2054.86	441.686	2512.94	1572.37	2236.21	2002.22	1790.67	2106.11	1853.63	1262.24	1451.37	771.172	2020.39	2120.11	887.834	1602.82	2054.86	441.686
AT5G65720.1;AT5G65720.3	AT5G65720.1;AT5G65720.3	#NUM!	nitrogen fixation S (NIFS)-like 1		Chr5	26296349-26297710	FORWARD	453	201606	#NUM!	#NUM!	#NUM!	36.5592	3	2	4	3	3	4	4	4	4	4	3	4	4	4	4	4	1780.55	869.334	825.082	1609.08	1774.25	2722.58	2490.11	2028.03	1422.82	1140.78	984.845	1038.61	1445.69	1424.5	335.496	2628.43	1780.55	869.334	825.082	1609.08
AT3G50210.1;AT3G50210.3;AT3G50210.4	AT3G50210.1;AT3G50210.3;AT3G50210.4	#NUM!	2-oxoglutarate (2OG) and Fe(II)-dependent oxygenase superfamily protein		Chr3	18614338-18616229	REVERSE	332	201606	#NUM!	#NUM!	#NUM!	46.9161	1	2	1	2	2	2	2	2	2	2	2	2	1	1	1	2	1657.94	470.263	941.964	1408	1958.19	667.514	2314.76	1904.22	602.871	901.064	1070.65	2068.7	969.972	1366.42	1683.87	1019.77	1657.94	470.263	941.964	1408
AT1G06220.1;AT1G06220.2;AT1G06220.3	AT1G06220.1;AT1G06220.2;AT1G06220.3	#NUM!	Ribosomal protein S5/Elongation factor G/III/V family protein		Chr1	1900524-1904583	FORWARD	987	201606	#NUM!	#NUM!	#NUM!	48.008	3	3	3	3	5	4	5	5	5	4	5	4	5	2	5	5	956.614	1040.16	1276.12	1569.54	2374.15	2049.7	1511.61	1888.53	1080.41	1581.38	1331.42	1590.87	1093.39	786.658	1396.52	1078.16	956.614	1040.16	1276.12	1569.54
AT4G39090.1	AT4G39090.1	#NUM!	Papain family cysteine protease		Chr4	18215826-18217326	REVERSE	368	201606	#NUM!	#NUM!	#NUM!	51.1353	3	2	2	2	3	3	3	3	3	3	3	3	3	2	2	3	1039.4	1235.56	764.372	1209.63	2575	2208.68	745.476	1763.91	1211.1	768.415	3043.2	1495.95	2291.63	2167.11	1166	614.479	1039.4	1235.56	764.372	1209.63
AT3G01780.1	AT3G01780.1	#NUM!	ARM repeat superfamily protein		Chr3	279171-283399	FORWARD	1176	201606	#NUM!	#NUM!	#NUM!	52.0066	6	6	7	9	8	10	10	10	10	9	9	10	10	10	9	10	695.312	902.092	1501.45	1299.34	1563.87	1170.51	2036.89	1753.55	1393.33	1433.99	1385.46	1592.01	1189.74	1238.26	1565.99	1110.97	695.312	902.092	1501.45	1299.34
AT1G08200.1	AT1G08200.1	#NUM!	UDP-D-apiose/UDP-D-xylose synthase 2		Chr1	2574259-2576609	REVERSE	389	201606	#NUM!	#NUM!	#NUM!	52.6854	8	10	7	9	10	10	10	10	10	9	10	10	9	10	10	9	827.493	884.164	1177.09	1230.59	1434.22	1948.91	1635.11	1701.38	1192.51	1213.52	1694.36	1532.2	1560.9	1520.92	1503.26	2079.7	827.493	884.164	1177.09	1230.59
AT1G64790.1;AT1G64790.3	AT1G64790.1;AT1G64790.3	#NUM!	ILITYHIA		Chr1	24065232-24081908;24065232-24082121	REVERSE	2610;2681	201606	#NUM!	#NUM!	#NUM!	56.178	4	8	7	7	9	9	9	9	6	8	9	7	9	7	9	8	682.056	841.821	1456.53	1212.61	2137.01	1129.87	2168.94	2283.03	1726.37	1579.02	1207.15	1496.02	1292.25	1006.25	1604.33	1245.76	682.056	841.821	1456.53	1212.61
AT2G44100.1;AT2G44100.2	AT2G44100.1;AT2G44100.2	#NUM!	guanosine nucleotide diphosphate dissociation inhibitor 1		Chr2	18241804-18244864;18241804-18244731	FORWARD	445;431	201606	#NUM!	#NUM!	#NUM!	56.1673	2	3	3	3	4	4	4	3	4	3	3	4	3	3	3	3	1094.76	975.932	1062	744.273	1829.67	1925.31	1440.81	1548.62	1641.7	938.625	1525.33	1207.34	1529.24	1129.93	1634.02	1245.88	1094.76	975.932	1062	744.273
AT3G14790.1;AT3G14790.2	AT3G14790.1;AT3G14790.2	#NUM!	rhamnose biosynthesis 3		Chr3	4964791-4966875;4964782-4966875	FORWARD	664;667	201606	#NUM!	#NUM!	#NUM!	53.7631	3	4	4	2	5	6	5	6	5	5	4	5	5	5	5	6	959.96	851.86	1068.21	1191.67	2535.58	1816.98	1401.17	1726.4	1328.66	1255.21	1112.76	1289.71	1171.31	1511.54	1503.76	1435.07	959.96	851.86	1068.21	1191.67
AT5G52580.1;AT5G52580.2;AT5G52580.3	AT5G52580.1;AT5G52580.2;AT5G52580.3	#NUM!	RabGAP/TBC domain-containing protein		Chr5	21338052-21342848	FORWARD	673;690;679	201606	#NUM!	#NUM!	#NUM!	39.632	1	1	1	2	2	2	2	2	2	2	2	2	2	2	2	2	1037.87	1005.43	1013.35	523.286	1736.49	1613.12	768.675	1704.99	964.879	1143.59	1393.07	1091.82	1151.6	973.838	978.181	548.813	1037.87	1005.43	1013.35	523.286
AT2G38310.1	AT2G38310.1	#NUM!	PYR1-like 4		Chr2	16050251-16050874	FORWARD	207	201606	#NUM!	#NUM!	#NUM!	49.7276	1	2	1	1	2	2	2	2	2	1	1	1	1	1	1	1	1040.02	1660.56	585.38	935.981	3458.3	3419.34	1858.63	2704.49	1079.86	1679.36	1281.16	889.639	1406.74	824.501	1184.61	1593.84	1040.02	1660.56	585.38	935.981
AT4G04350.1	AT4G04350.1	#NUM!	tRNA synthetase class I (I%2C L%2C M and V) family protein		Chr4	2128129-2133030	FORWARD	973	201606	#NUM!	#NUM!	#NUM!	45.5054	2	3	3	2	3	3	2	3	3	2	3	2	3	3	3	2	760.829	1180.86	1734.78	423.314	1880.84	1600.91	1222.74	1654.38	823.748	423.022	974.196	596.847	492.842	823.942	1102.65	936.303	760.829	1180.86	1734.78	423.314
AT3G18230.1	AT3G18230.1	#NUM!	Octicosapeptide/Phox/Bem1p family protein		Chr3	6251495-6253971	FORWARD	666	201606	#NUM!	#NUM!	#NUM!	38.9273	1	1	1	1	1	1	1	1	1	1	1	1	1	1	1	1	836.593	1574.57	993.17	933.67	1222.73	2045.24	1949.23	1231.57	1114.2	719.561	824.775	1498.88	1362.62	1370.18	1293.1	1195.86	836.593	1574.57	993.17	933.67
AT3G20410.1;AT3G20410.2	AT3G20410.1;AT3G20410.2	#NUM!	calmodulin-domain protein kinase 9		Chr3	7116388-7118824	FORWARD	541	201606	#NUM!	#NUM!	#NUM!	48.3438	3	4	3	4	4	4	4	4	4	4	4	4	4	4	4	4	912.447	972.19	1127.88	768.123	1889.81	1512.38	1565.97	1277.65	1265.13	1243.22	882.413	1265.85	1300.63	1671.72	1314.94	1015.37	912.447	972.19	1127.88	768.123
AT2G38770.1	AT2G38770.1	#NUM!	P-loop containing nucleoside triphosphate hydrolases superfamily protein		Chr2	16203185-16210253	REVERSE	1509	201606	#NUM!	#NUM!	#NUM!	43.368	1	1	1	1	2	1	2	2	2	2	2	1	2	2	1	1	684.819	935.689	1555.21	944.887	2397.54	936.329	1839.57	1820.38	1341.28	1328.97	1372.14	1027.35	1321.59	1034.96	1485.65	1208.34	684.819	935.689	1555.21	944.887
AT2G22310.1;AT2G22310.2;AT2G22310.3;AT4G39910.1	AT2G22310.1;AT2G22310.2;AT2G22310.3;AT4G39910.1	#NUM!	ubiquitin-specific protease 4;ubiquitin-specific protease 4;ubiquitin-specific protease 4;ubiquitin-specific protease 3		Chr2;Chr2;Chr2;Chr4	9476733-9478825;9476733-9478537;9476733-9478478;18511858-18514139	REVERSE	365;328;333;371	201606	#NUM!	#NUM!	#NUM!	45.7177	2	1	1	2	2	2	1	1	2	1	2	1	2	2	1	2	804.172	1565.9	986.312	726.479	2074.19	1109.74	334.323	1656.64	829.303	1360.36	1091.37	1053.77	1256.77	851.815	843.588	1255.64	804.172	1565.9	986.312	726.479
AT3G46060.1;AT3G46060.2;AT3G46060.3;AT5G03520.1;AT5G03520.2;AT5G59840.1	AT3G46060.1;AT3G46060.2;AT3G46060.3;AT5G03520.1;AT5G03520.2;AT5G59840.1	#NUM!	RAB GTPase homolog 8A;RAB GTPase homolog 8A;RAB GTPase homolog 8A;RAB GTPase homolog 8C;RAB GTPase homolog 8C;Ras-related small GTP-binding family protein		Chr3;Chr3;Chr3;Chr5;Chr5;Chr5	16917908-16919740;16917908-16919740;16917908-16919740;883679-885158;883713-885158;24107450-24109049	FORWARD;FORWARD;FORWARD;FORWARD;FORWARD;REVERSE	216;216;216;216;206;216	201606	#NUM!	#NUM!	#NUM!	43.6753	1	2	2	1	2	1	2	1	1	2	1	2	1	2	1	2	552.335	1452.51	1165.54	562.658	312.865	1527.9	1257.63	1541.89	292.481	1153.73	1443.4	1284.64	1394.46	511.979	607.03	2322.55	552.335	1452.51	1165.54	562.658
AT4G29510.1	AT4G29510.1	#NUM!	arginine methyltransferase 11		Chr4	14491739-14493752	FORWARD	390	201606	#NUM!	#NUM!	#NUM!	42.1624	1	1	1	1	1	1	1	1	1	1	1	1	1	1	1	1	961.446	935.721	606.029	731.862	1448.32	1262.49	915.328	1571.29	1139.85	913.714	1096.45	1002.11	1215.91	879.912	677.899	1471.4	961.446	935.721	606.029	731.862
AT5G63380.1	AT5G63380.1	#NUM!	AMP-dependent synthetase and ligase family protein		Chr5	25387581-25390026	REVERSE	562	201606	#NUM!	#NUM!	#NUM!	39.7508	1	1	1	1	1	2	1	2	2	2	2	2	2	2	1	2	885.634	652.041	719.553	1096.82	1261.18	1205.16	1219.72	1076.68	895.729	474.469	463.57	423.064	929.674	956.618	1115.39	889.331	885.634	652.041	719.553	1096.82
AT1G16240.1;AT1G16240.2;AT1G16240.4	AT1G16240.1;AT1G16240.2;AT1G16240.4	#NUM!	syntaxin of plants 51		Chr1	5555183-5556340	REVERSE	232	201606	#NUM!	#NUM!	#NUM!	58.9838	1	3	3	1	4	4	3	2	4	4	4	4	4	4	3	2	1084.51	741.167	776.229	618.841	1342.55	1452.55	1119.97	1176.63	920.177	962.217	1179.45	1057.12	602.761	1154.61	1154.78	1091.67	1084.51	741.167	776.229	618.841
AT4G01810.1;AT4G01810.2;AT4G01810.3	AT4G01810.1;AT4G01810.2;AT4G01810.3	#NUM!	Sec23/Sec24 protein transport family protein		Chr4	776734-779802	REVERSE	880	201606	#NUM!	#NUM!	#NUM!	47.261	2	1	1	1	1	2	2	1	2	2	2	2	2	2	2	2	584.445	878.546	674.926	777.872	1584.04	1614.18	1501.67	1584.77	602.908	810.207	995.906	985.422	988.862	609.492	299.233	638.176	584.445	878.546	674.926	777.872
AT4G18060.1	AT4G18060.1	#NUM!	SH3 domain-containing protein		Chr4	10027668-10029662	REVERSE	351	201606	#NUM!	#NUM!	#NUM!	56.8034	1	1	1	1	1	1	1	1	1	1	1	1	1	1	1	1	884.96	567.345	824.717	553.928	1254.4	1257.99	894.453	1359.19	876.055	989.311	1085.76	1019.82	964.674	519.496	1160.25	832.805	884.96	567.345	824.717	553.928
AT4G22220.1	AT4G22220.1	#NUM!	SufE/NifU family protein		Chr4	11759444-11760881	REVERSE	167	201606	#NUM!	#NUM!	#NUM!	50.727	3	3	3	2	3	3	3	3	3	3	3	3	3	3	3	3	873.076	503.632	1150.11	426.629	1188.83	1254.75	526.543	1118.06	671.195	1023.12	1317.27	949.299	955.425	1355.09	994.246	974.249	873.076	503.632	1150.11	426.629
AT1G30510.1;AT1G30510.2;AT1G30510.3	AT1G30510.1;AT1G30510.2;AT1G30510.3	#NUM!	root FNR 2		Chr1	10807150-10808984;10807150-10808984;10807150-10808292	REVERSE	381;382;317	201606	#NUM!	#NUM!	#NUM!	36.0652	1	1	1	1	1	1	1	1	1	0	1	1	1	1	1	1	787.092	1025.64	516.494	395.284	1023.18	196.201	1703.52	1030.18	430.197	#NUM!	957.703	807.299	885.835	471.685	629.847	829.007	787.092	1025.64	516.494	395.284
AT4G39710.1;AT4G39710.2;AT4G39710.3	AT4G39710.1;AT4G39710.2;AT4G39710.3	#NUM!	FK506-binding protein 16-2		Chr4	18427249-18428325;18427447-18428325;18427249-18428325	REVERSE	217;177;217	201606	#NUM!	#NUM!	#NUM!	40.7002	1	1	1	1	1	1	1	1	1	1	1	1	1	1	0	1	438.218	777.169	1247.62	516.651	1752.86	1295.97	1018.47	575.235	668.64	703.206	498.757	797.458	1264.97	1062.74	#NUM!	166.111	438.218	777.169	1247.62	516.651
AT3G58510.1;AT3G58510.2;AT3G58510.3	AT3G58510.1;AT3G58510.2;AT3G58510.3	#NUM!	DEA(D/H)-box RNA helicase family protein		Chr3	21640608-21643464	FORWARD	612	201606	#NUM!	#NUM!	#NUM!	48.6563	2	2	2	2	2	2	1	2	2	2	2	1	2	2	2	2	769.692	489.079	410.018	676.212	1142.84	809.657	1153.43	595.548	355.153	512.648	479.048	954.627	563.225	789.112	652.447	595.289	769.692	489.079	410.018	676.212
AT2G22125.1	AT2G22125.1	#NUM!	binding protein		Chr2	9406793-9414223	FORWARD	2150	201606	#NUM!	#NUM!	#NUM!	51.6653	2	2	2	3	4	5	5	5	4	5	4	5	4	5	3	3	349.768	485.13	592.261	743.183	715.85	968.846	1056.8	902.883	294.844	526.002	724.84	791.056	599.663	505.283	403.669	420.46	349.768	485.13	592.261	743.183
AT5G33320.1	AT5G33320.1	#NUM!	Glucose-6-phosphate/phosphate translocator-like protein		Chr5	12588950-12591408	FORWARD	408	201606	#NUM!	#NUM!	#NUM!	47.852	3	2	3	2	3	3	3	3	3	3	3	3	3	3	2	3	682.333	532.31	544.091	492.251	612.771	916.658	1103.12	780.016	495.071	804.534	443.059	372.012	386.529	637.821	685.246	224.554	682.333	532.31	544.091	492.251
AT1G21630.1;AT1G21630.2;AT1G21630.3;AT1G21630.4	AT1G21630.1;AT1G21630.2;AT1G21630.3;AT1G21630.4	#NUM!	Calcium-binding EF hand family protein		Chr1	7581457-7587796	FORWARD	1218;1247;1196;1225	201606	#NUM!	#NUM!	#NUM!	46.4827	3	2	3	3	5	5	7	5	5	5	5	5	5	4	4	5	297.627	523.954	443.922	582.363	343.545	1042.63	578.855	1076.36	552.307	515.852	573.05	756.736	821.035	253.126	666.942	358.189	297.627	523.954	443.922	582.363
AT4G22670.1	AT4G22670.1	#NUM!	HSP70-interacting protein 1		Chr4	11918236-11920671	FORWARD	441	201606	#NUM!	#NUM!	#NUM!	48.9361	7	7	7	6	9	8	9	7	9	9	8	6	8	8	8	7	669.838	502.954	316.961	357.978	736.242	771.71	501.829	834.346	595.157	494.018	352.748	555.812	509.722	537.368	422.699	465.079	669.838	502.954	316.961	357.978
AT2G41620.1	AT2G41620.1	#NUM!	Nucleoporin interacting component (Nup93/Nic96-like) family protein		Chr2	17350419-17354997	REVERSE	861	201606	#NUM!	#NUM!	#NUM!	47.9113	1	1	1	2	1	2	2	1	2	2	2	2	2	2	2	2	612.496	198.837	475.679	342.151	848.714	668.233	675.285	609.279	467.095	539.891	455.124	576.098	350.375	616.873	626.885	447.378	612.496	198.837	475.679	342.151
AT5G03650.1	AT5G03650.1	#NUM!	starch branching enzyme 2.2		Chr5	931924-937470	FORWARD	805	201606	#NUM!	#NUM!	#NUM!	53.3294	6	7	7	6	8	7	8	8	8	8	8	8	8	6	7	6	363.383	314.02	507.222	448.404	1031.62	568.306	566.168	817.292	734.803	500.599	567.901	594.228	395.676	633.108	745.239	518.126	363.383	314.02	507.222	448.404
AT2G42810.1;AT2G42810.2;AT2G42810.3;AT2G42810.4;AT2G42810.5	AT2G42810.1;AT2G42810.2;AT2G42810.3;AT2G42810.4;AT2G42810.5	#NUM!	protein phosphatase 5.2		Chr2	17812336-17815896	REVERSE	484;538;537;484;484	201606	#NUM!	#NUM!	#NUM!	46.9348	2	3	3	1	3	2	1	2	3	3	2	2	2	3	2	3	415.023	369.416	279.928	109.642	489.873	753.768	568.892	635	404.824	396.955	793.877	516.405	394.669	438.667	550.599	371.257	415.023	369.416	279.928	109.642
AT4G01995.1;AT4G01995.2;AT4G01995.3	AT4G01995.1;AT4G01995.2;AT4G01995.3	#NUM!	beta-carotene isomerase D27		Chr4	873075-874619;873075-874040;873257-874619	FORWARD	258;193;227	201606	#NUM!	#NUM!	#NUM!	47.5851	1	1	1	1	1	1	1	1	1	0	0	1	1	0	1	0	430.173	199.501	284.776	234.501	204.37	915.222	323.71	735.287	420.391	#NUM!	#NUM!	764.301	547.06	#NUM!	346.989	#NUM!	430.173	199.501	284.776	234.501
AT5G61510.1;AT5G61510.2	AT5G61510.1;AT5G61510.2	#NUM!	GroES-like zinc-binding alcohol dehydrogenase family protein		Chr5	24737084-24738975;24737084-24738605	REVERSE	406;349	201606	#NUM!	#NUM!	#NUM!	41.2967	2	2	1	1	1	2	2	2	2	2	2	1	0	2	0	1	230.865	436.217	273.625	236.778	443.384	438.521	349.28	1044.14	85.1541	373.945	517.153	202.464	#NUM!	384.545	#NUM!	130.302	230.865	436.217	273.625	236.778
AT4G29520.1	AT4G29520.1	#NUM!	nucleophosmin		Chr4	14494056-14495657	REVERSE	306	201606	#NUM!	#NUM!	#NUM!	43.4733	1	1	1	1	1	1	1	1	1	1	1	0	1	1	1	1	231.339	198.118	240.362	642.075	347.909	800.553	104.471	575.56	119.847	224.91	468.68	#NUM!	274.054	257.894	716.256	377.25	231.339	198.118	240.362	642.075
[truncated: 21 more columns]

## Sheet: salt excl set 2
PG.ProteinGroups	PG.ProteinAccessions	PG.Genes	PG.ProteinDescriptions	PG.UniProtIds	PG.Chromosome	PG.Locus	PG.Direction	PG.Length	PG.Date	PG.CellularComponent	PG.BiologicalProcess	PG.MolecularFunction	PG.Cscore	[1] 20250407_NH_CC-AH-NaCl_07_OC-11.raw.PG.NrOfPrecursorsUsedForQuantification	[2] 20250407_NH_CC-AH-NaCl_08_OC-12.raw.PG.NrOfPrecursorsUsedForQuantification	[3] 20250407_NH_CC-AH-NaCl_09_OC-13.raw.PG.NrOfPrecursorsUsedForQuantification	[4] 20250407_NH_CC-AH-NaCl_10_OC-14.raw.PG.NrOfPrecursorsUsedForQuantification	[5] 20250407_NH_CC-AH-NaCl_12_AC-11.raw.PG.NrOfPrecursorsUsedForQuantification	[6] 20250407_NH_CC-AH-NaCl_13_AC-12.raw.PG.NrOfPrecursorsUsedForQuantification	[7] 20250407_NH_CC-AH-NaCl_14_AC-13.raw.PG.NrOfPrecursorsUsedForQuantification	[8] 20250407_NH_CC-AH-NaCl_15_AC-14.raw.PG.NrOfPrecursorsUsedForQuantification	[9] 20250407_NH_CC-AH-NaCl_17_AN-11.raw.PG.NrOfPrecursorsUsedForQuantification	[10] 20250407_NH_CC-AH-NaCl_18_AN-12.raw.PG.NrOfPrecursorsUsedForQuantification	[11] 20250407_NH_CC-AH-NaCl_19_AN-13.raw.PG.NrOfPrecursorsUsedForQuantification	[12] 20250407_NH_CC-AH-NaCl_20_AN-14.raw.PG.NrOfPrecursorsUsedForQuantification	[13] 20250407_NH_CC-AH-NaCl_22_AM-11.raw.PG.NrOfPrecursorsUsedForQuantification	[14] 20250407_NH_CC-AH-NaCl_23_AM-12.raw.PG.NrOfPrecursorsUsedForQuantification	[15] 20250407_NH_CC-AH-NaCl_24_AM-13.raw.PG.NrOfPrecursorsUsedForQuantification	[16] 20250407_NH_CC-AH-NaCl_25_AM-14.raw.PG.NrOfPrecursorsUsedForQuantification	[1] 20250407_NH_CC-AH-NaCl_07_OC-11.raw.PG.Quantity	[2] 20250407_NH_CC-AH-NaCl_08_OC-12.raw.PG.Quantity	[3] 20250407_NH_CC-AH-NaCl_09_OC-13.raw.PG.Quantity	[4] 20250407_NH_CC-AH-NaCl_10_OC-14.raw.PG.Quantity	[5] 20250407_NH_CC-AH-NaCl_12_AC-11.raw.PG.Quantity	[6] 20250407_NH_CC-AH-NaCl_13_AC-12.raw.PG.Quantity	[7] 20250407_NH_CC-AH-NaCl_14_AC-13.raw.PG.Quantity	[8] 20250407_NH_CC-AH-NaCl_15_AC-14.raw.PG.Quantity	[9] 20250407_NH_CC-AH-NaCl_17_AN-11.raw.PG.Quantity	[10] 20250407_NH_CC-AH-NaCl_18_AN-12.raw.PG.Quantity	[11] 20250407_NH_CC-AH-NaCl_19_AN-13.raw.PG.Quantity	[12] 20250407_NH_CC-AH-NaCl_20_AN-14.raw.PG.Quantity	[13] 20250407_NH_CC-AH-NaCl_22_AM-11.raw.PG.Quantity	[14] 20250407_NH_CC-AH-NaCl_23_AM-12.raw.PG.Quantity	[15] 20250407_NH_CC-AH-NaCl_24_AM-13.raw.PG.Quantity	[16] 20250407_NH_CC-AH-NaCl_25_AM-14.raw.PG.Quantity	[1] 20250407_NH_CC-AH-NaCl_07_OC-11.raw.PG.MS2Quantity	[2] 20250407_NH_CC-AH-NaCl_08_OC-12.raw.PG.MS2Quantity	[3] 20250407_NH_CC-AH-NaCl_09_OC-13.raw.PG.MS2Quantity	[4] 20250407_NH_CC-AH-NaCl_10_OC-14.raw.PG.MS2Quantity
AT1G29120.1;AT1G29120.2;AT1G29120.3;AT1G29120.4;AT1G29120.5;AT1G29120.6;AT1G29120.7;AT1G29120.8	AT1G29120.1;AT1G29120.2;AT1G29120.3;AT1G29120.4;AT1G29120.5;AT1G29120.6;AT1G29120.7;AT1G29120.8	#NUM!	Hydrolase-like protein family		Chr1	10174481-10178143;10174481-10178143;10174481-10177811;10174481-10177869;10174481-10178143;10174481-10177071;10174481-10177994;10174481-10178143	FORWARD	455;455;397;391;456;323;432;456	201606	#NUM!	#NUM!	#NUM!	42.3682	0	0	0	0	0	0	0	0	1	1	1	1	0	0	1	1	#NUM!	#NUM!	#NUM!	#NUM!	#NUM!	#NUM!	#NUM!	#NUM!	47.5634	233.976	113.843	145.634	#NUM!	#NUM!	68.2291	64.2383	#NUM!	#NUM!	#NUM!	#NUM!
AT3G04910.1;AT3G04910.2;AT3G04910.3	AT3G04910.1;AT3G04910.2;AT3G04910.3	#NUM!	with no lysine (K) kinase 1		Chr3	1355084-1358057;1355151-1358057;1356061-1358057	FORWARD	700;677;574	201606	#NUM!	#NUM!	#NUM!	44.8937	0	0	0	0	1	0	0	1	1	1	1	1	0	0	0	0	#NUM!	#NUM!	#NUM!	#NUM!	197.018	#NUM!	#NUM!	84.8708	49.6626	174.831	158.417	70.891	#NUM!	#NUM!	#NUM!	#NUM!	#NUM!	#NUM!	#NUM!	#NUM!
AT2G39660.1	AT2G39660.1	#NUM!	botrytis-induced kinase1		Chr2	16531943-16533601	FORWARD	395	201606	#NUM!	#NUM!	#NUM!	33.1963	0	0	0	0	0	1	1	1	1	1	1	0	0	0	0	0	#NUM!	#NUM!	#NUM!	#NUM!	#NUM!	74.1563	79.5268	183.334	58.5703	392.898	582.707	#NUM!	#NUM!	#NUM!	#NUM!	#NUM!	#NUM!	#NUM!	#NUM!	#NUM!
AT5G47710.1;AT5G47710.2;AT5G47710.3;AT5G47710.4	AT5G47710.1;AT5G47710.2;AT5G47710.3;AT5G47710.4	#NUM!	Calcium-dependent lipid-binding (CaLB domain) family protein		Chr5	19330470-19331178	FORWARD	166	201606	#NUM!	#NUM!	#NUM!	36.5673	0	0	0	0	0	0	0	1	1	1	0	0	0	1	0	0	#NUM!	#NUM!	#NUM!	#NUM!	#NUM!	#NUM!	#NUM!	488.104	115.755	270.813	#NUM!	#NUM!	#NUM!	416.004	#NUM!	#NUM!	#NUM!	#NUM!	#NUM!	#NUM!
AT4G32070.1;AT4G32070.2	AT4G32070.1;AT4G32070.2	#NUM!	Octicosapeptide/Phox/Bem1p (PB1) domain-containing protein / tetratricopeptide repeat (TPR)-containing protein		Chr4	15504662-15507097	REVERSE	782	201606	#NUM!	#NUM!	#NUM!	46.5507	0	0	0	0	0	0	1	0	1	1	0	1	1	1	0	1	#NUM!	#NUM!	#NUM!	#NUM!	#NUM!	#NUM!	120.344	#NUM!	117.442	119.444	#NUM!	28.9463	97.4708	19.6083	#NUM!	76.9349	#NUM!	#NUM!	#NUM!	#NUM!
AT1G23280.1	AT1G23280.1	#NUM!	MAK16 protein-like protein		Chr1	8260865-8262650	REVERSE	303	201606	#NUM!	#NUM!	#NUM!	39.8974	0	0	0	0	1	0	0	1	1	1	1	1	1	1	0	0	#NUM!	#NUM!	#NUM!	#NUM!	147.717	#NUM!	#NUM!	97.5854	128.607	207.995	139.184	80.3702	90.1292	409.872	#NUM!	#NUM!	#NUM!	#NUM!	#NUM!	#NUM!
AT1G80960.1;AT1G80960.2;AT1G80960.3;AT1G80960.4;AT1G80960.5;AT1G80960.6	AT1G80960.1;AT1G80960.2;AT1G80960.3;AT1G80960.4;AT1G80960.5;AT1G80960.6	#NUM!	F-box and Leucine Rich Repeat domains containing protein		Chr1	30416065-30418220;30416065-30418220;30416065-30418220;30416065-30418220;30416065-30417879;30416618-30418220	FORWARD	486;486;462;486;396;447	201606	#NUM!	#NUM!	#NUM!	32.9095	0	0	0	0	0	0	0	1	1	1	1	1	1	1	1	0	#NUM!	#NUM!	#NUM!	#NUM!	#NUM!	#NUM!	#NUM!	697.656	134.127	65.1343	205.752	356.25	37.9911	262.641	76.1461	#NUM!	#NUM!	#NUM!	#NUM!	#NUM!
AT5G06760.1	AT5G06760.1	#NUM!	Late Embryogenesis Abundant 4-5		Chr5	2089754-2090313	REVERSE	158	201606	#NUM!	#NUM!	#NUM!	40.1426	0	0	0	0	0	0	0	0	1	1	1	1	0	1	0	0	#NUM!	#NUM!	#NUM!	#NUM!	#NUM!	#NUM!	#NUM!	#NUM!	167.126	357.602	272.601	197.582	#NUM!	125.027	#NUM!	#NUM!	#NUM!	#NUM!	#NUM!	#NUM!
AT5G18670.1	AT5G18670.1	#NUM!	beta-amylase 3		Chr5	6226138-6227999	FORWARD	536	201606	#NUM!	#NUM!	#NUM!	37.5006	0	0	0	0	0	0	2	2	2	2	2	2	1	2	2	0	#NUM!	#NUM!	#NUM!	#NUM!	#NUM!	#NUM!	206.049	72.0538	172.195	275.743	203.103	139.772	3.05059	138.279	141.804	#NUM!	#NUM!	#NUM!	#NUM!	#NUM!
AT3G26100.1;AT3G26100.2;AT3G26100.3;AT3G26100.4;AT3G26100.5;AT3G26100.6	AT3G26100.1;AT3G26100.2;AT3G26100.3;AT3G26100.4;AT3G26100.5;AT3G26100.6	#NUM!	Regulator of chromosome condensation (RCC1) family protein		Chr3	9538458-9540149;9538063-9540149;9538458-9540149;9538458-9540149;9538063-9540149;9538063-9540149	FORWARD	432;532;432;432;532;532	201606	#NUM!	#NUM!	#NUM!	30.1478	0	0	0	0	1	1	0	1	1	1	1	1	0	0	0	0	#NUM!	#NUM!	#NUM!	#NUM!	50.848	151.842	#NUM!	88.2222	221.308	154.835	154.741	60.5908	#NUM!	#NUM!	#NUM!	#NUM!	#NUM!	#NUM!	#NUM!	#NUM!
AT1G18740.1	AT1G18740.1	#NUM!	ROH1%2C putative (DUF793)		Chr1	6464125-6465273	FORWARD	382	201606	#NUM!	#NUM!	#NUM!	40.0007	0	0	0	0	0	0	0	1	1	1	1	1	1	0	0	1	#NUM!	#NUM!	#NUM!	#NUM!	#NUM!	#NUM!	#NUM!	124.674	259.678	424.62	89.7956	187.809	92.9213	#NUM!	#NUM!	241.126	#NUM!	#NUM!	#NUM!	#NUM!
AT1G27150.1	AT1G27150.1	#NUM!	Tetratricopeptide repeat (TPR)-like superfamily protein		Chr1	9429177-9432068	FORWARD	468	201606	#NUM!	#NUM!	#NUM!	39.5813	0	0	0	0	0	1	0	1	1	1	1	0	1	0	0	0	#NUM!	#NUM!	#NUM!	#NUM!	#NUM!	64.2679	#NUM!	155.231	285.395	119.885	181.859	#NUM!	82.632	#NUM!	#NUM!	#NUM!	#NUM!	#NUM!	#NUM!	#NUM!
AT2G39800.1;AT2G39800.3;AT2G39800.4	AT2G39800.1;AT2G39800.3;AT2G39800.4	#NUM!	delta1-pyrroline-5-carboxylate synthase 1		Chr2	16598516-16602939	REVERSE	717;714;717	201606	#NUM!	#NUM!	#NUM!	48.0136	0	0	0	0	0	1	0	0	1	1	0	1	0	1	0	0	#NUM!	#NUM!	#NUM!	#NUM!	#NUM!	144.405	#NUM!	#NUM!	453.155	450.982	#NUM!	314.866	#NUM!	287.915	#NUM!	#NUM!	#NUM!	#NUM!	#NUM!	#NUM!
AT3G55560.1	AT3G55560.1	#NUM!	AT-hook protein of GA feedback 2		Chr3	20604904-20605836	REVERSE	310	201606	#NUM!	#NUM!	#NUM!	31.3114	0	0	0	0	0	0	1	1	1	0	1	1	0	1	0	1	#NUM!	#NUM!	#NUM!	#NUM!	#NUM!	#NUM!	66.1895	140.164	511.226	#NUM!	232.925	458.799	#NUM!	197.848	#NUM!	84.4176	#NUM!	#NUM!	#NUM!	#NUM!
AT4G02520.1	AT4G02520.1	#NUM!	glutathione S-transferase PHI 2		Chr4	1110673-1111531	REVERSE	212	201606	#NUM!	#NUM!	#NUM!	53.0872	11	11	11	11	10	11	11	11	11	11	11	11	11	11	11	11	47604.3	36074.8	38127.5	30157.8	53077.4	46238.2	42897.1	39808.1	44000.1	59647.5	61661.3	56304.2	44985	46561.2	45013	62380	47604.3	36074.8	38127.5	30157.8
AT2G13360.1;AT2G13360.2;AT2G13360.3	AT2G13360.1;AT2G13360.2;AT2G13360.3	#NUM!	alanine			glyoxylate	aminotransferase | Chr2:5539417-5540902 REVERSE;aminotransferase | Chr2:5539417-5540902 REVERSE;aminotransferase | Chr2:5539417-5540902 REVERSE	401	201606	#NUM!	#NUM!	#NUM!	52.8922	9	8	8	10	8	11	11	11	11	11	10	11	10	10	11	10	10135.9	9042.71	11199.7	11459.1	17798.7	15552.2	15618.3	15002.4	15299.5	17610.6	18824.1	13007.8	14854.7	20108.3	14713.1	15974.5	10135.9	9042.71	11199.7	11459.1
AT1G12780.1	AT1G12780.1	#NUM!	UDP-D-glucose/UDP-D-galactose 4-epimerase 1		Chr1	4356124-4358120	REVERSE	351	201606	#NUM!	#NUM!	#NUM!	50.5724	7	6	7	7	7	8	8	8	9	7	8	8	8	8	8	9	12871.1	10590.8	9875.42	7410.28	16512.8	16751.8	11683.7	14088.8	24786.7	19114	20532.9	19546.4	16149.2	15045.2	13181.3	11340.2	12871.1	10590.8	9875.42	7410.28
AT1G61400.1;AT1G61400.2;AT1G61430.1;AT1G61430.10;AT1G61430.11;AT1G61430.12;AT1G61430.13;AT1G61430.2;AT1G61430.3;AT1G61430.4;AT1G61430.5;AT1G61430.6;AT1G61430.7;AT1G61430.8;AT1G61430.9	AT1G61400.1;AT1G61400.2;AT1G61430.1;AT1G61430.10;AT1G61430.11;AT1G61430.12;AT1G61430.13;AT1G61430.2;AT1G61430.3;AT1G61430.4;AT1G61430.5;AT1G61430.6;AT1G61430.7;AT1G61430.8;AT1G61430.9	#NUM!	S-locus lectin protein kinase family protein		Chr1	22654638-22657774;22654638-22657774;22664669-22667769;22664995-22668020;22664669-22668020;22664669-22668020;22664669-22668020;22665576-22667769;22665576-22668108;22665576-22668020;22664995-22667769;22665576-22667769;22664995-22667769;22664995-22667769;22664669-22667769	REVERSE	814;822;806;701;780;780;780;584;593;561;727;584;724;724;803	201606	#NUM!	#NUM!	#NUM!	37.5598	1	1	1	1	1	1	1	1	1	1	1	1	1	1	1	1	23247.8	1895.26	17393.8	1666.9	9214.68	7369.7	10258.1	3853.04	12390.5	6098.65	22431.6	20988	4802.01	20275.9	6339.22	6590.41	23247.8	1895.26	17393.8	1666.9
AT2G29450.1	AT2G29450.1	#NUM!	glutathione S-transferase tau 5		Chr2	12624774-12625566	REVERSE	224	201606	#NUM!	#NUM!	#NUM!	54.9124	5	5	5	5	4	5	5	5	5	5	5	5	5	5	4	4	7535.22	5920.48	6091.23	6316.29	4091.29	7704.42	5352.3	6718.22	12426.4	9685.19	9987.39	7225.55	7558.97	8860.25	7562.5	10807.8	7535.22	5920.48	6091.23	6316.29
AT5G58070.1	AT5G58070.1	#NUM!	temperature-induced lipocalin		Chr5	23500512-23501156	REVERSE	186	201606	#NUM!	#NUM!	#NUM!	50.0641	6	6	6	5	6	6	6	6	6	6	6	6	6	6	5	6	6755.5	4580.97	1660.28	6589.35	5433.04	3961.12	3912.73	4389.92	8574.32	10143.9	8369.89	5388.83	7893.04	5689.85	3345.59	3734.68	6755.5	4580.97	1660.28	6589.35
AT2G39010.1	AT2G39010.1	#NUM!	plasma membrane intrinsic protein 2E		Chr2	16291564-16293746	FORWARD	289	201606	#NUM!	#NUM!	#NUM!	41.8854	1	1	1	1	1	1	1	1	1	1	1	1	1	1	1	1	6295.75	4962.2	5954.21	2934.57	7062.59	7647.26	6942.36	6023.39	8849.62	8957.31	9148.67	7905.73	5383.95	7877.07	7263.77	6092.29	6295.75	4962.2	5954.21	2934.57
AT1G80460.1;AT1G80460.2	AT1G80460.1;AT1G80460.2	#NUM!	Actin-like ATPase superfamily protein		Chr1	30246960-30249055	REVERSE	522;482	201606	#NUM!	#NUM!	#NUM!	49.039	8	10	8	9	11	11	11	11	11	11	11	11	11	11	11	11	2577.06	3201.13	3412.17	2592.05	4291.82	4133.72	4525.71	4282.3	4244.02	4698.01	4892.14	4983.43	3898.96	4025.29	3805.15	4555.31	2577.06	3201.13	3412.17	2592.05
AT1G65130.1;AT1G65130.2;AT1G65130.3;AT1G65130.4;AT1G65130.5	AT1G65130.1;AT1G65130.2;AT1G65130.3;AT1G65130.4;AT1G65130.5	#NUM!	Ubiquitin carboxyl-terminal hydrolase-related protein		Chr1	24196472-24201022;24196802-24201022;24197042-24201022;24197042-24201022;24196472-24201022	REVERSE	1079;1027;977;977;1076	201606	#NUM!	#NUM!	#NUM!	44.7893	1	1	1	1	1	1	1	1	1	1	1	1	1	1	1	1	5842.61	244.903	4618.6	917.241	2128.4	7372.56	2360.63	5078.55	6109.39	887.911	10051.8	6047.33	652.725	10095.6	135.432	713.38	5842.61	244.903	4618.6	917.241
AT5G62790.1;AT5G62790.2	AT5G62790.1;AT5G62790.2	#NUM!	1-deoxy-D-xylulose 5-phosphate reductoisomerase		Chr5	25214358-25217292;25214358-25217289	REVERSE	477;497	201606	#NUM!	#NUM!	#NUM!	49.3957	4	5	5	4	4	5	5	5	5	5	5	5	5	4	5	5	2688.11	2510.67	4081.35	2249.93	4189.63	1579.27	4154.34	2708.4	4259.13	5035.9	3849.57	3116.05	4217.81	2280.46	3016.88	4405.27	2688.11	2510.67	4081.35	2249.93
AT2G32730.1	AT2G32730.1	#NUM!	26S proteasome regulatory complex%2C non-ATPase subcomplex%2C Rpn2/Psmd1 subunit		Chr2	13880189-13885464	FORWARD	1004	201606	#NUM!	#NUM!	#NUM!	57.8511	5	5	4	5	5	5	5	5	5	5	5	5	5	5	5	4	2289.97	2899.3	1667.09	3115.88	3217.81	3952.47	3786.9	4613.86	3667.63	4144.18	4371	3623.63	2548.49	3888.41	4342.83	2609.48	2289.97	2899.3	1667.09	3115.88
AT3G24430.1	AT3G24430.1	#NUM!	ATP binding protein		Chr3	8868731-8872154	REVERSE	532	201606	#NUM!	#NUM!	#NUM!	54.7315	2	2	2	2	2	2	2	2	2	2	2	2	2	2	2	2	3542.42	1568.16	4633.99	1058.41	1256.42	3745.08	2856.81	3521.34	4832.55	3613.02	3844.38	4337.2	3120.79	4078.02	3338.48	1906.16	3542.42	1568.16	4633.99	1058.41
AT1G49430.1	AT1G49430.1	#NUM!	long-chain acyl-CoA synthetase 2		Chr1	18291188-18295641	FORWARD	665	201606	#NUM!	#NUM!	#NUM!	41.8343	1	2	1	1	2	2	2	2	2	2	2	2	2	2	2	2	1016.39	3036.03	2838.84	1772.82	3686.86	4298.36	1214.03	2990.34	3330.47	4160.68	5213.26	2493.78	1637.14	3439.92	4018.82	2186.44	1016.39	3036.03	2838.84	1772.82
AT5G09590.1	AT5G09590.1	#NUM!	mitochondrial HSO70 2		Chr5	2975721-2978508	FORWARD	682	201606	#NUM!	#NUM!	#NUM!	48.9683	5	6	6	6	6	5	6	6	6	6	6	6	5	5	5	5	1944.35	2511.93	2246.26	2197.45	2606.57	3477.19	2461.92	2941.21	3669.53	3601.7	2775.05	3530.48	3058.65	2244.54	2018.53	2733.18	1944.35	2511.93	2246.26	2197.45
AT2G25450.1	AT2G25450.1	#NUM!	2-oxoglutarate (2OG) and Fe(II)-dependent oxygenase superfamily protein		Chr2	10830286-10831563	REVERSE	359	201606	#NUM!	#NUM!	#NUM!	53.6989	6	5	7	4	8	8	7	7	8	6	8	8	7	8	8	7	1716.73	1394.89	3065.26	2434.33	2713.25	2911.96	3647.51	1544.79	4808.12	3384.25	5113.09	2651.51	4353.27	2652.76	2704	3012.73	1716.73	1394.89	3065.26	2434.33
AT5G65080.1;AT5G65080.2;AT5G65080.3	AT5G65080.1;AT5G65080.2;AT5G65080.3	#NUM!	K-box region/MADS-box transcription factor family protein		Chr5	26000866-26002211;25997650-26002211;25997650-26002211	FORWARD	117;204;191	201606	#NUM!	#NUM!	#NUM!	43.0335	1	1	1	1	1	1	1	2	1	2	1	1	1	1	1	1	4203.27	175.182	3321.45	651.763	1533.14	5290.83	1697.63	3646.26	4376.55	638.413	7228.68	4327.97	469.395	7260.21	97.3701	513.299	4203.27	175.182	3321.45	651.763
AT5G64260.1	AT5G64260.1	#NUM!	EXORDIUM like 2		Chr5	25703980-25704897	FORWARD	305	201606	#NUM!	#NUM!	#NUM!	44.3719	4	4	3	4	3	4	4	4	4	4	4	4	4	4	4	3	1849.44	1723.87	2228.7	1958.59	2735.12	2345.01	2005.73	1552.11	2423.64	3660.97	2425.88	3683.32	3107.56	3305.1	2287.14	2128.71	1849.44	1723.87	2228.7	1958.59
AT1G20630.1	AT1G20630.1	#NUM!	catalase 1		Chr1	7146812-7149609	FORWARD	492	201606	#NUM!	#NUM!	#NUM!	51.0434	3	3	3	3	3	4	3	3	4	4	3	3	2	3	2	4	1907.03	1531.48	3273.17	1791.04	1726.76	2172.4	2645.74	3039.64	3117.9	2826.25	2788.3	2194.19	1576.3	2547.25	2196.64	2321.87	1907.03	1531.48	3273.17	1791.04
AT1G50480.1	AT1G50480.1	#NUM!	10-formyltetrahydrofolate synthetase		Chr1	18702064-18704687	FORWARD	634	201606	#NUM!	#NUM!	#NUM!	49.0939	5	6	7	5	7	6	8	7	8	8	8	7	8	6	7	7	1844.05	1265.57	1613.29	2469.81	2244.81	2635.36	2257.94	2800.85	2386.84	2837.73	2935.05	2812.72	2211.55	2428.04	2618.53	2384.83	1844.05	1265.57	1613.29	2469.81
AT1G75950.1;AT5G42190.1	AT1G75950.1;AT5G42190.1	#NUM!	S phase kinase-associated protein 1;E3 ubiquitin ligase SCF complex subunit SKP1/ASK1 family protein		Chr1;Chr5	28516715-28517454;16854495-16855516	FORWARD;REVERSE	160;171	201606	#NUM!	#NUM!	#NUM!	48.8958	2	3	2	3	3	4	3	3	3	4	3	4	3	3	3	4	879.531	1910.65	1244.57	2153.79	1512.08	894.973	571.227	500.182	2637.46	2289.34	2792.53	1826.01	1743.48	3136.37	2374.05	987.258	879.531	1910.65	1244.57	2153.79
AT5G58270.1	AT5G58270.1	#NUM!	ABC transporter of the mitochondrion 3		Chr5	23562168-23567040	FORWARD	728	201606	#NUM!	#NUM!	#NUM!	44.7583	1	1	1	1	1	1	1	1	1	1	1	1	1	1	1	1	939.864	1649.01	4761.67	1494.77	663.985	2063.03	93.2286	508.922	9205.38	2279.05	3773.83	5744.41	652.956	7836.95	693.636	1068.45	939.864	1649.01	4761.67	1494.77
AT4G37980.1;AT4G37980.2	AT4G37980.1;AT4G37980.2	#NUM!	cinnamyl alcohol dehydrogenase 7		Chr4	17852670-17854302;17852670-17853914	FORWARD	357;298	201606	#NUM!	#NUM!	#NUM!	43.3178	2	2	2	2	3	3	3	3	3	3	3	3	3	3	3	3	2230.65	1575.73	1357.01	1386.73	1460.5	1554.75	2116.97	2298.7	1953.85	2195.87	2327.01	2286.24	1915.07	2339.52	2028.45	2311.77	2230.65	1575.73	1357.01	1386.73
AT3G54540.1;AT3G54540.2	AT3G54540.1;AT3G54540.2	#NUM!	general control non-repressible 4		Chr3	20190393-20192564	FORWARD	723	201606	#NUM!	#NUM!	#NUM!	42.5	2	2	2	2	3	3	3	3	3	3	3	3	3	3	3	3	1508.3	1272.74	1394.75	1453.81	1954.14	1505.51	1244.35	1595.31	2147.79	2223.63	1717.65	2238.21	1637.95	1471.08	1926.28	2113.11	1508.3	1272.74	1394.75	1453.81
AT3G55430.1	AT3G55430.1	#NUM!	O-Glycosyl hydrolases family 17 protein		Chr3	20549806-20552004	REVERSE	449	201606	#NUM!	#NUM!	#NUM!	47.3295	2	1	2	2	3	3	3	4	4	4	4	4	3	3	4	3	918.191	1845.54	1391.07	1282.6	1121	1105.85	1802.88	1867.8	1860.85	1694.96	3350.41	3249	1692.59	2446.46	1820.66	1903.67	918.191	1845.54	1391.07	1282.6
AT3G57020.1;AT3G57020.2	AT3G57020.1;AT3G57020.2	#NUM!	Calcium-dependent phosphotriesterase superfamily protein		Chr3	21098515-21100303	REVERSE	370;356	201606	#NUM!	#NUM!	#NUM!	49.8146	5	6	3	6	5	6	5	6	6	6	6	6	6	5	5	4	1529.11	1325.34	1214.35	820.414	1089.03	1392.13	1116.51	1186.85	1251.63	2008.02	2453.59	2008.2	1483.84	1775.87	1832.46	2195.86	1529.11	1325.34	1214.35	820.414
AT1G11360.1;AT1G11360.2;AT1G11360.3;AT1G11360.4	AT1G11360.1;AT1G11360.2;AT1G11360.3;AT1G11360.4	#NUM!	Adenine nucleotide alpha hydrolases-like superfamily protein		Chr1	3822171-3822899	REVERSE	242	201606	#NUM!	#NUM!	#NUM!	54.6553	1	2	2	2	1	2	1	2	1	2	1	1	2	2	2	2	951.46	1278.13	1580.66	651.512	1631.69	985.696	610.732	893.892	2310.51	1664.45	1965.55	1407.02	1635.82	2049.76	1600.66	1058.05	951.46	1278.13	1580.66	651.512
AT5G17190.1	AT5G17190.1	#NUM!	B-cell receptor-associated-like protein		Chr5	5652310-5652702	FORWARD	130	201606	#NUM!	#NUM!	#NUM!	46.3993	2	2	1	2	2	1	2	2	2	1	2	2	2	2	2	2	881.198	1138.83	2077.29	943.995	628.589	5665.09	1064.08	1110.24	1439.53	2233.79	1148.37	2452.42	231.441	197.682	583.689	779.072	881.198	1138.83	2077.29	943.995
AT3G55250.1	AT3G55250.1	#NUM!	calcium homeostasis regulator		Chr3	20479302-20480324	FORWARD	277	201606	#NUM!	#NUM!	#NUM!	48.3034	2	2	2	2	2	2	2	2	2	1	2	2	2	2	2	2	1663.55	614.887	782.034	1180.34	731.773	1455.02	611.066	1979.2	2259.76	1552.19	2133.1	896.932	1124.71	1311.54	414.103	973.346	1663.55	614.887	782.034	1180.34
AT5G44070.1	AT5G44070.1	#NUM!	phytochelatin synthase 1 (PCS1)		Chr5	17734876-17737672	FORWARD	485	201606	#NUM!	#NUM!	#NUM!	51.4408	1	1	2	2	2	2	2	1	2	2	2	2	2	2	2	2	711.337	922.023	1017.77	1099.53	841.544	914.042	1234.69	1621.9	1975.55	1708.06	1620.55	1480.12	1297.52	1514.03	1655.14	1100.72	711.337	922.023	1017.77	1099.53
AT2G25970.1	AT2G25970.1	#NUM!	KH domain-containing protein		Chr2	11071844-11075604	REVERSE	632	201606	#NUM!	#NUM!	#NUM!	39.913	1	1	1	1	1	1	1	1	1	1	1	1	1	0	1	0	625.822	635.503	1410.41	1196.64	180.514	1195.27	216.809	956.581	2348.13	2105.26	894.833	2465.3	466.319	#NUM!	791.261	#NUM!	625.822	635.503	1410.41	1196.64
AT3G04650.1	AT3G04650.1	#NUM!	FAD/NAD(P)-binding oxidoreductase family protein		Chr3	1262017-1264343	FORWARD	486	201606	#NUM!	#NUM!	#NUM!	49.1687	2	2	2	2	2	2	2	2	2	2	2	2	2	2	2	2	810.027	992.623	2025.55	836.596	926.321	1116.35	1254.1	1108.45	1457.2	1669.5	1649.93	1454.52	997.615	1469.62	1049.34	1593.99	810.027	992.623	2025.55	836.596
AT3G22200.1	AT3G22200.1	#NUM!	Pyridoxal phosphate (PLP)-dependent transferases superfamily protein		Chr3	7835286-7838863	FORWARD	504	201606	#NUM!	#NUM!	#NUM!	56.5954	6	6	6	6	7	7	7	6	7	7	7	7	7	7	7	7	619.744	936.051	811.705	1039.7	1165.09	887.678	1097.92	1031.62	1380.77	2084.77	1740.42	1432.07	1170.1	1030.92	1396.74	1117.94	619.744	936.051	811.705	1039.7
AT5G15970.1	AT5G15970.1	#NUM!	stress-responsive protein (KIN2) / stress-induced protein (KIN2) / cold-responsive protein (COR6.6) / cold-regulated protein (COR6.6)		Chr5	5211966-5212441	FORWARD	66	201606	#NUM!	#NUM!	#NUM!	44.0285	2	1	2	2	2	2	2	2	2	2	2	2	2	2	2	2	1009.72	728.711	558.911	1479.03	343.747	450.804	330.164	388.077	919.493	2344.92	2652.31	1303.45	938.154	1318.11	920.302	297.413	1009.72	728.711	558.911	1479.03
AT1G33610.1	AT1G33610.1	#NUM!	Leucine-rich repeat (LRR) family protein		Chr1	12188910-12190346	FORWARD	478	201606	#NUM!	#NUM!	#NUM!	45.9079	1	1	1	2	2	2	2	2	2	2	2	2	2	2	2	2	268.818	1147.41	1070.09	543.238	1266.55	1157.62	1197.88	1055.27	924.805	1719.03	1343.31	1228.22	938.68	1068.99	1421.92	616.265	268.818	1147.41	1070.09	543.238
AT5G54960.1	AT5G54960.1	#NUM!	pyruvate decarboxylase-2		Chr5	22310858-22312681	REVERSE	607	201606	#NUM!	#NUM!	#NUM!	47.5694	3	1	2	3	3	3	3	3	3	3	3	3	3	3	3	3	577.069	611.102	975.701	996.05	1277.35	664.748	896.442	1080.07	1193.88	1269.63	1161.01	1235.35	926.529	1065.56	906.158	1017.44	577.069	611.102	975.701	996.05
AT1G20110.1	AT1G20110.1	#NUM!	RING/FYVE/PHD zinc finger superfamily protein		Chr1	6971554-6974578	FORWARD	601	201606	#NUM!	#NUM!	#NUM!	49.1712	1	3	1	3	4	4	4	3	4	4	2	4	4	4	4	4	1251.58	501.446	1017.14	223.263	614.418	825.921	1390.34	1019.71	987.337	1072.78	1572.49	1356.09	486.112	628.976	840.508	1020.82	1251.58	501.446	1017.14	223.263
AT3G44300.1	AT3G44300.1	#NUM!	nitrilase 2		Chr3	15983351-15985172	FORWARD	339	201606	#NUM!	#NUM!	#NUM!	46.5562	1	1	1	1	1	1	1	1	1	1	1	1	1	1	1	1	992.723	371.792	461.329	1903.13	792.901	1290.55	530.929	1089.36	1176.56	1126.7	1424.37	357.071	581.336	825.141	580.578	862.291	992.723	371.792	461.329	1903.13
AT3G52340.1;AT3G52340.2;AT3G52340.3;AT3G52340.4;AT3G52340.5;AT3G52340.6;AT3G52340.7	AT3G52340.1;AT3G52340.2;AT3G52340.3;AT3G52340.4;AT3G52340.5;AT3G52340.6;AT3G52340.7	#NUM!	sucrose-6F-phosphate phosphohydrolase 2		Chr3	19407412-19409182;19407412-19409182;19407412-19409182;19407376-19409182;19407376-19409182;19407157-19409182;19407412-19409182	FORWARD	423;423;423;435;435;464;423	201606	#NUM!	#NUM!	#NUM!	55.0459	1	2	2	1	1	3	3	3	3	3	3	3	2	2	1	2	1062.16	320.873	536.006	805.458	1408.92	879.302	800.508	941.042	941.035	1018.35	1213.38	1230.5	705.579	819.806	1215.76	977.42	1062.16	320.873	536.006	805.458
AT3G19990.1;AT3G19990.2	AT3G19990.1;AT3G19990.2	#NUM!	E3 ubiquitin-protein ligase		Chr3	6965671-6967102;6965596-6967102	FORWARD	425;450	201606	#NUM!	#NUM!	#NUM!	43.5804	1	2	2	2	2	2	2	2	2	2	2	2	2	2	2	2	648.482	672.082	222.789	635.114	816.274	682.068	842.32	679.846	1220.91	1342.17	1231.91	465.42	841.726	1117.31	826.1	1029.27	648.482	672.082	222.789	635.114
AT4G30900.1;AT4G30900.2;AT4G30900.3	AT4G30900.1;AT4G30900.2;AT4G30900.3	#NUM!	DNAse I-like superfamily protein		Chr4	15040021-15042203	FORWARD	316	201606	#NUM!	#NUM!	#NUM!	37.5434	1	1	1	1	0	1	1	1	1	1	1	1	1	1	0	1	439.017	804.668	914.675	158.699	#NUM!	466.432	225.93	190.948	1065.45	324.425	2648.3	1854.11	354.669	619.689	#NUM!	1634.31	439.017	804.668	914.675	158.699
AT1G62740.1	AT1G62740.1	#NUM!	stress-inducible protein		Chr1	23231026-23233380	FORWARD	571	201606	#NUM!	#NUM!	#NUM!	52.1447	2	2	2	2	3	3	3	3	3	3	3	3	3	3	3	3	699.686	691.842	502.845	377.45	475.054	520.889	651.778	508.477	949.991	1232.42	976.101	583.408	619.837	533.837	694.355	823.644	699.686	691.842	502.845	377.45
AT4G03560.1	AT4G03560.1	#NUM!	two-pore channel 1		Chr4	1580253-1585691	FORWARD	733	201606	#NUM!	#NUM!	#NUM!	52.9549	4	4	3	4	4	4	4	4	5	4	4	4	5	5	4	4	556.59	512.771	805.086	588.795	796.135	864.066	773.624	1133.14	925.77	833.567	1216.4	1037	553.916	802.417	888.096	793.165	556.59	512.771	805.086	588.795
AT3G44880.1	AT3G44880.1	#NUM!	Pheophorbide a oxygenase family protein with Rieske 2Fe-2S domain-containing protein		Chr3	16383858-16386204	FORWARD	537	201606	#NUM!	#NUM!	#NUM!	44.9739	3	3	1	2	3	3	3	3	3	3	3	3	3	3	3	3	417.375	709.753	924.749	390.987	516.941	933.093	777.947	847.44	731.906	1118.32	727.517	1194	1151.98	475.852	496.084	810.089	417.375	709.753	924.749	390.987
AT3G20290.1;AT3G20290.2;AT3G20290.3	AT3G20290.1;AT3G20290.2;AT3G20290.3	#NUM!	EPS15 homology domain 1		Chr3	7075057-7078655	REVERSE	545	201606	#NUM!	#NUM!	#NUM!	37.1317	1	1	1	1	1	1	1	1	1	1	1	1	1	1	1	1	580.502	517.221	230.621	453.681	670.257	629.559	415.887	699.363	850.382	655.136	832.215	381.102	117.454	712.197	343.481	355.732	580.502	517.221	230.621	453.681
AT4G14230.1;AT4G14240.1;AT4G14240.2;AT4G14240.3	AT4G14230.1;AT4G14240.1;AT4G14240.2;AT4G14240.3	#NUM!	CBS domain protein with a domain protein (DUF21)		Chr4	8200850-8203130;8204712-8207273;8204712-8207273;8204712-8206876	REVERSE	495;494;485;390	201606	#NUM!	#NUM!	#NUM!	49.11	1	1	1	1	1	1	1	1	1	1	1	1	1	1	1	1	382.392	550.361	377.209	510.778	543.487	677.238	839.055	607.063	337.241	636.813	878.292	821.677	456.691	823.412	283.364	335.726	382.392	550.361	377.209	510.778
AT2G21600.1	AT2G21600.1	#NUM!	endoplasmatic reticulum retrieval protein 1B		Chr2	9243550-9244579	FORWARD	195	201606	#NUM!	#NUM!	#NUM!	41.2262	1	1	1	1	1	1	1	1	1	1	1	1	1	1	1	1	438.656	748.161	250.792	411.498	479.776	770.252	813.682	437.65	1046.86	825.61	431.324	797.301	782.581	485.27	523.236	514.288	438.656	748.161	250.792	411.498
AT5G64250.1;AT5G64250.2	AT5G64250.1;AT5G64250.2	#NUM!	Aldolase-type TIM barrel family protein		Chr5	25697623-25698752;25697623-25698945	REVERSE	293;333	201606	#NUM!	#NUM!	#NUM!	53.5742	2	1	2	2	2	3	3	3	3	3	3	3	3	3	3	3	505.89	385.6	430.576	216.487	106.958	208.248	481.55	591.724	866.563	796.874	563.374	594.005	469.526	419.689	599.544	226.66	505.89	385.6	430.576	216.487
AT2G36250.1;AT2G36250.2;AT2G36250.3;AT2G36250.4	AT2G36250.1;AT2G36250.2;AT2G36250.3;AT2G36250.4	#NUM!	Tubulin/FtsZ family protein		Chr2	15197661-15199932;15197661-15199932;15197661-15199932;15197661-15199689	REVERSE	478;478;478;397	201606	#NUM!	#NUM!	#NUM!	49.5573	3	3	3	3	3	3	4	4	3	4	3	4	3	4	2	3	353.212	211.946	326.042	365.398	161.861	473.924	386.716	513.004	607.153	675.014	430.399	416.014	369.893	638.909	394.767	260.518	353.212	211.946	326.042	365.398
AT1G11530.1	AT1G11530.1	#NUM!	C-terminal cysteine residue is changed to a serine 1		Chr1	3874518-3875311	FORWARD	118	201606	#NUM!	#NUM!	#NUM!	51.8615	4	5	4	4	5	0	4	3	4	4	5	4	5	5	4	4	376.308	288.748	269.992	298.658	323.673	#NUM!	419.803	713.759	541.706	395.457	548.737	452.602	421.268	403.102	278.957	597.431	376.308	288.748	269.992	298.658
AT3G15180.1;AT3G15180.2	AT3G15180.1;AT3G15180.2	#NUM!	ARM repeat superfamily protein		Chr3	5111952-5115803	FORWARD	519;551	201606	#NUM!	#NUM!	#NUM!	50.8123	1	1	1	1	1	1	1	1	1	1	1	1	1	1	1	1	217.012	308.079	250.978	446.904	280.025	408.724	567.612	196.729	702.76	498.572	680.837	409.035	243.794	342.59	684.939	360.17	217.012	308.079	250.978	446.904
[truncated: 21 more columns]

[truncated: 5 more sheets: mann excl set 2, salt-mann set 2, salt-ctl set 2, mann-ctl set 2, all 3 set 2]
