# Supplementary material for: Optimizing bio-orthogonal non-canonical amino acid tagging (BONCAT) for low-disruption labeling of Arabidopsis proteins in vivo
Source: Plant Physiol. 2025 Nov 7;201(1):kiaf573. doi: 10.1093/plphys/kiaf573 (PMC13221635; doi:10.1093/plphys/kiaf573)
Supplement: kiaf573_Supplementary_Data [file kiaf573_supplementary_data.zip › SupplementaryTable-S3.xlsx]

## Sheet: README
Supplementary Table S3
Whole proteome data for 50µM AHA or HPG-treated Arabidopsis seedlings.
Tab	Content
Allquant	All quantified protein data. Contains MS1 and MS2 quantification for all samples.
Candidates	Unfiltered candidates that are changing in AHA or HPG relative to the negative control (untreated seedlings) or each other.
Cand filtered	Filtered candidates that are changing only in AHA conditions over the negative control with | Log2FC | > 0.58 and q < 0.05.

## Sheet: Allquant
PG	PG.ProteinAccessions	PG.Genes	PG.ProteinDescriptions	PG.UniProtIds	PG.Chromosome	PG.Locus	PG.Direction	PG.Length	PG.Date	PG.CellularComponent	PG.BiologicalProcess	PG.MolecularFunction	PG.Cscore	[1] 20250627_NH_CC-TP_05_ctl-1.raw.PG.NrOfPrecursorsUsedForQuantification	[2] 20250627_NH_CC-TP_06_ctl-2.raw.PG.NrOfPrecursorsUsedForQuantification	[3] 20250627_NH_CC-TP_07_ctl-3.raw.PG.NrOfPrecursorsUsedForQuantification	[4] 20250627_NH_CC-TP_08_ctl-4.raw.PG.NrOfPrecursorsUsedForQuantification	[5] 20250627_NH_CC-TP_10_aha-1.raw.PG.NrOfPrecursorsUsedForQuantification	[6] 20250627_NH_CC-TP_11_aha-2.raw.PG.NrOfPrecursorsUsedForQuantification	[7] 20250627_NH_CC-TP_12_aha-3.raw.PG.NrOfPrecursorsUsedForQuantification	[8] 20250627_NH_CC-TP_13_aha-4.raw.PG.NrOfPrecursorsUsedForQuantification	[9] 20250627_NH_CC-TP_15_hpg-1.raw.PG.NrOfPrecursorsUsedForQuantification	[10] 20250627_NH_CC-TP_16_hpg-2.raw.PG.NrOfPrecursorsUsedForQuantification	[11] 20250627_NH_CC-TP_17_hpg-3.raw.PG.NrOfPrecursorsUsedForQuantification	[12] 20250627_NH_CC-TP_18_hpg-4.raw.PG.NrOfPrecursorsUsedForQuantification	[1] 20250627_NH_CC-TP_05_ctl-1.raw.PG.MS1Quantity	[2] 20250627_NH_CC-TP_06_ctl-2.raw.PG.MS1Quantity	[3] 20250627_NH_CC-TP_07_ctl-3.raw.PG.MS1Quantity	[4] 20250627_NH_CC-TP_08_ctl-4.raw.PG.MS1Quantity	[5] 20250627_NH_CC-TP_10_aha-1.raw.PG.MS1Quantity	[6] 20250627_NH_CC-TP_11_aha-2.raw.PG.MS1Quantity	[7] 20250627_NH_CC-TP_12_aha-3.raw.PG.MS1Quantity	[8] 20250627_NH_CC-TP_13_aha-4.raw.PG.MS1Quantity	[9] 20250627_NH_CC-TP_15_hpg-1.raw.PG.MS1Quantity	[10] 20250627_NH_CC-TP_16_hpg-2.raw.PG.MS1Quantity	[11] 20250627_NH_CC-TP_17_hpg-3.raw.PG.MS1Quantity	[12] 20250627_NH_CC-TP_18_hpg-4.raw.PG.MS1Quantity	[1] 20250627_NH_CC-TP_05_ctl-1.raw.PG.MS2Quantity	[2] 20250627_NH_CC-TP_06_ctl-2.raw.PG.MS2Quantity	[3] 20250627_NH_CC-TP_07_ctl-3.raw.PG.MS2Quantity	[4] 20250627_NH_CC-TP_08_ctl-4.raw.PG.MS2Quantity	[5] 20250627_NH_CC-TP_10_aha-1.raw.PG.MS2Quantity	[6] 20250627_NH_CC-TP_11_aha-2.raw.PG.MS2Quantity	[7] 20250627_NH_CC-TP_12_aha-3.raw.PG.MS2Quantity	[8] 20250627_NH_CC-TP_13_aha-4.raw.PG.MS2Quantity	[9] 20250627_NH_CC-TP_15_hpg-1.raw.PG.MS2Quantity	[10] 20250627_NH_CC-TP_16_hpg-2.raw.PG.MS2Quantity	[11] 20250627_NH_CC-TP_17_hpg-3.raw.PG.MS2Quantity	[12] 20250627_NH_CC-TP_18_hpg-4.raw.PG.MS2Quantity
AT1G01050	AT1G01050.1;AT1G01050.2	#NUM!	pyrophosphorylase 1		Chr1	31382-32670	REVERSE	212	201606	#NUM!	#NUM!	#NUM!	48.9888	6	6	6	6	9	9	8	7	7	6	6	8	130923	82555.8	103824	195133	210082	170748	82551.3	191297	255778	317514	196035	176810	41165	27298.4	14402.6	34915.3	25833.4	34257.4	31258.7	40694.1	39930.8	25184.8	23116.7	28394.3
AT1G01080	AT1G01080.1;AT1G01080.2;AT1G01080.3	#NUM!	RNA-binding (RRM/RBD/RNP motifs) family protein		Chr1	45503-46789;45503-46789;45610-46789	REVERSE	293;294;286	201606	#NUM!	#NUM!	#NUM!	53.7512	7	7	6	7	8	7	8	6	7	8	7	7	1065932	794409	880117	745631	843586	817463	638004	404990	1.01844e+06	436304	751716	734854	295343	265670	251516	186449	307750	258692	211116	168160	301158	162447	276985	227891
AT1G01090	AT1G01090.1	#NUM!	pyruvate dehydrogenase E1 alpha		Chr1	47705-49166	REVERSE	428	201606	#NUM!	#NUM!	#NUM!	51.8211	24	24	28	26	30	25	26	26	26	31	25	21	1.09544e+06	1.10206e+06	1.55237e+06	1.02455e+06	1.37027e+06	1.06941e+06	823182	1.06833e+06	933111	1.04052e+06	905005	909129	170681	203144	181997	134364	198038	163901	109358	183512	149831	116079	157127	123334
AT1G01100	AT1G01100.1;AT1G01100.2;AT1G01100.4	#NUM!	60S acidic ribosomal protein family		Chr1	50284-50954	REVERSE	112	201606	#NUM!	#NUM!	#NUM!	51.714	10	9	10	9	10	8	10	10	10	8	9	9	946985	805034	1146447	813353	758132	809843	896995	848596	971370	899710	768890	637388	196497	211344	272316	147487	220055	182214	172257	131989	176492	200200	224695	174417
AT1G01120	AT1G01120.1	#NUM!	3-ketoacyl-CoA synthase 1		Chr1	57392-58978	REVERSE	528	201606	#NUM!	#NUM!	#NUM!	36.3473	0	0	0	0	0	0	1	0	0	1	1	1	#NUM!	#NUM!	#NUM!	#NUM!	#NUM!	#NUM!	20969.8	#NUM!	#NUM!	32532.7	16698	29443.9	#NUM!	#NUM!	#NUM!	#NUM!	#NUM!	#NUM!	8704.37	#NUM!	#NUM!	9887.95	8334.85	13605.4
AT1G01140	AT1G01140.1;AT1G01140.2;AT1G01140.3	#NUM!	CBL-interacting protein kinase 9		Chr1	64398-67512	REVERSE	447;449;451	201606	#NUM!	#NUM!	#NUM!	41.8393	2	3	1	1	2	2	0	1	2	1	1	0	91381.4	56228.4	114802	98830.6	108778	51623.3	#NUM!	109586	72529.7	#NUM!	97865.5	#NUM!	513.594	14497.4	5867.54	15485.9	5207.53	6440.84	#NUM!	4871.65	6929.44	46346.1	6494.19	#NUM!
AT1G01170	AT1G01170.1;AT1G01170.2	#NUM!	ozone-responsive stress-like protein (DUF1138)		Chr1	74105-74443	REVERSE	83	201606	#NUM!	#NUM!	#NUM!	48.9677	2	2	2	2	2	2	2	2	2	2	2	2	237353	215993	69486.4	99697.7	208770	142650	197597	17269.5	165642	118342	228926	298884	95831.2	86399.7	158859	94915.3	184246	55349.1	78339.1	68192.8	79092.5	101684	45051.3	105970
AT1G01220	AT1G01220.1;AT1G01220.2;AT1G01220.3;AT1G01220.4;AT1G01220.5;AT1G01220.6;AT1G01220.7;AT1G01220.8	#NUM!	L-fucokinase/GDP-L-fucose pyrophosphorylase		Chr1	91750-95552;92583-95552;92246-95552;92270-95552;92583-95552;92583-95552;91750-95552;92246-95552	FORWARD	1055;866;956;948;866;866;1055;956	201606	#NUM!	#NUM!	#NUM!	56.4219	4	5	4	4	3	5	5	4	4	4	4	5	82127.9	83749.9	111122	90306.1	63370.5	87180.8	109510	110690	124151	84741.1	71122.3	81668.8	24071.2	13566.2	17821.3	19471.5	10628.1	12033.6	14338.1	17307.5	21548.9	24789.4	17487.9	13420.1
AT1G01260	AT1G01260.1;AT1G01260.2;AT1G01260.3	#NUM!	basic helix-loop-helix (bHLH) DNA-binding superfamily protein		Chr1	109595-111367	FORWARD	590	201606	#NUM!	#NUM!	#NUM!	30.353	0	0	0	0	0	0	0	0	0	1	1	0	#NUM!	#NUM!	#NUM!	#NUM!	#NUM!	#NUM!	#NUM!	#NUM!	#NUM!	7606.57	28916.4	#NUM!	#NUM!	#NUM!	#NUM!	#NUM!	#NUM!	#NUM!	#NUM!	#NUM!	#NUM!	6247.99	8367.01	#NUM!
AT1G01290	AT1G01290.1;AT1G01290.2	#NUM!	cofactor of nitrate reductase and xanthine dehydrogenase 3		Chr1	114299-115296	FORWARD	270	201606	#NUM!	#NUM!	#NUM!	47.2076	1	2	2	2	1	0	2	1	0	1	2	3	196650	133100	172630	4199579	63832.2	#NUM!	103609	34622.5	#NUM!	72303.9	181487	79319.5	6050	7896.24	8691.57	4817.59	4846.29	#NUM!	5882.99	6299.08	#NUM!	4785.27	4864.14	4098.13
AT1G01300	AT1G01300.1	#NUM!	Eukaryotic aspartyl protease family protein		Chr1	117065-118522	FORWARD	485	201606	#NUM!	#NUM!	#NUM!	51.2534	13	15	17	16	15	15	15	16	16	16	16	15	677286	317118	858714	768029	662764	348269	381387	799376	325424	608782	714033	541741	214208	100731	211109	228845	157795	147748	122835	175435	129229	167951	186110	153960
AT1G01320	AT1G01320.1;AT1G01320.2;AT1G01320.3	#NUM!	Tetratricopeptide repeat (TPR)-like superfamily protein		Chr1	121582-130099	REVERSE	1797;1787;1789	201606	#NUM!	#NUM!	#NUM!	53.5723	39	39	40	36	35	38	41	40	40	41	41	34	383336	466281	389967	388351	403432	421526	358146	349011	396213	368614	383844	307403	192892	206461	264325	200411	208535	166714	167093	159436	205532	135822	177277	153783
AT1G01370	AT1G01370.1;AT1G01370.2;AT1G01370.3;AT1G01370.4	#NUM!	Histone superfamily protein		Chr1	143773-145400	FORWARD	178	201606	#NUM!	#NUM!	#NUM!	45.3858	2	1	0	1	1	2	0	0	1	0	0	1	25443.4	24534.5	#NUM!	39011.6	12531.2	40714.7	#NUM!	27889.8	7071.58	#NUM!	#NUM!	25076	6591.26	4698.21	#NUM!	6224.51	5254.3	5597.84	#NUM!	#NUM!	4421.3	#NUM!	#NUM!	4279.48
AT1G01390	AT1G01390.1;AT1G01390.2	#NUM!	UDP-Glycosyltransferase superfamily protein		Chr1	148319-149761;148319-149812	REVERSE	480;497	201606	#NUM!	#NUM!	#NUM!	50.3696	4	3	3	3	4	1	1	1	3	1	2	2	90413.6	90286.6	160632	159944	97621.3	141316	365491	246617	194413	164858	79445.7	140305	36268	29580	45289.3	21302.8	34242.5	17356.5	54529.6	21902.3	28080.7	15898.2	14773.2	20661.7
AT1G01420	AT1G01420.1;AT1G01420.2	#NUM!	UDP-glucosyl transferase 72B3		Chr1	154566-156011;154566-156020	REVERSE	481;484	201606	#NUM!	#NUM!	#NUM!	38.7912	1	1	1	0	1	1	1	0	1	1	1	1	10965.4	21251.7	9557.6	#NUM!	13926.7	14778.6	11238.2	#NUM!	17394.2	19001.2	2559.8	17814.2	4886.27	6459.62	5470.42	#NUM!	6776.09	2790.73	980.944	#NUM!	2787.08	3944.29	1005.03	3508.21
AT1G01470	AT1G01470.1	#NUM!	Late embryogenesis abundant protein		Chr1	172295-172826	REVERSE	151	201606	#NUM!	#NUM!	#NUM!	46.0849	8	8	8	6	6	8	6	6	10	7	9	7	482836	458402	237042	324885	379789	151180	484768	657771	174517	522098	503009	228134	51848.3	122139	122794	126162	28031.8	43822.2	88006.3	129423	63529.6	85277	118513	82884
AT1G01490	AT1G01490.1;AT1G01490.2;AT1G01490.4	#NUM!	Heavy metal transport/detoxification superfamily protein		Chr1	180401-182066;180401-182066;180401-181680	REVERSE	177;177;204	201606	#NUM!	#NUM!	#NUM!	49.1191	4	5	5	5	3	4	4	5	4	4	5	4	252962	253393	205645	233929	284456	247903	248967	162360	383194	293705	226668	251545	41909.5	41345.4	24355.2	24473.4	25363.8	25072.8	35414.2	15078.4	39288.2	36367.6	36117.2	37480.8
AT1G01510	AT1G01510.1	#NUM!	NAD(P)-binding Rossmann-fold superfamily protein		Chr1	187235-189836	FORWARD	636	201606	#NUM!	#NUM!	#NUM!	51.0658	1	3	2	3	3	4	3	3	4	2	2	3	47471.9	64259.7	43763.2	89745.3	42065.8	77407.7	41832.3	38441.3	57791.3	66747.5	38129.8	66476.7	10256.7	20783.7	6448.58	13658.7	12385.1	32556.7	24765.5	24501.5	20116.8	19167.7	19733.2	12565.2
AT1G01540	AT1G01540.2	#NUM!	Protein kinase superfamily protein		Chr1	195980-198383	FORWARD	472	201606	#NUM!	#NUM!	#NUM!	55.6951	1	0	0	1	1	1	1	1	1	1	1	1	21880.8	#NUM!	#NUM!	80028.2	68353.3	29989.2	30838.7	30000.8	30580	9654.62	30341.9	14257	1286.4	#NUM!	#NUM!	9496.92	3855.5	8306.85	8137.59	7255.45	9993.73	1695.41	7513.29	2682.68
AT1G01610	AT1G01610.1	#NUM!	glycerol-3-phosphate acyltransferase 4		Chr1	221950-224255	REVERSE	503	201606	#NUM!	#NUM!	#NUM!	50.129	13	12	14	15	14	10	14	13	15	13	13	14	285929	112064	284417	410999	256066	470567	265799	308783	219113	311811	133045	213953	155686	81652.8	94031.6	133376	97420.6	210415	139098	120550	153072	132026	44041.1	173443
AT1G01620	AT1G01620.1	#NUM!	plasma membrane intrinsic protein 1C		Chr1	225986-227176	REVERSE	286	201606	#NUM!	#NUM!	#NUM!	49.9766	13	14	13	14	15	14	15	14	15	14	14	12	4.14143e+06	4.58415e+06	3299788	3.20872e+06	5.69115e+06	3.02251e+06	4.59408e+06	3.52674e+06	2935188	4.26668e+06	3.98757e+06	3930645	804465	589814	844320	701611	854224	757478	771222	853099	902538	850898	840367	704940
AT1G01630	AT1G01630.1	#NUM!	Sec14p-like phosphatidylinositol transfer family protein		Chr1	229206-230675	FORWARD	255	201606	#NUM!	#NUM!	#NUM!	41.7513	3	2	3	4	2	2	2	3	3	2	3	2	89915	112112	92453.9	81911.2	145256	73645	111757	97790.9	135346	150694	97072.8	146768	53543.1	20678.8	52218.8	66516.9	26323.4	32080.2	14161.2	35414.5	32007.2	19594	40461.3	25821.9
AT1G01650	AT1G01650.1;AT1G01650.2;AT1G01650.3;AT1G01650.4	#NUM!	SIGNAL PEPTIDE PEPTIDASE-LIKE 4		Chr1	233188-237647;233188-236537;233188-236537;233188-236537	REVERSE	540;398;398;398	201606	#NUM!	#NUM!	#NUM!	38.4882	1	1	1	1	1	1	0	0	0	0	1	1	90993.7	73912.8	7.70219	40192.5	39576.6	15890	#NUM!	#NUM!	#NUM!	#NUM!	113863	19402.8	2656.32	2497.53	12606.5	10284.3	11805.4	4928.36	#NUM!	#NUM!	#NUM!	#NUM!	1134.58	7823.58
AT1G01710	AT1G01710.1	#NUM!	acyl-CoA thioesterase II		Chr1	262950-266029	FORWARD	427	201606	#NUM!	#NUM!	#NUM!	45.7265	2	4	1	3	4	5	3	4	4	5	4	4	40108.2	39714.8	331764	149761	69253.9	81023.6	114292	93124.8	73014.8	31432.4	40017.7	79673.7	26415.1	28952.7	16961.7	20766	24659.5	44581.8	58184.5	35250.4	29683	30796.2	25726.3	30719.6
AT1G01730	AT1G01730.1	#NUM!	hypothetical protein		Chr1	271002-271872	FORWARD	224	201606	#NUM!	#NUM!	#NUM!	36.4603	1	0	0	1	1	1	1	0	1	0	0	0	39803.8	#NUM!	#NUM!	7268.81	21727.7	46743.1	6975.24	#NUM!	#NUM!	#NUM!	#NUM!	#NUM!	16714.9	#NUM!	#NUM!	5025.87	24151.6	12348.7	8639.99	#NUM!	15268.8	#NUM!	#NUM!	#NUM!
AT1G01750	AT1G01750.1;AT1G01750.2	#NUM!	actin depolymerizing factor 11		Chr1	275528-276126;275614-276126	FORWARD	140;145	201606	#NUM!	#NUM!	#NUM!	42.481	1	1	1	2	1	2	3	2	2	2	1	1	9020.47	15096.9	#NUM!	23776.1	#NUM!	83920.7	8028.8	33062.3	39406.4	26026.3	212795	49710.2	11698.1	20354.1	15617.8	13183.6	11009.5	20081.9	12409.1	15234.9	13602	12523	9058.76	12743.1
AT1G01790	AT1G01790.1;AT1G01790.2	#NUM!	K+ efflux antiporter 1		Chr1	284781-290869	FORWARD	1193	201606	#NUM!	#NUM!	#NUM!	53.9611	23	21	22	21	22	21	19	20	19	21	21	22	418637	241790	340254	373458	298185	373965	264471	356584	343184	336475	474583	280671	165732	132155	109427	136337	150540	142974	102492	108599	95731.4	108426	132633	112256
AT1G01800	AT1G01800.1	#NUM!	NAD(P)-binding Rossmann-fold superfamily protein		Chr1	293396-294888	FORWARD	295	201606	#NUM!	#NUM!	#NUM!	51.3686	12	11	12	13	8	6	11	14	8	13	13	10	621318	688472	924590	702842	509991	650401	651340	873328	378239	950109	399606	652049	178014	99611.9	219402	184000	122094	97259.4	163743	160144	113728	152558	110091	121520
AT1G01820	AT1G01820.1	#NUM!	peroxin 11c		Chr1	296213-297723	REVERSE	235	201606	#NUM!	#NUM!	#NUM!	50.3853	4	5	5	5	6	4	4	5	5	5	5	5	193416	308894	224243	267800	213953	179493	257283	62617.8	63811.6	226831	199498	168927	60348.2	76795.3	43855.4	74008.4	69288.9	63420.7	64591.3	45970	62618.1	64387.2	67358.1	37582.6
AT1G01840	AT1G01840.1	#NUM!	AP2-like ethylene-responsive transcription factor SNZ		Chr1	303650-304108	FORWARD	152	201606	#NUM!	#NUM!	#NUM!	44.0308	1	0	1	1	0	0	1	0	0	1	0	0	6047.37	#NUM!	75717.8	24202.6	#NUM!	#NUM!	54871.3	#NUM!	#NUM!	96955.2	#NUM!	#NUM!	4019.78	#NUM!	3322.9	3896.05	#NUM!	#NUM!	4895.86	#NUM!	#NUM!	2301.86	#NUM!	#NUM!
AT1G01860	AT1G01860.1;AT1G01860.2	#NUM!	Ribosomal RNA adenine dimethylase family protein		Chr1	304439-306275;304439-305928	REVERSE	343;264	201606	#NUM!	#NUM!	#NUM!	47.662	2	1	1	3	2	1	2	3	2	1	1	1	170140	11141.3	207326	160548	197858	236990	121806	81040.8	104942	65109.6	59052.1	100754	9430.12	5431.09	26637.2	79901.7	28248.1	59471.4	20344	21645.9	19590.6	13517	8509.08	6528.23
AT1G01900	AT1G01900.1	#NUM!	subtilase family protein		Chr1	310332-313011	FORWARD	774	201606	#NUM!	#NUM!	#NUM!	52.0986	16	15	16	15	16	16	16	17	18	22	17	17	175116	230759	219186	255239	183304	234270	220364	253179	214757	245324	153871	279079	34017.6	40503.3	35433.1	57801.9	41580.1	42291	53563.8	47885.9	46610.8	45531.9	24322.6	44428.4
AT1G01910	AT1G01910.1;AT1G01910.2;AT1G01910.4	#NUM!	P-loop containing nucleoside triphosphate hydrolases superfamily protein		Chr1	313595-315831	REVERSE	353	201606	#NUM!	#NUM!	#NUM!	45.6155	10	9	8	11	11	10	9	10	10	9	9	8	390259	591267	554838	678434	480506	921628	829280	965686	757350	825214	361953	783928	183868	249386	223851	210768	216893	234175	246644	191710	214400	293486	205378	273473
AT1G01930	AT1G01930.1	#NUM!	zinc finger protein-like protein		Chr1	320041-322809	REVERSE	580	201606	#NUM!	#NUM!	#NUM!	36.1558	0	0	0	1	1	1	0	1	1	0	1	1	#NUM!	#NUM!	#NUM!	26233.3	16482.8	21757	#NUM!	22566.4	23776.9	#NUM!	7738.94	19480.1	#NUM!	#NUM!	#NUM!	27172.4	17817.6	28670.8	#NUM!	27380.8	23882.8	#NUM!	37997.4	23687.5
AT1G01940	AT1G01940.1	#NUM!	Cyclophilin-like peptidyl-prolyl cis-trans isomerase family protein		Chr1	323082-324719	FORWARD	160	201606	#NUM!	#NUM!	#NUM!	50.2171	4	2	3	3	3	4	3	2	3	3	3	4	236950	415719	199326	305528	307741	74087.4	106082	197139	98429.4	54695	296576	89416.6	21120.8	28771.8	31334.8	32904	60196.7	33726.3	42764.1	37704.6	26593.6	9735.8	20029.4	23566.2
AT1G01960	AT1G01960.1	#NUM!	SEC7-like guanine nucleotide exchange family protein		Chr1	330830-337582	REVERSE	1750	201606	#NUM!	#NUM!	#NUM!	54.1298	23	24	27	29	23	29	27	26	26	29	24	26	164025	153411	215116	174595	183943	161594	217772	210543	209976	187387	188947	192733	49759.6	33799.7	52166.9	60530.3	55192.8	53276.3	45629.5	47518.2	57111.1	41407.9	54970.1	39354.1
AT1G01980	AT1G01980.1	#NUM!	FAD-binding Berberine family protein		Chr1	340374-341999	REVERSE	541	201606	#NUM!	#NUM!	#NUM!	30.6575	0	0	0	0	1	0	0	1	0	1	0	0	#NUM!	#NUM!	#NUM!	#NUM!	35663.5	#NUM!	#NUM!	63603.7	#NUM!	79620	#NUM!	#NUM!	#NUM!	#NUM!	#NUM!	#NUM!	12947.4	#NUM!	#NUM!	219688	#NUM!	7899.98	#NUM!	#NUM!
AT1G02020	AT1G02020.1;AT1G02020.2	#NUM!	nitroreductase family protein		Chr1	352842-354845;353214-354845	REVERSE	642;543	201606	#NUM!	#NUM!	#NUM!	43.5884	4	4	5	6	4	3	4	3	2	4	4	2	81032.4	160004	201710	160681	146894	29496.3	54482.4	4475.86	48827.1	107700	100347	9313.48	37577.7	48584.2	56781.1	76177.5	61468.5	14065.6	37916.7	8472.22	25079.5	65177	52700.2	29854.7
AT1G02080	AT1G02080.2;AT1G02080.3	#NUM!	transcription regulator		Chr1	373694-386682	FORWARD	2377;2378	201606	#NUM!	#NUM!	#NUM!	52.2733	21	26	27	21	29	26	26	29	25	24	27	30	138480	142788	135657	108971	151436	175475	146869	157433	135258	178023	116833	123048	37247.5	46594.2	39497.2	26089.8	42175.6	41921.7	45203.4	40725.7	40136.4	40118.9	38486	36799.1
AT1G02090	AT1G02090.1	#NUM!	Proteasome component (PCI) domain protein		Chr1	387479-389568	REVERSE	260	201606	#NUM!	#NUM!	#NUM!	52.4695	8	6	9	6	9	9	7	7	7	9	6	8	119288	127483	160485	213429	127103	125271	202382	174932	118092	144608	199464	212416	45439.5	32497.7	48702.2	45011.1	44218.7	26558.7	31260.7	28113.1	38793.9	45346.8	41872	38062.8
AT1G02100	AT1G02100.1;AT1G02100.2;AT1G02100.3	#NUM!	Leucine carboxyl methyltransferase		Chr1	389876-392448;389876-392293;389876-392448	FORWARD	332;306;332	201606	#NUM!	#NUM!	#NUM!	45.9613	1	0	2	2	2	1	0	1	1	1	2	1	129941	#NUM!	134485	125009	31020	226535	#NUM!	68021.6	79901.3	310182	113673	455169	11664.1	#NUM!	17899.8	20962.4	27735.6	23384.3	#NUM!	11553.2	21024.1	18981.8	13847.4	20985.6
AT1G02120	AT1G02120.1	#NUM!	GRAM domain family protein		Chr1	395761-399720	FORWARD	598	201606	#NUM!	#NUM!	#NUM!	43.0045	4	2	5	6	5	4	3	5	3	5	5	3	167704	132210	179356	73191	154652	68119.1	65064.2	96850.9	194131	64979.8	152224	140925	28492.9	13134.5	30081.6	24434.4	19021.1	25506.4	19549.5	18586.5	34169.6	17351.7	27936.6	28754.2
AT1G02130	AT1G02130.1	#NUM!	RAS 5		Chr1	400350-401788	REVERSE	203	201606	#NUM!	#NUM!	#NUM!	48.5462	15	13	13	14	13	11	13	14	13	13	13	14	393793	467393	543458	313707	235118	377922	369930	365971	441903	488054	242309	365002	83655	82822.9	53443.8	68085.5	84531	90673.1	91552.2	66383.8	118839	97893.1	50867.7	112877
AT1G02140	AT1G02140.1	#NUM!	mago nashi family protein		Chr1	403467-404401	REVERSE	150	201606	#NUM!	#NUM!	#NUM!	49.9294	8	8	10	10	9	9	10	8	9	11	9	10	870808	1.27317e+06	963862	1.26644e+06	1.35773e+06	733131	1.10503e+06	798400	861434	1.78114e+06	1.03231e+06	959879	127206	168634	192105	258502	301140	129196	189391	129256	117923	272696	184092	227557
AT1G02145	AT1G02145.1;AT1G02145.3;AT1G02145.4	#NUM!	homolog of asparagine-linked glycosylation 12		Chr1	404627-408485;404627-408485;404915-408485	FORWARD	493;497;453	201606	#NUM!	#NUM!	#NUM!	37.2381	0	0	1	1	1	0	0	0	0	0	0	0	#NUM!	#NUM!	10021.6	#NUM!	5213.63	#NUM!	#NUM!	#NUM!	#NUM!	#NUM!	#NUM!	#NUM!	#NUM!	#NUM!	4499.75	6080.21	3154.45	#NUM!	#NUM!	#NUM!	#NUM!	#NUM!	#NUM!	#NUM!
AT1G02150	AT1G02150.1	#NUM!	Tetratricopeptide repeat (TPR)-like superfamily protein		Chr1	408779-410433	FORWARD	524	201606	#NUM!	#NUM!	#NUM!	51.3682	13	12	17	10	14	16	16	15	13	12	16	10	447593	568877	421133	780965	524542	390081	391224	491561	452290	458036	675934	473104	266890	216909	274799	426213	178136	337940	217918	226823	178350	202155	274729	274645
AT1G02170	AT1G02170.1	#NUM!	metacaspase 1		Chr1	411883-413426	FORWARD	367	201606	#NUM!	#NUM!	#NUM!	52.2663	4	5	4	4	5	4	2	4	5	4	5	4	155317	75343.1	154597	190329	86381.2	136171	110626	224028	128833	159344	108962	122584	30377.1	27034.6	29601.2	27912.3	25141.7	27096.6	17936	43310.8	26248.3	33464.3	32405.6	27658.6
AT1G02180	AT1G02180.1	#NUM!	ferredoxin-like protein		Chr1	413619-414505	REVERSE	226	201606	#NUM!	#NUM!	#NUM!	43.5784	0	2	0	0	0	2	2	2	2	1	1	1	#NUM!	34303.5	#NUM!	#NUM!	#NUM!	301770	149168	251416	140857	37345.8	15899.3	80655	#NUM!	21078.3	#NUM!	#NUM!	#NUM!	27912.7	32881.3	25408.9	30892.9	14008.8	7083.03	27751.3
AT1G02270	AT1G02270.1;AT1G02270.2	#NUM!	Calcium-binding endonuclease/exonuclease/phosphatase family		Chr1	443301-446197;443301-445526	REVERSE	484;349	201606	#NUM!	#NUM!	#NUM!	48.6118	0	2	0	2	1	2	1	1	1	1	0	1	#NUM!	207511	#NUM!	62970.2	#NUM!	43329.8	50426	55376.6	90789.7	52374.5	#NUM!	91021.9	#NUM!	16680.7	#NUM!	6534.7	9093.48	6513.21	3491.6	10012.1	3600.16	4545.08	#NUM!	6824.61
AT1G02280	AT1G02280.1;AT1G02280.2	#NUM!	translocon at the outer envelope membrane of chloroplasts 33		Chr1	448665-450246	REVERSE	297	201606	#NUM!	#NUM!	#NUM!	59.2527	13	13	13	13	14	12	14	14	14	12	15	12	618789	460858	333581	455013	565916	346532	354776	230651	378299	425171	537639	600119	53011.2	32178.2	53280.4	67486.3	58772.2	50282.1	36063.9	44973.4	43967.2	35570.1	61633.3	46347.7
AT1G02305	AT1G02305.1	#NUM!	Cysteine proteinases superfamily protein		Chr1	455816-457974	FORWARD	362	201606	#NUM!	#NUM!	#NUM!	53.2548	7	9	8	8	11	8	10	9	8	10	10	9	150757	174332	187954	177021	138317	181724	218832	137942	146556	206635	164332	160686	32116.8	29065.2	29657.2	32941.1	26187.7	24460.3	30204.1	23643.3	30478.9	29230.9	25331.2	25878
AT1G02335	AT1G02335.1	#NUM!	germin-like protein subfamily 2 member 2 precursor		Chr1	463979-464876	REVERSE	219	201606	#NUM!	#NUM!	#NUM!	49.2928	2	3	4	4	2	4	4	4	4	3	2	4	84946.3	298846	295615	269514	213371	569826	281050	240884	244901	107875	9643.27	340580	259086	104045	212625	103156	40887.8	204056	137904	187567	146717	128036	70883	255490
AT1G02360	AT1G02360.1;AT1G02360.2;AT1G02360.3	#NUM!	Chitinase family protein		Chr1	472138-473116;472138-473254;472138-473272	REVERSE	272;318;324	201606	#NUM!	#NUM!	#NUM!	53.5173	3	1	3	2	2	2	2	3	2	3	2	3	184278	270516	196570	128456	131224	368191	243377	212261	151335	180700	198260	234011	5112.04	45498.6	16221.9	31231.6	28712.1	4375.88	29199.7	14302.8	10131.7	10686.5	23170.4	27887
AT1G02370	AT1G02370.1	#NUM!	Tetratricopeptide repeat (TPR)-like superfamily protein		Chr1	474516-476383	FORWARD	537	201606	#NUM!	#NUM!	#NUM!	42.4925	2	4	1	1	3	3	3	4	3	2	1	2	19026.2	91526.7	16476.5	43750.2	23577.1	76427.7	86127.9	48363.6	56476.9	113056	66299.6	67470.4	9581.93	22597.8	10356.8	22664.5	7294.12	13538.6	17921.8	9210.97	8999.01	17855.8	12915.5	12677.8
AT1G02410	AT1G02410.1;AT1G02410.2;AT1G02410.3	#NUM!	cytochrome c oxidase assembly protein CtaG / Cox11 family		Chr1	491300-492762	FORWARD	287	201606	#NUM!	#NUM!	#NUM!	47.6175	0	3	1	2	2	1	3	2	1	2	1	1	#NUM!	160636	323255	335472	53803.5	113068	46691.5	78764.4	79280.3	34140.2	67283.9	45498.8	#NUM!	22897.4	19539.9	7068.82	318.95	76297.9	24475.7	36318.3	85995.4	34275.7	15416.7	16377.4
AT1G02475	AT1G02475.1	#NUM!	Polyketide cyclase/dehydrase and lipid transport superfamily protein		Chr1	514110-515331	REVERSE	219	201606	#NUM!	#NUM!	#NUM!	51.7609	6	7	6	5	6	4	7	5	6	7	7	6	112031	291544	271727	326576	183590	298469	368138	246641	302528	338510	198798	448065	89418.2	68433.2	87864.7	62431.9	79315.4	43521	54188.7	39291.7	75258.2	65645	73419.2	85488.9
AT1G02500	AT1G02500.1;AT1G02500.2	#NUM!	S-adenosylmethionine synthetase 1		Chr1	519037-520218	FORWARD	393	201606	#NUM!	#NUM!	#NUM!	56.7163	40	41	40	43	41	42	48	44	39	46	48	44	4.70935e+06	4.08689e+06	4741241	3.45527e+06	4.44753e+06	3.63354e+06	3.84249e+06	3852315	3.72419e+06	5444364	3601748	4063762	1.16742e+06	1.23932e+06	1.50377e+06	1.17315e+06	1.43103e+06	1.07781e+06	1.50318e+06	1.38303e+06	1.26525e+06	1.66402e+06	1.17147e+06	1.4965e+06
AT1G02520	AT1G02520.1;AT1G02520.2;AT1G02520.3	#NUM!	P-glycoprotein 11		Chr1	524134-528745	FORWARD	1278	201606	#NUM!	#NUM!	#NUM!	46.1854	1	2	3	3	2	4	2	2	3	2	0	0	79329.3	42.5065	63368.4	67695.8	96802.8	43849.7	63003.2	94068.6	76849.5	17719.2	#NUM!	#NUM!	8348.91	84686.2	41883.8	15163.8	139224	13724.1	10613.3	13987.2	16641.1	5948.04	#NUM!	#NUM!
AT1G02560	AT1G02560.1	#NUM!	nuclear encoded CLP protease 5		Chr1	538000-539805	FORWARD	298	201606	#NUM!	#NUM!	#NUM!	48.6385	19	15	20	19	16	19	15	16	16	19	19	16	1462178	2571204	2.8654e+06	2.05462e+06	1.86603e+06	2.70244e+06	2.93806e+06	3.61008e+06	3.29752e+06	1.93969e+06	2080809	1.98474e+06	445695	702517	672645	517209	438034	724170	997942	939098	878352	750584	558340	567821
AT1G02640	AT1G02640.1	#NUM!	beta-xylosidase 2		Chr1	564293-567580	FORWARD	768	201606	#NUM!	#NUM!	#NUM!	48.2442	11	12	13	9	10	10	13	13	10	14	13	9	189655	203930	271130	193335	133928	212370	225819	269414	230015	234381	233112	134599	26768.1	29930	37926.8	33674.3	21974.7	32049.7	31636	32968.3	45397	27309.7	35618.4	21560.2
AT1G02660	AT1G02660.1	#NUM!	alpha/beta-Hydrolases superfamily protein		Chr1	572187-574746	REVERSE	713	201606	#NUM!	#NUM!	#NUM!	49.0459	1	1	1	0	1	0	1	1	1	1	1	1	18716.4	34193.2	21807.6	#NUM!	9742.88	#NUM!	17142.2	8008	36209.9	14528.8	37545.4	50531.3	5631.09	6121.2	7885.37	#NUM!	8718.54	#NUM!	1996.1	2174.92	4261.57	1384.17	4297.37	11528.1
AT1G02680	AT1G02680.1	#NUM!	TBP-associated factor 13		Chr1	581084-581919	FORWARD	126	201606	#NUM!	#NUM!	#NUM!	47.8762	1	1	1	0	1	0	0	0	0	0	1	0	21390.2	18877.9	16888.1	#NUM!	40016	#NUM!	#NUM!	#NUM!	#NUM!	#NUM!	41214.7	#NUM!	1.16766	9833.38	6210.53	#NUM!	12337.2	#NUM!	#NUM!	#NUM!	#NUM!	#NUM!	6163.77	#NUM!
AT1G02690	AT1G02690.1;AT1G02690.2	#NUM!	importin alpha isoform 6		Chr1	584397-587036	FORWARD	538;539	201606	#NUM!	#NUM!	#NUM!	46.7648	3	2	3	2	3	2	1	3	2	2	1	1	173095	77012.9	166971	114872	114127	100536	208563	24904.3	193453	79171	280360	16164.5	30025	15894.2	25146	15091.4	18927.7	28145.9	25049.6	35683.3	31174	22041.4	17703.8	29803.8
AT1G02780	AT1G02780.1	#NUM!	Ribosomal protein L19e family protein		Chr1	608120-609391	REVERSE	214	201606	#NUM!	#NUM!	#NUM!	49.3851	7	6	8	10	8	7	6	7	8	6	7	7	1215631	3.82405e+06	351003	405247	2.06605e+06	1.06588e+06	1.02842e+06	3.37864e+06	4418700	2.04056e+06	1.52645e+06	3.00207e+06	74196.4	402211	257418	218499	300533	403418	375529	198599	314682	287675	699718	412412
AT1G02816	AT1G02816.1	#NUM!	pectinesterase (Protein of unknown function%2C DUF538)		Chr1	621637-622137	FORWARD	166	201606	#NUM!	#NUM!	#NUM!	58.086	3	3	3	3	3	3	4	3	3	4	3	3	1.02628e+06	637946	226824	369444	651983	1.39851e+06	852179	2.2225e+06	1.77508e+06	764042	410240	166738	118117	173094	40862.1	60454.3	82661.7	239028	178495	261974	241592	134547	54192.2	145246
AT1G02840	AT1G02840.1;AT1G02840.2;AT1G02840.3;AT1G02840.4;AT1G02840.5	#NUM!	RNA-binding (RRM/RBD/RNP motifs) family protein		Chr1	626918-629583;626918-628995;626918-628798;626918-628798;626918-628798	FORWARD	303;285;272;272;272	201606	#NUM!	#NUM!	#NUM!	46.2856	2	3	3	2	2	2	2	2	2	3	4	3	72473.6	62040.9	18383.6	140580	30899.2	83029.2	163502	63100.2	70860	122348	70312.2	84728.5	23723.3	18096	7110.07	30523.6	43245.4	25682.4	21449.8	27693.7	13994.1	26430	21723.7	26852.2
AT1G02880	AT1G02880.2;AT1G02880.3;AT1G02880.6	#NUM!	thiamin pyrophosphokinase1		Chr1	643063-644476;643063-644485;643063-644485	REVERSE	264;267;273	201606	#NUM!	#NUM!	#NUM!	53.1149	6	6	7	8	5	6	9	7	5	8	6	9	53607.4	70836.6	81529.7	133593	97007.7	139375	149359	103720	97377.9	123370	65745.8	120781	11196.6	13758	8960.91	12980	4533.97	16414.4	20042	10029.4	17162.5	19555.5	6748.56	18108
AT1G02900	AT1G02900.1	#NUM!	rapid alkalinization factor 1		Chr1	653976-654338	REVERSE	120	201606	#NUM!	#NUM!	#NUM!	41.8571	1	1	1	1	1	0	1	1	0	0	1	1	26708	43731.5	29701.3	126672	138314	#NUM!	12105.3	13208.5	#NUM!	#NUM!	26148.3	57617.7	3490.26	34818.1	12701.3	17749.9	19498.7	#NUM!	6188.42	4167.45	#NUM!	#NUM!	3409.21	5135.13
AT1G02910	AT1G02910.1	#NUM!	tetratricopeptide repeat (TPR)-containing protein		Chr1	655749-658125	REVERSE	453	201606	#NUM!	#NUM!	#NUM!	48.4929	9	9	5	9	8	11	7	7	6	8	7	10	422995	302999	389482	381496	392574	455984	374761	291815	405103	295379	261522	299323	101807	82966.7	180809	78361.7	109957	114065	131745	70688.6	182747	57202.3	102077	97038.1
AT1G02920	AT1G02920.1	#NUM!	glutathione S-transferase 7		Chr1	658886-659705	REVERSE	209	201606	#NUM!	#NUM!	#NUM!	50.4681	16	14	14	14	14	16	16	15	15	13	16	15	1.27362e+06	667402	633703	588092	854818	1.25856e+06	958908	788160	1.13928e+06	501382	678968	888857	97798.1	66605.2	45566	41084.8	83986.8	93950.4	58955.4	60634.8	86599.9	37018.8	66025.8	79877.7
AT1G02930	AT1G02930.1;AT1G02930.2	#NUM!	glutathione S-transferase 6		Chr1	661363-662191	REVERSE	208	201606	#NUM!	#NUM!	#NUM!	50.0304	21	20	20	20	20	22	18	21	19	17	19	21	1.91717e+06	1.25224e+06	1.26876e+06	950612	1.91873e+06	2.08151e+06	1.75788e+06	1.3237e+06	2315820	1.44721e+06	1.51439e+06	1.99024e+06	469833	313765	348275	284597	459396	445525	361584	374773	430473	270567	395688	420706
AT1G02940	AT1G02940.1;AT1G02940.2;AT1G02940.3;AT1G02940.4	#NUM!	glutathione S-transferase (class phi) 5		Chr1	663079-664128;663079-664277;663079-664241;663079-664128	REVERSE	256;281;269;256	201606	#NUM!	#NUM!	#NUM!	41.1876	1	1	1	1	0	1	1	1	1	1	1	1	3357.04	10867.8	4238.62	12859	#NUM!	9784.44	5243.11	9148.76	12680.1	3466.68	6799.65	3734.58	1339.21	4552.22	331.312	1253.41	#NUM!	4983.31	3986.96	4871.82	5350.02	1832.88	745.139	588.434
AT1G02950	AT1G02950.1;AT1G02950.2;AT1G02950.3;AT1G02950.5	#NUM!	glutathione S-transferase F4		Chr1	665308-666420;665308-666420;665308-666420;665308-666456	REVERSE	243;245;243;255	201606	#NUM!	#NUM!	#NUM!	49.5846	4	5	4	3	5	4	6	6	6	5	5	6	686207	1.60909e+06	902202	987817	1.40081e+06	1.85749e+06	1.87123e+06	1.44321e+06	1.37154e+06	1.49522e+06	597901	1.55201e+06	54123.2	87296.4	76363.6	56060.2	65988.3	51230.3	64082.8	52192.7	53657.3	46042.8	41717	89121.4
AT1G03000	AT1G03000.1	#NUM!	peroxin 6		Chr1	688057-692453	REVERSE	941	201606	#NUM!	#NUM!	#NUM!	45.3156	3	1	0	3	1	3	2	2	0	2	3	3	21688.4	23664.8	29021.4	27866.6	26164	24050.2	45761.6	56612.3	#NUM!	37368	30436.2	41261.2	17365.5	17349.3	#NUM!	19864.1	12329.8	12452.4	23083.6	10217.6	#NUM!	24338.3	27488.1	23355.5
AT1G03030	AT1G03030.1	#NUM!	P-loop containing nucleoside triphosphate hydrolases superfamily protein		Chr1	701621-703568	FORWARD	301	201606	#NUM!	#NUM!	#NUM!	45.9308	4	4	2	3	1	3	4	5	3	2	5	4	71154.9	153436	42015.2	289387	746954	473677	266740	315556	247387	108590	119488	179108	15588.1	24868.7	97738.7	36723.3	16997.5	33666.5	8033.58	11015.5	34338.2	2310.49	9728.9	389.648
AT1G03055	AT1G03055.1;AT1G03055.2	#NUM!	beta-carotene isomerase D27-like protein		Chr1	710102-711763;710912-711763	REVERSE	264;200	201606	#NUM!	#NUM!	#NUM!	35.7403	1	0	1	1	1	1	1	1	1	0	1	1	18321.4	#NUM!	31127.8	31085.5	23987	16259.9	15252.6	18824.3	29787.5	#NUM!	33011.8	5161.89	7765.97	#NUM!	10836.4	9715.42	7798.32	6061.76	5291.89	7596.09	9939.68	#NUM!	7186.47	1670.87
AT1G03060	AT1G03060.1;AT1G03060.2;AT1G03060.3;AT1G03060.4	#NUM!	BEACH-DOMAIN HOMOLOG A1		Chr1	712971-726891	REVERSE	3601;3600;3571;3572	201606	#NUM!	#NUM!	#NUM!	53.9375	1	1	1	2	0	2	3	1	2	2	2	0	34853.1	51041.4	89641.7	77242.8	#NUM!	84591.2	56984.2	39928	43703.6	32149.3	38797.9	#NUM!	10672.5	13098.7	11932.4	13860.1	#NUM!	11722	9855.22	27427.4	10032.3	9624.77	6481.13	#NUM!
AT1G03080	AT1G03080.1;AT1G03080.2;AT1G03080.3	#NUM!	kinase interacting (KIP1-like) family protein		Chr1	731794-737332	REVERSE	1733	201606	#NUM!	#NUM!	#NUM!	38.0101	1	1	1	1	1	0	0	0	0	0	1	1	41118.6	22471.4	65630.9	15556.1	42562.2	#NUM!	#NUM!	#NUM!	#NUM!	#NUM!	20218.1	49380	14161.9	5141.2	16154.6	11044	17399	#NUM!	#NUM!	#NUM!	#NUM!	#NUM!	3255.89	10308.7
AT1G03090	AT1G03090.2	#NUM!	methylcrotonyl-CoA carboxylase alpha chain		Chr1	739715-743819	FORWARD	734	201606	#NUM!	#NUM!	#NUM!	55.7161	28	29	32	29	29	31	26	31	31	30	24	23	620393	645684	664627	661410	462611	832113	745350	762460	835396	875164	911377	574335	195658	288517	222999	214161	160263	179104	243438	250040	232606	239227	197721	202472
AT1G03110	AT1G03110.1	#NUM!	Transducin/WD40 repeat-like superfamily protein		Chr1	749359-751796	FORWARD	427	201606	#NUM!	#NUM!	#NUM!	49.2007	2	2	2	2	3	2	1	1	1	1	2	2	23236.9	512866	138701	71271.1	109542	213784	198346	293373	8627.5	#NUM!	148421	104253	12427.2	30931.4	17331	119719	12221.5	68180.6	18455.9	53793.3	8950.78	6680.55	10013.7	43353.8
AT1G03140	AT1G03140.1	#NUM!	splicing factor Prp18 family protein		Chr1	754471-756223	REVERSE	420	201606	#NUM!	#NUM!	#NUM!	53.8798	1	2	1	3	1	3	2	1	2	1	1	1	45367.3	39368.3	57920.9	56903	32821	40801.4	56020	90755.7	57212.4	47711.2	44392.2	9700.36	3418.29	12155.2	23809.1	4541.33	8642.49	6244.29	12791.9	10388	12472.6	1283.71	12648.6	9471.57
AT1G03150	AT1G03150.1	#NUM!	Acyl-CoA N-acyltransferases (NAT) superfamily protein		Chr1	756461-758441	FORWARD	174	201606	#NUM!	#NUM!	#NUM!	50.4449	4	3	5	5	4	4	4	4	4	4	4	2	31640.3	16137.7	21735.9	10864.7	10528	31634.9	14768.5	18098.2	20427.8	8926.52	13995.8	31511.7	9434.37	7854.17	7650.38	8189.02	6444.13	11487.7	9115.55	9975.56	9131.69	8651.22	3608.99	4068.64
AT1G03160	AT1G03160.1	#NUM!	FZO-like protein		Chr1	761321-766053	FORWARD	912	201606	#NUM!	#NUM!	#NUM!	56.6785	21	26	20	19	21	25	23	24	23	22	23	21	98559.5	79999.1	83678.6	91713.6	87456.7	133442	104640	82719.1	102662	92680.3	98019.1	92323.2	38530.6	44108.3	38036.6	40553	32495.3	45403.6	39105.3	34015.1	40633.4	41080.8	38607.6	40403
AT1G03190	AT1G03190.1;AT1G03190.2	#NUM!	RAD3-like DNA-binding helicase protein		Chr1	775822-779863	FORWARD	758	201606	#NUM!	#NUM!	#NUM!	38.4074	1	1	1	1	1	1	1	0	0	1	0	1	59.0227	#NUM!	#NUM!	22.633	1575.65	1688.9	257.315	#NUM!	#NUM!	300.505	#NUM!	#NUM!	4495.77	27654.2	18019.1	5982.75	63941.5	29636.4	11058.9	#NUM!	#NUM!	4358.06	#NUM!	4537.73
AT1G03210	AT1G03210.1;AT1G03210.2	#NUM!	Phenazine biosynthesis PhzC/PhzF protein		Chr1	782948-784240	FORWARD	286;314	201606	#NUM!	#NUM!	#NUM!	48.1292	1	1	1	1	2	0	1	1	1	2	0	1	96843.7	120677	81408.3	91917.6	126976	#NUM!	226441	94227.3	120181	61063.4	#NUM!	27922.8	6722.82	9823.81	5695.12	12008.7	10210	#NUM!	23754.3	1.17763	12369.6	12360.9	#NUM!	11198.7
AT1G03220	AT1G03220.1	#NUM!	Eukaryotic aspartyl protease family protein		Chr1	787143-788444	FORWARD	433	201606	#NUM!	#NUM!	#NUM!	50.498	20	21	21	23	20	18	20	20	22	18	19	22	2.14642e+06	1.66775e+06	1427346	1.42208e+06	1.98681e+06	1.64312e+06	1339199	1.84783e+06	1.54122e+06	1.71278e+06	1.62809e+06	2.08295e+06	539409	412698	385180	351268	520857	438293	427240	504625	368679	472497	419321	651235
AT1G03230	AT1G03230.1	#NUM!	Eukaryotic aspartyl protease family protein		Chr1	790110-791414	FORWARD	434	201606	#NUM!	#NUM!	#NUM!	50.6396	24	26	26	24	30	27	27	25	27	28	30	28	1.99812e+06	2.01136e+06	3.09804e+06	3.76357e+06	2.28265e+06	2188574	1.54404e+06	2.83899e+06	1934799	2.01224e+06	2.22758e+06	2.35524e+06	641937	513260	713253	1063798	655170	722632	422517	934294	458711	510017	661842	568639
AT1G03270	AT1G03270.1	#NUM!	CBS domain protein with a domain protein (DUF21)		Chr1	799191-802436	FORWARD	499	201606	#NUM!	#NUM!	#NUM!	46.9066	1	1	0	0	1	0	1	0	1	1	1	1	108362	52356.2	#NUM!	#NUM!	37592	#NUM!	44394.9	#NUM!	72061.9	43526.4	49681.7	80863.6	12465.1	13528.6	#NUM!	#NUM!	9345.95	#NUM!	6843.64	#NUM!	5124.28	10879.5	9235.24	10695.1
AT1G03280	AT1G03280.1;AT1G03280.2;AT1G03280.3	#NUM!	Transcription factor TFIIE%2C alpha subunit		Chr1	803635-806758	FORWARD	479	201606	#NUM!	#NUM!	#NUM!	53.6442	3	3	1	3	3	3	2	2	2	2	3	2	61273.1	52800.3	29418.5	56533.5	41461.3	82704.5	30177.9	44268	47853.9	29930.1	57419.4	42879.8	12379.4	9108.99	3081.2	5924.26	5797.88	20144.8	7342.22	14611.5	14560	7402.53	5275.72	12541.6
AT1G03310	AT1G03310.1;AT1G03310.2	#NUM!	debranching enzyme 1		Chr1	813975-816623	FORWARD	882	201606	#NUM!	#NUM!	#NUM!	49.3249	6	6	4	5	5	7	4	6	8	3	6	4	92971.4	122738	85238.7	92072.2	79238.3	107786	126640	73577.4	89340.8	135627	74680.4	66574.4	11179.1	9232.74	6986.56	6096.05	8936.06	6452.6	7625.67	7551.21	7795.33	11349	9491.85	8988.39
AT1G03330	AT1G03330.1	#NUM!	Small nuclear ribonucleoprotein family protein		Chr1	818161-819297	REVERSE	93	201606	#NUM!	#NUM!	#NUM!	47.624	6	5	4	4	5	6	5	6	5	6	4	5	264179	337605	480641	662482	375388	374273	316004	230644	251674	244792	444817	194758	83206.2	80827.9	87288	94631.1	101885	77277	112198	93531.1	124290	70510.6	99993.9	83061
AT1G03350	AT1G03350.1	#NUM!	BSD domain-containing protein		Chr1	822834-824246	REVERSE	470	201606	#NUM!	#NUM!	#NUM!	47.0763	3	3	6	7	6	8	5	6	6	5	7	6	173698	121525	228689	150464	111267	113421	153923	139906	94683.7	142838	140908	137091	7648.63	5565.59	14368.4	11169	5727.48	10286	14335.2	6822.79	12685.9	12988.3	11995.9	16285.4
AT1G03360	AT1G03360.1	#NUM!	ribosomal RNA processing 4		Chr1	824653-826179	FORWARD	322	201606	#NUM!	#NUM!	#NUM!	43.0258	1	1	1	1	1	1	1	1	1	1	1	0	13936.4	#NUM!	18492.2	34222.6	40422	20745.5	36946.1	12625.5	29011.5	7514.64	37323.6	#NUM!	6899.91	7590.49	7242.33	11130.2	21899.5	16002.4	18467.6	14018.5	20661.1	19944.2	17281.4	#NUM!
AT1G03380	AT1G03380.1	#NUM!	yeast autophagy 18 G-like protein		Chr1	836155-840362	FORWARD	959	201606	#NUM!	#NUM!	#NUM!	41.8686	3	2	2	4	2	2	3	3	4	3	4	2	60630.4	103949	75878.1	62841.4	43518.4	27721.5	67896	68014.6	62270.6	22821.3	67283.5	30596.8	13406.5	13809.2	11946.6	11188.7	5521.03	15283.3	14437.7	10753.4	7329.01	9203.87	7081.02	8742.42
AT1G03400	AT1G03400.1;AT1G03400.2	#NUM!	2-oxoglutarate (2OG) and Fe(II)-dependent oxygenase superfamily protein		Chr1	842895-844158	REVERSE	351;379	201606	#NUM!	#NUM!	#NUM!	38.3945	1	1	1	0	1	0	0	1	1	1	1	1	12843.7	6593.73	13694.5	#NUM!	16639.3	#NUM!	#NUM!	10195	8437.13	10339.2	22222	9394.79	6671.47	6677.69	6855.95	#NUM!	5374.64	#NUM!	#NUM!	4912.38	3996.37	6013.22	6113.32	7244.76
AT1G03475	AT1G03475.1	#NUM!	Coproporphyrinogen III oxidase		Chr1	869302-871175	REVERSE	386	201606	#NUM!	#NUM!	#NUM!	50.8427	20	21	19	20	21	16	22	22	21	21	20	19	1111375	751431	926656	693934	666481	753253	576438	852546	669765	681955	961437	825117	137447	115225	152860	128170	131874	121481	104988	135513	143742	124971	124103	118587
AT1G03590	AT1G03590.1	#NUM!	Protein phosphatase 2C family protein		Chr1	894480-896257	REVERSE	462	201606	#NUM!	#NUM!	#NUM!	32.7084	1	1	1	0	1	0	0	0	0	0	1	0	66991.1	12470	131740	#NUM!	66584.8	#NUM!	#NUM!	#NUM!	#NUM!	#NUM!	51273.1	#NUM!	524905	459529	1.34971e+06	#NUM!	466059	#NUM!	#NUM!	#NUM!	#NUM!	#NUM!	588856	#NUM!
AT1G03600	AT1G03600.1	#NUM!	photosystem II family protein		Chr1	898916-899440	FORWARD	174	201606	#NUM!	#NUM!	#NUM!	52.0016	11	11	9	9	9	10	11	11	10	11	10	9	810093	1.19584e+06	636496	543818	923651	1.41298e+06	1.42721e+06	1265256	983134	853837	541641	1.31008e+06	178679	280317	169622	149360	247863	185719	194314	175782	233846	147619	196540	264965
AT1G03630	AT1G03630.1;AT1G03630.2	#NUM!	protochlorophyllide oxidoreductase C		Chr1	907699-909245	FORWARD	401;399	201606	#NUM!	#NUM!	#NUM!	53.0779	23	24	20	21	23	19	17	19	18	21	24	21	451125	458333	566051	470361	644093	421688	631428	369116	413782	428491	361941	378591	89405.8	88693.3	88779.9	84660.3	74769.7	85946.1	95186.6	68053.9	79698.7	87216.5	88172.4	74216.3
AT1G03680	AT1G03680.1	#NUM!	thioredoxin M-type 1		Chr1	916990-917865	REVERSE	179	201606	#NUM!	#NUM!	#NUM!	46.0362	9	9	10	10	11	10	8	8	10	8	10	10	584489	584058	1.13989e+06	542262	718374	884273	880433	807045	787000	808795	860473	1.06935e+06	249266	193126	341217	196033	341008	216972	190455	168361	199706	226114	268200	276422
AT1G03760	AT1G03760.1	#NUM!	Prefoldin chaperone subunit family protein		Chr1	941211-943320	REVERSE	391	201606	#NUM!	#NUM!	#NUM!	37.1093	1	0	1	1	0	0	0	1	1	0	0	1	12019.2	#NUM!	25708.6	50083.9	#NUM!	#NUM!	#NUM!	9678.78	24339.6	#NUM!	#NUM!	44248.1	2941.01	#NUM!	6510.13	5893.52	#NUM!	#NUM!	#NUM!	4456.16	4680.56	#NUM!	#NUM!	3739.23
AT1G03860	AT1G03860.1;AT1G03860.3	#NUM!	prohibitin 2		Chr1	979611-981157	REVERSE	286	201606	#NUM!	#NUM!	#NUM!	47.8004	10	14	12	13	13	15	11	11	14	13	13	13	1.60274e+06	1.59724e+06	1.92795e+06	3.28467e+06	1.98273e+06	2160936	1.80884e+06	1951807	1.91274e+06	1.61979e+06	2.08734e+06	1.97381e+06	407884	555448	404003	756948	494856	623713	522319	528588	408446	527446	543465	671314
AT1G03860	AT1G03860.2	#NUM!	prohibitin 2		Chr1	979611-980870	REVERSE	221	201606	#NUM!	#NUM!	#NUM!	44.6018	2	2	2	2	0	2	2	2	2	2	2	2	53767.4	53955.7	47134.9	37206.4	#NUM!	72207.7	54954.5	7016.71	63482.8	34278.5	27379.4	11927.2	15321.3	16673.8	6375.68	12304	#NUM!	22234.2	20176.5	14646.4	16280.6	6209.92	6919.58	5057.08
AT1G03870	AT1G03870.1	#NUM!	FASCICLIN-like arabinoogalactan 9		Chr1	982625-983368	REVERSE	247	201606	#NUM!	#NUM!	#NUM!	47.6804	12	14	14	14	15	14	13	13	14	14	14	15	1.18041e+06	1.69067e+06	1.63781e+06	1956018	1868811	1.86331e+06	1.51621e+06	1.72687e+06	1.71745e+06	1.67898e+06	1.30211e+06	1.35168e+06	389532	449408	433649	621875	502277	550717	456192	456904	484423	449317	424339	415766
AT1G03880	AT1G03880.1	#NUM!	cruciferin 2		Chr1	985786-987916	FORWARD	455	201606	#NUM!	#NUM!	#NUM!	52.3426	11	12	13	8	14	12	10	10	14	13	12	13	255460	563128	307434	155869	615307	584609	414288	224376	691088	530446	459411	430605	31986.2	51180.5	78152.5	40007.1	96121.5	51591.2	48996.4	16658.2	70713.3	55185.7	73848.8	68351.4
AT1G03890	AT1G03890.1	#NUM!	RmlC-like cupins superfamily protein		Chr1	989250-990908	FORWARD	451	201606	#NUM!	#NUM!	#NUM!	51.0627	1	3	4	4	3	3	4	1	2	4	4	4	102584	183649	195024	148729	86730.3	62551.7	72915.4	115480	280379	280753	113477	178405	14178.2	17567.5	14790.5	14883.2	26531.4	14474.6	16213.2	36298.1	29444.1	7077.1	25295.4	27160.9
AT1G03900	AT1G03900.1	#NUM!	non-intrinsic ABC protein 4		Chr1	991252-992852	FORWARD	272	201606	#NUM!	#NUM!	#NUM!	39.2843	0	1	0	0	0	0	1	0	0	1	0	1	#NUM!	40011.4	#NUM!	#NUM!	#NUM!	#NUM!	61044.1	#NUM!	#NUM!	61428	#NUM!	49219.5	#NUM!	5610.92	#NUM!	#NUM!	#NUM!	#NUM!	6773.57	#NUM!	#NUM!	8392.67	#NUM!	7373.74
AT1G03910	AT1G03910.1;AT1G03910.2	#NUM!	cactus-binding carboxy-terminal%2C cactin		Chr1	996432-1000231	FORWARD	672;716	201606	#NUM!	#NUM!	#NUM!	41.1078	2	2	0	1	1	1	1	1	2	0	1	0	110751	107004	#NUM!	75051.3	34061.2	156717	114380	97287.2	66984.5	#NUM!	54125.2	#NUM!	35.8702	3063.3	#NUM!	4414.09	890.761	14995.9	15515.6	6229.12	6086.99	#NUM!	836.461	#NUM!
AT1G03950	AT1G03950.1	#NUM!	vacuolar protein sorting-associated protein 2.3		Chr1	1011388-1013212	REVERSE	210	201606	#NUM!	#NUM!	#NUM!	42.1987	0	0	0	1	1	1	1	0	1	1	1	1	#NUM!	#NUM!	#NUM!	9233.97	8585.62	10736	16947.9	#NUM!	17271.9	15129.3	8344.09	5007.58	#NUM!	#NUM!	#NUM!	2.83056	3.85771	4178.3	1994.05	#NUM!	384.851	583.914	1910.69	2560.14
AT1G04040	AT1G04040.1	#NUM!	HAD superfamily%2C subfamily IIIB acid phosphatase		Chr1	1042564-1043819	REVERSE	271	201606	#NUM!	#NUM!	#NUM!	52.3474	16	15	15	15	17	12	15	14	13	16	15	16	255854	364417	294279	333973	338245	210844	302047	248604	248128	416691	418515	340051	40740.9	39701.7	55790.4	43450.6	53900.1	64541.5	29060.6	48157.6	31439.1	51518.5	31522.6	40108.8
AT1G04080	AT1G04080.1;AT1G04080.3;AT1G04080.4	#NUM!	Tetratricopeptide repeat (TPR)-like superfamily protein		Chr1	1051803-1056550	FORWARD	768;823;768	201606	#NUM!	#NUM!	#NUM!	47.5854	15	14	12	18	16	13	12	13	13	14	15	13	327524	312357	360899	320771	294141	368654	254554	301890	368326	274214	354560	341987	70763.4	81930.9	81318.7	74091	76436.9	77119.8	86463.4	53377.8	83594.9	59930.2	83395.2	64470.4
AT1G04110	AT1G04110.1	#NUM!	Subtilase family protein		Chr1	1061457-1063784	REVERSE	775	201606	#NUM!	#NUM!	#NUM!	46.3125	5	4	5	4	3	3	4	4	1	2	4	3	73407.1	59206.2	38943.2	111116	112123	165289	74253.7	86470	71522	75690.4	26047.8	58193.4	16649.5	809.677	11475.6	30625.2	21899.6	35701	3845.31	6798.12	11474.6	30179.4	6618.36	311.189
AT1G04120	AT1G04120.1;AT1G04120.2;AT1G04120.3	#NUM!	multidrug resistance-associated protein 5		Chr1	1064848-1070396	REVERSE	1514;1509;1479	201606	#NUM!	#NUM!	#NUM!	44.6145	0	2	3	2	3	2	2	0	3	3	2	3	#NUM!	18417.8	41119.4	5913.84	88157	19015.6	15031.9	#NUM!	16879.4	7452.6	18050.8	27115.2	#NUM!	54179	109271	160306	93531.2	29105.9	1479.69	#NUM!	72528.1	5209.83	150030	25971.1
AT1G04130	AT1G04130.1;AT1G04130.2	#NUM!	Tetratricopeptide repeat (TPR)-like superfamily protein		Chr1	1073465-1075374;1073835-1075374	FORWARD	360;263	201606	#NUM!	#NUM!	#NUM!	49.5024	1	1	1	1	1	1	1	1	1	0	1	1	67534	216426	96526.5	15229.4	251606	91081.9	54686.2	29290.5	14643.7	#NUM!	291471	16418.8	4611.2	69237.5	46953.2	8129.77	71542	4719.31	2125.88	11004.8	6311.21	#NUM!	58694.3	3802.89
AT1G04170	AT1G04170.1;AT1G04170.2	#NUM!	eukaryotic translation initiation factor 2 gamma subunit		Chr1	1097423-1099702	FORWARD	465	201606	#NUM!	#NUM!	#NUM!	51.7093	19	19	21	18	18	20	20	16	19	14	19	17	694955	653005	781847	1.06055e+06	1.04668e+06	1.13846e+06	1.02072e+06	1.34358e+06	453438	784013	974037	471172	161139	91578.2	149807	221879	132156	186357	207119	178836	161015	125231	144426	114633
AT1G04190	AT1G04190.1	#NUM!	Tetratricopeptide repeat (TPR)-like superfamily protein		Chr1	1106617-1108557	REVERSE	328	201606	#NUM!	#NUM!	#NUM!	55.9854	8	8	7	9	9	6	9	7	8	9	7	8	28105.8	110903	107545	65063.5	105801	62592.2	70793.3	100181	96629.4	100508	45544.8	113524	18038.2	27565	35191.7	15021.9	19541.8	17161.3	13995.1	16127.8	21127.1	15535.8	14478.1	19767.6
AT1G04200	AT1G04200.1;AT1G04200.2;AT1G04200.3	#NUM!	dyggve-melchior-clausen syndrome protein		Chr1	1109676-1113875;1109676-1113004;1109676-1113576	FORWARD	732;630;706	201606	#NUM!	#NUM!	#NUM!	51.2967	1	1	1	1	1	0	0	1	0	0	0	0	#NUM!	28994.7	21508.5	3145.9	8577.17	#NUM!	#NUM!	7423.39	#NUM!	#NUM!	#NUM!	#NUM!	2823.32	6100.44	8301.04	3219.97	6187.51	#NUM!	#NUM!	5728.59	#NUM!	#NUM!	#NUM!	#NUM!
AT1G04260	AT1G04260.1	#NUM!	CAMV movement protein interacting protein 7		Chr1	1140749-1141297	REVERSE	182	201606	#NUM!	#NUM!	#NUM!	46.2874	1	3	3	2	2	3	2	1	2	2	2	2	125575	48599.6	150228	697783	35157.6	86039.6	340770	389636	593077	383596	479633	708117	29207.6	29185.1	47070.6	182713	40351.6	17158.2	74943.3	96245.9	100964	69731.6	88180.9	121434
AT1G04270	AT1G04270.1;AT1G04270.2	#NUM!	cytosolic ribosomal protein S15		Chr1	1141852-1142960	REVERSE	152;151	201606	#NUM!	#NUM!	#NUM!	47.8981	16	17	16	17	15	16	16	16	13	16	15	15	2655930	2.50868e+06	1.41289e+06	1.493e+06	1.94246e+06	2.31733e+06	2555218	2.44344e+06	2.44667e+06	2.33575e+06	1.93346e+06	2992006	549500	488925	462893	340148	579352	466870	415603	376929	485739	455751	440804	481421
AT1G04280	AT1G04280.1;AT1G04280.2	#NUM!	P-loop containing nucleoside triphosphate hydrolases superfamily protein		Chr1	1143643-1146541;1143643-1146231	REVERSE	534;480	201606	#NUM!	#NUM!	#NUM!	50.1151	5	4	7	5	4	5	4	4	5	5	5	5	56160.5	32464.2	50587.2	57225	61823.6	109382	44201.4	87527.9	80686.8	81417.6	38433.6	70696.8	41168.3	38269.3	27260.8	21104.2	37357.4	47082.4	40798.4	47180.7	35269.6	38717	34059.6	47720.5
AT1G04290	AT1G04290.1;AT1G04290.2	#NUM!	Thioesterase superfamily protein		Chr1	1147721-1148352;1147888-1148352	REVERSE	155;127	201606	#NUM!	#NUM!	#NUM!	32.5582	0	0	0	2	0	2	2	1	1	1	0	1	#NUM!	#NUM!	#NUM!	42026.9	#NUM!	56921.2	74005.7	19188.5	45032	60900	#NUM!	137215	#NUM!	#NUM!	#NUM!	4419.68	#NUM!	11885.2	14735.2	13653	17652.3	3580.08	#NUM!	17599.2
AT1G04300	AT1G04300.1;AT1G04300.2;AT1G04300.3;AT1G04300.4;AT1G04300.5	#NUM!	TRAF-like superfamily protein		Chr1	1148818-1153895;1148818-1153095;1148818-1153895;1148818-1153895;1148818-1153324	REVERSE	1074;997;1082;1055;1044	201606	#NUM!	#NUM!	#NUM!	44.5387	0	0	2	2	1	1	1	1	1	0	0	1	#NUM!	#NUM!	4632.33	9955.59	3570.25	30555.4	#NUM!	#NUM!	10760.1	#NUM!	#NUM!	#NUM!	#NUM!	#NUM!	3309.43	4484.06	3810.09	2820.73	7302.74	4561.27	8721.58	#NUM!	#NUM!	1739.49
AT1G04350	AT1G04350.1	#NUM!	2-oxoglutarate (2OG) and Fe(II)-dependent oxygenase superfamily protein		Chr1	1165296-1166538	FORWARD	360	201606	#NUM!	#NUM!	#NUM!	49.984	3	3	1	2	5	2	2	5	4	1	3	4	203305	211476	264823	152053	223514	141016	132772	167117	169552	143004	305562	123977	35952.2	24319.7	35920.7	26638.6	22245.7	61416.4	27158.8	20805.9	23655.2	28362.5	25501.7	20002.7
AT1G04410	AT1G04410.1	#NUM!	Lactate/malate dehydrogenase family protein		Chr1	1189418-1191267	REVERSE	332	201606	#NUM!	#NUM!	#NUM!	51.6707	52	48	52	55	49	49	49	50	47	53	53	48	1.52458e+06	2.08375e+06	1.6402e+06	2.01583e+06	2.06449e+06	1.53245e+06	1.72593e+06	1.68105e+06	1.59933e+06	2.11454e+06	2234246	1508101	655568	714271	831809	890198	826121	630000	755613	890469	696150	683082	882068	585591
AT1G04420	AT1G04420.1	#NUM!	NAD(P)-linked oxidoreductase superfamily protein		Chr1	1191634-1193699	FORWARD	412	201606	#NUM!	#NUM!	#NUM!	52.4787	17	20	21	17	17	17	19	21	18	18	19	19	492511	757731	581519	695372	671697	335343	575094	494941	584961	743762	595297	586259	263504	260865	341785	305888	256228	196557	191146	266182	200328	254680	308839	255640
AT1G04430	AT1G04430.1;AT1G04430.2;AT1G04430.3	#NUM!	S-adenosyl-L-methionine-dependent methyltransferases superfamily protein		Chr1	1198860-1201301	FORWARD	623	201606	#NUM!	#NUM!	#NUM!	51.9117	6	10	9	7	8	11	8	9	9	8	8	7	177402	228687	333568	144360	283970	226534	197692	183730	239404	370832	197928	305392	25980.3	51419.3	43569.1	10068.2	29968.8	42621.7	46351.6	25898.7	37381.8	48847.6	29498	47014
AT1G04445	AT1G04445.1;AT1G04445.2	#NUM!	C2H2-like zinc finger protein		Chr1	1207344-1207862;1207338-1207862	FORWARD	172;174	201606	#NUM!	#NUM!	#NUM!	40.5985	0	0	0	1	1	0	0	1	1	0	0	0	#NUM!	#NUM!	#NUM!	181378	349904	#NUM!	#NUM!	140517	180187	#NUM!	#NUM!	#NUM!	#NUM!	#NUM!	#NUM!	143019	95257.5	#NUM!	#NUM!	114171	115012	#NUM!	#NUM!	#NUM!
AT1G04480	AT1G04480.1;AT2G33370.1;AT2G33370.2;AT3G04400.1;AT3G04400.2	#NUM!	Ribosomal protein L14p/L23e family protein		Chr1;Chr2;Chr2;Chr3;Chr3	1216110-1217257;14143718-14144644;14143718-14144270;1167339-1168308;1167611-1168308	FORWARD;REVERSE;REVERSE;FORWARD;FORWARD	140;140;125;140;125	201606	#NUM!	#NUM!	#NUM!	52.2873	23	26	26	25	25	26	28	25	27	23	28	29	2.60433e+06	2384232	2.74894e+06	3073022	3055475	3.40628e+06	2.70325e+06	2.94189e+06	3.06669e+06	1.61301e+06	2.44857e+06	2.01798e+06	1.06856e+06	1.44314e+06	1.15207e+06	1.18373e+06	1.25327e+06	1.55091e+06	1.51003e+06	1.51469e+06	1.60635e+06	1.30386e+06	1.04804e+06	1.18084e+06
AT1G04510	AT1G04510.1;AT1G04510.2	#NUM!	MOS4-associated complex 3A		Chr1	1226749-1230592	FORWARD	523	201606	#NUM!	#NUM!	#NUM!	46.2272	2	5	5	6	3	2	3	3	5	6	5	5	1.43213e+06	1085396	1144170	1.17745e+06	1127386	893220	1736730	2885772	1.53095e+06	1.04898e+06	895744	998868	21684.4	66315.7	53393.4	39420.2	36609.9	76809.8	43664.4	60024.2	49159.1	67367.8	46777.4	41701.2
AT1G04520	AT1G04520.1	#NUM!	plasmodesmata-located protein 2		Chr1	1231852-1233787	FORWARD	307	201606	#NUM!	#NUM!	#NUM!	44.9731	1	2	1	0	1	0	2	2	1	1	2	2	370266	104638	48001.4	#NUM!	83623	#NUM!	72359.2	72940	223287	220807	87557.1	114289	50045.8	12170.5	16732.8	#NUM!	15285.1	#NUM!	11755.7	5360.43	40506.4	19308.8	15636	20724.1
AT1G04530	AT1G04530.1	#NUM!	Tetratricopeptide repeat (TPR)-like superfamily protein		Chr1	1234456-1235895	REVERSE	310	201606	#NUM!	#NUM!	#NUM!	50.6261	4	5	6	7	5	5	5	5	5	7	7	4	455917	394463	575624	343858	260648	701506	458250	558328	528009	468608	398791	619343	89772.8	74448.4	301577	89847.2	146615	83832.4	105349	106474	119370	208613	104183	166760
AT1G04560	AT1G04560.1	#NUM!	AWPM-19-like family protein		Chr1	1245070-1245888	FORWARD	186	201606	#NUM!	#NUM!	#NUM!	49.0147	2	2	3	3	4	2	4	3	4	4	3	3	319760	2808.65	67376.3	73290.4	408391	277185	204441	13700	112182	24473	40530.9	253348	11404.9	2763.55	15762	4151.18	2635.64	28658.5	27532.5	1951.34	16593.1	10663.7	2682.36	23942.8
AT1G04580	AT1G04580.1	#NUM!	aldehyde oxidase 4		Chr1	1252212-1257510	REVERSE	1337	201606	#NUM!	#NUM!	#NUM!	51.8748	2	3	3	3	2	0	0	2	1	1	3	1	41807.4	58134.5	13243.7	25296	59093.9	#NUM!	#NUM!	15653.4	56879.4	22574.7	53130.2	24229.1	6383.66	22030.6	27189.7	8501.16	14103.7	#NUM!	#NUM!	23741.4	5814.74	5000.69	11531.9	9222.08
AT1G04620	AT1G04620.1	#NUM!	coenzyme F420 hydrogenase family / dehydrogenase%2C beta subunit family		Chr1	1282869-1286492	REVERSE	462	201606	#NUM!	#NUM!	#NUM!	51.4547	9	11	11	11	12	13	12	15	13	10	9	10	222553	259970	367460	430381	188069	299596	276816	289274	235822	254257	184274	343523	77621.6	65562.3	83273.2	121686	40871	113693	109401	94425.4	88063.9	94703.6	61973.2	101059
AT1G04630	AT1G04630.1	#NUM!	GRIM-19 protein		Chr1	1289921-1290986	REVERSE	143	201606	#NUM!	#NUM!	#NUM!	41.3745	2	1	2	0	2	2	2	2	1	2	1	2	65486.3	104190	43997.6	#NUM!	85905.9	176722	44440.2	180375	70154.1	93917.2	93147	68100.9	54609.8	34348.2	48945.8	#NUM!	52017.3	70237.4	47027.9	66480.6	41433.2	36579.3	64612.9	39632.7
AT1G04640	AT1G04640.1;AT1G04640.2	#NUM!	lipoyltransferase 2		Chr1	1292541-1293248	FORWARD	235	201606	#NUM!	#NUM!	#NUM!	46.9918	5	7	5	6	5	7	7	5	9	4	7	8	222468	169496	144570	132383	274580	97794.7	115056	208712	126640	188830	223422	158043	47340.1	48307.3	43909.1	39092.6	50405.2	51114.6	27986	53300.5	83160	49374.9	68135.3	66771.9
AT1G04645	AT1G04645.1	#NUM!	Plant self-incompatibility protein S1 family		Chr1	1293853-1294239	REVERSE	128	201606	#NUM!	#NUM!	#NUM!	49.1979	1	0	1	1	0	0	1	0	1	0	0	0	25583.8	#NUM!	46936.5	44079.3	#NUM!	#NUM!	117994	#NUM!	89355.5	#NUM!	#NUM!	#NUM!	10219.9	#NUM!	9766.02	13958	#NUM!	#NUM!	10.9399	#NUM!	10410.5	#NUM!	#NUM!	#NUM!
AT1G04660	AT1G04660.1	#NUM!	glycine-rich protein		Chr1	1300668-1301306	REVERSE	212	201606	#NUM!	#NUM!	#NUM!	50.4224	0	0	0	2	2	2	0	1	0	0	1	0	#NUM!	#NUM!	#NUM!	47705.7	27854.7	7104.94	#NUM!	#NUM!	#NUM!	#NUM!	3317.63	#NUM!	#NUM!	#NUM!	#NUM!	38484.1	21575.8	57473.2	#NUM!	44826.1	#NUM!	#NUM!	4461.76	#NUM!
AT1G04680	AT1G04680.1	#NUM!	Pectin lyase-like superfamily protein		Chr1	1304052-1307780	REVERSE	431	201606	#NUM!	#NUM!	#NUM!	42.9538	0	2	1	1	2	1	2	2	2	2	1	2	#NUM!	37479.6	142173	388548	430682	248078	69514.9	12036.9	38230.5	76845.5	192037	112337	#NUM!	16515.5	106704	154547	87569.5	45201.4	32276.5	20561.7	23922.3	27432.4	106843	55692.6
AT1G04690	AT1G04690.1	#NUM!	potassium channel beta subunit 1		Chr1	1313662-1315420	FORWARD	328	201606	#NUM!	#NUM!	#NUM!	52.7997	16	19	16	18	18	16	17	16	18	19	19	19	986011	1.13694e+06	1.49676e+06	2006393	791284	1.29934e+06	1.57362e+06	1.74258e+06	987386	1.4605e+06	862837	1.2696e+06	319008	178148	304460	524515	253063	468684	521532	470556	321358	398502	328341	363193
AT1G04700	AT1G04700.1;AT1G04700.2;AT1G08720.1;AT1G08720.2;AT1G69910.1	#NUM!	PB1 domain-containing protein tyrosine kinase;PB1 domain-containing protein tyrosine kinase;Protein kinase superfamily protein;Protein kinase superfamily protein;Protein kinase superfamily protein		Chr1	1316919-1320653;1316919-1320653;2774089-2779077;2774089-2778917;26330166-26332076	FORWARD	1042;1042;933;906;636	201606	#NUM!	#NUM!	#NUM!	37.7517	0	1	1	1	0	1	1	1	1	1	0	0	#NUM!	46371.4	6894.16	5846.26	#NUM!	16907.5	22875.5	77439.6	44764.5	#NUM!	#NUM!	#NUM!	#NUM!	9401.35	4537.28	7632.49	#NUM!	2830.37	4379.23	11719.3	8641.29	5177.37	#NUM!	#NUM!
AT1G04710	AT1G04710.1	#NUM!	peroxisomal 3-ketoacyl-CoA thiolase 4		Chr1	1321941-1324556	FORWARD	443	201606	#NUM!	#NUM!	#NUM!	57.1821	10	8	13	9	10	8	10	10	9	11	11	7	133225	223150	188009	200372	127478	157184	228530	171630	147711	198410	233166	212043	44604.9	39287.5	47379.9	58687.1	39214.1	37237.6	50917.9	41162.1	25749.8	45905.8	51306.2	45953.5
AT1G04780	AT1G04780.1	#NUM!	Ankyrin repeat family protein		Chr1	1340891-1342965	REVERSE	664	201606	#NUM!	#NUM!	#NUM!	53.9142	1	2	1	1	2	1	1	2	1	0	1	0	29220.9	36189.5	#NUM!	1751.17	731.355	206096	159249	86673	563337	#NUM!	16623.2	#NUM!	997.31	7588.28	7243.08	1740.19	5551.66	5990.72	5979.44	3807.92	7367.3	#NUM!	6934.95	#NUM!
AT1G04810	AT1G04810.1	#NUM!	26S proteasome regulatory complex%2C non-ATPase subcomplex%2C Rpn2/Psmd1 subunit		Chr1	1350304-1355261	FORWARD	1001	201606	#NUM!	#NUM!	#NUM!	54.6137	19	23	23	21	19	20	21	19	22	22	15	22	351802	316559	310162	399904	313834	237202	326871	313254	324685	290389	322250	186266	84503.5	77348.7	87914.9	96857.6	101579	67143	94840.3	80346.2	68578.8	83972.2	103569	71978.6
AT1G04820	AT1G04820.1;AT1G50010.1	#NUM!	tubulin alpha-4 chain;tubulin alpha-2 chain		Chr1	1356421-1358266;18517737-18519729	REVERSE;FORWARD	450	201606	#NUM!	#NUM!	#NUM!	53.9997	52	52	50	54	49	51	53	51	49	52	52	50	8556192	7.76809e+06	9029532	7770746	10120508	4.63338e+06	8.07153e+06	6609685	7.45661e+06	9873684	10434541	8998001	3559324	2.79287e+06	4.11394e+06	3984412	4.00735e+06	2189027	3.28319e+06	3.56437e+06	3.39531e+06	4050650	4226659	2.81664e+06
AT1G04850	AT1G04850.1;AT1G04850.2	#NUM!	ubiquitin-associated (UBA)/TS-N domain-containing protein		Chr1	1365311-1368706;1365311-1367835	REVERSE	413;324	201606	#NUM!	#NUM!	#NUM!	49.9646	5	3	5	6	5	4	3	5	5	4	4	3	122708	343176	174244	172989	208964	273625	249927	163860	118932	244547	167938	398948	17076	28667.1	25113.2	17091.7	26930.7	21829.7	23874	18695.9	24284.1	24054.4	23735	30331
AT1G04860	AT1G04860.1	#NUM!	ubiquitin-specific protease 2		Chr1	1369306-1372290	REVERSE	961	201606	#NUM!	#NUM!	#NUM!	49.1728	3	5	4	3	4	4	5	6	5	4	5	3	62278.5	35395.1	50664.3	46516.3	125975	98185.7	109277	67214.8	84109.1	88764	40090.6	60325.4	17695.2	15858.1	10306.3	13481.4	39833.7	28636.4	28827.8	13910	34925.5	41083.3	20596.5	15649.9
AT1G04870	AT1G04870.2	#NUM!	protein arginine methyltransferase 10		Chr1	1373485-1375598	REVERSE	383	201606	#NUM!	#NUM!	#NUM!	59.2527	6	6	5	2	6	3	6	3	3	5	6	5	118089	119819	162964	142082	120557	129173	167947	260809	114618	167976	132764	108464	22834.3	27562	42134.5	20440.5	17338.9	20599.9	26664.3	27910.8	30682.2	33783.5	27731.1	20902.1
AT1G04900	AT1G04900.1	#NUM!	NADH dehydrogenase ubiquinone complex I%2C assembly factor-like protein (DUF185)		Chr1	1383912-1387561	FORWARD	442	201606	#NUM!	#NUM!	#NUM!	42.9032	1	1	2	2	1	3	2	2	3	2	0	2	136876	78910.9	90102.1	235686	94374.7	369018	182683	198608	242458	172514	#NUM!	216813	43276	29270.3	22028.7	21282.1	46845.5	9893.26	10056.9	2672.81	8429.5	23906.4	#NUM!	33637.4
AT1G04910	AT1G04910.1	#NUM!	O-fucosyltransferase family protein		Chr1	1388101-1391074	REVERSE	519	201606	#NUM!	#NUM!	#NUM!	51.0351	1	1	0	1	1	1	0	1	1	0	1	1	35581.7	182105	#NUM!	66778.6	138783	4335.17	#NUM!	70406.8	11733.6	#NUM!	124414	80655.8	18776.1	37876.9	#NUM!	25441.1	17984.6	24909.1	#NUM!	38091.4	47862.7	#NUM!	32692.9	16992.8
AT1G04950	AT1G04950.1;AT1G04950.2;AT1G04950.3	#NUM!	TATA BOX ASSOCIATED FACTOR II 59		Chr1	1403606-1407184	REVERSE	549	201606	#NUM!	#NUM!	#NUM!	49.4004	0	1	1	1	1	0	1	1	1	1	1	1	#NUM!	33654.4	30922.9	31272.4	20995.8	#NUM!	30209.9	10189.5	35548.6	18775.6	37033.7	18564.7	#NUM!	4003.45	6119.92	3395.67	2330.89	#NUM!	6346.1	4710.87	3474.18	5941.7	4418.73	6865.02
AT1G04970	AT1G04970.1	#NUM!	lipid-binding serum glycoprotein family protein		Chr1	1411216-1413431	FORWARD	488	201606	#NUM!	#NUM!	#NUM!	48.5224	4	3	3	3	3	4	3	4	4	2	2	3	98202.8	97666.3	112148	92621.7	46810.8	227573	91982.8	129519	154292	108408	110733	73627.8	1153.06	5187.88	10217	13102.8	2653.99	25398.2	25044.3	13818.2	17978	7830.27	14194.4	14841.9
AT1G04980	AT1G04980.1	#NUM!	PDI-like 2-2		Chr1	1413869-1416120	REVERSE	447	201606	#NUM!	#NUM!	#NUM!	51.7137	6	3	6	6	4	4	4	4	4	5	6	4	290663	476424	125205	37744.2	231987	193333	31171.4	81925.1	687096	328013	285141	315239	42491.6	12668	68751.5	53297.9	47467.5	24767.5	36146.9	65186.1	23618.7	19732.3	38936.3	39389.4
AT1G05010	AT1G05010.1	#NUM!	ethylene-forming enzyme		Chr1	1431419-1432695	REVERSE	323	201606	#NUM!	#NUM!	#NUM!	56.9672	21	25	23	25	22	20	24	24	21	25	24	23	1.34142e+06	2897764	1.91792e+06	2.21705e+06	1.39698e+06	3.63453e+06	3216318	2.90988e+06	3.26747e+06	2.87098e+06	1.21104e+06	3342067	450080	782537	567279	624494	708079	666842	739204	612590	747246	917219	616472	837315
AT1G05080	AT1G05080.1	#NUM!	F-box/RNI-like/FBD-like domains-containing protein		Chr1	1459091-1460579	FORWARD	439	201606	#NUM!	#NUM!	#NUM!	47.9959	1	1	1	1	1	1	1	1	1	1	1	1	19559.7	482992	220285	15632.7	336182	13805.6	8432.96	86058.5	12058.9	7121.73	165349	29927.7	41839.6	72352.9	42473.4	28158.3	57336.9	21885.1	22319.1	51445.7	28040.5	29200.5	64831.1	45627.3
AT1G05140	AT1G05140.1	#NUM!	Peptidase M50 family protein		Chr1	1482681-1484006	FORWARD	441	201606	#NUM!	#NUM!	#NUM!	49.2839	3	3	2	2	3	2	3	2	1	2	3	3	213247	148705	209448	218819	147081	289631	230000	289590	411673	304362	119971	247535	55594.6	50136.3	36798.9	50665.5	52654.2	40666.4	41149.8	39985.3	59349.8	54201	43734.4	58340.9
AT1G05150	AT1G05150.1	#NUM!	Calcium-binding tetratricopeptide family protein		Chr1	1484280-1486706	REVERSE	808	201606	#NUM!	#NUM!	#NUM!	53.7218	18	21	17	20	15	17	19	21	23	21	18	16	196274	274544	395777	546643	441095	310272	450036	415985	335878	392982	426315	346207	85313.5	110286	115554	158158	114704	123990	105438	144733	131789	148716	99629.6	159672
AT1G05180	AT1G05180.1	#NUM!	NAD(P)-binding Rossmann-fold superfamily protein		Chr1	1498357-1501775	REVERSE	540	201606	#NUM!	#NUM!	#NUM!	50.3921	9	9	11	11	9	12	12	10	11	12	11	10	80599.2	127657	206661	139345	148013	48294.1	150066	72232.6	99834	99377.1	127607	55141.4	25839.6	36257	51982.4	48508.2	24503.1	32723.8	36970.3	41986.3	27613.1	34337.1	35988.4	29466.1
AT1G05190	AT1G05190.1	#NUM!	Ribosomal protein L6 family		Chr1	1502515-1503738	REVERSE	223	201606	#NUM!	#NUM!	#NUM!	49.6328	20	17	21	19	18	18	19	21	16	18	22	20	2.0198e+06	2.34406e+06	1.75973e+06	906007	2.52669e+06	2.36806e+06	1.78078e+06	1.63891e+06	1419839	1998262	1.31877e+06	2.5306e+06	173787	234834	244850	235725	276358	268833	205012	220191	150540	185792	186886	221366
AT1G05230	AT1G05230.1;AT1G05230.10;AT1G05230.11;AT1G05230.12;AT1G05230.2;AT1G05230.3;AT1G05230.4;AT1G05230.5;AT1G05230.6;AT1G05230.7;AT1G05230.8;AT1G05230.9	#NUM!	homeodomain GLABROUS 2		Chr1	1513388-1517024;1513388-1517024;1513388-1517024;1513804-1517024;1513388-1517024;1513388-1517024;1513388-1517024;1513388-1517024;1513388-1517024;1513388-1517024;1513388-1517024;1513388-1517024	REVERSE	721;721;721;609;721;719;721;721;721;721;721;721	201606	#NUM!	#NUM!	#NUM!	47.0247	1	0	1	1	0	0	0	0	2	1	1	0	30420.5	#NUM!	43143.7	19700.7	#NUM!	#NUM!	#NUM!	#NUM!	27748.6	47872.9	24507.4	#NUM!	30362.7	#NUM!	29572.9	35723.3	#NUM!	#NUM!	#NUM!	#NUM!	16178.3	9913.81	16524.1	#NUM!
AT1G05240	AT1G05240.1;AT1G05250.1	#NUM!	Peroxidase superfamily protein		Chr1	1521202-1522447;1525924-1527169	FORWARD;REVERSE	325	201606	#NUM!	#NUM!	#NUM!	47.0369	9	7	6	9	8	5	8	8	9	8	6	7	96961	150417	78041.3	81754.5	51536	102420	140702	91602.2	173204	199806	85995.1	148083	65320.3	79777.8	57257.7	35358.7	49329.6	22541.3	32282.7	23259.6	42899.1	77656	59334.1	59877.7
AT1G05260	AT1G05260.1	#NUM!	Peroxidase superfamily protein		Chr1	1529827-1531271	FORWARD	326	201606	#NUM!	#NUM!	#NUM!	53.6658	12	13	14	13	14	12	12	13	11	12	12	12	1.25055e+06	3.27007e+06	1.71328e+06	709636	1.44753e+06	2.51808e+06	2232461	2.08668e+06	3334424	3264027	1.70951e+06	2.42825e+06	226414	266428	284455	187052	258113	87369.6	116783	99741.5	169725	232814	235235	245487
AT1G05270	AT1G05270.1	#NUM!	TraB family protein		Chr1	1531806-1534305	REVERSE	371	201606	#NUM!	#NUM!	#NUM!	46.4403	5	4	5	4	6	4	5	3	4	5	6	4	142502	89836.6	166578	217304	90661.3	133047	139238	65183.3	19202.4	79034.3	72035.8	115522	33267.3	27739.6	29292.3	53229.3	33982	24051.5	15928	8207.21	21727.8	19673.8	29827.9	39692.1
AT1G05320	AT1G05320.1;AT1G05320.2;AT1G05320.3;AT1G05320.4;AT1G05320.7;AT1G05320.8;AT1G05320.9	#NUM!	myosin heavy chain%2C embryonic smooth protein		Chr1	1554856-1557658	FORWARD	790	201606	#NUM!	#NUM!	#NUM!	53.2664	5	6	4	7	7	7	5	6	3	6	3	4	398723	366510	133643	253026	331201	454392	338797	613663	305163	270158	14166.9	240155	7315.69	30905.9	66860.9	22884.8	35022.1	82646.2	40586.3	19928.7	9442.79	30465.2	65153.8	53615.3
AT1G05350	AT1G05350.1	#NUM!	NAD(P)-binding Rossmann-fold superfamily protein		Chr1	1560891-1564005	REVERSE	431	201606	#NUM!	#NUM!	#NUM!	50.2198	6	7	5	6	5	8	8	9	7	7	5	8	126397	77745.6	69671.9	119712	196724	134157	99172.6	122594	132312	56504.3	190070	87633.5	40080.6	23986.1	31064.6	32499.5	37280.5	33083.4	24829.4	30150.8	30213.9	26694	35376.3	20381.7
AT1G05385	AT1G05385.1;AT1G05385.2	#NUM!	photosystem II 11 kDa protein-like protein		Chr1	1582747-1583648;1582747-1583264	REVERSE	199;145	201606	#NUM!	#NUM!	#NUM!	51.6615	1	2	2	2	1	0	2	1	2	2	2	2	253733	294704	231695	308971	123010	#NUM!	250458	381139	200136	345262	238992	219528	41410.7	45752.4	12299.3	29476.9	20198.2	#NUM!	21084	21838.1	44438.5	68479.9	46744.9	58443.5
AT1G05430	AT1G05430.1	#NUM!	hypothetical protein		Chr1	1594227-1595731	REVERSE	269	201606	#NUM!	#NUM!	#NUM!	41.6495	1	1	0	0	1	1	1	1	1	0	0	0	44584.6	13363.5	#NUM!	#NUM!	60888.3	76267.3	59628.4	1545.01	58878.1	#NUM!	#NUM!	#NUM!	10098.1	8665.87	#NUM!	#NUM!	12770.1	18179.1	26685.2	15576.9	29602.8	#NUM!	#NUM!	#NUM!
AT1G05460	AT1G05460.1;AT1G05460.2	#NUM!	P-loop containing nucleoside triphosphate hydrolases superfamily protein		Chr1	1601357-1604658	REVERSE	1002;922	201606	#NUM!	#NUM!	#NUM!	46.193	0	0	0	0	1	1	1	1	1	1	0	1	#NUM!	#NUM!	#NUM!	#NUM!	33125.6	20047.9	26802.4	6096.34	42420.6	118.086	#NUM!	12671.3	#NUM!	#NUM!	#NUM!	#NUM!	15951.3	10001.9	13152.2	15285.6	13305.4	11210.8	#NUM!	13108.5
AT1G05500	AT1G05500.1	#NUM!	Calcium-dependent lipid-binding (CaLB domain) family protein		Chr1	1625098-1628940	FORWARD	560	201606	#NUM!	#NUM!	#NUM!	49.4724	11	13	11	11	12	10	12	11	11	15	11	11	334813	222379	235823	185931	241562	326572	280658	232666	285936	194925	179686	214609	36930.8	41004.8	34093	38918.8	35797.3	40937.9	36757.2	29697.1	38968.1	31070.3	26048.6	35320
AT1G05510	AT1G05510.1	#NUM!	naphthalene 1%2C2-dioxygenase subunit alpha (DUF1264)		Chr1	1629527-1630690	FORWARD	241	201606	#NUM!	#NUM!	#NUM!	55.9463	18	23	18	21	23	24	21	20	22	23	23	20	488838	435968	550281	415022	534431	386852	499083	372630	465962	452696	556076	336347	128118	131936	108701	124912	156057	149383	151339	154364	121267	149764	168284	132847
AT1G05520	AT1G05520.1	#NUM!	Sec23/Sec24 protein transport family protein		Chr1	1631126-1635703	REVERSE	783	201606	#NUM!	#NUM!	#NUM!	53.5892	6	6	5	3	7	5	5	4	6	5	6	4	470623	593736	847490	994500	879613	332988	220643	504243	404168	550678	405137	294596	55313.1	37286	24791.3	63714.5	65210.2	42462.6	38029	48587.8	50660.4	23843.9	49924.2	31226.7
AT1G05530	AT1G05530.1	#NUM!	UDP-glucosyl transferase 75B2		Chr1	1636496-1637863	REVERSE	455	201606	#NUM!	#NUM!	#NUM!	45.9298	1	1	0	0	0	1	1	1	1	0	0	0	1721.48	4561.76	#NUM!	#NUM!	#NUM!	6443.73	5730.81	2975.2	5480.31	#NUM!	#NUM!	#NUM!	211.884	2900.47	#NUM!	#NUM!	#NUM!	3180.73	3575.03	830.714	2680.86	#NUM!	#NUM!	#NUM!
AT1G05560	AT1G05560.1;AT1G05560.2	#NUM!	UDP-glucosyltransferase 75B1		Chr1	1645674-1647083;1645674-1647233	REVERSE	469;519	201606	#NUM!	#NUM!	#NUM!	46.8919	9	7	6	8	7	7	7	6	7	7	9	9	654273	496690	478037	899670	735319	835385	499338	710740	388770	449981	653218	349190	51611	60664.9	39194.3	40928.9	46282.5	70617.7	72899.5	77518.8	67408	55711.9	37946.3	48272.5
AT1G05570	AT1G05570.1;AT1G05570.2;AT1G05570.3;AT1G05570.4	#NUM!	callose synthase 1		Chr1	1647880-1658677	REVERSE	1950;1909;1950;1950	201606	#NUM!	#NUM!	#NUM!	45.879	1	1	1	1	1	1	1	1	1	1	1	1	19366.7	29932.5	#NUM!	35868.9	47380	44722	15885.7	36393.6	27759.4	20907.9	12342.8	17956.3	6600.57	10707.8	8984.7	9452.56	3129.99	12283.9	7114.16	10614.9	9718.98	5766.69	4717.01	7677.68
AT1G05620	AT1G05620.1;AT1G05620.2	#NUM!	uridine-ribohydrolase 2		Chr1	1679286-1681527;1679609-1681527	FORWARD	322;302	201606	#NUM!	#NUM!	#NUM!	51.0214	4	3	2	4	3	3	3	4	4	3	4	3	181940	369543	444213	91458.2	390760	224707	77560	146248	27565.9	99719.5	135246	157593	55503.5	53076.9	80551	37602.4	26799	34499.5	24268.8	24467.6	29413.8	40041.7	44620.6	43630.4
AT1G05670	AT1G05670.1;AT1G05670.2;AT1G05670.3	#NUM!	Pentatricopeptide repeat (PPR-like) superfamily protein		Chr1	1698574-1700799	REVERSE	741	201606	#NUM!	#NUM!	#NUM!	33.6982	0	0	0	0	1	0	0	0	0	0	1	0	#NUM!	#NUM!	#NUM!	#NUM!	109375	#NUM!	#NUM!	#NUM!	#NUM!	#NUM!	38727.1	#NUM!	#NUM!	#NUM!	#NUM!	#NUM!	29139.8	#NUM!	#NUM!	#NUM!	#NUM!	#NUM!	24754.9	#NUM!
AT1G05680	AT1G05680.1	#NUM!	Uridine diphosphate glycosyltransferase 74E2		Chr1	1703196-1704639	REVERSE	453	201606	#NUM!	#NUM!	#NUM!	41.5459	2	2	1	2	1	2	2	2	2	2	2	0	979.977	27290	17773.3	15553.9	5338.52	50231.1	48862.6	58172.8	41057.9	33220.1	16067.8	#NUM!	3302.04	13964.9	2873.32	7278.9	2922.26	13584.7	19712.7	21837.4	22322.9	9646.29	668.734	#NUM!
AT1G05720	AT1G05720.1	#NUM!	selenoprotein family protein		Chr1	1717677-1718849	REVERSE	163	201606	#NUM!	#NUM!	#NUM!	49.0323	1	1	1	0	1	0	1	0	0	1	1	1	23311.8	76192	69791	#NUM!	9773.29	#NUM!	130227	#NUM!	#NUM!	102569	206129	56907.6	20091.8	16056.7	14903.5	#NUM!	11241.6	#NUM!	13604.8	#NUM!	#NUM!	19969.2	23280.2	51279
AT1G05805	AT1G05805.1	#NUM!	basic helix-loop-helix (bHLH) DNA-binding superfamily protein		Chr1	1744843-1747427	FORWARD	362	201606	#NUM!	#NUM!	#NUM!	35.2145	0	1	0	0	0	1	0	0	0	0	0	0	#NUM!	5108.46	#NUM!	#NUM!	#NUM!	5789.04	#NUM!	#NUM!	#NUM!	#NUM!	#NUM!	#NUM!	#NUM!	3846.34	#NUM!	#NUM!	#NUM!	11081.7	#NUM!	#NUM!	#NUM!	#NUM!	#NUM!	#NUM!
AT1G05850	AT1G05850.1;AT1G05850.2	#NUM!	Chitinase family protein		Chr1	1766833-1768117	REVERSE	321	201606	#NUM!	#NUM!	#NUM!	36.3436	0	1	0	1	0	1	1	1	1	1	0	0	#NUM!	#NUM!	#NUM!	259167	#NUM!	250414	146732	315622	92982.6	100311	#NUM!	#NUM!	#NUM!	26750.9	#NUM!	22637.8	#NUM!	47120.6	52860.5	46575.8	34898.9	44725.9	#NUM!	#NUM!
AT1G05890	AT1G05890.1;AT1G05890.2	#NUM!	RING/U-box superfamily protein		Chr1	1779631-1784166	FORWARD	552;594	201606	#NUM!	#NUM!	#NUM!	39.9983	1	1	1	1	1	1	1	1	1	1	1	0	151132	224222	223246	116694	223350	127861	73515.9	16972.2	124750	138118	150984	#NUM!	8893.29	15976.6	8991.72	9845.73	8431.29	18325.1	18441.4	12089.4	7044.69	9185.97	15982.4	#NUM!
AT1G05900	AT1G05900.1;AT1G05900.2	#NUM!	endonuclease III 2		Chr1	1786896-1789037;1786896-1789502	FORWARD	314;386	201606	#NUM!	#NUM!	#NUM!	44.9285	1	0	1	0	0	0	1	1	0	1	1	1	42602.6	#NUM!	94729.2	#NUM!	#NUM!	#NUM!	105465	92127.5	#NUM!	34425.2	45392.5	23898.5	3095.34	#NUM!	2686.53	#NUM!	#NUM!	#NUM!	2940.99	5179.7	#NUM!	5211.58	5850.01	1072.33
AT1G05910	AT1G05910.1	#NUM!	cell division cycle protein 48-related / CDC48-like protein		Chr1	1790796-1796503	FORWARD	1210	201606	#NUM!	#NUM!	#NUM!	34.0851	1	0	0	0	0	0	0	0	0	0	0	1	12736.7	#NUM!	#NUM!	#NUM!	#NUM!	#NUM!	#NUM!	#NUM!	#NUM!	#NUM!	#NUM!	5965.53	6486.39	#NUM!	#NUM!	#NUM!	#NUM!	#NUM!	#NUM!	#NUM!	#NUM!	#NUM!	#NUM!	4608.61
AT1G05920	AT1G05920.1	#NUM!	B3 domain protein (DUF313)		Chr1	1797044-1797991	FORWARD	315	201606	#NUM!	#NUM!	#NUM!	31.246	1	0	0	1	1	1	1	1	1	1	0	0	11768	#NUM!	#NUM!	227696	379339	345015	27669.1	#NUM!	323193	344501	#NUM!	#NUM!	34164.1	#NUM!	#NUM!	31457.2	75516.3	48051	66308.1	33831.3	37094.1	7100.98	#NUM!	#NUM!
AT1G05960	AT1G05960.1;AT1G05960.2;AT1G05960.3;AT1G05960.4	#NUM!	ARM repeat superfamily protein		Chr1	1808478-1815060	REVERSE	982;1003;982;982	201606	#NUM!	#NUM!	#NUM!	46.1579	1	1	3	4	3	2	3	3	0	2	0	2	97484.8	300995	146193	34105.1	90103.6	480828	207271	32181	#NUM!	63726.9	45261.4	86363.2	52578.7	27904.9	52686.4	31901.6	25333.6	75493	44542	14476.2	#NUM!	10320.4	#NUM!	15140.9
AT1G06000	AT1G06000.1	#NUM!	UDP-Glycosyltransferase superfamily protein		Chr1	1820495-1821802	REVERSE	435	201606	#NUM!	#NUM!	#NUM!	51.1438	10	11	14	14	12	12	12	12	9	13	13	11	408054	378764	442025	428225	431475	326238	456850	499576	449192	382945	341124	382740	56581.1	57717.1	64757.8	53268.8	53882.9	60849	75914.2	64982.4	62462.8	63685.2	60353	71802.1
AT1G06050	AT1G06050.1	#NUM!	ENHANCED DISEASE RESISTANCE-like protein (DUF1336)		Chr1	1830726-1831667	REVERSE	313	201606	#NUM!	#NUM!	#NUM!	44.7146	0	1	1	1	1	1	1	1	1	1	1	1	#NUM!	9911.81	46662.8	85775.8	73340	65163.2	22185.9	46153.3	83679.9	7770.97	57998	10495.2	#NUM!	5974.27	4620.38	21864.2	10545.8	21806.3	9790.78	17000.9	21765.7	743.933	5651.7	650.224
AT1G06060	AT1G06060.1;AT1G06060.2	#NUM!	LisH and RanBPM domains containing protein		Chr1	1833071-1834516;1833071-1834405	FORWARD	213;211	201606	#NUM!	#NUM!	#NUM!	47.1402	3	4	3	4	3	2	3	4	2	3	4	3	28461.6	28788.1	20829.3	29338.6	28586.1	50538.3	66499.3	45928.8	77445.3	37264.7	24799.1	38187.7	3864.05	4939.35	4661.33	5388.6	6773.01	5916.59	6938.95	5830.51	7757.89	6971.77	6542.88	7163.41
AT1G06070	AT1G06070.1	#NUM!	Basic-leucine zipper (bZIP) transcription factor family protein		Chr1	1835201-1837116	REVERSE	423	201606	#NUM!	#NUM!	#NUM!	45.5065	4	4	4	3	2	2	3	5	2	3	4	4	53490.1	251957	99910.2	95257.4	100709	100667	60040.7	95281.1	106132	34042.6	88199.1	125075	19706.7	11038.1	18615.6	18504.1	20374.3	15454	20708.5	12656.9	17441.2	12539.1	20278.6	24127.1
AT1G06080	AT1G06080.1	#NUM!	delta 9 desaturase 1		Chr1	1843661-1846093	FORWARD	305	201606	#NUM!	#NUM!	#NUM!	45.9816	1	1	1	0	1	0	0	0	1	0	1	0	74877.6	50668.6	72578.5	#NUM!	61204	#NUM!	#NUM!	#NUM!	79701	#NUM!	66197.2	#NUM!	18749.6	12410.5	24512.2	#NUM!	24010.2	#NUM!	#NUM!	#NUM!	12198.8	#NUM!	18406.7	#NUM!
AT1G06110	AT1G06110.1	#NUM!	SKP1/ASK-interacting protein 16		Chr1	1853237-1854938	REVERSE	436	201606	#NUM!	#NUM!	#NUM!	49.8299	2	2	2	3	2	3	2	2	3	2	3	2	78974.8	50533.6	38470.5	102007	26841.6	94382.3	86449.8	68046.7	85092.7	88714	79498.5	104062	12857.3	13755.7	5493.95	11127.7	5523.88	12262.7	18266.9	11371.2	10292.6	13877.8	9331.91	10434.4
AT1G06130	AT1G06130.1;AT1G06130.2	#NUM!	glyoxalase 2-4		Chr1	1858034-1860640	REVERSE	331;330	201606	#NUM!	#NUM!	#NUM!	48.6399	5	6	7	6	6	5	6	5	7	5	5	6	275613	231646	454826	357727	339958	490974	250830	419220	378793	664813	488525	111439	115381	81950.3	148561	133916	109681	113688	58137.7	109421	104082	73550.6	184227	80833.8
AT1G06190	AT1G06190.1;AT1G06190.2;AT1G06190.5	#NUM!	Rho termination factor		Chr1	1892467-1894078;1892589-1894078;1892467-1893681	REVERSE	401;292;404	201606	#NUM!	#NUM!	#NUM!	48.7884	8	6	10	10	6	10	12	9	9	6	7	6	2.14062e+06	2.39784e+06	1.72988e+06	2.50549e+06	2.67471e+06	2.55417e+06	1.9873e+06	1.50262e+06	2.24951e+06	927053	1.38978e+06	1.55644e+06	44709.8	42264.9	11905.6	13734.2	53959.9	55761.8	33126.6	27372.2	35476.6	12841.5	77667.2	13920.4
AT1G06210	AT1G06210.1;AT1G06210.2	#NUM!	ENTH/VHS/GAT family protein		Chr1	1897567-1898986;1897567-1898494	FORWARD	383;279	201606	#NUM!	#NUM!	#NUM!	52.4969	0	0	1	1	1	1	1	1	1	0	1	1	#NUM!	#NUM!	767894	909887	634123	205745	404190	949504	64964.5	#NUM!	576524	483304	#NUM!	#NUM!	21717.5	35026.8	25839.1	24235.1	28780.1	12916.5	5764.61	#NUM!	30897.4	25406.8
AT1G06220	AT1G06220.1;AT1G06220.2;AT1G06220.3	#NUM!	Ribosomal protein S5/Elongation factor G/III/V family protein		Chr1	1900524-1904583	FORWARD	987	201606	#NUM!	#NUM!	#NUM!	54.0451	21	24	24	19	19	17	20	22	20	26	26	24	254920	216374	226104	238988	244597	197012	244822	271271	264268	237760	254789	219174	142029	163982	112514	100302	146380	122154	155261	137368	133348	140719	166808	139779
AT1G06230	AT1G06230.1;AT1G06230.2;AT1G06230.3;AT1G06230.4	#NUM!	global transcription factor group E4		Chr1	1907626-1910183	FORWARD	766	201606	#NUM!	#NUM!	#NUM!	48.1095	2	1	0	0	1	2	4	4	4	0	2	1	57578.8	28507.8	#NUM!	#NUM!	3045.25	226437	212272	131933	173054	#NUM!	80249.5	87672.8	15210.4	36209.2	#NUM!	#NUM!	11741.3	27409.9	29120.3	57130.8	26634.6	#NUM!	39013.5	4022.98
AT1G06290	AT1G06290.1	#NUM!	acyl-CoA oxidase 3		Chr1	1922423-1926002	FORWARD	675	201606	#NUM!	#NUM!	#NUM!	49.8894	23	19	18	25	21	21	21	21	20	23	21	22	344804	387889	265071	373671	300208	344901	459971	284528	364044	355054	393655	354698	165197	131790	124375	153664	98828.7	117174	147970	134595	124414	125709	139443	118265
AT1G06310	AT1G06310.1	#NUM!	acyl-CoA oxidase 6		Chr1	1926802-1930227	FORWARD	675	201606	#NUM!	#NUM!	#NUM!	31.4298	0	0	0	0	0	1	1	0	0	0	0	0	#NUM!	#NUM!	#NUM!	#NUM!	#NUM!	5026.89	3199.75	#NUM!	#NUM!	#NUM!	#NUM!	#NUM!	#NUM!	#NUM!	#NUM!	#NUM!	#NUM!	1299.9	1576.16	#NUM!	#NUM!	#NUM!	#NUM!	#NUM!
AT1G06400	AT1G06400.1	#NUM!	Ras-related small GTP-binding family protein		Chr1	1951089-1952686	REVERSE	216	201606	#NUM!	#NUM!	#NUM!	49.0497	5	3	5	6	6	7	7	6	6	5	5	3	557850	554233	594591	613295	713416	567836	413515	448494	695355	402478	529730	550676	108071	78093.4	77017.7	82579.2	98552.1	76901.1	34550.9	59112	110931	35664.4	120449	36600.8
AT1G06410	AT1G06410.1;AT1G06410.2;AT1G06410.3	#NUM!	trehalose-phosphatase/synthase 7		Chr1	1955413-1958153	FORWARD	851	201606	#NUM!	#NUM!	#NUM!	54.683	26	30	25	30	26	27	30	27	31	26	28	27	872593	782716	792396	801933	813948	827529	656624	900369	897460	819609	692952	704963	153658	179262	185943	156860	145170	110343	146361	169877	150138	172757	162302	160914
AT1G06430	AT1G06430.1;AT1G06430.2;AT1G06430.3	#NUM!	FTSH protease 8		Chr1	1960214-1962525	REVERSE	685	201606	#NUM!	#NUM!	#NUM!	59.2527	56	55	54	54	53	52	56	51	54	52	58	51	1.46807e+06	1.5498e+06	1.20358e+06	1.5463e+06	1.4981e+06	1.6481e+06	1.3886e+06	1.29911e+06	1.53391e+06	1.33842e+06	1.42318e+06	1.50024e+06	962678	953527	843823	1.0324e+06	903664	1.18805e+06	927102	1.0309e+06	1066957	768244	833294	1.06898e+06
AT1G06460	AT1G06460.1	#NUM!	alpha-crystallin domain 32.1		Chr1	1967308-1969414	REVERSE	285	201606	#NUM!	#NUM!	#NUM!	44.807	3	3	3	3	3	2	3	2	2	4	2	3	517415	121361	219782	298703	479369	267404	101098	288223	100682	44554.8	65960.4	410534	81133.9	27345.5	44613	98763.5	76192.1	141213	50477.8	116509	102428	74267.8	91470.5	61783.5
AT1G06490	AT1G06490.1;AT1G06490.2	#NUM!	glucan synthase-like 7		Chr1	1978762-1989295;1978762-1989046	FORWARD	1958;1933	201606	#NUM!	#NUM!	#NUM!	33.9809	1	1	1	1	1	1	1	1	0	1	1	1	404488	294723	312965	148373	389006	291042	185770	177742	#NUM!	356258	145474	352703	11129.8	9329.98	5019.22	2903.95	9339.35	9809.13	8630.41	6858.29	#NUM!	10183.6	3602.88	16063.5
AT1G06510	AT1G06510.1	#NUM!	forkhead-associated domain protein		Chr1	1992389-1993583	FORWARD	277	201606	#NUM!	#NUM!	#NUM!	52.5168	1	1	1	1	1	1	1	1	1	1	1	0	223625	111040	121649	201206	107085	31138.1	65153.7	80893.6	70653.6	105034	53880.6	#NUM!	19760.6	7009.29	12569.1	16942	11978.8	7573.56	5551.11	8931.7	10724.1	8126.25	6178.83	#NUM!
AT1G06530	AT1G06530.1	#NUM!	Tropomyosin-like protein		Chr1	2001625-2002596	FORWARD	323	201606	#NUM!	#NUM!	#NUM!	52.2526	9	11	8	8	12	9	11	14	11	13	12	11	252376	290814	211534	218686	365050	194500	256308	266211	316136	268801	301766	259977	48065.8	58134.4	68385.4	33187.6	50794	49780.9	59970	59547.5	58548.1	49139.8	60029.9	67871.1
AT1G06550	AT1G06550.1	#NUM!	ATP-dependent caseinolytic (Clp) protease/crotonase family protein		Chr1	2003834-2006564	REVERSE	387	201606	#NUM!	#NUM!	#NUM!	48.3963	7	9	7	7	7	9	8	9	9	10	5	9	148902	428910	539739	489999	606642	919562	714436	687990	724981	615852	205076	517871	25499	36779.9	38170.3	33865.8	35188.2	45955.5	41685.4	32234.1	59019.7	52628	21502.3	57627.6
AT1G06560	AT1G06560.1	#NUM!	NOL1/NOP2/sun family protein		Chr1	2007660-2011824	FORWARD	599	201606	#NUM!	#NUM!	#NUM!	48.9226	1	1	2	2	2	0	1	1	0	1	2	2	71265.3	71109.2	82992.7	66087	125479	#NUM!	37177.1	81374.9	#NUM!	124.483	67182.6	62726.6	6925.66	19026.6	20656.4	15609	11327.7	#NUM!	11229.3	26005.2	#NUM!	19681.3	17124	14865.2
AT1G06570	AT1G06570.1	#NUM!	4-hydroxyphenylpyruvate dioxygenase		Chr1	2012015-2013459	REVERSE	445	201606	#NUM!	#NUM!	#NUM!	53.2047	14	9	13	13	15	12	13	14	12	11	11	14	252627	258832	311166	352240	383595	462133	308711	443320	419157	377778	344762	301931	70284.9	87024	88465.2	91012.7	88448.7	89793.3	75297.4	145636	85964.5	80500.6	74074.3	80037.5
AT1G06590	AT1G06590.1	#NUM!	anaphase-promoting complex subunit		Chr1	2016504-2024505	REVERSE	916	201606	#NUM!	#NUM!	#NUM!	39.118	0	1	1	0	1	1	1	0	0	1	1	1	#NUM!	13869.5	5377.14	#NUM!	17631.6	5509.71	10304.8	#NUM!	#NUM!	16397.1	7656.4	#NUM!	#NUM!	7694.57	47662.6	#NUM!	1.07583	33367.7	24582	#NUM!	#NUM!	55512.5	8687.44	103523
AT1G06640	AT1G06640.1;AT1G06640.2;AT1G06640.3	#NUM!	2-oxoglutarate (2OG) and Fe(II)-dependent oxygenase superfamily protein		Chr1	2032366-2033775;2032366-2033505;2032366-2033527	FORWARD	369;322;286	201606	#NUM!	#NUM!	#NUM!	30.7708	1	1	1	1	1	1	1	0	0	0	0	1	370837	1.85188e+06	2.49838e+06	535472	2.14907e+06	214595	327812	#NUM!	#NUM!	#NUM!	#NUM!	164912	329262	259395	708041	168958	850262	199211	53010.5	#NUM!	#NUM!	#NUM!	#NUM!	213269
AT1G06650	AT1G06650.2	#NUM!	2-oxoglutarate (2OG) and Fe(II)-dependent oxygenase superfamily protein		Chr1	2035909-2037186	FORWARD	369	201606	#NUM!	#NUM!	#NUM!	50.035	7	7	6	6	7	7	5	6	7	6	4	5	177457	182125	100942	204801	265293	244934	160885	165435	277750	115013	223333	92868.4	23853.5	54513.3	34868.1	34159.9	35790.6	37549.8	30704.7	24392.8	49438.8	25213.9	26572.1	26599.3
AT1G06670	AT1G06670.1;AT1G06670.2	#NUM!	nuclear DEIH-boxhelicase		Chr1	2040567-2047333	FORWARD	1576;1548	201606	#NUM!	#NUM!	#NUM!	35.3321	3	0	1	0	2	3	2	1	1	0	0	2	81402.8	#NUM!	48288.1	#NUM!	63679.8	28975.5	53387.9	11054	96830.4	#NUM!	#NUM!	99794.1	43801.2	#NUM!	29291.8	#NUM!	62153	41243.5	22474	40755.2	13549.7	#NUM!	#NUM!	36523
AT1G06680	AT1G06680.1	#NUM!	photosystem II subunit P-1		Chr1	2047940-2049186	FORWARD	263	201606	#NUM!	#NUM!	#NUM!	52.9965	35	34	32	36	34	34	33	35	31	31	35	35	11211439	10844532	9491161	10410255	9731996	8684499	9033696	11412373	8890405	9470899	8672886	10320969	1.79017e+06	1.75367e+06	1.67295e+06	1.74494e+06	1.60621e+06	1.43031e+06	1.84253e+06	1.83421e+06	1.61689e+06	1.63828e+06	1.22832e+06	1.79075e+06
AT1G06690	AT1G06690.1	#NUM!	NAD(P)-linked oxidoreductase superfamily protein		Chr1	2049742-2052039	REVERSE	377	201606	#NUM!	#NUM!	#NUM!	48.6061	14	14	15	13	14	13	13	12	14	13	13	13	683237	816908	818059	879610	921095	1.40268e+06	1.05425e+06	822162	1221837	896726	991521	976103	358477	266276	334670	307658	297343	454137	297390	291504	399401	299206	424908	340621
AT1G06700	AT1G06700.1;AT1G06700.2;AT1G06700.3	#NUM!	Protein kinase superfamily protein		Chr1	2052750-2054552	REVERSE	361	201606	#NUM!	#NUM!	#NUM!	50.8662	4	6	3	3	5	6	5	5	5	4	4	5	256080	242283	153083	417457	249998	351283	306063	286246	163126	291823	345098	363456	49654.9	57553.6	58357.1	45954.6	46926.2	44345.8	53641.4	54828.8	40351.2	61718.9	45179.5	55995.5
AT1G06710	AT1G06710.1;AT1G06710.10;AT1G06710.11;AT1G06710.12;AT1G06710.13;AT1G06710.14;AT1G06710.15;AT1G06710.16;AT1G06710.17;AT1G06710.18;AT1G06710.19;AT1G06710.2;AT1G06710.3;AT1G06710.4;AT1G06710.5;AT1G06710.6;AT1G06710.7;AT1G06710.8;AT1G06710.9	#NUM!	Tetratricopeptide repeat (TPR)-like superfamily protein		Chr1	2056999-2060242;2057279-2060242;2057279-2060242;2056999-2060242;2056999-2060242;2057279-2060242;2057279-2060242;2057279-2060242;2057279-2060242;2057279-2060242;2056999-2060242;2056999-2060242;2056999-2060242;2056999-2060242;2056999-2060242;2056999-2060242;2056999-2060242;2056999-2060242;2056999-2060242	REVERSE	997;987;987;997;997;987;987;987;987;987;997;997;997;997;997;997;997;997;997	201606	#NUM!	#NUM!	#NUM!	29.4874	2	3	2	0	3	3	2	2	3	3	2	2	525.773	67385.9	126309	#NUM!	31630.7	69948.3	364443	135811	48859.6	91865.1	94695.4	90552.1	2164.22	27590.7	17383.7	#NUM!	15995.9	28179.2	41247.3	13795.4	35138.3	5145.63	29302.7	34242.7
AT1G06720	AT1G06720.1;AT1G06720.2;AT1G06720.3	#NUM!	P-loop containing nucleoside triphosphate hydrolases superfamily protein		Chr1	2060615-2067281;2060615-2067281;2061837-2067281	REVERSE	1147;1175;932	201606	#NUM!	#NUM!	#NUM!	43.1644	2	1	2	1	1	2	2	3	2	3	1	2	12118.5	12274.9	25064.3	#NUM!	43556.9	25536.3	22640.3	24041.4	37331.9	5890.23	8414.7	21316.8	3178.01	5796.04	11973.3	23590.6	24137.6	28725.9	12820.9	12830.3	15911.4	10471.3	11534.5	6098.56
AT1G06760	AT1G06760.1	#NUM!	winged-helix DNA-binding transcription factor family protein		Chr1	2076687-2077616	REVERSE	274	201606	#NUM!	#NUM!	#NUM!	48.9363	3	5	6	7	4	6	5	6	8	4	4	6	41386.5	190234	317757	432878	209570	348508	169678	167555	207198	272910	412645	415531	150193	80418.6	39707.1	76160.8	65242.5	162121	117346	61075.1	127272	32850.2	129684	62764.8
AT1G06800	AT1G06800.1	#NUM!	alpha/beta-Hydrolases superfamily protein		Chr1	2089538-2091443	REVERSE	515	201606	#NUM!	#NUM!	#NUM!	46.7885	0	1	0	0	1	0	1	0	0	0	0	1	#NUM!	16864.2	#NUM!	#NUM!	19867.1	17569.9	37026.9	#NUM!	#NUM!	#NUM!	#NUM!	9478.55	#NUM!	1579.62	#NUM!	#NUM!	871.43	#NUM!	684.692	#NUM!	#NUM!	#NUM!	#NUM!	1.15502
AT1G06820	AT1G06820.1;AT1G06820.2;AT1G06820.3	#NUM!	carotenoid isomerase		Chr1	2093145-2096220;2093721-2096220;2093265-2096220	REVERSE	595;521;586	201606	#NUM!	#NUM!	#NUM!	50.139	10	6	7	7	9	11	6	6	9	9	10	11	522524	292020	665784	493758	688245	440785	464184	156741	298680	306888	446864	469949	74600.6	50251.2	67900	66236.1	70605.4	69430.9	68480.3	34008.5	57100.1	52190.5	67803.1	73123.3
AT1G06840	AT1G06840.1	#NUM!	Leucine-rich repeat protein kinase family protein		Chr1	2097854-2103208	REVERSE	953	201606	#NUM!	#NUM!	#NUM!	50.0141	6	8	5	6	4	7	8	5	7	7	7	6	115701	84860.3	133576	62894.2	81966.1	140179	73478.1	121480	125161	101164	69371.3	102613	50662.2	42328.1	30221.9	20595.5	35566.7	35726.1	39528.3	22626.8	35725.5	26829.2	37205.6	34493.8
AT1G06870	AT1G06870.1	#NUM!	Peptidase S24/S26A/S26B/S26C family protein		Chr1	2108832-2110642	FORWARD	367	201606	#NUM!	#NUM!	#NUM!	39.7448	0	1	1	1	1	1	1	0	1	0	0	0	#NUM!	77644.4	91990.9	90734.1	206615	60908.3	35983.6	#NUM!	23969.5	#NUM!	#NUM!	#NUM!	#NUM!	4612.51	3664.42	4519.85	8956.28	3021.41	2358.24	#NUM!	1372.24	#NUM!	#NUM!	#NUM!
AT1G06900	AT1G06900.1	#NUM!	Insulinase (Peptidase family M16) family protein		Chr1	2115155-2120635	REVERSE	1024	201606	#NUM!	#NUM!	#NUM!	50.6555	6	5	7	7	4	7	7	6	5	3	7	5	115860	79206.3	135620	176344	119302	99850.2	122743	142321	139347	124675	83266	203978	13950.8	12303.2	15887.2	26065.9	14480.2	17437.9	22258.3	19555.7	27657	31444.9	7511.15	25278
AT1G06950	AT1G06950.1	#NUM!	translocon at the inner envelope membrane of chloroplasts 110		Chr1	2130303-2135563	REVERSE	1016	201606	#NUM!	#NUM!	#NUM!	54.0536	63	62	68	66	61	68	59	59	55	63	65	61	1.9444e+06	1.74564e+06	1.96183e+06	2.2438e+06	1.647e+06	2.53426e+06	2.51164e+06	2.21998e+06	2.04175e+06	2320888	1.92655e+06	1977600	589828	545619	455997	497448	489114	625763	520578	455093	572267	498847	442197	553375
AT1G06960	AT1G06960.1;AT1G06960.2;AT1G06960.5;AT2G30260.1;AT2G30260.2	#NUM!	RNA-binding (RRM/RBD/RNP motifs) family protein;RNA-binding (RRM/RBD/RNP motifs) family protein;RNA-binding (RRM/RBD/RNP motifs) family protein;U2 small nuclear ribonucleoprotein B;U2 small nuclear ribonucleoprotein B		Chr1;Chr1;Chr1;Chr2;Chr2	2135930-2137533;2135930-2137218;2135930-2137044;12905557-12907434;12905894-12907434	FORWARD;FORWARD;FORWARD;REVERSE;REVERSE	229;163;139;232;162	201606	#NUM!	#NUM!	#NUM!	44.6816	1	2	2	1	1	2	2	2	1	2	1	2	86860.4	74533.3	144987	277490	34185.7	47657.5	116190	85635.5	100772	23129.5	47675.7	9751.3	15083.3	21915.8	22263.1	43044.5	26592.7	10223.4	20038.3	13596.1	15648.3	9791.79	17226.9	14178.5
AT1G07010	AT1G07010.1;AT1G07010.2;AT1G07010.3	#NUM!	Calcineurin-like metallo-phosphoesterase superfamily protein		Chr1	2152949-2154968	FORWARD	389;385;400	201606	#NUM!	#NUM!	#NUM!	53.3832	3	2	3	2	1	1	1	1	2	2	2	0	11285.4	40259.5	27032.1	61804.8	68380.2	#NUM!	10842.3	11792.5	321.492	25538.1	60019.8	#NUM!	22559	16116.7	101.773	44126.3	7.84894	18087.1	161592	256233	46479.7	110248	30544.7	#NUM!
AT1G07040	AT1G07040.1	#NUM!	plant/protein		Chr1	2161225-2163035	REVERSE	371	201606	#NUM!	#NUM!	#NUM!	46.1139	7	4	3	5	5	5	6	5	8	6	5	4	1.34969e+06	1.51556e+06	565213	559495	1.24213e+06	449675	246682	1.18562e+06	1.3016e+06	814700	872301	370533	46296.7	50908.7	28908.7	28994.4	41324.8	34580.3	53682.5	51799.7	50368.8	39276	37605.9	78095.6
AT1G07080	AT1G07080.1	#NUM!	Thioredoxin superfamily protein		Chr1	2170069-2171861	FORWARD	265	201606	#NUM!	#NUM!	#NUM!	58.6292	4	4	4	5	4	3	5	4	3	5	6	3	841834	909055	700965	596725	739306	688472	724022	633784	790262	758272	943910	674229	74558.4	106965	101567	100691	93880.3	131122	101890	75185	58890.7	92422.5	103299	74190.2
AT1G07090	AT1G07090.1	#NUM!	LIGHT-DEPENDENT SHORT HYPOCOTYLS-like protein (DUF640)		Chr1	2174202-2174792	REVERSE	196	201606	#NUM!	#NUM!	#NUM!	44.7478	0	1	1	1	1	0	1	0	1	1	1	1	#NUM!	33526.5	38657.7	5245.93	35299.1	#NUM!	10312	#NUM!	41607.7	14928.3	26738.3	6605.29	#NUM!	4806.2	6471.22	6278.23	9073.23	#NUM!	2354.75	#NUM!	2759.01	7936.16	5916.28	8745.42
AT1G07110	AT1G07110.1	#NUM!	fructose-2%2C6-bisphosphatase		Chr1	2178363-2183980	REVERSE	744	201606	#NUM!	#NUM!	#NUM!	57.7951	16	24	24	22	22	22	22	23	20	22	22	21	456894	423497	475838	500518	419880	564500	516079	490430	550253	543145	431244	395993	126985	124758	142776	124961	99428.6	130855	123255	128449	123338	138151	113765	108124
AT1G07140	AT1G07140.1	#NUM!	Pleckstrin homology (PH) domain superfamily protein		Chr1	2192360-2193688	REVERSE	228	201606	#NUM!	#NUM!	#NUM!	54.5705	14	12	15	14	13	12	13	10	13	17	15	13	1.0086e+06	750296	1.43476e+06	1.04567e+06	851104	709056	965632	1.06666e+06	666755	522686	404948	476016	124146	161460	149458	138059	102541	274445	162779	174355	108460	120894	126683	176709
AT1G07170	AT1G07170.1;AT1G07170.2;AT1G07170.3;AT1G07170.4;AT1G07170.5;AT1G07170.6;AT2G30000.1	#NUM!	PHF5-like protein		Chr1;Chr1;Chr1;Chr1;Chr1;Chr1;Chr2	2200686-2201018;2200686-2201018;2200686-2201018;2200686-2201018;2200686-2201018;2200686-2201018;12804042-12804374	FORWARD;FORWARD;FORWARD;FORWARD;FORWARD;FORWARD;REVERSE	110	201606	#NUM!	#NUM!	#NUM!	45.1797	1	1	1	2	2	0	2	2	1	2	1	1	276961	2113.98	78060.8	26173.8	144518	44389.2	38646.4	15531.1	425734	112834	98937.7	122785	87197	8061.55	6612.12	14456.3	1027.09	#NUM!	8052.46	30055	54748.1	12359.4	6195.62	80010.6
AT1G07180	AT1G07180.1	#NUM!	alternative NAD(P)H dehydrogenase 1		Chr1	2204414-2206773	FORWARD	510	201606	#NUM!	#NUM!	#NUM!	40.8634	0	1	0	1	0	0	2	0	1	1	0	0	#NUM!	516456	#NUM!	4.09984e+06	#NUM!	#NUM!	858695	#NUM!	483802	422886	#NUM!	#NUM!	#NUM!	7003.5	#NUM!	23715.5	#NUM!	#NUM!	6091.75	#NUM!	4978.45	6432.94	#NUM!	#NUM!
AT1G07210	AT1G07210.1	#NUM!	Ribosomal protein S18		Chr1	2215320-2216668	FORWARD	261	201606	#NUM!	#NUM!	#NUM!	41.481	2	0	2	1	2	1	1	0	0	1	0	0	58128.6	#NUM!	24324.6	32879.5	106129	53863.9	51003.8	19246.4	#NUM!	45542	#NUM!	#NUM!	1806.33	#NUM!	4366.81	1971.07	2761.97	6916.16	7818.06	#NUM!	#NUM!	3632.5	#NUM!	#NUM!
AT1G07240	AT1G07240.1	#NUM!	UDP-glucosyl transferase 71C5		Chr1	2223889-2225331	FORWARD	480	201606	#NUM!	#NUM!	#NUM!	49.658	3	5	2	4	4	6	5	4	5	5	4	5	35773.3	117750	111233	114291	104447	115963	144176	181628	87110.5	96881.8	49702.4	128841	13861.4	32891	14784.8	19105.1	30401	31619.8	42221.9	35820.1	27389.4	22353.3	11050.2	22102.6
AT1G07250	AT1G07250.1	#NUM!	UDP-glucosyl transferase 71C4		Chr1	2225963-2227402	FORWARD	479	201606	#NUM!	#NUM!	#NUM!	55.2472	5	5	5	4	6	4	5	3	4	5	5	4	191291	260941	311545	232481	172921	204588	232865	184525	375517	261960	161037	228791	35928.2	42756.5	52942.1	47182.6	47977.3	28709	37818.2	57726.8	42989.4	47181.9	48109.9	42384.2
AT1G07310	AT1G07310.1	#NUM!	Calcium-dependent lipid-binding (CaLB domain) family protein		Chr1	2247775-2248833	REVERSE	352	201606	#NUM!	#NUM!	#NUM!	46.3338	2	1	3	3	2	1	1	2	1	1	1	2	155353	646300	64030.2	195427	206093	250914	140835	218854	124774	68489.5	70144.7	126917	22899.8	242241	7656.08	43395.9	2074.72	69362.2	68156.1	91579.2	20119.6	45741.9	21685	4716.56
AT1G07320	AT1G07320.1	#NUM!	ribosomal protein L4		Chr1	2249190-2250189	FORWARD	282	201606	#NUM!	#NUM!	#NUM!	53.2638	18	27	27	23	26	24	25	25	23	19	24	25	1.70718e+06	1.40967e+06	1.53345e+06	1.36282e+06	2.06012e+06	1.34844e+06	1179360	1.34715e+06	1.14658e+06	1.4107e+06	1835387	1.34355e+06	318886	285551	344913	330479	318276	307642	247091	323077	297399	250298	312386	349836
AT1G07360	AT1G07360.1	#NUM!	CCCH-type zinc fingerfamily protein with RNA-binding domain-containing protein		Chr1	2260562-2262795	REVERSE	481	201606	#NUM!	#NUM!	#NUM!	46.3239	3	4	4	2	3	3	2	3	3	3	4	1	61105.3	176887	36361	100610	70039	46903.6	40341	67844.3	88373.7	98819	105118	106083	6831.25	14551.6	7193.14	18707.8	6560.22	4172.7	4354.12	14766.2	11568.8	18068.1	8158.34	6619.86
AT1G07370	AT1G07370.1	#NUM!	proliferating cellular nuclear antigen 1		Chr1	2263204-2264382	FORWARD	263	201606	#NUM!	#NUM!	#NUM!	54.6896	21	17	19	20	20	15	17	17	19	17	20	20	494533	388749	377391	284828	240656	252159	316020	346000	445491	369030	435566	502079	151189	166746	124965	123591	139446	108053	126092	156921	142555	85520.5	157599	146846
AT1G07380	AT1G07380.1;AT1G07380.2;AT5G58980.1	#NUM!	Neutral/alkaline non-lysosomal ceramidase		Chr1;Chr1;Chr5	2264829-2268306;2264829-2268309;23811449-23814395	REVERSE	779;780;733	201606	#NUM!	#NUM!	#NUM!	47.0993	1	1	1	1	1	1	1	1	1	1	1	1	20990.8	12354.3	1402.87	48180.8	52846.6	62167.9	6310.44	15117.3	16517.4	25155.3	5217.59	4.23564	5232.91	7340.24	10935.8	9541	9173.29	11349.1	2866.23	7022.22	4759.68	6693.77	2471.81	6331.37
AT1G07440	AT1G07440.1	#NUM!	NAD(P)-binding Rossmann-fold superfamily protein		Chr1	2286436-2287665	REVERSE	266	201606	#NUM!	#NUM!	#NUM!	50.362	3	3	3	3	4	4	3	3	3	3	3	3	355462	53119	159580	1.41384e+06	369741	209490	424634	420123	349462	370017	357292	490379	59943.7	66522.2	28146.4	56441.9	55473.2	63686.1	50533.5	73373.4	62650.8	58913.1	78446.8	58116.5
AT1G07550	AT1G07550.1	#NUM!	Leucine-rich repeat protein kinase family protein		Chr1	2322709-2326512	REVERSE	864	201606	#NUM!	#NUM!	#NUM!	31.1814	0	0	1	0	0	1	1	0	0	0	0	0	#NUM!	#NUM!	172132	#NUM!	#NUM!	25708.8	156999	#NUM!	#NUM!	#NUM!	#NUM!	#NUM!	#NUM!	#NUM!	47014.9	#NUM!	#NUM!	51290.8	76378.2	#NUM!	#NUM!	#NUM!	#NUM!	#NUM!
AT1G07645	AT1G07645.1	#NUM!	dessication-induced 1VOC superfamily protein		Chr1	2367612-2368349	REVERSE	137	201606	#NUM!	#NUM!	#NUM!	44.8189	6	6	4	7	5	7	7	6	6	5	6	4	216326	616785	800327	408531	681390	438486	426796	410029	271453	474726	476158	340782	161654	178389	234099	129975	240977	132292	112465	151182	159122	144357	178242	77182.4
AT1G07650	AT1G07650.1;AT1G07650.2;AT1G07650.3	#NUM!	Leucine-rich repeat transmembrane protein kinase		Chr1	2359817-2366423	REVERSE	1014;1020;988	201606	#NUM!	#NUM!	#NUM!	50.9575	3	3	3	3	3	3	3	2	3	2	2	3	78885.2	98797.9	124934	172393	114712	232630	65938.2	107778	76427.7	132705	178050	90190.1	22069.8	34914.5	23658.9	33472.2	25106.6	31212.3	16666.3	24954.9	31712.6	25199.3	21002.3	22503.6
AT1G07660	AT1G07660.1;AT1G07820.1;AT1G07820.2;AT2G28740.1;AT3G45930.1;AT3G46320.1;AT3G53730.1;AT5G59690.1;AT5G59970.1;AT5G59970.2	#NUM!	Histone superfamily protein;Histone superfamily protein;Histone superfamily protein;histone H4;Histone superfamily protein;Histone superfamily protein;Histone superfamily protein;Histone superfamily protein;Histone superfamily protein;Histone superfamily protein		Chr1;Chr1;Chr1;Chr2;Chr3;Chr3;Chr3;Chr5;Chr5;Chr5	2369212-2369523;2421435-2421746;2421435-2421746;12329643-12329954;16883390-16883701;17020043-17020354;19912659-19912970;24051649-24051960;24146352-24146663;24146352-24146663	FORWARD;REVERSE;REVERSE;REVERSE;FORWARD;REVERSE;REVERSE;FORWARD;REVERSE;REVERSE	103	201606	#NUM!	#NUM!	#NUM!	49.9227	15	16	16	17	16	18	18	14	18	17	17	19	1.13571e+06	1148881	1.26982e+06	1.40666e+06	1.23644e+06	1.72336e+06	1.51974e+06	1.54947e+06	1.29097e+06	1.42901e+06	946806	918954	921130	1191424	739545	1.30363e+06	1.10119e+06	1.63389e+06	1.51913e+06	1.31034e+06	991422	1.19088e+06	857207	1.00896e+06
AT1G07670	AT1G07670.1;AT1G07670.2	#NUM!	endomembrane-type CA-ATPase 4		Chr1	2370305-2374196	REVERSE	1061	201606	#NUM!	#NUM!	#NUM!	50.3343	9	10	9	9	7	11	9	11	8	10	10	10	168506	109946	311963	510315	319171	208823	180420	167922	249344	188740	200655	152715	70730.2	80901.7	80449	147420	100192	117252	80959.1	75520.6	136973	76235.7	109324	74172.7
AT1G07700	AT1G07700.1;AT1G07700.2;AT1G07700.3;AT1G07700.4	#NUM!	Thioredoxin superfamily protein		Chr1	2380214-2381127;2380214-2381127;2380297-2381127;2380214-2381127	FORWARD	204;204;217;204	201606	#NUM!	#NUM!	#NUM!	35.5524	2	1	3	2	2	3	4	4	4	2	2	2	322521	100320	357852	756681	416178	579450	347456	179340	162189	240351	129016	454826	19089.1	16271.7	60730.7	52743.5	49196	41546.4	62677.1	31930.7	25743.4	34408.5	43740.9	93617.4
AT1G07705	AT1G07705.1;AT1G07705.2	#NUM!	NOT2 / NOT3 / NOT5 family		Chr1	2382090-2385282;2382090-2385856	FORWARD	546;614	201606	#NUM!	#NUM!	#NUM!	47.1314	1	0	1	1	1	1	1	1	1	1	0	1	60219.9	#NUM!	37086.7	83528.2	26491.9	1183.66	75003.7	79984.3	53938.8	39066.2	#NUM!	3377.05	7282.08	#NUM!	16264.1	12724.2	8353.44	19424.3	9150.5	13341.9	26904.8	5765.32	#NUM!	5592.26
AT1G07725	AT1G07725.1	#NUM!	exocyst subunit exo70 family protein H6		Chr1	2395249-2397096	REVERSE	615	201606	#NUM!	#NUM!	#NUM!	38.4274	1	0	1	1	0	1	1	1	1	0	0	1	409678	#NUM!	570345	983136	#NUM!	1199972	804558	957336	796934	#NUM!	#NUM!	737567	40449.6	#NUM!	91550.3	92344.6	#NUM!	86132.4	41244.4	80704.2	60573.9	#NUM!	#NUM!	26499
AT1G07750	AT1G07750.1	#NUM!	RmlC-like cupins superfamily protein		Chr1	2404300-2405863	REVERSE	356	201606	#NUM!	#NUM!	#NUM!	42.86	6	5	4	6	4	5	4	4	4	3	4	4	261524	130329	211906	178181	237134	167966	161305	121238	266740	167297	287664	191167	41740.6	38907.2	48635.2	61644.6	35706.5	55670	50360.8	41238.7	44700.9	46395.1	48355.7	12992.3
AT1G07770	AT1G07770.1;AT1G07770.2;AT1G07770.3;AT5G59850.1	#NUM!	ribosomal protein S15A;ribosomal protein S15A;ribosomal protein S15A;Ribosomal protein S8 family protein		Chr1;Chr1;Chr1;Chr5	2408413-2409065;2408413-2409065;2408413-2409065;24112499-24113084	REVERSE	130	201606	#NUM!	#NUM!	#NUM!	51.0718	11	10	9	10	11	10	10	8	7	9	10	11	1.07399e+06	426001	1.68562e+06	1.0643e+06	684664	398764	607074	283976	321776	759125	1.44198e+06	684983	679188	269118	859553	610788	550285	344863	339137	341204	542513	290944	428728	339308
AT1G07780	AT1G07780.1;AT1G07780.10;AT1G07780.11;AT1G07780.12;AT1G07780.13;AT1G07780.2;AT1G07780.3;AT1G07780.4;AT1G07780.5;AT1G07780.6;AT1G07780.7;AT1G07780.8;AT1G07780.9;AT5G05590.1;AT5G05590.3;AT5G05590.4	#NUM!	phosphoribosylanthranilate isomerase 1;phosphoribosylanthranilate isomerase 1;phosphoribosylanthranilate isomerase 1;phosphoribosylanthranilate isomerase 1;phosphoribosylanthranilate isomerase 1;phosphoribosylanthranilate isomerase 1;phosphoribosylanthranilate isomerase 1;phosphoribosylanthranilate isomerase 1;phosphoribosylanthranilate isomerase 1;phosphoribosylanthranilate isomerase 1;phosphori…		Chr1;Chr1;Chr1;Chr1;Chr1;Chr1;Chr1;Chr1;Chr1;Chr1;Chr1;Chr1;Chr1;Chr5;Chr5;Chr5	2410352-2411833;2410352-2411833;2410563-2411833;2410352-2411833;2410352-2411833;2410352-2411833;2410352-2411833;2410563-2411833;2410352-2411833;2410657-2411833;2410352-2411217;2410657-2411833;2410352-2411833;1666734-1668214;1666945-1668214;1667039-1668214	REVERSE	275;275;213;275;275;275;275;213;275;225;206;225;275;275;213;225	201606	#NUM!	#NUM!	#NUM!	44.0395	1	0	0	0	1	0	0	0	0	0	1	1	203581	#NUM!	#NUM!	#NUM!	107018	#NUM!	#NUM!	#NUM!	#NUM!	#NUM!	109108	136816	26267.6	#NUM!	#NUM!	#NUM!	17932	#NUM!	#NUM!	#NUM!	#NUM!	#NUM!	18230.1	20763.4
AT1G07790	AT1G07790.1	#NUM!	Histone superfamily protein		Chr1	2413049-2413495	FORWARD	148	201606	#NUM!	#NUM!	#NUM!	33.8707	0	0	0	1	0	0	0	0	0	0	0	0	#NUM!	#NUM!	#NUM!	2516.43	#NUM!	#NUM!	#NUM!	#NUM!	#NUM!	#NUM!	#NUM!	#NUM!	#NUM!	#NUM!	#NUM!	554.131	#NUM!	#NUM!	#NUM!	#NUM!	#NUM!	#NUM!	#NUM!	#NUM!
AT1G07810	AT1G07810.1	#NUM!	ER-type Ca2+-ATPase 1		Chr1	2416681-2420572	FORWARD	1061	201606	#NUM!	#NUM!	#NUM!	51.4432	4	6	2	4	3	5	6	5	3	5	4	3	74814.8	196993	456970	411153	299261	358449	374009	273721	405755	204038	337581	215480	20473.6	67616	44385	70247.5	53685.6	76978.6	70155.4	86944.4	91342.2	47611.6	56129.2	76187.2
AT1G07830	AT1G07830.1	#NUM!	ribosomal protein L29 family protein		Chr1	2422549-2423392	FORWARD	144	201606	#NUM!	#NUM!	#NUM!	46.4148	1	1	1	2	1	1	1	2	2	2	2	1	70363.8	189008	45036.7	102808	4582.18	347984	326437	431607	200792	182341	98009.9	38429.6	7903.16	43650.1	9449.89	7200.49	5456.46	33516.3	66918	36838.6	8687.23	36601.6	21779.2	12054.6
AT1G07890	AT1G07890.1;AT1G07890.2;AT1G07890.3;AT1G07890.4;AT1G07890.5;AT1G07890.6;AT1G07890.7;AT1G07890.8	#NUM!	ascorbate peroxidase 1		Chr1	2438005-2439435;2438005-2439435;2438005-2439435;2438005-2439435;2438005-2439435;2438005-2439349;2438005-2439435;2438005-2439435	FORWARD	250;250;250;250;250;249;250;250	201606	#NUM!	#NUM!	#NUM!	53.8815	32	37	34	34	35	32	33	36	30	34	32	35	4.94994e+06	3.57695e+06	5.4859e+06	5.63525e+06	5.66899e+06	5148680	4.76374e+06	6431331	4452676	4439682	5.04505e+06	3558893	792316	1.1095e+06	1.07368e+06	926590	953271	1.04808e+06	1.17574e+06	1.23033e+06	1.0449e+06	925741	726327	672745
AT1G07920	AT1G07920.1;AT1G07930.1;AT1G07940.1;AT1G07940.2;AT1G07940.3;AT1G07940.4;AT5G60390.1;AT5G60390.2;AT5G60390.3	#NUM!	GTP binding Elongation factor Tu family protein		Chr1;Chr1;Chr1;Chr1;Chr1;Chr1;Chr5;Chr5;Chr5	2455559-2457001;2459014-2460458;2463350-2464792;2463350-2464792;2463350-2464792;2463350-2464792;24289226-24290675;24289226-24290675;24289226-24290675	FORWARD;FORWARD;REVERSE;REVERSE;REVERSE;REVERSE;FORWARD;FORWARD;FORWARD	449	201606	#NUM!	#NUM!	#NUM!	52.2836	73	71	70	71	65	70	67	70	66	71	72	66	21291846	23624192	19274848	20411482	17197410	17791942	18904712	19119610	18826898	17825372	19867180	15945293	14433889	14818834	13761952	14081349	13083875	12620117	13040870	12789736	13199099	12336635	14840654	12351323
AT1G07960	AT1G07960.1;AT1G07960.2;AT1G07960.3;AT1G07960.4	#NUM!	PDI-like 5-1		Chr1	2467681-2468831	FORWARD	146	201606	#NUM!	#NUM!	#NUM!	55.0815	3	2	3	4	2	3	3	1	3	2	2	2	70070.6	61724.4	95984.5	46601.7	74811.2	69903	138845	85035.2	163719	94328.7	65421.8	27480.2	23419.9	24286.3	12433.3	11881.4	26805	18287.5	26414.8	7953.47	11748.7	26456.4	7875.19	35788.1
AT1G07990	AT1G07990.1	#NUM!	SIT4 phosphatase-associated family protein		Chr1	2477413-2482898	FORWARD	802	201606	#NUM!	#NUM!	#NUM!	51.6863	10	9	12	12	11	10	11	11	11	10	12	11	237120	256862	219666	196112	129811	155133	209426	229627	159620	238329	178685	212990	35729.3	24363.8	38241.9	34594.2	29779.6	24785.3	32150.9	31356.4	30476.1	36760.5	30688.6	32276.3
AT1G08110	AT1G08110.1;AT1G08110.2;AT1G08110.3;AT1G08110.4	#NUM!	lactoylglutathione lyase family protein / glyoxalase I family protein		Chr1	2535702-2537630;2535702-2537630;2535702-2537630;2535463-2537630	FORWARD	185;185;185;235	201606	#NUM!	#NUM!	#NUM!	50.7501	10	11	11	10	9	12	13	9	13	7	14	7	1862717	630951	1186812	1.65691e+06	2431825	933588	715152	683938	912167	1.71658e+06	2.07299e+06	1.17087e+06	518825	361150	371779	476307	490648	329569	246874	353474	337121	342995	323724	182281
AT1G08130	AT1G08130.1	#NUM!	DNA ligase 1		Chr1	2542913-2547815	REVERSE	790	201606	#NUM!	#NUM!	#NUM!	44.5988	6	4	5	4	6	3	5	2	2	3	6	6	116330	54829.5	57727.8	75517.5	112280	104783	139610	261357	95437.1	103307	105466	107864	12928.6	15244.6	12795.2	9140.4	16224.6	18496.8	10050.8	19474	20016.1	6160.2	15535.7	11301
AT1G08160	AT1G08160.1	#NUM!	Late embryogenesis abundant (LEA) hydroxyproline-rich glycoprotein family		Chr1	2559672-2560337	REVERSE	221	201606	#NUM!	#NUM!	#NUM!	46.4053	5	3	4	3	3	4	2	2	4	4	4	4	155878	123393	318054	96161.6	169226	189008	281830	214169	188870	179021	185284	98934.6	44366.1	14526.3	30139.6	30069.6	48476.2	15153.2	42518.1	86365.7	49379.2	41241.2	36572.5	53316.8
AT1G08190	AT1G08190.1	#NUM!	vacuolar protein sorting 41		Chr1	2567652-2573142	FORWARD	980	201606	#NUM!	#NUM!	#NUM!	53.5175	11	11	12	12	12	9	10	10	7	12	12	12	144237	164144	173960	185903	203887	122418	119833	197862	132532	116526	130434	123344	38715.7	55233	78115.7	55581.1	42716.2	56571.2	52177.7	76113.6	45030.1	34859.5	53243.1	34545.8
AT1G08200	AT1G08200.1	#NUM!	UDP-D-apiose/UDP-D-xylose synthase 2		Chr1	2574259-2576609	REVERSE	389	201606	#NUM!	#NUM!	#NUM!	55.7514	22	24	28	27	22	22	24	23	20	24	24	22	1.42148e+06	1.72719e+06	1793041	1.58157e+06	1.2038e+06	1.40797e+06	1.99965e+06	1.29949e+06	1.7441e+06	1.95604e+06	2.23625e+06	1.79129e+06	359916	436980	375587	384909	418872	350994	434881	292374	348675	440161	506872	435765
AT1G08220	AT1G08220.1;AT1G08220.2	#NUM!	ATPase complex subunit		Chr1	2581574-2583288;2581574-2582850	REVERSE	274;202	201606	#NUM!	#NUM!	#NUM!	47.3392	4	2	2	3	2	4	4	2	3	3	4	3	48469.8	39217.3	10342.6	64439	15250.4	119746	110228	110910	73079	103672	29442.7	48191.4	11299	12454	7670.84	15609	4957.53	24621.9	19818.8	27883.6	11066.7	24105.6	11683	20337.6
AT1G08250	AT1G08250.1	#NUM!	arogenate dehydratase 6		Chr1	2588994-2590235	REVERSE	413	201606	#NUM!	#NUM!	#NUM!	52.8407	4	5	6	6	4	5	4	3	4	3	4	4	86154.3	89208	138544	227365	60162	36468.2	116027	266808	84846.5	240883	57096	309704	29130.4	32176.1	61066.3	41300.4	26676.4	7146.52	19005.1	45037.7	15001.3	37943.1	24067.6	52008.3
AT1G08315	AT1G08315.1	#NUM!	ARM repeat superfamily protein		Chr1	2620500-2621477	REVERSE	325	201606	#NUM!	#NUM!	#NUM!	41.1998	0	1	0	0	0	1	1	0	0	1	1	1	#NUM!	19743.4	#NUM!	#NUM!	#NUM!	17448.2	16839.9	#NUM!	8669.69	9798.55	4134.98	11091.9	#NUM!	3045.48	#NUM!	#NUM!	#NUM!	404.001	2876.63	#NUM!	#NUM!	3254.22	912.057	2235.67
AT1G08360	AT1G08360.1	#NUM!	Ribosomal protein L1p/L10e family		Chr1	2636231-2637694	FORWARD	216	201606	#NUM!	#NUM!	#NUM!	51.7627	23	29	30	29	26	26	30	27	26	29	25	26	384822	622656	658133	692244	592857	548008	566720	641087	690760	698120	524194	652907	135024	237958	181609	213167	146906	224157	190669	218079	193845	172630	189450	212908
AT1G08370	AT1G08370.1	#NUM!	decapping 1		Chr1	2638355-2640367	FORWARD	367	201606	#NUM!	#NUM!	#NUM!	44.056	5	5	5	4	6	2	5	5	5	5	5	5	71112.4	185419	53137.3	131117	74383.1	60350.2	219591	84652.1	103964	203176	232589	272778	70800.3	63041.8	42206.7	48729.3	45464	31482	34371.8	23685.7	37944.7	69432.8	36414.4	73904.4
AT1G08380	AT1G08380.1	#NUM!	photosystem I subunit O		Chr1	2641004-2641739	REVERSE	140	201606	#NUM!	#NUM!	#NUM!	49.5101	4	4	3	4	4	4	4	3	4	4	4	3	631929	1.23329e+06	1.84263e+06	652675	571543	566159	839100	1.6433e+06	230058	1.01688e+06	410398	1.00395e+06	306385	205071	260831	269977	249421	308178	74058.9	83447.5	261663	192495	261113	61186.1
AT1G08420	AT1G08420.1;AT1G08420.2	#NUM!	BRI1 suppressor 1 (BSU1)-like 2		Chr1	2649959-2656564	FORWARD	1018;1013	201606	#NUM!	#NUM!	#NUM!	50.6262	3	1	1	3	1	3	2	2	1	1	0	1	35129.2	121266	170116	72954	112708	86915.9	204408	210252	128221	287.715	#NUM!	166856	71103.5	85090.4	104952	46757.4	68918	134715	50830.5	75920.6	58625.2	45987.7	#NUM!	119872
AT1G08450	AT1G08450.1	#NUM!	calreticulin 3		Chr1	2668008-2671800	REVERSE	424	201606	#NUM!	#NUM!	#NUM!	51.5187	9	8	6	10	9	9	8	9	6	9	7	7	203142	169220	106980	165960	160490	198942	114170	148734	133831	145103	152991	155213	35365.5	44631.1	46457.1	42120.4	58467.2	41578.3	22214	46288.1	27306.2	23692.1	52645.7	48217.7
AT1G08470	AT1G08470.1	#NUM!	strictosidine synthase-like 3		Chr1	2682262-2683977	REVERSE	390	201606	#NUM!	#NUM!	#NUM!	46.3438	5	5	5	5	4	6	4	3	4	4	5	5	266932	196677	140462	167023	199445	166500	197353	128024	136203	139849	248903	105095	48046	37339.1	46709	30400.6	41597.3	35338.4	56150.6	53484.9	34444.1	57291.1	40688.4	34183.7
AT1G08480	AT1G08480.1	#NUM!	succinate dehydrogenase subunit		Chr1	2684340-2685395	FORWARD	142	201606	#NUM!	#NUM!	#NUM!	43.0577	1	2	1	1	2	1	1	1	1	1	2	2	428560	1.33089e+06	662823	811277	1.3217e+06	6789671	3.50092e+06	2.16121e+06	5282872	4569594	2.41783e+06	5.40107e+06	132668	587194	262110	61480.5	522895	385868	174547	94264.3	255360	722268	505871	703755
AT1G08490	AT1G08490.1	#NUM!	chloroplastic NIFS-like cysteine desulfurase		Chr1	2685980-2688547	REVERSE	463	201606	#NUM!	#NUM!	#NUM!	48.2223	6	7	5	8	7	8	10	10	6	9	5	7	476319	161030	765029	698610	705344	246129	263879	347574	105922	587952	295523	466431	51196.2	45803.5	84669	63462.9	91503.7	61392.5	26354.6	40060.6	52480.2	49609.5	38890.5	29458.1
AT1G08500	AT1G08500.1	#NUM!	early nodulin-like protein 18		Chr1	2689110-2689881	FORWARD	228	201606	#NUM!	#NUM!	#NUM!	53.3084	1	1	1	0	0	1	1	1	1	1	1	0	27392.2	83574.4	#NUM!	#NUM!	#NUM!	56671	16786.3	49068	89364.9	#NUM!	25827.2	#NUM!	388.773	5614.85	8757.94	#NUM!	#NUM!	5822.58	13752.2	11424.8	8826.14	7317.73	7394.17	#NUM!
AT1G08520	AT1G08520.1	#NUM!	ALBINA 1		Chr1	2696538-2700819	FORWARD	760	201606	#NUM!	#NUM!	#NUM!	53.9041	36	37	39	39	41	37	41	35	36	38	38	39	1.69636e+06	2.10182e+06	2.29521e+06	2263464	2.04556e+06	2.10701e+06	1.80765e+06	2.118e+06	1.88305e+06	2.31088e+06	2407541	2.47651e+06	430216	511232	549615	528900	464739	534501	580002	665926	560881	576902	596388	588445
AT1G08530	AT1G08530.1	#NUM!	chitinase-like protein		Chr1	2701252-2702952	FORWARD	257	201606	#NUM!	#NUM!	#NUM!	51.864	3	2	3	2	3	3	2	2	2	1	2	2	74789.5	26892	167594	88291.7	62128.8	161045	106199	139353	19571	97840.9	182544	78708.9	20433.3	13288.2	33631.6	42308.8	22597.3	40804.8	29274.2	5616.63	6188.54	6808.66	33902.3	26124.4
AT1G08540	AT1G08540.1	#NUM!	RNApolymerase sigma subunit 2		Chr1	2703461-2706696	FORWARD	572	201606	#NUM!	#NUM!	#NUM!	45.7478	1	0	0	1	1	0	0	0	1	0	0	0	6806.06	#NUM!	#NUM!	7116.84	9609.05	#NUM!	#NUM!	#NUM!	13557.1	#NUM!	#NUM!	#NUM!	2372.62	#NUM!	#NUM!	2998.91	1106.64	#NUM!	#NUM!	#NUM!	1341.37	#NUM!	#NUM!	#NUM!
AT1G08550	AT1G08550.1;AT1G08550.2;AT1G08550.3	#NUM!	non-photochemical quenching 1		Chr1	2707462-2709387	FORWARD	462	201606	#NUM!	#NUM!	#NUM!	54.8341	17	15	14	18	18	17	15	13	16	15	17	16	207333	324921	190590	319505	307879	279628	271956	247834	256923	247978	261297	303492	30172.9	25013.6	34839.3	47760.2	29100.6	47064.3	37287.5	34960.1	26002.3	26882.5	22827.4	25119.3
AT1G08570	AT1G08570.1;AT1G08570.2;AT1G08570.3;AT1G08570.4	#NUM!	atypical CYS HIS rich thioredoxin 4		Chr1	2713059-2714312;2713059-2714312;2713604-2714312;2713604-2714312	FORWARD	275;244;177;177	201606	#NUM!	#NUM!	#NUM!	53.3359	1	2	1	2	0	2	2	1	2	0	0	1	10164	3999.79	10972.1	9224.5	#NUM!	8018.32	12219	445.687	6165.39	#NUM!	#NUM!	1929.65	979.666	2799.72	1911.15	704.492	#NUM!	3513.64	3723.55	3042.59	2342.34	#NUM!	#NUM!	475.518
AT1G08600	AT1G08600.2;AT1G08600.3;AT1G08600.4	#NUM!	P-loop containing nucleoside triphosphate hydrolases superfamily protein		Chr1	2724562-2733431	FORWARD	1479	201606	#NUM!	#NUM!	#NUM!	43.9726	4	3	3	3	3	2	3	1	3	3	3	3	58748.3	47908.3	39237.2	74701.7	39023.8	87980.4	73419.5	103125	45869.5	124891	6564.96	16791.3	19701.8	12096.6	13101.9	18747.6	12755.2	16203.1	14810.2	35344.5	12060	16495.7	11420.5	14591
AT1G08620	AT1G08620.1;AT1G08620.2;AT1G08620.3;AT1G08620.4	#NUM!	Transcription factor jumonji (jmj) family protein / zinc finger (C5HC2 type) family protein		Chr1	2737554-2743370;2737554-2743370;2737512-2743370;2737554-2743370	FORWARD	1209;1209;1223;1209	201606	#NUM!	#NUM!	#NUM!	32.5012	1	1	1	1	0	1	1	1	1	1	1	1	235155	21366.6	153992	46524.6	#NUM!	211327	187270	194991	44450.4	109547	152942	111569	12866.4	4327.33	14181.1	15550.1	#NUM!	15212.9	12969.6	14323.5	13512.4	13047.3	14371.8	10392.6
AT1G08630	AT1G08630.1;AT1G08630.2;AT1G08630.3;AT1G08630.4;AT1G08630.6	#NUM!	threonine aldolase 1		Chr1	2743948-2745685	REVERSE	358	201606	#NUM!	#NUM!	#NUM!	54.5328	18	17	16	21	17	18	16	14	18	21	17	15	485611	496041	487266	636448	508317	508680	521327	577363	693835	675452	667281	349174	136691	145144	79410.5	129051	86030.5	151936	171965	142374	193083	148795	145295	107391
AT1G08640	AT1G08640.1	#NUM!	Chloroplast J-like domain 1		Chr1	2748714-2751209	REVERSE	294	201606	#NUM!	#NUM!	#NUM!	50.3989	4	2	5	5	3	4	4	3	3	5	4	4	359260	101651	224909	388287	166978	292378	304732	139626	389945	186450	302254	465252	86295.7	86487.3	53232.5	70560.4	158978	82005.3	76662.7	108384	71104.2	24356.6	46813.2	153458
AT1G08660	AT1G08660.1	#NUM!	MALE GAMETOPHYTE DEFECTIVE 2		Chr1	2757116-2759677	REVERSE	474	201606	#NUM!	#NUM!	#NUM!	57.8783	4	7	7	7	6	8	7	6	7	8	8	8	24231.4	24842.5	29742.7	29250.3	12416.7	29379.6	33901.9	21456.2	25709.7	29353.8	27646.8	23671.5	4199.91	7154.79	6587.5	6668.27	4941.83	5843.45	8388.25	4777.74	6638.65	6722	5905.62	6687.66
AT1G08680	AT1G08680.1;AT1G08680.2;AT1G08680.5	#NUM!	ARF GAP-like zinc finger-containing protein ZIGA4		Chr1	2762820-2768387;2762820-2768387;2762820-2767421	FORWARD	649;648;580	201606	#NUM!	#NUM!	#NUM!	50.699	4	4	4	4	2	3	4	4	3	5	2	3	176924	66693.6	216702	196074	142809	147419	118073	179020	177379	138771	138048	137169	42398.8	38682	35299.7	29615.2	31178.4	43449.5	27606.6	36178.4	41196	32277.3	32682.4	39677.9
AT1G08750	AT1G08750.1;AT1G08750.2;AT1G08750.3	#NUM!	Peptidase C13 family		Chr1	2801283-2804392	FORWARD	388	201606	#NUM!	#NUM!	#NUM!	44.0561	1	0	2	1	0	2	1	1	1	1	1	2	155746	#NUM!	108047	293210	#NUM!	40516.7	93680.2	47731.8	36598.3	34208.2	270813	76688.5	19635.5	#NUM!	15910.8	101983	#NUM!	36256	68412.7	4350.94	88481.2	4967.34	74577.8	16103.6
AT1G08770	AT1G08770.1	#NUM!	prenylated RAB acceptor 1.E		Chr1	2808933-2809562	FORWARD	209	201606	#NUM!	#NUM!	#NUM!	48.8102	1	1	0	1	0	1	1	1	1	1	0	1	5863.47	25383	#NUM!	68030.6	#NUM!	211809	202108	215836	4819.24	136967	#NUM!	171973	10437.4	29229.5	#NUM!	11278.8	#NUM!	53624.6	54838.2	40514.4	16025.3	62474.9	#NUM!	73598
AT1G08780	AT1G08780.1	#NUM!	ABI3-interacting protein 3		Chr1	2809925-2811126	REVERSE	129	201606	#NUM!	#NUM!	#NUM!	39.4785	2	2	3	3	2	3	1	3	3	3	2	2	156305	175182	151681	93415.4	213171	176313	405367	279823	314664	221770	175459	92332.7	36892.6	17813.5	18211.9	12788	22125.6	14399.4	20432.8	32504.9	43505.6	17135.9	13765	16944.8
AT1G08800	AT1G08800.1;AT1G08800.2;AT1G08800.3;AT1G08800.4	#NUM!	myosin-binding protein (Protein of unknown function%2C DUF593)		Chr1	2813578-2817078	REVERSE	1113	201606	#NUM!	#NUM!	#NUM!	41.3408	2	2	2	1	2	2	1	0	2	0	2	2	36552.4	54996.4	36005	56018.7	65964.8	36995.2	28265.1	#NUM!	51264.2	#NUM!	46639.2	41584.2	10955.6	15203.5	16341	22821.1	21280	12090.4	21675.5	#NUM!	8733.92	#NUM!	22090.8	9205.45
AT1G08820	AT1G08820.1;AT1G08820.2;AT1G08820.3;AT1G08820.4;AT1G08820.5	#NUM!	vamp/synaptobrevin-associated protein 27-2		Chr1	2821810-2824412	REVERSE	386	201606	#NUM!	#NUM!	#NUM!	49.0633	2	1	4	2	3	4	3	3	3	3	3	4	102223	182811	40868.9	126878	69898.4	53357.2	65192.4	14795.5	34394.1	22905.1	45245.9	64947.3	21547.7	23750	9085.23	24628.1	20983	9183.79	13498.2	999.908	10752.9	8558.05	24193.7	14510.2
AT1G08830	AT1G08830.1;AT1G08830.2	#NUM!	copper/zinc superoxide dismutase 1		Chr1	2827700-2829053	FORWARD	152	201606	#NUM!	#NUM!	#NUM!	44.3847	7	8	9	8	8	6	8	4	6	8	7	8	1.18724e+06	739919	758250	801314	818348	573243	742912	794766	1.10981e+06	514932	132249	709355	146135	102304	155682	112697	180858	112750	131530	183138	131208	106441	105144	167286
AT1G08880	AT1G08880.1;AT1G54690.1	#NUM!	Histone superfamily protein;gamma histone variant H2AX		Chr1	2847144-2847676;20414607-20415206	REVERSE	142	201606	#NUM!	#NUM!	#NUM!	43.2331	2	2	0	0	1	0	2	0	2	2	2	2	98160.2	29327	#NUM!	87065.2	217428	187783	145505	#NUM!	176628	132271	2914.55	23780.9	128035	13262.1	#NUM!	#NUM!	6808.09	#NUM!	8263.85	#NUM!	490.095	14627.3	9124.75	9868.8
AT1G08930	AT1G08930.1;AT1G08930.2	#NUM!	Major facilitator superfamily protein		Chr1	2873604-2876979	FORWARD	496	201606	#NUM!	#NUM!	#NUM!	45.4947	1	2	2	1	1	1	1	1	0	1	1	1	282787	438800	222608	165403	427660	207073	204022	163599	#NUM!	317163	406756	151852	7317.41	4463.43	15154.2	48312.2	35575.8	4079.7	5723.86	9356.55	#NUM!	3631.36	37393.3	5125.77
AT1G08940	AT1G08940.1	#NUM!	Phosphoglycerate mutase family protein		Chr1	2877694-2879104	FORWARD	281	201606	#NUM!	#NUM!	#NUM!	41.5426	1	2	1	1	1	1	0	1	1	1	1	1	28383.5	70053.3	#NUM!	69746	16363.2	19276.6	#NUM!	28499.8	57699.7	48138.9	14159.5	21485.5	7431.01	22142.9	20727.5	12100.8	14102.3	7043.41	#NUM!	12050.5	21829.8	15152	6034.76	5268.08
AT1G08970	AT1G08970.1;AT1G08970.2;AT1G08970.3;AT1G08970.4;AT1G54830.1;AT1G54830.2;AT1G54830.3	#NUM!	nuclear factor Y%2C subunit C9;nuclear factor Y%2C subunit C9;nuclear factor Y%2C subunit C9;nuclear factor Y%2C subunit C9;nuclear factor Y%2C subunit C3;nuclear factor Y%2C subunit C3;nuclear factor Y%2C subunit C3		Chr1	2883144-2883839;2883144-2883839;2883144-2883839;2883144-2883839;20451672-20452325;20451672-20452325;20451672-20452325	FORWARD	231;231;231;231;217;217;217	201606	#NUM!	#NUM!	#NUM!	40.9635	2	0	1	2	2	1	0	1	2	1	2	1	291014	#NUM!	170473	393929	291252	27558.4	#NUM!	78139.4	#NUM!	194094	322893	73136.6	72529.3	#NUM!	22099	54382.7	53223.6	56177.6	#NUM!	57809.5	27834.1	26497	25450.4	18990.8
AT1G08980	AT1G08980.1	#NUM!	amidase 1		Chr1	2884455-2886430	FORWARD	425	201606	#NUM!	#NUM!	#NUM!	53.2948	8	10	10	5	9	10	11	11	8	10	10	10	770112	662578	496481	293566	686932	705268	812726	687334	725915	674989	501058	472805	181229	185500	252698	118684	191702	191394	188702	217720	202043	236346	192707	170635
AT1G09010	AT1G09010.1	#NUM!	glycoside hydrolase family 2 protein		Chr1	2895259-2899287	REVERSE	944	201606	#NUM!	#NUM!	#NUM!	51.1043	31	25	28	25	29	28	23	25	29	28	31	24	816739	702089	1.07412e+06	1.00675e+06	906905	968771	817511	857922	762421	747916	896111	834147	89283	90072.4	117000	110030	91854.5	121972	92943.8	116244	109326	99109.2	95117.2	82669.9
AT1G09020	AT1G09020.1	#NUM!	sucrose nonfermenting-like protein		Chr1	2900149-2904212	REVERSE	487	201606	#NUM!	#NUM!	#NUM!	47.3964	9	9	10	11	8	9	12	11	8	9	10	11	306894	197546	219590	326676	234923	248109	202330	289579	313950	206953	279470	153039	76943.7	69074.7	57309.7	93959.6	57067.4	74441.8	72686.7	85940	123358	75346.8	67867.6	33432
AT1G09040	AT1G09040.1;AT1G09050.1;AT1G09050.2	#NUM!	arginine-glutamic acid dipeptide repeat protein		Chr1	2912362-2915174;2918031-2920858;2918031-2920858	FORWARD	911;916;916	201606	#NUM!	#NUM!	#NUM!	43.3673	1	1	0	0	0	1	1	0	0	1	1	0	8990.03	100259	#NUM!	#NUM!	#NUM!	1.71282e+06	222171	#NUM!	#NUM!	62995.2	71167.2	#NUM!	6862.47	30269.9	#NUM!	#NUM!	#NUM!	9233.78	23896	#NUM!	#NUM!	12467.8	19238.6	#NUM!
AT1G09060	AT1G09060.1;AT1G09060.2;AT1G09060.3;AT1G09060.4	#NUM!	JmjC domain protein JMJ24		Chr1	2921235-2925212;2921235-2925212;2921235-2925254;2921235-2925254	REVERSE	930;930;944;944	201606	#NUM!	#NUM!	#NUM!	50.1732	2	1	1	3	2	2	2	3	2	2	2	2	471.418	48305.6	#NUM!	40034.8	12338.1	30596.5	14994.3	9148.04	39789.1	10547.1	25935.8	15658.9	25255.1	14057.1	9594.96	21697.3	6778.92	39903.3	40881.6	185.774	10044.5	36095.7	32252.2	51049.2
AT1G09070	AT1G09070.1	#NUM!	soybean gene regulated by cold-2		Chr1	2927767-2928741	FORWARD	324	201606	#NUM!	#NUM!	#NUM!	40.2638	1	3	2	3	2	2	2	2	2	0	2	2	143969	331112	464371	342421	107381	287172	393385	325828	873187	#NUM!	76248.2	464096	47188.3	222644	104209	270778	66865.7	208344	128093	79921.2	351321	#NUM!	52522.1	307414
AT1G09130	AT1G09130.1;AT1G09130.2;AT1G09130.3	#NUM!	ATP-dependent caseinolytic (Clp) protease/crotonase family protein		Chr1	2940063-2942217;2940063-2942217;2939731-2942217	REVERSE	330;330;370	201606	#NUM!	#NUM!	#NUM!	49.9707	13	10	12	12	13	10	13	11	12	13	11	13	1.15441e+06	1.27376e+06	1.11737e+06	1.42473e+06	1.41687e+06	1061751	929021	1.08179e+06	1.36313e+06	1.10151e+06	1.48653e+06	1.33034e+06	210034	196859	266608	227322	226605	177662	162981	257282	204707	185475	187663	161745
AT1G09150	AT1G09150.1	#NUM!	pseudouridine synthase and archaeosine transglycosylase (PUA) domain-containing protein		Chr1	2946599-2948908	FORWARD	181	201606	#NUM!	#NUM!	#NUM!	48.4526	3	2	5	4	3	4	3	3	2	4	3	4	159447	183032	166646	169271	401323	297503	359131	181114	80344.3	150512	237430	175056	35715.4	10876.4	41997	48716.5	51004.2	39865	46965.7	74130.1	56354	37847.5	34560.5	17949.3
AT1G09160	AT1G09160.1;AT1G09160.2	#NUM!	Protein phosphatase 2C family protein		Chr1	2953199-2955059	REVERSE	428	201606	#NUM!	#NUM!	#NUM!	43.0549	1	4	2	1	2	1	3	2	2	3	3	2	44171.5	84246.5	16304.2	29992	25295.5	57500.3	50322.3	42996.8	46999.5	49293	43777.7	56493.6	24850	22955.3	30708.3	18380.5	13696.7	15732.1	19391.2	14348.1	15534.5	15784.5	22675.3	16092.2
AT1G09200	AT1G09200.1;AT3G27360.1;AT5G10390.1;AT5G10400.1;AT5G65350.1;AT5G65360.1	#NUM!	Histone superfamily protein;Histone superfamily protein;Histone superfamily protein;Histone superfamily protein;histone 3 11;Histone superfamily protein		Chr1;Chr3;Chr5;Chr5;Chr5;Chr5	2971722-2972132;10129459-10129869;3269065-3269475;3270478-3270888;26119406-26119825;26120099-26120509	REVERSE	136;136;136;136;139;136	201606	#NUM!	#NUM!	#NUM!	54.4192	3	3	3	3	3	2	3	3	3	3	2	2	119223	51091.1	129999	136277	16994.6	101606	95913.3	61752.6	194798	91574.1	33210.9	22706.7	10027.5	2292.81	8698.68	10277.2	6910.3	40508.6	3600.7	2323.65	19213.6	5849.19	12707.2	33.5278
AT1G09210	AT1G09210.1	#NUM!	calreticulin 1b		Chr1	2973217-2976655	REVERSE	424	201606	#NUM!	#NUM!	#NUM!	50.9504	14	13	11	10	16	14	14	14	12	16	15	15	558087	531455	842572	381284	404905	811974	741550	626095	492553	419413	386506	419486	57588.3	72504.4	52617.7	62487.2	50254.7	69251.3	49943	70672.2	69669	65965.3	45670	47826.5
AT1G09270	AT1G09270.1;AT1G09270.2;AT1G09270.3	#NUM!	importin alpha isoform 4		Chr1	2994506-2997833;2994506-2997833;2995162-2997833	FORWARD	538;538;456	201606	#NUM!	#NUM!	#NUM!	46.1592	11	10	9	12	11	12	11	10	12	11	12	9	616627	358518	476737	686747	638051	517932	512876	498760	418440	730876	839978	605171	39617.2	41128.9	49178.1	47933.8	39410.2	44380.4	47158.7	54551.9	44306.1	26783.5	49450.1	33603.1
AT1G09290	AT1G09290.1	#NUM!	hypothetical protein		Chr1	3001682-3003715	REVERSE	348	201606	#NUM!	#NUM!	#NUM!	47.2599	5	6	5	3	6	4	4	5	4	2	5	5	87777.2	121054	89810.5	120700	153011	108209	122766	96251.8	118593	93544.8	53362.9	76544.8	44428	54956.8	40335.7	45618.4	29230.5	23464.4	90496.7	43539.9	67296.8	2024.35	58390.1	54411.9
AT1G09300	AT1G09300.1	#NUM!	Metallopeptidase M24 family protein		Chr1	3003981-3008131	FORWARD	493	201606	#NUM!	#NUM!	#NUM!	46.1169	2	0	1	2	1	2	2	0	0	1	2	2	20081.9	15395.4	9851.8	61858.1	29298.9	2867.59	42697.6	9144.75	22963.3	6030.91	8283.12	14048.7	3800.59	#NUM!	2549.85	3855.82	4107.85	551.465	3506.94	#NUM!	#NUM!	0.591474	3821.44	253.018
AT1G09310	AT1G09310.1	#NUM!	plant/protein (Protein of unknown function%2C DUF538)		Chr1	3009109-3009648	FORWARD	179	201606	#NUM!	#NUM!	#NUM!	52.7726	11	8	10	11	6	10	13	12	11	11	12	10	1.69075e+06	1.34841e+06	1.63097e+06	1.41041e+06	1.6611e+06	1.40433e+06	1452430	1.58404e+06	1.62941e+06	1.60897e+06	1730974	1.50102e+06	391744	388237	349805	339708	253584	429303	491247	479864	510079	335326	343465	273018
AT1G09330	AT1G09330.1	#NUM!	golgi apparatus membrane protein-like protein ECHIDNA protein		Chr1	3013003-3014903	REVERSE	186	201606	#NUM!	#NUM!	#NUM!	59.2527	3	2	4	4	2	2	2	2	3	2	3	1	88951.6	94330.9	146003	144218	98687.4	167475	208309	145684	99277.4	217831	101013	123535	26460.1	37139.4	23906.1	48436.4	41526.7	33929.4	30062.6	48710.8	14485	20501.2	17487.2	3658.99
AT1G09340	AT1G09340.1;AT1G09340.2	#NUM!	chloroplast RNA binding protein		Chr1	3015473-3018035;3015806-3018035	FORWARD	378;379	201606	#NUM!	#NUM!	#NUM!	52.7076	39	36	39	39	38	41	40	41	40	43	40	41	5705648	6358257	5081151	4.50185e+06	5603258	6.29913e+06	5920281	5.17173e+06	5.50619e+06	5.1127e+06	4.03439e+06	6.04882e+06	2.61774e+06	2.89086e+06	2.55878e+06	2.55101e+06	2.97314e+06	3.59787e+06	3.00193e+06	3.07124e+06	3860977	2.77395e+06	3059602	2997361
AT1G09390	AT1G09390.1	#NUM!	GDSL-like Lipase/Acylhydrolase superfamily protein		Chr1	3031264-3033415	FORWARD	370	201606	#NUM!	#NUM!	#NUM!	40.8707	1	1	1	1	1	1	1	1	1	1	0	0	19876.1	#NUM!	74659.7	47641.7	67976.7	74881.2	11551.5	41999.8	53652.3	52538.3	#NUM!	#NUM!	12969	9653.8	30374.6	15182.9	47680.6	6562.43	22782.4	20624.1	43844.2	42795.3	#NUM!	#NUM!
AT1G09420	AT1G09420.1;AT1G09420.2	#NUM!	glucose-6-phosphate dehydrogenase 4		Chr1	3038640-3041715	REVERSE	625;635	201606	#NUM!	#NUM!	#NUM!	40.0661	1	2	1	1	2	1	1	1	1	2	2	2	59438.7	33967.4	79663.9	86338.4	58211.2	81660.4	24933.3	87344.1	42906.5	31826.8	14143	59266.5	4850.35	8885.67	8385.3	2671.42	4507.07	8317.5	7125.42	8198.2	9421.86	7187.69	4291.88	7267.09
AT1G09430	AT1G09430.1	#NUM!	ATP-citrate lyase A-3		Chr1	3042135-3044978	FORWARD	424	201606	#NUM!	#NUM!	#NUM!	52.8554	10	8	8	7	10	9	9	6	8	8	10	10	507057	631374	495609	846760	374946	344584	610016	351481	413458	535216	320411	635208	142955	102319	129310	139920	116800	77605	118906	61766.1	102656	104660	120803	113311
AT1G09440	AT1G09440.1;AT1G09440.2	#NUM!	Protein kinase superfamily protein		Chr1	3045513-3047393	REVERSE	466	201606	#NUM!	#NUM!	#NUM!	46.4856	0	1	0	1	0	1	1	1	1	1	0	0	#NUM!	7948.48	#NUM!	3893.74	#NUM!	13034.4	13921.4	5278.43	10364.1	5718.81	8876.95	#NUM!	#NUM!	2.88763	#NUM!	929.595	#NUM!	2235.59	1801.71	1587.29	1249.76	1632.3	#NUM!	#NUM!
AT1G09490	AT1G09490.1	#NUM!	NAD(P)-binding Rossmann-fold superfamily protein		Chr1	3064172-3065815	FORWARD	322	201606	#NUM!	#NUM!	#NUM!	51.9843	7	6	5	3	6	5	6	4	7	5	8	6	122032	312574	100905	198109	165958	234850	163359	266059	82906	141089	220794	173864	19882.7	55669.5	18602.1	45007.3	25913.5	41543.5	56989.7	40334.3	31396.1	29431.4	26926.9	33699
AT1G09520	AT1G09520.1	#NUM!	hypothetical protein		Chr1	3071248-3072030	REVERSE	260	201606	#NUM!	#NUM!	#NUM!	44.6774	2	0	2	2	2	2	2	1	1	0	1	0	70372.7	#NUM!	91437.9	90005.2	60271	38581.2	7735.6	93529	15778.5	#NUM!	67303.2	#NUM!	12408.4	#NUM!	7631.19	12781.6	6706.26	11581.3	7641.25	13867.3	3137.83	#NUM!	10433	#NUM!
AT1G09560	AT1G09560.1	#NUM!	germin-like protein 5		Chr1	3093896-3094639	FORWARD	219	201606	#NUM!	#NUM!	#NUM!	45.6807	10	9	9	8	9	8	9	9	7	10	10	10	653424	808562	712408	835374	700279	837905	759978	935765	1.04557e+06	1.69921e+06	930427	652557	129668	116812	123924	89432.7	114093	84650.6	88015.6	105618	108335	89071.6	90154.9	113616
AT1G09575	AT1G09575.1;AT1G09575.2	#NUM!	calcium uniporter-like protein (DUF607)		Chr1	3101851-3102832	REVERSE	292	201606	#NUM!	#NUM!	#NUM!	34.1694	1	2	1	0	2	0	1	2	0	1	1	0	25527.9	77285	31326.2	#NUM!	36403.3	#NUM!	26753.4	33221.5	#NUM!	28006.8	40653.1	#NUM!	5119.94	62474.6	13504	#NUM!	40790.4	#NUM!	11608.4	11641.1	#NUM!	8241.33	4841.78	#NUM!
AT1G09620	AT1G09620.1	#NUM!	ATP binding/leucine-tRNA ligases/aminoacyl-tRNA ligase		Chr1	3113077-3116455	REVERSE	1091	201606	#NUM!	#NUM!	#NUM!	53.2834	49	56	55	56	54	48	54	59	54	58	51	56	810329	854434	915567	705899	694430	555103	830025	944225	779893	774568	779660	658654	174415	216115	220820	219801	202937	169693	205087	222957	191286	194971	222634	204844
AT1G09630	AT1G09630.1	#NUM!	RAB GTPase 11C		Chr1	3118350-3119571	REVERSE	217	201606	#NUM!	#NUM!	#NUM!	50.3186	6	6	6	8	5	6	6	5	5	6	5	6	483656	393784	184318	275511	253069	665160	442016	628249	550749	492121	197206	437970	62001.9	77705.4	62181.2	60177.2	65153.3	75716	78090.3	50888.2	52921.2	73156.9	44425.1	80877.3
AT1G09640	AT1G09640.1	#NUM!	Translation elongation factor EF1B%2C gamma chain		Chr1	3120162-3122152	FORWARD	414	201606	#NUM!	#NUM!	#NUM!	51.9403	39	40	37	39	39	37	42	39	42	43	43	41	2.74694e+06	2604897	2.8199e+06	2.7789e+06	2515818	3.2022e+06	2.98595e+06	3.09988e+06	3.17228e+06	2.92963e+06	3.12026e+06	2.48418e+06	887012	987225	919933	958595	1.00518e+06	1.08517e+06	1.05397e+06	1.01254e+06	1.07286e+06	1.08989e+06	1.09737e+06	1.05825e+06
AT1G09700	AT1G09700.1;AT1G09700.2	#NUM!	dsRNA-binding domain-like superfamily protein		Chr1	3137960-3140118	REVERSE	419;279	201606	#NUM!	#NUM!	#NUM!	38.882	2	1	2	2	2	0	1	1	0	0	1	2	20367.9	19857.5	14130	2887.26	10113.5	#NUM!	29629.3	3765.24	#NUM!	#NUM!	11749.4	21121.3	7202.31	4756.14	7444.43	10627.7	7132.97	#NUM!	6511.02	1131.72	#NUM!	#NUM!	7978.79	4218.69
AT1G09730	AT1G09730.1;AT1G09730.2	#NUM!	Cysteine proteinases superfamily protein		Chr1	3148017-3154236	REVERSE	963;931	201606	#NUM!	#NUM!	#NUM!	47.3732	1	2	0	1	1	0	2	2	2	2	1	2	21557.6	10824.5	#NUM!	19158.4	42150	22035.2	4730.79	6534.08	26337.4	24767.9	40300.1	13880.6	3301.57	6169.7	#NUM!	28984.9	7890.02	#NUM!	2592.78	5621.89	9272.4	5264.49	9290.81	295.837
AT1G09740	AT1G09740.1;AT1G09740.2	#NUM!	Adenine nucleotide alpha hydrolases-like superfamily protein		Chr1	3154603-3155834	FORWARD	171	201606	#NUM!	#NUM!	#NUM!	49.3973	6	4	5	6	7	7	7	7	5	5	5	5	770022	1.92067e+06	593974	1.52479e+06	835214	1.40775e+06	1.44251e+06	958852	986295	1.30962e+06	1.11282e+06	882738	67934.2	139252	48001.7	98372.2	120619	138460	91679	123237	113079	71627.1	77669.9	65253.3
AT1G09750	AT1G09750.1	#NUM!	Eukaryotic aspartyl protease family protein		Chr1	3157541-3158960	FORWARD	449	201606	#NUM!	#NUM!	#NUM!	51.9127	17	16	14	16	15	16	16	17	15	18	16	18	591240	912602	921598	628701	512673	405239	691400	665813	444798	629342	544911	668415	186180	296512	224640	167832	251433	135358	156627	259028	165087	131650	189200	212285
AT1G09760	AT1G09760.1	#NUM!	U2 small nuclear ribonucleoprotein A		Chr1	3159476-3161603	REVERSE	249	201606	#NUM!	#NUM!	#NUM!	52.945	14	7	13	12	11	11	8	11	11	9	13	11	315517	565707	302641	214524	307266	300596	462230	246662	302385	371443	449046	345887	89420.5	87458.6	94732.1	70444.2	78582.6	75350.9	71967.9	82681.9	86734.4	86795.6	67554.6	67805.9
AT1G09770	AT1G09770.1	#NUM!	cell division cycle 5		Chr1	3162002-3165122	FORWARD	844	201606	#NUM!	#NUM!	#NUM!	49.3744	4	6	5	6	5	4	5	5	4	7	5	7	91010.7	140551	189882	99313.9	260556	107149	104126	44322	88692.6	64559.3	233479	104655	16628	24084.7	7495.52	17159.8	28704.2	11751.9	10988.6	14824.9	13578.6	6265.32	24025.4	15119.6
AT1G09780	AT1G09780.1	#NUM!	Phosphoglycerate mutase%2C 2%2C3-bisphosphoglycerate-independent		Chr1	3165550-3167812	REVERSE	557	201606	#NUM!	#NUM!	#NUM!	52.7609	27	36	30	31	33	29	35	35	32	26	35	34	2.04485e+06	2.02156e+06	2.45714e+06	1.44027e+06	1.65074e+06	1.67006e+06	1.40425e+06	1.63603e+06	1.72183e+06	1.65628e+06	1.1804e+06	1239420	250019	343682	301573	190313	210930	279194	277492	238024	278970	236789	176715	219787
AT1G09795	AT1G09795.1	#NUM!	ATP phosphoribosyl transferase 2		Chr1	3173588-3176690	FORWARD	413	201606	#NUM!	#NUM!	#NUM!	52.4911	8	7	6	7	6	6	8	6	6	8	8	7	382655	566624	360956	499965	482723	473346	519202	624927	503961	477325	550962	502117	114828	170700	93588.5	125789	127234	147348	155926	112394	143156	129017	152110	114847
AT1G09800	AT1G09800.1;AT1G09800.2	#NUM!	Pseudouridine synthase family protein		Chr1	3177121-3180336	REVERSE	372	201606	#NUM!	#NUM!	#NUM!	42.079	0	1	0	0	1	0	0	1	0	0	1	1	#NUM!	#NUM!	#NUM!	#NUM!	363.116	#NUM!	#NUM!	16.7314	#NUM!	#NUM!	#NUM!	4555.07	#NUM!	3158.56	#NUM!	#NUM!	2873	#NUM!	#NUM!	3754.34	#NUM!	#NUM!	3277.79	2848.65
AT1G09830	AT1G09830.1	#NUM!	Glycinamide ribonucleotide (GAR) synthetase		Chr1	3192783-3194936	REVERSE	532	201606	#NUM!	#NUM!	#NUM!	57.323	11	11	10	12	11	13	11	11	10	8	9	10	95016	208484	142148	177871	166329	109771	132355	153769	186037	154840	94270.8	111631	29690.2	42518	39949.8	26933.4	36949.3	24150.1	31842.9	49162.6	45565.7	42889.4	14339.3	37565.5
AT1G09850	AT1G09850.1	#NUM!	xylem bark cysteine peptidase 3		Chr1	3201848-3203875	FORWARD	437	201606	#NUM!	#NUM!	#NUM!	54.5699	7	6	7	6	4	6	8	7	6	8	6	7	343319	216493	211010	335974	345724	428616	318986	400993	389962	315955	190086	326447	59396.8	49309.6	76418.6	83926.3	41320.6	57044.9	56223.3	58998.1	78485.3	63358.9	70191.2	66957.2
AT1G09870	AT1G09870.1	#NUM!	histidine acid phosphatase family protein		Chr1	3205817-3208444	FORWARD	487	201606	#NUM!	#NUM!	#NUM!	50.9829	3	4	4	4	3	3	5	6	3	5	5	4	147289	173486	80331	64262.9	33505	158007	124442	177399	227499	97831.6	137263	56128.4	15826.4	45918.5	19585.4	18628.3	4201.86	23140.8	8077.96	16785.4	36881.9	31253.4	8116.91	34752.2
AT1G09900	AT1G09900.1	#NUM!	Pentatricopeptide repeat (PPR-like) superfamily protein		Chr1	3218133-3219929	FORWARD	598	201606	#NUM!	#NUM!	#NUM!	50.8244	1	2	2	0	2	2	2	2	2	1	1	1	516611	370140	275519	#NUM!	379095	364416	515909	423896	420620	537764	644195	256093	58250.7	53537.1	31724.8	#NUM!	24.1809	12435.2	40898.5	18847	41719.9	84759.4	36933.6	72472.5
AT1G09910	AT1G09910.1;AT1G09910.2;AT1G09910.3	#NUM!	Rhamnogalacturonate lyase family protein		Chr1	3220151-3224451;3220151-3223775;3220151-3223775	REVERSE	675;632;632	201606	#NUM!	#NUM!	#NUM!	48.0876	0	1	1	1	0	1	1	1	1	1	1	1	#NUM!	8470.25	17757.5	46852.9	#NUM!	92649.6	70528.8	70305.8	65647.6	58962.3	23060.2	5157.34	#NUM!	16597.6	25414.3	6013.14	#NUM!	25923.8	39094.5	43430.6	38869	42242.9	30592.4	5457.29
AT1G09970	AT1G09970.1;AT1G09970.2	#NUM!	Leucine-rich receptor-like protein kinase family protein		Chr1	3252408-3255428	FORWARD	976;977	201606	#NUM!	#NUM!	#NUM!	30.5071	0	1	1	0	0	0	1	1	1	1	0	0	#NUM!	28707.5	22633.3	#NUM!	#NUM!	#NUM!	54724	47185.6	44604.7	41197.7	#NUM!	#NUM!	#NUM!	2436.46	1048.21	#NUM!	#NUM!	#NUM!	3146.52	4673.53	4915.9	4774.28	#NUM!	#NUM!
AT1G10070	AT1G10070.1;AT1G10070.2	#NUM!	branched-chain amino acid transaminase 2		Chr1	3288255-3290164	FORWARD	388	201606	#NUM!	#NUM!	#NUM!	56.7892	14	12	16	14	14	14	13	12	15	15	14	13	431291	401470	405390	467472	274732	317709	343603	417198	367052	330073	332375	392918	71835.2	72130.2	70350.9	91821.5	60251.3	74466.2	72249	79988.9	77046.9	66975.3	75282.9	69427.6
AT1G10130	AT1G10130.1	#NUM!	endoplasmic reticulum-type calcium-transporting ATPase 3		Chr1	3311139-3321941	FORWARD	998	201606	#NUM!	#NUM!	#NUM!	45.2948	1	3	1	3	1	2	4	2	2	3	1	3	33383.7	143901	107114	27090.1	168065	159668	85397	193521	11182.9	84717	156185	100503	32461.2	30748	20631.1	46285.1	16721.5	27095.2	31372.6	23099.2	53884.8	29462.2	25157.9	28043.2
AT1G10140	AT1G10140.1	#NUM!	Uncharacterized conserved protein UCP031279		Chr1	3322970-3323473	REVERSE	167	201606	#NUM!	#NUM!	#NUM!	49.0386	1	2	0	3	2	3	0	1	2	1	2	2	4354969	2.12613e+06	#NUM!	711609	489055	273657	#NUM!	50254.3	147255	81609.6	102361	115832	48213.9	50371.4	#NUM!	28079.9	26681.3	28248.4	#NUM!	9812.17	43717	9597.58	21572.8	9631.26
AT1G10170	AT1G10170.1;AT1G10170.2;AT1G10170.3;AT1G10170.4	#NUM!	NF-X-like 1		Chr1	3333925-3337491;3333925-3337491;3333925-3337491;3333789-3337491	REVERSE	1188;1116;1188;1209	201606	#NUM!	#NUM!	#NUM!	48.74	2	2	2	3	3	3	2	3	2	3	2	3	76168.8	36332.4	136402	35628.8	98530.8	73393.2	48480.7	41403.1	61340.1	36513.4	48418.9	44459.2	10877.6	9259.59	17288.3	7142.45	11307.3	9957.39	4213.56	5375.91	13665.5	6151.82	4689.4	9905.05
AT1G10180	AT1G10180.1	#NUM!	LOW protein				exocyst complex component-like protein | Chr1:3338381-3341494 REVERSE	769	201606	#NUM!	#NUM!	#NUM!	31.7887	0	0	0	0	1	0	0	0	0	0	1	0	#NUM!	#NUM!	#NUM!	#NUM!	30218.1	#NUM!	#NUM!	#NUM!	#NUM!	#NUM!	22480.8	#NUM!	#NUM!	#NUM!	#NUM!	#NUM!	16290.4	#NUM!	#NUM!	#NUM!	#NUM!	#NUM!	13412	#NUM!
AT1G10200	AT1G10200.1	#NUM!	GATA type zinc finger transcription factor family protein		Chr1	3346677-3347763	REVERSE	190	201606	#NUM!	#NUM!	#NUM!	52.6986	3	1	1	0	4	2	1	1	2	2	2	2	380459	90632.3	533706	#NUM!	814315	559926	125714	580172	391428	160837	250889	253346	39491.1	33918.1	44543.8	#NUM!	46075.5	34351.9	9731.46	32072	40370	19445.1	21935.9	26267.2
AT1G10210	AT1G10210.1;AT1G10210.2;AT1G10210.3	#NUM!	mitogen-activated protein kinase 1		Chr1	3349579-3350776	FORWARD	370	201606	#NUM!	#NUM!	#NUM!	33.8228	1	0	1	1	1	1	1	1	1	1	1	1	242535	#NUM!	219670	265881	113569	89751.5	85689.3	38688.6	106.057	63368.9	137307	153434	45692.1	#NUM!	39777.8	29400	44830.6	30826.2	19083	27060.7	44316.3	39878	14334.2	18077.9
AT1G10240	AT1G10240.1;AT1G10240.2	#NUM!	FAR1-related sequence 11		Chr1	3356835-3359271	REVERSE	680	201606	#NUM!	#NUM!	#NUM!	45.5267	0	1	0	1	1	1	1	1	1	1	0	1	#NUM!	2708.4	#NUM!	3967.34	10848.1	4705.83	2878.46	#NUM!	2411.4	#NUM!	#NUM!	10284.2	#NUM!	11949.2	#NUM!	7812.13	10255.1	12326	13087.7	2623.96	6259.45	6534.34	#NUM!	11953.3
AT1G10270	AT1G10270.1	#NUM!	glutamine-rich protein 23		Chr1	3363535-3366276	FORWARD	913	201606	#NUM!	#NUM!	#NUM!	44.5007	0	1	0	0	0	2	2	2	0	2	1	0	#NUM!	79941.3	#NUM!	#NUM!	#NUM!	22399.2	51780.5	56239.2	#NUM!	58478.6	#NUM!	#NUM!	#NUM!	7300.65	#NUM!	#NUM!	#NUM!	8286.69	1482.06	2364.52	#NUM!	4457.95	10395.3	#NUM!
AT1G10290	AT1G10290.1	#NUM!	dynamin-like protein 6		Chr1	3370774-3377120	FORWARD	914	201606	#NUM!	#NUM!	#NUM!	49.5182	12	10	7	11	9	11	11	11	10	10	12	12	91035.2	127211	120433	106411	177049	161371	180882	78281.9	183737	155596	134887	185566	59844.2	89432.4	77607.3	48247.6	48032.7	85365.5	73152.9	53849.3	118919	50400	73217.4	68527.2
AT1G10310	AT1G10310.1	#NUM!	NAD(P)-binding Rossmann-fold superfamily protein		Chr1	3381733-3383874	REVERSE	242	201606	#NUM!	#NUM!	#NUM!	39.3504	2	1	0	2	1	2	2	1	2	1	1	0	211438	253510	#NUM!	377360	406909	357334	266091	260524	115340	48335.5	348061	#NUM!	49246	60977.1	#NUM!	75118.8	164800	78678.1	96506.2	100914	35589.4	9396.34	25358.6	#NUM!
AT1G10360	AT1G10360.1	#NUM!	glutathione S-transferase TAU 18		Chr1	3395738-3396806	REVERSE	227	201606	#NUM!	#NUM!	#NUM!	54.3094	5	4	4	4	4	4	4	5	5	5	4	4	224110	187592	211498	231866	275674	254670	226921	107294	247108	255272	285841	243360	38477.7	22124.2	41949	44464.4	66130.9	75695.4	54505.4	40193.1	36453.7	44249.2	46262.4	68049.4
AT1G10370	AT1G10370.1	#NUM!	Glutathione S-transferase family protein		Chr1	3397274-3398273	REVERSE	227	201606	#NUM!	#NUM!	#NUM!	54.8459	7	6	7	10	11	10	8	9	9	8	9	8	332204	519354	418499	404723	270300	460079	627906	473479	520790	472565	450356	438591	75014.5	101524	72482.6	86498.7	87524	88655.8	122720	100255	111177	59825.3	86839	99199.7
AT1G10390	AT1G10390.1;AT1G10390.2;AT1G10390.3	#NUM!	Nucleoporin autopeptidase		Chr1	3407265-3412045	REVERSE	1041	201606	#NUM!	#NUM!	#NUM!	49.4694	5	4	5	5	5	6	4	6	8	5	5	4	162841	485483	179012	480364	111242	147682	535120	298099	246284	126138	193922	111851	2210.74	41012.6	17153.2	19345.2	11154.6	13424.2	24524.7	20815.2	10216	20374.2	10500.1	12366.4
AT1G10400	AT1G10400.1	#NUM!	UDP-Glycosyltransferase superfamily protein		Chr1	3414869-3416358	REVERSE	467	201606	#NUM!	#NUM!	#NUM!	43.69	2	2	1	2	1	2	2	2	2	1	1	1	113153	56439.4	85430.2	101541	61385.4	84755.3	94568.5	123860	123269	80689.6	85326.6	78795.7	10248.9	19157.2	28416.6	20494.4	15653.4	15127.9	18559.6	20362.4	11067.7	9904.5	24139.4	11565.2
AT1G10430	AT1G10430.1;AT1G10430.2	#NUM!	protein phosphatase 2A-2		Chr1	3428705-3430437	REVERSE	306	201606	#NUM!	#NUM!	#NUM!	52.3121	8	7	10	9	9	7	9	10	10	7	9	7	143606	191857	188708	141294	138377	138004	160058	158353	166648	153457	215900	175472	8456.55	11092.1	17373.2	12331	12613.6	8113.31	10856.5	12193.3	7881.68	11139.4	12991.6	14443.7
AT1G10450	AT1G10450.1;AT1G10450.2;AT1G10450.3	#NUM!	paired amphipathic helix Sin3-like protein		Chr1	3432313-3437979;3432313-3437979;3432160-3437979	FORWARD	1122;1122;1173	201606	#NUM!	#NUM!	#NUM!	43.8493	1	1	1	1	1	1	1	1	1	1	0	1	483816	11182.2	129741	168868	219966	9000.3	#NUM!	121849	570080	370622	#NUM!	14058.2	40589.1	17965.5	16648.5	13961.3	14652.3	130392	48802.6	94422.7	123561	16587.6	#NUM!	6212.46
AT1G10490	AT1G10490.1;AT1G10490.2	#NUM!	GNAT acetyltransferase (DUF699)		Chr1	3453589-3459925	FORWARD	1028	201606	#NUM!	#NUM!	#NUM!	46.0533	2	1	2	2	1	3	3	3	3	3	2	2	9722.88	11824	27161.5	15950.2	21148.2	9055.09	16752.6	25621.9	20248.2	8372.02	15756.4	12941.6	5478.69	3827.73	5403.95	19134.6	4826.04	18637.4	14841.4	13895.4	13473.7	3637.71	2007.5	17347.9
AT1G10510	AT1G10510.1	#NUM!	RNI-like superfamily protein		Chr1	3461771-3465590	FORWARD	605	201606	#NUM!	#NUM!	#NUM!	51.018	11	15	16	14	15	17	11	12	10	8	15	12	507908	390884	343066	611177	321151	540201	639661	336955	680405	593873	242472	392234	66054.8	95558.3	50205.7	77173.6	58477.2	107134	110802	86625.2	104032	135543	53674.6	71136.8
AT1G10522	AT1G10522.1;AT1G10522.2	#NUM!	Serine/Threonine-kinase		Chr1	3470009-3471291	FORWARD	179	201606	#NUM!	#NUM!	#NUM!	35.1637	0	1	1	1	1	1	1	1	1	0	0	0	#NUM!	206539	851563	981756	848780	1.26734e+06	55155	41540.3	92999.4	#NUM!	#NUM!	#NUM!	#NUM!	94631.8	198172	268785	454994	181115	52269.2	32555	64661.9	#NUM!	#NUM!	#NUM!
AT1G10570	AT1G10570.1;AT1G10570.2;AT1G10570.3	#NUM!	Cysteine proteinases superfamily protein		Chr1	3487639-3491102;3487639-3491102;3488465-3491102	FORWARD	571;570;440	201606	#NUM!	#NUM!	#NUM!	34.2106	0	1	0	0	0	0	1	1	1	0	1	1	#NUM!	368159	#NUM!	#NUM!	#NUM!	#NUM!	495485	346319	326341	#NUM!	233948	390665	#NUM!	69174.4	#NUM!	#NUM!	#NUM!	#NUM!	67268.8	37246.7	29220.9	#NUM!	24455.8	1.23807
AT1G10580	AT1G10580.1	#NUM!	Transducin/WD40 repeat-like superfamily protein		Chr1	3491560-3493665	REVERSE	573	201606	#NUM!	#NUM!	#NUM!	49.2898	7	4	6	4	4	4	6	3	8	5	5	5	101234	104241	83132.4	141334	73475.9	85122.1	115937	99412.7	88779.3	84457.7	91985.2	66744.3	6866.16	2784.2	6231.34	3801.42	6741.49	4308.69	7167.55	6788.84	5087.43	2748.46	3944.83	6212.96
AT1G10590	AT1G10590.1;AT1G10590.2;AT1G10590.3	#NUM!	Nucleic acid-binding%2C OB-fold-like protein		Chr1	3502324-3502991;3502324-3502991;3502324-3503033	REVERSE	139;139;153	201606	#NUM!	#NUM!	#NUM!	50.3292	5	3	4	4	4	3	5	4	3	4	4	3	102725	131473	78377.1	64487	46317.1	40983.3	85147.9	97470.7	103043	97359.2	95870.7	46748.4	125838	146083	40196.4	58350.6	33257.7	94396.5	84084.5	40475.6	104090	81277.1	113209	279274
AT1G10630	AT1G10630.1;AT1G10630.2;AT2G47170.1;AT2G47170.2;AT2G47170.3	#NUM!	ADP-ribosylation factor A1F;ADP-ribosylation factor A1F;Ras-related small GTP-binding family protein;Ras-related small GTP-binding family protein;Ras-related small GTP-binding family protein		Chr1;Chr1;Chr2;Chr2;Chr2	3513189-3514230;3513189-3514230;19367264-19368518;19367264-19368518;19367264-19368518	REVERSE;REVERSE;FORWARD;FORWARD;FORWARD	181	201606	#NUM!	#NUM!	#NUM!	51.9335	20	22	20	21	22	22	21	21	22	22	21	22	2.71025e+06	2.15509e+06	1.76918e+06	2.11247e+06	2.04274e+06	3.2447e+06	2.93078e+06	2.9027e+06	2.69166e+06	2610052	2.61937e+06	3564909	759290	664488	598713	623774	595810	747337	853539	731041	703098	659161	671367	909299
AT1G10670	AT1G10670.1;AT1G10670.2;AT1G10670.3;AT1G10670.4	#NUM!	ATP-citrate lyase A-1		Chr1	3535787-3538098	FORWARD	423;423;443;423	201606	#NUM!	#NUM!	#NUM!	53.2096	11	13	12	13	10	13	14	11	13	13	15	12	520651	563904	457876	378729	532314	424365	430460	598971	576746	384384	326807	596624	360225	382565	329931	317492	327852	270139	251935	422973	325326	298237	322920	340399
AT1G10680	AT1G10680.1;AT1G10680.2	#NUM!	P-glycoprotein 10		Chr1	3538470-3543782;3538655-3543782	REVERSE	1227;1180	201606	#NUM!	#NUM!	#NUM!	37.4926	1	1	1	1	1	1	1	1	1	1	1	1	1191.18	6648.42	7338.59	12649.6	14185.7	1242.53	10719.1	7711.58	25250.8	2536.46	2373.54	8202.84	12216.9	19780	15363	16843.8	16518.6	15906.2	12954.8	16456.7	12610.2	12165.1	14050.3	13035.9
AT1G10700	AT1G10700.1;AT1G10700.2	#NUM!	phosphoribosyl pyrophosphate (PRPP) synthase 3		Chr1	3554157-3556274;3554157-3555594	FORWARD	411;297	201606	#NUM!	#NUM!	#NUM!	47.8601	2	2	3	2	3	2	1	2	3	2	2	2	226556	328600	192775	297039	259335	166990	348802	125557	179558	114930	214359	161569	25555.9	58787.8	64988.7	34060.8	33912.9	22929.7	39338	18592.6	13149.7	36131.2	55111.2	25739.4
AT1G10730	AT1G10730.1	#NUM!	Clathrin adaptor complexes medium subunit family protein		Chr1	3565463-3567779	FORWARD	428	201606	#NUM!	#NUM!	#NUM!	47.79	3	3	3	3	3	3	3	3	3	3	3	3	438926	610834	289689	460204	167517	347974	311987	525298	184122	295372	339142	163744	50048.8	66932.3	46441.1	63243.4	39767.4	57472.9	69675.2	56103	43160.6	61784.5	60153.4	45957.7
AT1G10760	AT1G10760.1;AT1G10760.2;AT1G10760.3	#NUM!	Pyruvate phosphate dikinase%2C PEP/pyruvate binding domain-containing protein		Chr1	3581210-3590043	REVERSE	1399	201606	#NUM!	#NUM!	#NUM!	53.955	26	18	25	23	23	21	21	18	17	22	20	20	412522	281880	419226	347152	362766	269646	305361	386977	286535	313325	410754	254019	85644.8	54600.2	114079	103849	90074.9	82434.3	75661.3	97949	67966.8	67495.2	78562.7	92380
AT1G10830	AT1G10830.1	#NUM!	15-cis-zeta-carotene isomerase		Chr1	3605736-3607449	REVERSE	367	201606	#NUM!	#NUM!	#NUM!	43.7879	2	1	2	1	1	1	2	1	2	0	2	1	248627	719843	308669	59521.4	72428.2	255410	630900	336198	642301	#NUM!	72371.9	82237.1	203363	86312.1	315361	78851.7	199580	42599.7	205074	81372	206391	#NUM!	225535	363959
AT1G10840	AT1G10840.1	#NUM!	translation initiation factor 3 subunit H1		Chr1	3607885-3610299	REVERSE	337	201606	#NUM!	#NUM!	#NUM!	53.2619	16	19	17	17	19	16	16	18	20	17	18	17	322027	268431	273477	261190	277927	137876	265526	222709	215511	295471	332234	256688	119807	121912	116216	123339	118457	93015.3	101630	98147.3	87193.3	116373	140261	100647
AT1G10850	AT1G10850.1	#NUM!	Leucine-rich repeat protein kinase family protein		Chr1	3612228-3614343	FORWARD	663	201606	#NUM!	#NUM!	#NUM!	41.98	0	1	0	0	0	1	1	0	0	0	0	0	#NUM!	18290.2	#NUM!	#NUM!	#NUM!	19600	7633.8	#NUM!	#NUM!	#NUM!	#NUM!	9753.57	#NUM!	4601.52	#NUM!	#NUM!	#NUM!	1411.91	2057.13	#NUM!	#NUM!	#NUM!	#NUM!	#NUM!
AT1G10870	AT1G10870.1;AT1G10870.2	#NUM!	ARF-GAP domain 4		Chr1	3616905-3623612	REVERSE	775;780	201606	#NUM!	#NUM!	#NUM!	43.3072	1	1	1	1	1	1	1	1	1	1	1	1	132130	137646	25664.7	68288.6	95611	141322	65455.1	110306	128263	41595.8	79919.6	879.712	208660	83476.9	76214	368330	52287.1	71667.3	37342	58819.8	57206.9	76223	28265.4	16883.4
AT1G10940	AT1G10940.1;AT1G10940.2	#NUM!	Protein kinase superfamily protein		Chr1	3656050-3658170	REVERSE	363;371	201606	#NUM!	#NUM!	#NUM!	46.1482	4	5	4	2	4	3	4	5	5	5	6	5	771186	2.0519e+06	666626	1.3589e+06	1.03237e+06	1.28174e+06	2.50157e+06	1.6951e+06	1.7231e+06	1.23749e+06	816502	672535	88018.5	207116	107317	122023	163273	177367	197440	177298	128377	194321	214347	181154
AT1G10950	AT1G10950.1	#NUM!	transmembrane nine 1		Chr1	3659322-3663622	FORWARD	589	201606	#NUM!	#NUM!	#NUM!	55.799	4	3	3	5	3	5	2	5	4	4	4	5	603484	589508	535352	1418541	711916	573291	1.53689e+06	301630	564210	1.17142e+06	201949	771926	40851.3	13455.6	58657.1	85067.2	53020.7	42921.7	81685	14028.1	18194.1	42831.7	27062.3	29876
AT1G10960	AT1G10960.1	#NUM!	ferredoxin 1		Chr1	3664445-3664891	FORWARD	148	201606	#NUM!	#NUM!	#NUM!	48.2095	8	9	8	8	9	8	9	8	9	9	9	8	2182120	1937695	2.40356e+06	2.20139e+06	2422542	1.50302e+06	1.90191e+06	2.55381e+06	1.37546e+06	1.74481e+06	1.85206e+06	1.826e+06	160682	218661	303866	256687	293997	278690	342099	436646	257809	203472	230286	313502
AT1G10990	AT1G10990.1;AT1G10990.2	#NUM!	transmembrane protein		Chr1	3670513-3671091	REVERSE	166;192	201606	#NUM!	#NUM!	#NUM!	43.8938	1	1	1	1	1	1	1	1	1	1	1	1	23054.8	56952.6	41360.5	10032.9	17208.8	25771.3	29075.7	31829.8	69891.7	54723.7	23603.1	64189.2	10215.8	4872.24	6510.97	5781.04	1684.06	569.812	1299.74	1737.99	5030.17	2813.41	6315.81	9641.91
AT1G11090	AT1G11090.1	#NUM!	alpha/beta-Hydrolases superfamily protein		Chr1	3702655-3703629	FORWARD	324	201606	#NUM!	#NUM!	#NUM!	41.6734	1	1	2	2	1	0	1	0	0	0	2	1	107704	63111.9	101972	114647	161448	#NUM!	105734	#NUM!	#NUM!	#NUM!	65836	150853	15785.3	2540.37	13230.2	19682.7	24985.3	#NUM!	4956.15	#NUM!	#NUM!	#NUM!	19652.1	5020.62
AT1G11180	AT1G11180.1;AT1G11180.3	#NUM!	Secretory carrier membrane protein (SCAMP) family protein		Chr1	3745829-3748307	FORWARD	291;284	201606	#NUM!	#NUM!	#NUM!	36.3858	0	1	1	0	1	1	0	1	1	1	0	1	#NUM!	94278.4	101407	#NUM!	31854.6	56306.8	#NUM!	86582.9	195493	142892	#NUM!	30684.6	#NUM!	37008	21344.3	#NUM!	21.7311	20.4498	#NUM!	1202.41	33246.7	28848.5	#NUM!	18828
AT1G11190	AT1G11190.1	#NUM!	bifunctional nuclease i		Chr1	3750338-3752696	REVERSE	305	201606	#NUM!	#NUM!	#NUM!	40.5533	1	0	1	0	0	0	0	0	0	0	1	0	22362.6	#NUM!	10484.4	#NUM!	#NUM!	#NUM!	#NUM!	#NUM!	#NUM!	#NUM!	34901.5	#NUM!	1.065	#NUM!	5810.2	#NUM!	#NUM!	#NUM!	#NUM!	#NUM!	#NUM!	#NUM!	4091.46	#NUM!
AT1G11260	AT1G11260.1	#NUM!	sugar transporter 1		Chr1	3777460-3780133	FORWARD	522	201606	#NUM!	#NUM!	#NUM!	49.658	6	7	6	5	7	5	5	5	7	6	7	7	1.16424e+06	1.39175e+06	2.12133e+06	1.14229e+06	2.30526e+06	2.17322e+06	1.18146e+06	1.87612e+06	1.15973e+06	1.62324e+06	704384	236145	162594	148102	220439	110397	91430.6	104020	90676.2	109957	105273	107879	108614	130454
AT1G11290	AT1G11290.1	#NUM!	Pentatricopeptide repeat (PPR) superfamily protein		Chr1	3791454-3793883	REVERSE	809	201606	#NUM!	#NUM!	#NUM!	40.3606	0	1	0	1	0	2	1	1	1	1	0	1	#NUM!	25772.5	#NUM!	30159.7	#NUM!	46973	30033.7	133533	34451.9	#NUM!	#NUM!	51086.5	#NUM!	17206.4	#NUM!	10254.9	#NUM!	14020.9	15874.1	15290.7	9325.32	13082.1	#NUM!	11881.3
AT1G11320	AT1G11320.1	#NUM!	GDSL esterase/lipase		Chr1	3807241-3808728	FORWARD	424	201606	#NUM!	#NUM!	#NUM!	48.0628	1	2	1	4	0	3	2	2	2	3	2	2	37339.6	42150	327207	255899	#NUM!	208100	146826	489967	362183	120139	233543	196484	65965.1	79793.2	100532	123014	#NUM!	293532	277160	236428	286849	219463	74453.5	275378
AT1G11330	AT1G11330.1;AT1G11330.2	#NUM!	S-locus lectin protein kinase family protein		Chr1	3810372-3813416	FORWARD	840;842	201606	#NUM!	#NUM!	#NUM!	47.1751	0	1	2	3	0	2	1	0	1	2	0	0	#NUM!	139523	163975	97305.2	95942.8	75033	130303	#NUM!	80937.7	154045	#NUM!	#NUM!	#NUM!	12.2283	4015.03	6514.46	#NUM!	4479.95	4232.59	#NUM!	1496.28	6775.73	#NUM!	#NUM!
AT1G11350	AT1G11350.1	#NUM!	S-domain-1 13		Chr1	3817725-3820752	REVERSE	830	201606	#NUM!	#NUM!	#NUM!	37.7537	0	1	0	0	0	1	1	1	0	1	0	0	#NUM!	#NUM!	#NUM!	#NUM!	#NUM!	#NUM!	0.26531	1.73469	#NUM!	#NUM!	#NUM!	#NUM!	#NUM!	20746	#NUM!	#NUM!	#NUM!	34844.9	11949.3	28868.3	#NUM!	28819	#NUM!	#NUM!
AT1G11360	AT1G11360.1;AT1G11360.2;AT1G11360.3;AT1G11360.4	#NUM!	Adenine nucleotide alpha hydrolases-like superfamily protein		Chr1	3822171-3822899	REVERSE	242	201606	#NUM!	#NUM!	#NUM!	53.4923	4	5	6	6	6	7	7	6	5	6	7	5	387474	417548	313035	577523	782144	766742	537483	387231	176481	559085	326789	972427	107674	199370	137503	147212	226684	207205	219049	157462	151224	190638	204400	259976
AT1G11430	AT1G11430.1	#NUM!	plastid developmental protein DAG		Chr1	3847273-3848938	FORWARD	232	201606	#NUM!	#NUM!	#NUM!	53.5328	15	13	16	16	13	15	17	18	12	15	13	16	478075	766628	1.05142e+06	770966	572897	642174	928799	821381	806733	897703	737803	916690	161333	108372	173937	179518	100087	158500	204798	144371	167319	168304	159892	163209
AT1G11480	AT1G11480.1;AT1G11480.2	#NUM!	eukaryotic translation initiation factor-like protein		Chr1	3864368-3866750;3864368-3866707	REVERSE	578;565	201606	#NUM!	#NUM!	#NUM!	40.602	0	0	0	1	1	0	0	0	1	0	2	1	#NUM!	#NUM!	#NUM!	58718.1	95709.5	#NUM!	#NUM!	#NUM!	28667.7	#NUM!	35211.9	423112	#NUM!	#NUM!	#NUM!	21603.2	8005.91	#NUM!	#NUM!	#NUM!	32378.9	#NUM!	8342.7	1110.42
AT1G11490	AT1G11490.1;AT1G11490.2	#NUM!	zinc finger (C2H2 type) family protein		Chr1	3868884-3870065	REVERSE	365	201606	#NUM!	#NUM!	#NUM!	43.3332	0	1	1	0	0	0	0	1	1	0	0	0	#NUM!	44784.6	56658.6	#NUM!	#NUM!	#NUM!	#NUM!	44506.3	#NUM!	#NUM!	#NUM!	#NUM!	#NUM!	11428.4	10297.1	#NUM!	#NUM!	#NUM!	#NUM!	13899.3	13056.8	#NUM!	#NUM!	#NUM!
AT1G11530	AT1G11530.1	#NUM!	C-terminal cysteine residue is changed to a serine 1		Chr1	3874518-3875311	FORWARD	118	201606	#NUM!	#NUM!	#NUM!	47.5511	1	2	2	1	2	1	0	2	2	2	2	2	353176	120275	710524	557604	702946	563409	#NUM!	358090	296352	277255	723752	564775	66710.2	66523.6	68689.6	56377.4	67464.6	70226.3	#NUM!	74843.7	59950.3	52911.2	64781.9	87369.1
AT1G11545	AT1G11545.1	#NUM!	xyloglucan endotransglucosylase/hydrolase 8		Chr1	3878689-3880286	REVERSE	305	201606	#NUM!	#NUM!	#NUM!	38.0194	2	2	2	2	2	1	2	1	0	0	1	1	56158.1	89813.1	128678	158449	75932.8	554.689	11519.2	80621.2	#NUM!	#NUM!	41813.2	80492.1	10919.2	2510.68	5504.55	23429.7	26818.2	6969.94	7756.11	82.4532	#NUM!	#NUM!	14808.7	19486.4
AT1G11580	AT1G11580.1	#NUM!	methylesterase PCR A		Chr1	3888730-3890649	FORWARD	557	201606	#NUM!	#NUM!	#NUM!	48.2133	12	12	14	14	10	10	11	8	10	14	12	13	487504	439591	451048	574518	854105	637081	613890	642337	790532	603954	550617	682959	25949.1	53767.3	38061.8	78621.8	72351.4	62418	63797	83037.4	80890.5	55315.4	24067	64472.8
AT1G11650	AT1G11650.2	#NUM!	RNA-binding (RRM/RBD/RNP motifs) family protein		Chr1	3914895-3917941	FORWARD	405	201606	#NUM!	#NUM!	#NUM!	47.0885	11	9	10	10	9	10	9	11	7	8	9	10	526463	235720	593896	725411	729144	516148	393284	360589	284582	372955	531319	205751	69130.2	49513.2	76735.8	88521.9	83485.4	102846	88399.1	104659	89851.6	68714.8	67140.1	68476.8
AT1G11660	AT1G11660.1;AT1G11660.3;AT1G11660.4	#NUM!	heat shock protein 70 (Hsp 70) family protein		Chr1	3921056-3924347	FORWARD	763	201606	#NUM!	#NUM!	#NUM!	55.3165	5	7	6	6	5	4	7	3	5	6	6	5	126036	93189.8	60153.8	169824	107421	168681	147509	108193	75340.1	148286	161477	134074	27366.4	17705.7	30526.5	37387.5	19056.3	13979.3	18544.7	8429.96	19716.8	23378.4	28209.4	20415
AT1G11680	AT1G11680.1	#NUM!	CYTOCHROME P450 51G1		Chr1	3938925-3940585	FORWARD	488	201606	#NUM!	#NUM!	#NUM!	50.398	12	9	11	7	6	8	8	9	9	8	11	12	87510	76721.9	82989.6	63059.4	77209.8	55347.2	71953.4	97362.3	48382.6	95221.4	71356.1	55352.3	31938.9	29457.6	27714.2	25170.9	14459.8	18368.5	32101.7	22850.6	19963.8	27777.8	32164.3	26663.5
AT1G11720	AT1G11720.1;AT1G11720.2	#NUM!	starch synthase 3		Chr1	3952460-3956840;3951597-3956840	FORWARD	1042;1094	201606	#NUM!	#NUM!	#NUM!	51.0807	8	7	10	9	9	10	9	10	8	8	9	8	68798.1	112688	94149	74009.5	65873.8	76295.9	91569.7	79722.1	80394.2	94599.4	101432	101710	47873.2	49853.2	51859.9	44930.5	41532.6	41003.9	35001.1	43890.5	41243.3	39498.6	49481.7	35283.1
AT1G11750	AT1G11750.1;AT1G11750.2	#NUM!	CLP protease proteolytic subunit 6		Chr1	3967609-3969535	FORWARD	271;289	201606	#NUM!	#NUM!	#NUM!	46.7409	4	6	6	7	7	9	11	12	9	11	10	10	1.93536e+06	285028	930388	1.11226e+06	832106	1.14721e+06	889196	644572	788803	534686	1.10229e+06	595340	144380	82899.9	132006	362395	87350.5	386891	284161	296336	382967	101421	240276	77144.8
AT1G11780	AT1G11780.1	#NUM!	oxidoreductase%2C 2OG-Fe(II) oxygenase family protein		Chr1	3977614-3979177	REVERSE	345	201606	#NUM!	#NUM!	#NUM!	57.2469	0	1	1	1	0	1	1	1	1	0	1	0	#NUM!	5441.03	40396.4	27350.7	#NUM!	22224.2	37677.8	41824	28503	#NUM!	46689.8	#NUM!	#NUM!	1917.02	5079.77	6064.49	#NUM!	4927.14	5974.15	7465.45	6835.57	#NUM!	725.662	#NUM!
AT1G11790	AT1G11790.1;AT1G11790.2	#NUM!	arogenate dehydratase 1		Chr1	3981476-3984962;3981476-3984562	FORWARD	392;341	201606	#NUM!	#NUM!	#NUM!	52.2982	4	4	4	5	4	3	5	5	4	5	5	4	177350	267656	373899	282545	96585.8	35790.6	95201.6	171180	90168.2	68890.7	141224	351842	47410.2	38115.3	54608.8	54179.9	34332	3653.56	26871.8	13267.5	16236.7	10046.6	27708.4	46280.6
AT1G11820	AT1G11820.2	#NUM!	O-Glycosyl hydrolases family 17 protein		Chr1	3991144-3993327	REVERSE	511	201606	#NUM!	#NUM!	#NUM!	53.2162	6	7	6	6	8	9	7	9	7	6	9	7	789088	702684	650211	323811	941632	735505	587451	685634	612962	792482	455986	887485	79789	93401.6	74985.1	76568.4	74787.5	100126	78589.6	77733.5	60767.5	111592	58757.6	102523
AT1G11840	AT1G11840.1;AT1G11840.2;AT1G11840.3;AT1G11840.4	#NUM!	glyoxalase/bleomycin resistance protein/dioxygenase superfamily protein		Chr1	3996045-3997518	FORWARD	283	201606	#NUM!	#NUM!	#NUM!	53.3623	14	11	14	14	14	14	10	13	11	11	14	12	1367661	933980	1088282	937566	743842	1.08073e+06	920816	888733	663180	1.15523e+06	961179	1.56045e+06	148069	94969.5	130362	152753	123077	125857	103831	116915	110995	109964	134624	147857
AT1G11860	AT1G11860.1;AT1G11860.2;AT1G11860.3	#NUM!	Glycine cleavage T-protein family		Chr1	4001801-4003245;4001801-4003245;4001485-4003245	FORWARD	408;408;423	201606	#NUM!	#NUM!	#NUM!	53.6656	45	45	45	46	43	46	48	45	42	47	48	41	4696686	3.77766e+06	4940628	4.08523e+06	4459684	4.0216e+06	4.94663e+06	4.5958e+06	4339260	3.74025e+06	3.8001e+06	4.15221e+06	2.73523e+06	2.46822e+06	2.4366e+06	2.33694e+06	2.16394e+06	2.66766e+06	3.52046e+06	2.9682e+06	2.71912e+06	2.34674e+06	2570028	2.72515e+06
AT1G11870	AT1G11870.1;AT1G11870.2	#NUM!	Seryl-tRNA synthetase		Chr1	4003895-4006556	FORWARD	512;514	201606	#NUM!	#NUM!	#NUM!	50.9291	10	9	8	9	8	8	9	8	8	8	10	7	373095	676130	546013	485679	403841	652442	491667	691844	436032	532166	308837	485026	59120.8	74966.5	59355.1	65078.8	61077.9	51761.6	58357.6	54689.9	60208.4	47599.2	52605	65191.4
AT1G11890	AT1G11890.1	#NUM!	Synaptobrevin family protein		Chr1	4011509-4012835	FORWARD	218	201606	#NUM!	#NUM!	#NUM!	50.1237	5	7	7	7	4	5	6	6	7	6	5	6	275268	210478	353737	249038	170596	287535	420246	227629	325321	288588	190199	292076	58494.7	53349.8	63844.9	47373.7	74993.2	47221.1	52158.8	44436.7	51417.1	59128.3	64127.8	68687.7
AT1G11905	AT1G11905.1;AT1G11905.2	#NUM!	B-cell receptor-associated protein 31-like protein		Chr1	4014958-4016222	FORWARD	221;220	201606	#NUM!	#NUM!	#NUM!	41.8828	1	0	0	1	0	1	1	1	1	1	1	1	104464	#NUM!	#NUM!	18164.9	#NUM!	189722	59143.6	73707.1	34297	42324.9	45188.2	136332	3366.92	#NUM!	#NUM!	3651.31	#NUM!	5253.18	3597.77	6133.53	4269.12	692.014	2404.68	4518.37
AT1G11910	AT1G11910.1;AT1G11910.2	#NUM!	aspartic proteinase A1		Chr1	4017119-4019874;4017119-4019996	REVERSE	506;517	201606	#NUM!	#NUM!	#NUM!	53.3116	24	24	22	18	23	21	21	23	22	24	23	23	1.89986e+06	1.36663e+06	2073927	2.52646e+06	1.61786e+06	3252563	2.18831e+06	2985882	2.33869e+06	1.68485e+06	1.96674e+06	2163859	294491	307275	368906	406045	284693	521489	426933	502682	355612	343859	324405	506547
AT1G11930	AT1G11930.1;AT1G11930.2	#NUM!	Putative pyridoxal phosphate-dependent enzyme%2C YBL036C type		Chr1	4028783-4030298	FORWARD	257;255	201606	#NUM!	#NUM!	#NUM!	48.2656	5	4	5	5	4	4	3	5	5	4	6	5	399874	465094	384137	421649	608107	712627	303854	372650	392015	405626	398898	447047	101141	154180	105773	190081	92542.5	212860	111349	113556	74954.1	107683	89623.5	190856
AT1G11940	AT1G11940.1;AT1G11940.2;AT1G62305.1;AT1G62305.2;AT1G62305.3	#NUM!	Core-2/I-branching beta-1%2C6-N-acetylglucosaminyltransferase family protein		Chr1	4031768-4033946;4032470-4033946;23026989-23029189;23026989-23029189;23027376-23029189	REVERSE	383;272;378;354;321	201606	#NUM!	#NUM!	#NUM!	34.8105	1	1	1	0	1	0	0	0	0	0	1	1	#NUM!	5925.26	#NUM!	#NUM!	4832.42	#NUM!	#NUM!	#NUM!	#NUM!	#NUM!	3811.5	2388.23	4313.89	5373.83	6043.91	#NUM!	8353.24	#NUM!	#NUM!	#NUM!	#NUM!	#NUM!	5686.5	8209.66
AT1G12000	AT1G12000.1	#NUM!	Phosphofructokinase family protein		Chr1	4050159-4053727	REVERSE	566	201606	#NUM!	#NUM!	#NUM!	52.6154	17	17	15	14	16	17	14	19	17	13	16	13	886872	856102	975418	857759	697218	602121	599756	721659	461141	735260	761826	656517	104659	121331	111876	132093	104596	91541.3	98977	95891.8	67869.9	128363	94133.6	101896
AT1G12010	AT1G12010.1	#NUM!	2-oxoglutarate (2OG) and Fe(II)-dependent oxygenase superfamily protein		Chr1	4056274-4057670	FORWARD	320	201606	#NUM!	#NUM!	#NUM!	45.0378	4	4	3	4	5	4	5	3	3	5	4	4	1.32374e+06	1.96119e+06	2476684	1.65657e+06	1.44675e+06	1.58018e+06	2044965	3.15666e+06	1757696	1.66231e+06	2.10369e+06	784765	494106	208833	231455	549818	390751	285795	251841	390266	329753	470980	927232	374808
AT1G12050	AT1G12050.1	#NUM!	fumarylacetoacetase		Chr1	4072904-4075856	FORWARD	421	201606	#NUM!	#NUM!	#NUM!	51.849	8	9	8	10	8	9	8	7	7	5	9	7	573844	405402	533060	439861	446315	485312	569082	419909	285138	458615	585230	388634	149357	179949	218355	109061	180303	151189	213615	222726	146397	133576	219383	163828
AT1G12064	AT1G12064.1	#NUM!	transmembrane protein		Chr1	4077705-4078034	REVERSE	109	201606	#NUM!	#NUM!	#NUM!	39.0237	0	0	0	0	1	0	0	0	0	0	0	1	#NUM!	#NUM!	#NUM!	#NUM!	5.11953e+06	#NUM!	#NUM!	#NUM!	#NUM!	#NUM!	#NUM!	701928	#NUM!	#NUM!	#NUM!	#NUM!	51969	#NUM!	#NUM!	#NUM!	#NUM!	#NUM!	#NUM!	23499.9
AT1G12080	AT1G12080.2	#NUM!	Vacuolar calcium-binding protein-like protein		Chr1	4084289-4084888	FORWARD	138	201606	#NUM!	#NUM!	#NUM!	52.2214	7	7	6	7	7	6	5	7	8	8	7	7	444273	438764	322293	325344	418446	295153	207945	245690	320307	438343	358595	321718	71025.1	51680.4	38383.9	64101.3	75386	24159.2	20123.5	42044.3	41541.1	48023.3	57874.7	27005.4
AT1G12140	AT1G12140.1;AT1G12140.2;AT1G12140.3	#NUM!	flavin-monooxygenase glucosinolate S-oxygenase 5		Chr1	4121386-4123366	FORWARD	459;457;459	201606	#NUM!	#NUM!	#NUM!	55.4131	4	4	4	3	5	3	4	4	5	5	3	4	50443.9	31775	55235.3	117609	46761.2	66090.6	72048.1	24393.9	28912.7	41492.5	10378.9	91963.9	19129.8	17830	19380	16068.5	22599.2	25595.7	23909.3	29524.5	25756.1	20903.3	17329.5	23263.2
AT1G12200	AT1G12200.1	#NUM!	Flavin-binding monooxygenase family protein		Chr1	4137627-4139835	FORWARD	465	201606	#NUM!	#NUM!	#NUM!	35.5825	1	0	0	0	0	0	0	1	0	1	0	0	15284.3	#NUM!	#NUM!	#NUM!	#NUM!	#NUM!	#NUM!	12331.2	#NUM!	10214.1	#NUM!	#NUM!	1628	#NUM!	#NUM!	#NUM!	#NUM!	#NUM!	#NUM!	4909.45	#NUM!	1908.35	#NUM!	#NUM!
AT1G12230	AT1G12230.1;AT1G12230.2	#NUM!	Aldolase superfamily protein		Chr1	4148050-4150708	FORWARD	405;427	201606	#NUM!	#NUM!	#NUM!	50.4795	24	26	26	22	19	25	23	23	19	22	23	24	831497	1.02807e+06	931636	820367	939411	1.01533e+06	937175	1.0086e+06	751958	1.09693e+06	754124	1.13387e+06	252774	211240	213782	227718	229396	209368	190579	191576	174439	250174	159749	303219
AT1G12240	AT1G12240.1	#NUM!	Glycosyl hydrolases family 32 protein		Chr1	4153699-4157457	FORWARD	664	201606	#NUM!	#NUM!	#NUM!	52.9615	21	21	22	21	21	19	21	18	19	21	22	23	839757	638866	766032	980248	1.01935e+06	1.05521e+06	713683	632508	916127	1.03721e+06	808002	824902	214794	175714	156006	195986	235212	206099	166365	158616	215430	208795	242515	196366
AT1G12250	AT1G12250.1;AT1G12250.2	#NUM!	Pentapeptide repeat-containing protein		Chr1	4159287-4161269;4159623-4161269	FORWARD	280;206	201606	#NUM!	#NUM!	#NUM!	54.0948	8	10	13	9	8	8	11	12	12	10	11	12	287803	295491	388419	414479	525773	438646	498315	535221	352171	393845	446056	435902	86906.3	127243	94680.1	77053.8	105529	86417.7	109175	107885	135484	127909	98991.5	123416
AT1G12270	AT1G12270.1	#NUM!	stress-inducible protein		Chr1	4172105-4174575	FORWARD	572	201606	#NUM!	#NUM!	#NUM!	53.9458	24	27	24	25	22	25	23	22	24	25	27	27	264280	263103	304153	309233	312371	322124	253474	297053	274969	330462	254565	278394	82952	92905.4	97664.8	112313	95991.2	122839	126276	104624	113669	119760	110509	95144
AT1G12310	AT1G12310.1	#NUM!	Calcium-binding EF-hand family protein		Chr1	4187500-4187946	REVERSE	148	201606	#NUM!	#NUM!	#NUM!	46.1992	4	4	5	4	4	5	4	4	3	5	4	4	67742.3	357739	162541	133810	203951	315932	445996	275088	179212	283706	287830	281324	27914.5	92654	87973.2	39929.2	65576.4	30847.4	80246.8	58863.5	49079	41913.9	60463.2	90608.8
AT1G12350	AT1G12350.1;AT1G12350.2	#NUM!	4-phospho-panto-thenoylcysteine synthetase		Chr1	4198870-4200633	FORWARD	317	201606	#NUM!	#NUM!	#NUM!	50.5929	6	4	5	7	3	3	5	4	3	3	3	4	88641.9	70023.7	158274	158551	75187.5	86086.2	48485.6	30487.2	95144.5	47489.1	105687	106122	12731.2	15568.9	40182.8	32273.7	20193.8	34969.9	14319.2	16750.1	26809.8	10905.8	24656.9	21254.7
AT1G12360	AT1G12360.1	#NUM!	Sec1/munc18-like (SM) proteins superfamily		Chr1	4201172-4206144	FORWARD	666	201606	#NUM!	#NUM!	#NUM!	50.8372	10	6	10	10	6	10	9	8	10	9	9	8	315151	197118	332630	293275	283646	178814	169035	206242	212717	258538	452686	299842	58021.4	20972.3	30851.9	43058	57597.3	50198	44730.1	26235.7	41354	48237.2	42616.1	44459.5
AT1G12410	AT1G12410.1	#NUM!	CLP protease proteolytic subunit 2		Chr1	4223099-4224954	FORWARD	279	201606	#NUM!	#NUM!	#NUM!	55.1811	10	13	13	13	14	11	14	15	9	15	14	14	434405	530559	549845	845168	393530	786350	665264	506339	490901	639824	622883	570270	160685	158170	196340	188481	202054	206621	148320	169557	216073	208782	212578	171447
AT1G12430	AT1G12430.1;AT1G12430.2	#NUM!	armadillo repeat kinesin 3		Chr1	4234122-4238552	REVERSE	919;920	201606	#NUM!	#NUM!	#NUM!	37.8555	1	1	2	1	1	2	2	2	1	2	3	2	16421.3	43503.7	16361.8	60113.5	54617.2	50084.7	66375.1	57959.7	31321.5	53448.2	29606.3	54031.5	1182.9	1953.19	9473.51	3284.12	5443.36	8024.52	8069.8	1906.78	790.793	8749.4	5084.08	8272.06
AT1G12440	AT1G12440.1;AT1G12440.2;AT1G12440.3	#NUM!	A20/AN1-like zinc finger family protein		Chr1	4241816-4242322	REVERSE	168	201606	#NUM!	#NUM!	#NUM!	43.546	1	1	1	1	1	1	1	0	0	1	1	1	9037.9	63677.4	41603.9	32453.7	66120	30387.3	51821.8	38970.9	#NUM!	53748.7	66673.5	32825.1	6334.33	5861.75	7445.7	7425.23	5726.29	2239.93	3146.6	#NUM!	#NUM!	662.418	6016.11	8768.61
AT1G12460	AT1G12460.1;AT1G12460.2	#NUM!	Leucine-rich repeat protein kinase family protein		Chr1	4247703-4250444	FORWARD	882;743	201606	#NUM!	#NUM!	#NUM!	35.0731	2	0	1	2	2	2	0	0	1	1	2	1	52016.1	#NUM!	19767.2	48143.4	36846.4	34654.9	#NUM!	#NUM!	#NUM!	12303.9	29228	26452.2	10244.9	#NUM!	12782.8	12164.9	8620.49	8639.67	#NUM!	#NUM!	24374.6	3687.94	4309.41	23384.2
AT1G12470	AT1G12470.1	#NUM!	zinc ion binding protein		Chr1	4251359-4257201	FORWARD	988	201606	#NUM!	#NUM!	#NUM!	49.877	5	5	4	5	5	7	6	8	7	8	5	6	232420	130525	181594	141274	178577	239886	143762	207949	167864	152832	117584	156013	30108.2	52560.9	56936.2	53635.9	34330.2	43824.4	49578.9	83932.7	37312	50137.5	32885.4	44415.7
AT1G12480	AT1G12480.1	#NUM!	C4-dicarboxylate transporter/malic acid transport protein		Chr1	4257427-4259249	REVERSE	556	201606	#NUM!	#NUM!	#NUM!	34.7238	1	0	1	1	1	1	1	1	1	1	1	1	186158	#NUM!	112807	494214	57040.6	1.02363e+06	460397	235112	683685	471173	494619	219770	101793	#NUM!	43240.7	186050	20701.9	425678	156256	78694.2	286798	189368	106408	72522.4
AT1G12520	AT1G12520.1;AT1G12520.2;AT1G12520.3	#NUM!	copper chaperone for SOD1		Chr1	4267277-4268900;4267277-4268438;4267277-4268206	REVERSE	320;229;184	201606	#NUM!	#NUM!	#NUM!	46.321	4	4	3	4	5	5	5	6	4	5	5	5	284678	197790	236801	285905	180515	273550	234978	301276	322803	152534	163819	202289	75779.5	90051.2	46679.4	61121.2	22808.7	83407.5	83123.6	75632.2	71022.2	90385.8	54496.2	78845.5
AT1G12640	AT1G12640.1	#NUM!	MBOAT (membrane bound O-acyl transferase) family protein		Chr1	4303586-4305666	REVERSE	462	201606	#NUM!	#NUM!	#NUM!	50.1755	1	0	1	0	0	1	1	0	1	0	1	2	329288	#NUM!	225980	#NUM!	#NUM!	205079	212070	#NUM!	396185	#NUM!	774619	440442	67003.6	#NUM!	118945	#NUM!	#NUM!	115620	95550.4	#NUM!	28504.2	#NUM!	68105.2	79732.7
AT1G12770	AT1G12770.1;AT1G12770.2	#NUM!	P-loop containing nucleoside triphosphate hydrolases superfamily protein		Chr1	4351888-4353543	FORWARD	551	201606	#NUM!	#NUM!	#NUM!	46.5862	1	1	0	3	1	3	3	2	3	2	1	2	53797.2	23488.6	#NUM!	81863.4	152259	108179	61446.3	51733.6	146889	33549.6	87087.4	184599	4973.56	1531.93	#NUM!	3875.54	10009.7	11363.2	8114.12	17505.6	11942.5	16282.1	20372.9	10035.4
AT1G12780	AT1G12780.1	#NUM!	UDP-D-glucose/UDP-D-galactose 4-epimerase 1		Chr1	4356124-4358120	REVERSE	351	201606	#NUM!	#NUM!	#NUM!	50.8795	12	11	12	12	12	12	12	11	12	11	10	11	1.16001e+06	1.57222e+06	1551103	1.16424e+06	1.0011e+06	1.23274e+06	1.58098e+06	1250986	1.28844e+06	1.49287e+06	1.44286e+06	1.25713e+06	202338	293818	311142	290806	238846	205297	240874	252456	192144	318303	294570	228385
AT1G12800	AT1G12800.1	#NUM!	Nucleic acid-binding%2C OB-fold-like protein		Chr1	4361778-4365189	REVERSE	767	201606	#NUM!	#NUM!	#NUM!	50.6069	17	16	16	15	15	14	15	14	18	15	19	17	139982	139182	183559	188434	182523	170268	221560	133379	249774	156150	196334	160574	66745.6	49030.1	98770.9	81858.1	76635.5	65728.8	66966.9	61960.6	81514.5	59421.4	90281.6	65919.7
AT1G12820	AT1G12820.1	#NUM!	auxin signaling F-box 3		Chr1	4368879-4370780	REVERSE	577	201606	#NUM!	#NUM!	#NUM!	48.8456	2	2	1	1	2	0	1	1	1	1	2	1	235140	486058	58564.5	8193977	262363	#NUM!	330854	242560	78852.3	278299	555300	392206	9274.86	5212.53	11798.1	23316.7	10245.4	#NUM!	5676.82	15036.1	4274.19	14029.9	2665.53	17020
AT1G12840	AT1G12840.1	#NUM!	vacuolar ATP synthase subunit C (VATC) / V-ATPase C subunit / vacuolar proton pump C subunit (DET3)		Chr1	4375584-4378220	FORWARD	375	201606	#NUM!	#NUM!	#NUM!	54.1797	26	22	26	25	25	23	28	24	25	25	23	26	1.70098e+06	1.85224e+06	2.17172e+06	1.6603e+06	2.03002e+06	1.4299e+06	1.58571e+06	1.73155e+06	1.70757e+06	1591737	1.93669e+06	1.75732e+06	977342	941203	1.02017e+06	941379	1.07895e+06	838607	853590	1.01356e+06	856005	1055007	1.15449e+06	1.17148e+06
AT1G12900	AT1G12900.1;AT1G12900.3;AT1G12900.4;AT1G12900.5	#NUM!	glyceraldehyde 3-phosphate dehydrogenase A subunit 2		Chr1	4392634-4394283;4392634-4393850;4392634-4393850;4392634-4394409	REVERSE	399;350;350;441	201606	#NUM!	#NUM!	#NUM!	52.0329	49	50	48	52	51	50	48	50	51	49	51	50	37162484	25251860	33845600	29143870	29047022	29608830	30626860	25472542	28949608	27616046	34141504	24220936	11731326	9355032	9522296	9357905	11320708	10541232	10130152	9066500	10748589	8472275	9596663	7.4064e+06
AT1G12910	AT1G12910.1;AT3G26640.1	#NUM!	Transducin/WD40 repeat-like superfamily protein		Chr1;Chr3	4395114-4396154;9793276-9794316	REVERSE;FORWARD	346	201606	#NUM!	#NUM!	#NUM!	47.5584	0	1	1	1	0	1	1	0	0	0	1	1	#NUM!	255455	309127	631878	#NUM!	308463	211843	#NUM!	#NUM!	#NUM!	248602	215039	#NUM!	6986.31	8413.98	5754.5	#NUM!	12007	6912	#NUM!	#NUM!	#NUM!	8697.42	5015.53
AT1G12920	AT1G12920.1	#NUM!	eukaryotic release factor 1-2		Chr1	4396555-4397859	REVERSE	434	201606	#NUM!	#NUM!	#NUM!	50.2173	4	3	4	2	3	3	4	4	4	5	3	5	88756.1	192808	244744	219014	161263	101558	187309	130714	160216	183298	97993.8	203902	14258.8	38445.5	55773.5	35978	12949.1	20159.8	16079.8	22185.2	13785	24711.3	37817.7	30859.3
AT1G13020	AT1G13020.1	#NUM!	eukaryotic initiation factor 4B2		Chr1	4440927-4443520	REVERSE	549	201606	#NUM!	#NUM!	#NUM!	51.0396	7	5	10	6	6	7	6	6	6	5	8	6	320623	145269	331562	408499	534346	279880	298041	76672.4	131815	341548	349021	315487	31004.2	38089.9	32337	57097.4	42653.2	68077.5	39133.4	40145.3	35614	36350.6	31889.2	54385.9
AT1G13060	AT1G13060.1	#NUM!	20S proteasome beta subunit E1		Chr1	4452641-4454663	FORWARD	274	201606	#NUM!	#NUM!	#NUM!	49.8006	10	11	8	10	11	8	11	9	11	12	7	11	599982	1.07714e+06	517928	913626	826094	860457	1.02943e+06	741295	616041	1.1004e+06	901101	733126	137432	120344	131374	108048	137706	80463.3	119913	82226	107233	143171	108346	89598.2
AT1G13080	AT1G13080.1	#NUM!	cytochrome P450%2C family 71%2C subfamily B%2C polypeptide 2		Chr1	4459212-4460807	FORWARD	502	201606	#NUM!	#NUM!	#NUM!	52.7082	12	12	7	12	10	11	12	11	13	12	12	12	88596.7	137368	88739	108749	112972	146693	96635.3	125054	119970	133091	88276.1	131492	42258.2	39702.7	35875.5	37587.9	34708.4	50887.3	40816.3	44095.9	30145.6	42057.9	36655.6	42197.7
AT1G13090	AT1G13090.2	#NUM!	cytochrome P450%2C family 71%2C subfamily B%2C polypeptide 28		Chr1	4461846-4463400	FORWARD	490	201606	#NUM!	#NUM!	#NUM!	52.8037	4	5	6	4	6	5	5	5	3	4	4	4	161942	182928	88625	247773	115383	138399	95664.7	195316	92307.1	130075	74728	128906	28440.7	29660.1	47846	43754.3	33641.7	25823	29788.2	45618.4	25981.7	30539.5	23831.2	30034.7
AT1G13110	AT1G13110.1	#NUM!	cytochrome P450%2C family 71 subfamily B%2C polypeptide 7		Chr1	4467272-4468857	FORWARD	504	201606	#NUM!	#NUM!	#NUM!	46.377	9	10	9	10	7	10	10	10	10	9	10	10	227235	184339	221238	173939	126436	154918	151538	149626	134484	167800	164528	209670	95216.2	95504.4	103065	74471.6	99508.7	59048.1	56724	51057.4	49735.4	63126.4	61043.2	83982.5
AT1G13130	AT1G13130.1	#NUM!	Cellulase (glycosyl hydrolase family 5) protein		Chr1	4474726-4477820	FORWARD	552	201606	#NUM!	#NUM!	#NUM!	32.2254	1	0	1	0	1	0	0	0	0	1	1	1	12214.6	#NUM!	3312.26	#NUM!	4605.56	#NUM!	7437.3	#NUM!	#NUM!	8844.89	5893.61	11155.1	1867.32	#NUM!	1108.93	#NUM!	666.141	#NUM!	#NUM!	#NUM!	#NUM!	384.362	530.931	1591.46
AT1G13220	AT1G13220.2;AT1G13220.3	#NUM!	nuclear matrix constituent protein-like protein		Chr1	4515699-4520071;4515660-4520071	FORWARD	1128;1141	201606	#NUM!	#NUM!	#NUM!	42.9451	1	1	0	1	0	0	1	0	1	1	1	0	2558.53	18746.3	#NUM!	31448.9	#NUM!	#NUM!	20759.2	#NUM!	21421.6	9439.38	15015.3	#NUM!	4806.86	3797.48	#NUM!	3459.49	#NUM!	#NUM!	6971.48	#NUM!	928.313	5698.39	888.121	#NUM!
AT1G13270	AT1G13270.1	#NUM!	methionine aminopeptidase 1B		Chr1	4544999-4547155	FORWARD	369	201606	#NUM!	#NUM!	#NUM!	55.996	14	15	16	15	16	16	17	14	17	16	15	17	780164	845382	839499	1022724	493950	733427	917390	594313	647584	752797	910207	511901	160547	137745	162484	258398	111637	126837	176215	130343	165449	197710	198541	133665
AT1G13280	AT1G13280.1	#NUM!	allene oxide cyclase 4		Chr1	4547624-4548552	FORWARD	254	201606	#NUM!	#NUM!	#NUM!	42.583	3	4	3	4	3	3	4	4	4	3	2	3	635109	585048	593468	499618	547428	1.07707e+06	674623	658718	674388	668861	474546	246804	118514	90769.7	72340	73712.2	55134	129517	107540	105078	70488	90225.3	69567	95616.7
AT1G13320	AT1G13320.1;AT1G13320.2;AT1G13320.3	#NUM!	protein phosphatase 2A subunit A3		Chr1	4563692-4567348;4563970-4567348;4563692-4567348	REVERSE	587;537;587	201606	#NUM!	#NUM!	#NUM!	52.3207	21	19	20	21	22	24	22	26	17	23	18	26	1.02159e+06	1.42036e+06	1.229e+06	1.16037e+06	825204	999874	1.26132e+06	1520316	1.20663e+06	1.05343e+06	1.0505e+06	1.1532e+06	221450	205849	220514	196593	201440	175888	220372	222650	233784	253608	210829	218243
AT1G13370	AT1G13370.1	#NUM!	Histone superfamily protein		Chr1	4587926-4588522	REVERSE	136	201606	#NUM!	#NUM!	#NUM!	47.3725	7	4	4	7	6	7	7	6	6	7	7	6	690959	1.02716e+06	996093	607438	586989	625852	301790	682220	974423	455983	518251	419414	64440.5	89225.1	87573.3	53980.7	82883	55548.1	33036.7	62405.5	80867.1	46396.3	59438.5	43900.5
AT1G13420	AT1G13420.1	#NUM!	sulfotransferase 4B		Chr1	4604871-4605866	FORWARD	331	201606	#NUM!	#NUM!	#NUM!	53.2288	1	1	2	0	2	2	2	0	2	1	1	1	43781.7	40583.2	59744.3	#NUM!	72357	93477.1	42229	46804.9	35679.6	10759	18953.6	4627.49	790.567	25895.9	1.7471	#NUM!	3201.01	14.8132	3004.19	#NUM!	1624.98	15224.7	14299.4	10812.6
AT1G13430	AT1G13430.1	#NUM!	sulfotransferase 4C		Chr1	4606530-4607585	FORWARD	351	201606	#NUM!	#NUM!	#NUM!	54.8327	0	0	0	0	0	0	0	0	0	0	1	1	#NUM!	#NUM!	#NUM!	#NUM!	#NUM!	#NUM!	#NUM!	#NUM!	#NUM!	#NUM!	4713.81	13959.3	#NUM!	#NUM!	#NUM!	#NUM!	#NUM!	#NUM!	#NUM!	#NUM!	#NUM!	#NUM!	4493.08	7372.15
AT1G13440	AT1G13440.1	#NUM!	glyceraldehyde-3-phosphate dehydrogenase C2		Chr1	4608465-4610494	REVERSE	338	201606	#NUM!	#NUM!	#NUM!	54.5448	59	59	56	64	56	59	62	57	58	62	63	60	30436060	25780482	28970652	27573340	25092274	33732124	28373988	29723130	24754584	28131666	27158346	36163164	10468107	8557963	8919571	9978280	8517476	12447313	10288924	10127259	9647579	10014314	9314182	11636683
AT1G13460	AT1G13460.1;AT1G13460.2	#NUM!	Protein phosphatase 2A regulatory B subunit family protein		Chr1	4616504-4618180	FORWARD	492	201606	#NUM!	#NUM!	#NUM!	36.4233	1	1	1	0	1	0	1	1	0	1	0	1	17098.2	39612.1	60992.2	#NUM!	25094.3	#NUM!	46308.6	40887.1	#NUM!	43672.2	#NUM!	29602.7	43962.7	7666.93	10271.6	#NUM!	5836.93	#NUM!	8390	6270.74	#NUM!	5490.71	#NUM!	6745.98
AT1G13560	AT1G13560.1	#NUM!	aminoalcoholphosphotransferase 1		Chr1	4638834-4641691	REVERSE	389	201606	#NUM!	#NUM!	#NUM!	49.8041	2	4	2	4	3	4	2	3	3	2	1	3	65372.6	129618	55519	123771	117991	109640	190001	61499.5	55142.1	15699.3	67536.5	94446	5499.09	20482.2	10324.4	8077.35	18920.5	15516.6	17733.6	14176.3	11153.9	9639.02	2070.84	25285.8
AT1G13690	AT1G13690.1	#NUM!	ATPase E1		Chr1	4693380-4694179	FORWARD	177	201606	#NUM!	#NUM!	#NUM!	49.4127	1	3	2	2	3	3	4	3	3	3	2	2	250588	81210.6	40801.7	6904.57	153791	142221	133409	306051	107275	213905	10086.5	32220.1	87389.4	8561.06	7149.11	3069.24	30490.3	9288.44	24507	6655.12	20572.2	51040.2	9018.16	25627.5
AT1G13700	AT1G13700.1;AT1G13700.2;AT1G13700.3	#NUM!	6-phosphogluconolactonase 1		Chr1	4694475-4695600	REVERSE	268	201606	#NUM!	#NUM!	#NUM!	49.4703	1	2	2	2	1	2	2	2	2	2	2	2	213217	199161	52710	36869.9	61437.8	171462	235706	539272	297094	385569	108233	119312	75079.4	29749.7	44886.4	23766.8	46578.5	15653.1	33394.6	43306.7	52094.5	60506.4	25720.5	24669.4
AT1G13730	AT1G13730.1;AT1G13730.2	#NUM!	Nuclear transport factor 2 (NTF2) family protein with RNA binding (RRM-RBD-RNP motifs) domain-containing protein		Chr1	4710519-4712332	FORWARD	428	201606	#NUM!	#NUM!	#NUM!	51.4862	1	3	3	6	6	5	5	5	5	6	3	5	103302	47463.9	281478	153033	144682	89655.1	191120	157175	132073	104337	141618	163898	23865.8	16639.7	10927.2	22561.2	13282.3	27071.1	18848.1	28365.3	16408.2	26046.2	10789.3	16344.8
AT1G13750	AT1G13750.1	#NUM!	Purple acid phosphatases superfamily protein		Chr1	4715490-4718091	REVERSE	613	201606	#NUM!	#NUM!	#NUM!	51.9672	3	3	2	2	4	3	4	3	5	4	4	4	114098	100899	97370.7	118528	123312	136696	96388.5	91428.6	112237	128475	92463	45219.4	19834.8	6030.43	13904.1	12944.6	18479	27133.2	13195.4	14972.8	16009.9	16881.8	6860.78	14319.6
AT1G13820	AT1G13820.1	#NUM!	alpha/beta-Hydrolases superfamily protein		Chr1	4735622-4737617	FORWARD	339	201606	#NUM!	#NUM!	#NUM!	46.5831	5	7	5	6	5	6	5	4	6	3	4	5	121008	320915	332605	485004	426662	240346	358096	325955	415964	606445	128274	115180	41066.5	44960.3	83275.9	64807.8	39235.2	35414.4	38832.3	38107.6	62360.5	93273.8	35705.4	32050.6
AT1G13870	AT1G13870.1	#NUM!	KTI12-like%2C chromatin associated protein		Chr1	4747437-4748345	REVERSE	302	201606	#NUM!	#NUM!	#NUM!	47.2025	5	5	4	4	5	4	6	4	4	5	6	7	338673	319451	341533	489751	390484	460041	302558	311412	358499	283936	398031	284730	16319.2	11793.6	37524.7	27253.4	18629	25472.1	11712.4	16190	16816	16646.9	14245.6	11027.3
AT1G13900	AT1G13900.1	#NUM!	Purple acid phosphatases superfamily protein		Chr1	4753494-4755554	REVERSE	656	201606	#NUM!	#NUM!	#NUM!	48.239	10	10	11	11	9	6	12	11	11	12	10	10	151995	133133	148486	124509	97739.5	269639	146132	137258	155064	197457	119318	117143	86077.9	94523.5	84556.2	57523	56330.7	71334.2	67621	68953.9	80184.5	86256.5	70436.4	63022.8
AT1G13930	AT1G13930.1;AT1G13930.2;AT1G13930.3	#NUM!	oleosin-B3-like protein		Chr1	4761091-4761558	FORWARD	155	201606	#NUM!	#NUM!	#NUM!	49.2639	6	3	3	6	7	4	6	5	6	4	6	6	50307.5	224395	215117	107698	160630	110547	110030	145937	189296	160852	195077	170791	28636.2	33904.3	23502.2	28039.5	35655.6	25962.9	26372.5	17698.6	22525.9	49666.8	17296.2	54056.1
AT1G13960	AT1G13960.1;AT1G13960.2	#NUM!	WRKY DNA-binding protein 4		Chr1	4776622-4779043;4777755-4779043	FORWARD	514;361	201606	#NUM!	#NUM!	#NUM!	51.1215	1	1	1	2	1	1	2	3	3	2	0	1	22915.1	25122	52569.3	32517.5	29626.8	104501	32975.5	2831.36	17203.4	7668.51	20787.6	74205.7	2157.85	485.848	0.702128	3912.09	9770.13	419.056	4680.92	2986.45	3772.51	3932.34	#NUM!	4222.37
AT1G13980	AT1G13980.1;AT1G13980.2	#NUM!	sec7 domain-containing protein		Chr1	4789587-4794397	FORWARD	1451	201606	#NUM!	#NUM!	#NUM!	49.1167	6	8	6	3	3	6	8	8	7	6	4	5	32078.2	34613.5	50577.6	40712.7	29045	65439.9	44475.2	30042.5	36588.5	40110.8	117795	45972.8	19490	33181	31071.5	21231	22606.3	18242.1	26269.1	21123.7	13130.4	30772.9	39825.2	32854.6
AT1G13990	AT1G13990.1;AT1G13990.2;AT1G13990.3	#NUM!	plant/protein		Chr1	4794810-4796476	FORWARD	277;305;308	201606	#NUM!	#NUM!	#NUM!	32.9661	1	0	0	0	1	0	1	0	1	1	0	0	467.625	#NUM!	#NUM!	971.677	5358.59	#NUM!	1954.7	#NUM!	1953.05	1763.98	#NUM!	#NUM!	44.7852	#NUM!	#NUM!	#NUM!	0.703299	#NUM!	295.138	#NUM!	2.15794	389.149	#NUM!	#NUM!
AT1G14000	AT1G14000.1	#NUM!	VH1-interacting kinase		Chr1	4797606-4800043	FORWARD	438	201606	#NUM!	#NUM!	#NUM!	54.8549	26	24	22	21	23	25	21	23	23	22	24	23	113456	163382	135664	137149	157305	116721	133887	125002	158591	105815	149954	115794	46542.8	63094.1	55425.8	51593.1	59438.8	52235.1	47184.6	48602.8	51532.1	36782.6	52367.7	37453.2
AT1G14010	AT1G14010.1	#NUM!	emp24/gp25L/p24 family/GOLD family protein		Chr1	4800385-4801790	REVERSE	212	201606	#NUM!	#NUM!	#NUM!	51.0782	5	3	4	4	3	3	3	3	5	3	4	2	60929.5	42738	57289.6	54635.9	22856.7	78270.6	81397.4	97315.6	52517.5	67021.6	55236.8	22653.9	15099.5	18369.6	12685.9	11855.5	10583.9	9127.38	20327	24996.9	14557.5	20949.7	10907	9700.82
AT1G14030	AT1G14030.1	#NUM!	Rubisco methyltransferase family protein		Chr1	4805493-4807440	REVERSE	482	201606	#NUM!	#NUM!	#NUM!	46.0376	12	8	9	12	13	12	12	13	10	11	12	14	262976	114652	353196	396950	279221	183049	102713	228040	219992	107373	213890	46237.4	245253	327386	344663	306881	259690	381281	324159	341017	430010	226770	186974	191115
AT1G14140	AT1G14140.1	#NUM!	Mitochondrial substrate carrier family protein		Chr1	4838131-4839602	REVERSE	305	201606	#NUM!	#NUM!	#NUM!	43.2127	1	1	0	0	1	0	1	0	0	1	1	1	103289	47892.3	#NUM!	#NUM!	54367.4	#NUM!	16681.4	#NUM!	22189.3	37673.4	62214.2	13954.1	5108.58	513.597	#NUM!	#NUM!	2255.06	#NUM!	0.524299	#NUM!	#NUM!	0.539517	565.877	0.711739
AT1G14150	AT1G14150.1	#NUM!	PsbQ-like 2		Chr1	4839885-4840632	FORWARD	190	201606	#NUM!	#NUM!	#NUM!	51.6337	12	10	12	11	11	12	11	11	9	10	11	11	408111	642795	349941	370753	400273	521562	550208	320672	514042	649711	480430	308258	141932	125066	96517	75089.1	113753	129000	134195	159988	128557	134198	95900.7	119741
AT1G14210	AT1G14210.1	#NUM!	Ribonuclease T2 family protein		Chr1	4856902-4857941	REVERSE	247	201606	#NUM!	#NUM!	#NUM!	47.2112	6	5	6	9	3	5	6	8	4	7	4	5	263521	274107	426785	301713	181315	204777	289778	277645	317226	304511	322055	258700	23730.1	33986.4	35983.9	40525	24860.8	22831.4	41577.7	23145.3	28915.1	37026.5	17348.5	33852
AT1G14220	AT1G14220.1	#NUM!	Ribonuclease T2 family protein		Chr1	4858642-4859601	REVERSE	228	201606	#NUM!	#NUM!	#NUM!	42.5156	0	0	0	0	0	1	1	1	2	1	0	0	#NUM!	#NUM!	#NUM!	#NUM!	#NUM!	455789	68345.6	335054	683998	563249	#NUM!	#NUM!	#NUM!	#NUM!	#NUM!	#NUM!	#NUM!	10177.5	2649.23	8038.51	17217.5	11729.3	#NUM!	#NUM!
AT1G14300	AT1G14300.1;AT1G14300.2	#NUM!	ARM repeat superfamily protein		Chr1	4882654-4884686	REVERSE	339;377	201606	#NUM!	#NUM!	#NUM!	37.9378	1	3	2	3	2	4	2	3	0	2	2	4	389359	187114	336232	479484	454024	231507	170990	452342	#NUM!	471529	370968	211355	14217.9	12209.1	15169.1	14162.6	7598.3	1269.38	7069.44	20200.4	#NUM!	28829.9	857.881	11460.8
AT1G14310	AT1G14310.1	#NUM!	Haloacid dehalogenase-like hydrolase (HAD) superfamily protein		Chr1	4885049-4886672	FORWARD	254	201606	#NUM!	#NUM!	#NUM!	51.9607	2	2	1	1	2	2	2	2	1	2	1	2	89140	117958	49583.3	99947.7	4636.09	159378	85290.3	179429	254102	71608.5	100506	138552	8018.67	5113.4	659.52	5535.34	8279.13	7715.22	3118.47	6731.88	5802.54	5575.93	5207.89	5717.37
AT1G14320	AT1G14320.1	#NUM!	Ribosomal protein L16p/L10e family protein		Chr1	4888270-4889408	FORWARD	220	201606	#NUM!	#NUM!	#NUM!	49.4985	17	14	14	16	18	16	16	19	19	18	18	16	6.11625e+06	6.50286e+06	3.10269e+06	2477819	4.79172e+06	2.50745e+06	5.43461e+06	5646542	4940622	5.50659e+06	3.5347e+06	3.68157e+06	1541129	1.55959e+06	1.29919e+06	848630	1.35138e+06	736075	1.31478e+06	1.2751e+06	1237861	1.4866e+06	1.32256e+06	1.48283e+06
AT1G14345	AT1G14345.1	#NUM!	NAD(P)-linked oxidoreductase superfamily protein		Chr1	4899176-4899766	FORWARD	196	201606	#NUM!	#NUM!	#NUM!	46.8341	2	3	2	2	3	3	3	3	2	2	2	3	369039	759949	227106	198245	595932	744812	1.07807e+06	377213	344003	845105	527543	672849	155209	278674	138527	63800.8	33711	134304	172122	89024.3	46701.6	156045	94857.8	150172
AT1G14380	AT1G14380.1;AT1G14380.3;AT1G14380.4	#NUM!	IQ-domain 28		Chr1	4918279-4920761	REVERSE	664	201606	#NUM!	#NUM!	#NUM!	43.8109	3	3	2	2	2	2	3	3	2	3	1	2	191557	352734	209397	167194	64896.9	278970	224756	345018	195717	182017	159747	287155	44167.7	40487	20246.1	31901.1	31500.8	55688.7	22640.4	37382.8	38863.1	44325.6	42125.6	43379.8
AT1G14390	AT1G14390.1	#NUM!	Leucine-rich repeat protein kinase family protein		Chr1	4924277-4926794	FORWARD	728	201606	#NUM!	#NUM!	#NUM!	32.6768	1	0	1	1	0	1	0	1	0	1	1	0	4026	2612.69	6535.14	4438.04	5537.3	1384.66	#NUM!	2628.53	2042.68	2047.41	5863.76	#NUM!	10.629	#NUM!	217.09	260.404	#NUM!	275.078	#NUM!	396.365	#NUM!	0.344613	128.482	#NUM!
AT1G14400	AT1G14400.1;AT1G14400.2;AT2G02760.1;AT2G02760.2;AT2G02760.3;AT2G02760.4	#NUM!	ubiquitin carrier protein 1;ubiquitin carrier protein 1;ubiquiting-conjugating enzyme 2;ubiquiting-conjugating enzyme 2;ubiquiting-conjugating enzyme 2;ubiquiting-conjugating enzyme 2		Chr1;Chr1;Chr2;Chr2;Chr2;Chr2	4927294-4928136;4927294-4928136;774271-775149;774271-775149;774271-775149;774271-775149	REVERSE;REVERSE;FORWARD;FORWARD;FORWARD;FORWARD	152	201606	#NUM!	#NUM!	#NUM!	49.1503	1	1	1	1	1	1	0	1	1	1	1	1	389953	650643	514550	687687	724494	1.17759e+06	#NUM!	495183	440116	571129	138578	573970	40862.6	19726.6	19908.6	126095	69076.8	304230	#NUM!	32559	371979	45667.2	186534	40081.6
AT1G14410	AT1G14410.1	#NUM!	ssDNA-binding transcriptional regulator		Chr1	4929352-4930810	REVERSE	263	201606	#NUM!	#NUM!	#NUM!	48.8741	7	8	7	8	5	8	7	8	9	8	8	9	1.05055e+06	1715548	1.37875e+06	1337953	923618	1.31865e+06	1511147	735834	836141	1.01734e+06	1.50912e+06	340184	268275	253328	347065	217597	122168	251271	309533	237328	164361	111610	323391	178408
AT1G14430	AT1G14430.1	#NUM!	glyoxal oxidase-related protein		Chr1	4934359-4936053	FORWARD	564	201606	#NUM!	#NUM!	#NUM!	48.1918	1	4	0	3	2	2	3	4	2	4	2	3	31003.5	23510.1	#NUM!	39376.1	59811.1	142612	50603	67096.3	108964	24070.7	39789.1	36625.1	12862.1	13053.5	#NUM!	11783.1	15415	28098.2	16186.5	29190	25907.6	11585.9	13265.9	10109.1
AT1G14450	AT1G14450.1;AT1G14450.2	#NUM!	NADH dehydrogenase (ubiquinone)s		Chr1	4947337-4947558;4947337-4947630	REVERSE	73;97	201606	#NUM!	#NUM!	#NUM!	43.8318	0	1	0	0	0	1	0	0	1	1	1	1	#NUM!	189082	#NUM!	#NUM!	#NUM!	26314.6	11211.9	#NUM!	22322.1	12070.6	49060.7	24928.9	#NUM!	3744.22	#NUM!	#NUM!	#NUM!	204.083	#NUM!	#NUM!	1634.52	1282.79	1173.53	704.694
AT1G14520	AT1G14520.1;AT1G14520.2;AT1G14520.3;AT1G14520.4;AT4G26260.1;AT4G26260.2	#NUM!	myo-inositol oxygenase 1;myo-inositol oxygenase 1;myo-inositol oxygenase 1;myo-inositol oxygenase 1;myo-inositol oxygenase 4;myo-inositol oxygenase 4		Chr1;Chr1;Chr1;Chr1;Chr4;Chr4	4968376-4969954;4968376-4969954;4968384-4969954;4968376-4969954;13297939-13300146;13297939-13300146	REVERSE;REVERSE;REVERSE;REVERSE;FORWARD;FORWARD	311;309;341;311;317;318	201606	#NUM!	#NUM!	#NUM!	36.6786	1	0	1	1	0	0	1	1	0	1	0	0	515314	#NUM!	549314	225355	#NUM!	#NUM!	195441	178245	#NUM!	405575	#NUM!	#NUM!	134019	#NUM!	72621.9	29914.6	#NUM!	#NUM!	107806	31818.4	#NUM!	105940	#NUM!	#NUM!
AT1G14540	AT1G14540.1	#NUM!	Peroxidase superfamily protein		Chr1	4974233-4975600	REVERSE	315	201606	#NUM!	#NUM!	#NUM!	53.5327	2	3	2	1	1	2	3	1	3	3	3	3	21127	24546.9	6887.91	6769.51	4576.87	100690	37000.7	114830	31784.5	33856	14466.3	42810.3	7366.93	14491.3	4806.43	8286.53	8512.24	14845.8	10053.1	11634.5	12536.9	14560.5	11475.5	16915.7
AT1G14570	AT1G14570.1;AT1G14570.2;AT1G14570.3;AT1G14570.4	#NUM!	UBX domain-containing protein		Chr1	4983770-4987192	FORWARD	468;468;447;447	201606	#NUM!	#NUM!	#NUM!	54.5798	4	4	4	2	2	2	2	3	3	1	3	1	148272	277881	133875	126254	41246.6	147408	189653	256625	156936	318182	164982	285634	49618.2	42220.3	29686	21632.3	18519	24114	28649	18000.7	40014.6	34327.6	42341.5	31625.6
AT1G14610	AT1G14610.1	#NUM!	valyl-tRNA synthetase / valine-tRNA ligase (VALRS)		Chr1	5008502-5014486	REVERSE	1108	201606	#NUM!	#NUM!	#NUM!	59.2527	27	25	28	27	29	32	29	26	28	27	25	29	320419	278927	329060	427030	371254	355084	304666	377729	225151	305584	341368	297006	62818.7	57606.2	77147.9	72713.5	70154.5	60623.7	50329	65412.4	67696.5	62986.9	63172.2	64301.8
AT1G14650	AT1G14650.1;AT1G14650.2;AT1G14650.3	#NUM!	SWAP (Suppressor-of-White-APricot)/surp domain-containing protein / ubiquitin family protein		Chr1	5028077-5030520	FORWARD	785	201606	#NUM!	#NUM!	#NUM!	47.6511	5	5	4	5	5	6	5	4	5	3	4	5	243014	233239	315509	200868	167921	153940	232609	288217	335117	311768	300208	270574	51383.3	39045	59425.7	75914	41526.7	40999.6	57299.6	79557.3	79365	60786.7	62324.6	56889.2
AT1G14688	AT1G14688.1	#NUM!	E3 ubiquitin ligase		Chr1	5049654-5050983	REVERSE	170	201606	#NUM!	#NUM!	#NUM!	33.3846	1	1	1	0	1	0	0	0	1	0	1	0	515029	496923	162698	215993	861377	557677	350478	#NUM!	100632	#NUM!	1671494	#NUM!	228.748	3024.06	2320.75	#NUM!	2981.27	#NUM!	#NUM!	#NUM!	169.642	#NUM!	2479.54	#NUM!
AT1G14710	AT1G14710.1;AT1G14710.2	#NUM!	hydroxyproline-rich glycoprotein family protein		Chr1	5062168-5064697	REVERSE	601	201606	#NUM!	#NUM!	#NUM!	48.256	6	4	5	5	3	3	6	6	5	6	5	4	67243.1	70436.2	61777.1	33749.9	20498	84427.5	75784.3	65213.2	70109.2	60056	99518.8	53601.6	23304.2	30417.7	21334.5	18393.4	34202.7	22166.6	19398	9069.4	19424	26441.9	16420.1	33385.6
AT1G14790	AT1G14790.1	#NUM!	RNA-dependent RNA polymerase 1		Chr1	5094317-5097817	REVERSE	1107	201606	#NUM!	#NUM!	#NUM!	33.0284	0	1	1	0	1	0	1	1	1	0	1	0	#NUM!	23312	51206	#NUM!	31840.1	#NUM!	14868.9	9611.09	13861	#NUM!	13078.4	#NUM!	#NUM!	65458.7	18050.3	#NUM!	10046.5	#NUM!	12288.3	9911.64	9797.73	#NUM!	6256.41	#NUM!
AT1G14810	AT1G14810.1	#NUM!	semialdehyde dehydrogenase family protein		Chr1	5102684-5104633	REVERSE	375	201606	#NUM!	#NUM!	#NUM!	52.2339	25	24	27	26	24	27	25	26	22	25	25	26	1.11449e+06	996063	1.29102e+06	1.15694e+06	1086094	961065	1.16289e+06	1.21115e+06	842359	1.39088e+06	763762	1068974	312923	302746	327224	326084	348793	298416	318034	333038	307497	353094	307677	325552
AT1G14820	AT1G14820.1;AT1G14820.2;AT1G14820.3	#NUM!	Sec14p-like phosphatidylinositol transfer family protein		Chr1	5105237-5106454;5105237-5106454;5105237-5106793	REVERSE	239;239;252	201606	#NUM!	#NUM!	#NUM!	33.5486	1	1	1	0	1	0	1	1	1	1	1	1	8049.47	52050.6	44974.4	#NUM!	17392.3	#NUM!	4774.4	35053	37470.4	4807.42	21624.2	8552.41	370.939	8997.97	10189.7	#NUM!	883.687	#NUM!	3894.13	6156.86	3201.65	1715.19	7458.05	1816.26
AT1G14830	AT1G14830.1	#NUM!	DYNAMIN-like 1C		Chr1	5107699-5111470	REVERSE	614	201606	#NUM!	#NUM!	#NUM!	54.3809	15	13	15	14	14	13	16	15	15	15	17	14	164051	169209	180515	232029	209995	229273	142097	162596	183088	164600	165024	184776	26849.5	20972.1	26948.8	28230.7	29109.2	32133.5	19463.8	27809.7	28431.9	23998.8	22618.3	21720.9
AT1G14850	AT1G14850.1	#NUM!	nucleoporin 155		Chr1	5116921-5123259	REVERSE	1464	201606	#NUM!	#NUM!	#NUM!	52.1172	15	16	15	10	12	10	16	14	13	13	13	14	84768.1	81221.3	109121	132105	56966.9	148420	134930	101549	132433	126601	95637.2	132327	31055.8	45182.1	35549.2	40536.6	29667.8	31295	44263.6	27285.8	44670.1	52789.7	32829.1	55109.9
AT1G14870	AT1G14870.1	#NUM!	PLANT CADMIUM RESISTANCE 2		Chr1	5128591-5129458	REVERSE	152	201606	#NUM!	#NUM!	#NUM!	52.4795	7	6	7	3	7	6	7	7	7	6	5	6	273564	148327	193652	36345.3	504023	172403	291385	140885	244971	205167	397655	245107	22471.5	22405.3	14552.9	10704.2	37116	20625.5	13638.9	27055.4	42123.1	29976.1	29064.9	40977.9
AT1G14890	AT1G14890.1	#NUM!	Plant invertase/pectin methylesterase inhibitor superfamily protein		Chr1	5137045-5137704	FORWARD	219	201606	#NUM!	#NUM!	#NUM!	53.1717	1	1	3	1	3	2	3	1	1	2	1	3	146082	1.55424e+06	171232	283374	277240	126271	109887	10017.5	64188	26691	506075	107334	18763.7	14755.7	22936.9	24510.6	299.01	49715	13924.8	2011.37	12584.3	4597.04	8921.26	15617.2
AT1G14900	AT1G14900.1	#NUM!	high mobility group A		Chr1	5138665-5139353	REVERSE	204	201606	#NUM!	#NUM!	#NUM!	49.2869	4	4	4	4	2	3	4	4	2	4	3	4	92295.6	158562	169799	175569	72749.8	111550	171226	173898	40678.4	165887	156516	209574	36268.8	47797.1	23793.6	63271.8	60510.1	18580	43603.9	25394.6	62536.8	53584.9	48448.8	40066.8
AT1G14910	AT1G14910.1;AT1G14910.2	#NUM!	ENTH/ANTH/VHS superfamily protein		Chr1	5139928-5143571	REVERSE	692;687	201606	#NUM!	#NUM!	#NUM!	48.6561	1	1	1	1	1	1	1	1	1	1	1	1	90362	117358	83196.3	189717	97764	153030	149330	136595	143013	97351	111805	76186.7	25723.9	29586.5	26273.1	44031	20892.3	44576.4	44767.7	31061.3	30897.1	36152.9	21094.7	23152.2
AT1G14930	AT1G14930.1	#NUM!	Polyketide cyclase/dehydrase and lipid transport superfamily protein		Chr1	5152465-5153035	REVERSE	155	201606	#NUM!	#NUM!	#NUM!	50.07	3	3	1	5	3	4	3	4	3	3	4	5	100564	90254.8	35125.2	109623	115699	97726.8	89691.1	91405.3	167584	79392.4	97336.5	156554	29546.2	20788.8	13019.7	6007.28	39907.1	3882.67	7487.63	1980.93	10593.7	11210.6	22452.2	9654.69
AT1G14940	AT1G14940.1;AT1G14940.2	#NUM!	Polyketide cyclase/dehydrase and lipid transport superfamily protein		Chr1	5154775-5155512	REVERSE	155;139	201606	#NUM!	#NUM!	#NUM!	35.4775	0	1	1	0	0	0	1	0	0	1	0	1	#NUM!	43903.2	15770.9	#NUM!	#NUM!	#NUM!	301.842	#NUM!	#NUM!	28338.3	#NUM!	78696.2	#NUM!	7689.24	7755.37	#NUM!	#NUM!	#NUM!	5391.66	#NUM!	#NUM!	9141.79	#NUM!	3981.57
AT1G14950	AT1G14950.1	#NUM!	Polyketide cyclase/dehydrase and lipid transport superfamily protein		Chr1	5157588-5158144	REVERSE	155	201606	#NUM!	#NUM!	#NUM!	51.4808	7	7	4	6	7	10	4	8	5	7	7	8	106349	164717	115094	229990	104370	90387.9	89988.6	134380	112929	145618	81480.5	126142	11371.4	54662.6	8598.23	16044.9	10663	22450.7	17890.3	23508.6	17878.4	7639.73	15675.2	19250.4
AT1G14960	AT1G14960.1	#NUM!	Polyketide cyclase/dehydrase and lipid transport superfamily protein		Chr1	5159334-5159992	REVERSE	153	201606	#NUM!	#NUM!	#NUM!	43.5769	1	3	0	0	1	2	2	1	3	2	3	2	100294	232214	#NUM!	#NUM!	74465.8	166012	294320	211216	493670	203149	250247	102961	3226.69	33538.8	#NUM!	#NUM!	2941.89	7368.72	35537.8	46782.2	17106.6	16241	15717.4	30121
AT1G14980	AT1G14980.1	#NUM!	chaperonin 10		Chr1	5165930-5166654	REVERSE	98	201606	#NUM!	#NUM!	#NUM!	45.294	8	7	7	8	8	8	7	7	8	8	7	8	1.62781e+06	1.15723e+06	3.05275e+06	1.25327e+06	1.00079e+06	1.32063e+06	2031854	1.79933e+06	1.39908e+06	2.30675e+06	1.59814e+06	1460453	385774	376808	789298	422127	339626	227747	198036	476367	412824	533222	642198	327364
AT1G15000	AT1G15000.1	#NUM!	serine carboxypeptidase-like 50		Chr1	5168613-5169947	FORWARD	444	201606	#NUM!	#NUM!	#NUM!	44.4719	2	1	2	2	2	1	2	2	2	2	2	2	56824	36591.7	59602.2	82974.4	97248.5	167177	34362.4	73467.4	57772.5	46465.9	65480.9	61153.7	15801.7	3883.16	17301.8	22556.8	14939.7	40148.7	17070.1	22493	19622.8	15805.5	12250.9	11924.8
AT1G15020	AT1G15020.1;AT1G15020.2;AT1G15020.3	#NUM!	quiescin-sulfhydryl oxidase 1		Chr1	5173246-5176105;5173341-5176105;5173246-5176105	REVERSE	502;528;502	201606	#NUM!	#NUM!	#NUM!	31.0793	0	1	0	0	1	0	0	0	0	1	0	0	#NUM!	10319.8	#NUM!	#NUM!	32857.8	#NUM!	#NUM!	#NUM!	#NUM!	47471.6	#NUM!	#NUM!	#NUM!	198473	#NUM!	#NUM!	146687	#NUM!	#NUM!	#NUM!	#NUM!	6668.34	#NUM!	#NUM!
AT1G15040	AT1G15040.1	#NUM!	Class I glutamine amidotransferase-like superfamily protein		Chr1	5180038-5181315	REVERSE	395	201606	#NUM!	#NUM!	#NUM!	50.776	6	6	4	7	7	5	8	5	6	5	5	7	151287	81819.3	122521	138174	135222	91388.5	116985	81494.5	170878	75049.6	85162.3	60955.6	17950.4	15710.4	19093.7	18188.5	13192.1	12558.7	12686.7	12947.6	17734.4	19025.8	17876	18761
AT1G15060	AT1G15060.1;AT1G15060.3	#NUM!	alpha/beta hydrolase family protein		Chr1	5184053-5186856	REVERSE	578	201606	#NUM!	#NUM!	#NUM!	49.8507	0	3	2	2	3	4	3	4	2	1	2	3	#NUM!	191896	56915.5	33812.8	21286.8	36514.7	79628.5	64903.1	94784.4	114748	62189.7	35558.3	#NUM!	25872.2	9346.37	25253.2	17065.9	10614.5	19270.5	7911.02	12320	19684.4	28849.5	25821.9
AT1G15130	AT1G15130.1	#NUM!	Endosomal targeting BRO1-like domain-containing protein		Chr1	5206217-5209848	REVERSE	846	201606	#NUM!	#NUM!	#NUM!	52.9041	10	15	12	15	13	10	9	10	13	9	9	9	44607.6	30982.4	53428.4	48003.4	43419.6	55543.6	43078.3	68773.7	46529.5	50942.7	48794.5	37423.3	9217.33	11654.8	12173.4	10540.5	9581.83	11246.7	11893.8	13229.6	11842	11182.7	10244.9	7602.54
AT1G15140	AT1G15140.1	#NUM!	FAD/NAD(P)-binding oxidoreductase		Chr1	5210403-5212137	REVERSE	295	201606	#NUM!	#NUM!	#NUM!	47.1356	10	10	9	10	11	10	9	9	11	10	12	11	831719	776099	913788	475805	549354	707353	772366	854281	750457	832489	735263	707555	310226	325353	311026	267520	316373	304094	257965	325423	303460	347480	294871	301042
AT1G15210	AT1G15210.1	#NUM!	pleiotropic drug resistance 7		Chr1	5231552-5236573	REVERSE	1442	201606	#NUM!	#NUM!	#NUM!	50.5515	6	5	7	4	5	4	4	3	4	5	5	6	85192.3	90472.1	136960	115307	89243.3	49993.7	218069	105196	147978	172651	151718	157167	73135.6	67837.9	66390.3	52810.2	50596.8	46813.3	74908.5	81069.2	81007.6	89372.1	67884.6	84721.2
AT1G15230	AT1G15230.1	#NUM!	hypothetical protein		Chr1	5242729-5243196	REVERSE	155	201606	#NUM!	#NUM!	#NUM!	50.3459	1	1	1	1	1	1	1	1	1	0	1	0	125760	212338	184326	180037	156544	148764	#NUM!	#NUM!	6712.68	#NUM!	#NUM!	#NUM!	33521.1	75526.5	33113.7	81557.6	69272.3	52349.8	12670.5	22748.2	27100.6	#NUM!	11652.8	#NUM!
AT1G15250	AT1G15250.1;AT1G15250.2	#NUM!	Zinc-binding ribosomal protein family protein		Chr1	5248825-5249381	REVERSE	95	201606	#NUM!	#NUM!	#NUM!	48.8988	2	3	4	4	4	2	3	3	2	4	4	4	126706	1.17233e+06	242737	490898	319457	112285	254525	1.29668e+06	1.05844e+06	1.05523e+06	891715	249319	35460.2	285004	90615.8	33171.2	70433.7	43510.6	67932	242703	393196	215141	167692	37272.2
AT1G15270	AT1G15270.1	#NUM!	Translation machinery associated TMA7		Chr1	5250833-5252020	REVERSE	64	201606	#NUM!	#NUM!	#NUM!	54.5433	3	1	2	3	1	2	2	2	2	1	3	2	250575	188705	746228	253296	909890	427098	183872	12349.2	107763	154505	256975	501817	3143.05	3898.77	29135.1	26159.7	33771.1	28944.4	13401.7	36095.3	18293	82321.3	18320.8	11318.4
AT1G15290	AT1G15290.1	#NUM!	Tetratricopeptide repeat (TPR)-like superfamily protein		Chr1	5257327-5264814	REVERSE	1608	201606	#NUM!	#NUM!	#NUM!	56.5495	9	12	11	11	11	9	8	9	6	9	8	6	98112.8	70760.7	51214.7	39229.5	50394.5	60022.7	80167.8	59327	100433	53650.7	64690	37335.9	12539.9	14133.6	14259.9	13574.6	10747.2	6556.53	16055.6	17416.3	11116.6	13842.5	13904.2	13565.1
AT1G15340	AT1G15340.1	#NUM!	methyl-CPG-binding domain 10		Chr1	5275895-5277474	REVERSE	384	201606	#NUM!	#NUM!	#NUM!	54.1487	18	15	21	17	19	19	15	23	21	19	23	17	1.12546e+06	1.00862e+06	783659	929656	1091995	1.07124e+06	1.19802e+06	1.27908e+06	897645	1.03737e+06	1.29173e+06	1.07751e+06	215950	257697	220083	278713	195936	279303	241716	309787	330126	261759	281747	258158
AT1G15390	AT1G15390.1	#NUM!	peptide deformylase 1A		Chr1	5294653-5295625	FORWARD	269	201606	#NUM!	#NUM!	#NUM!	53.2936	6	6	8	9	7	6	8	7	6	8	6	6	82270.6	73004.2	130415	153141	125593	104818	116804	110734	64803.7	89500.3	87010	119737	10507.9	15405.2	5677.5	13090.7	11581	10951.5	19145.6	14946.2	12529.6	11395.8	14342.5	16302.7
AT1G15410	AT1G15410.1;AT1G15410.2	#NUM!	aspartate-glutamate racemase family		Chr1	5299577-5300681	FORWARD	330	201606	#NUM!	#NUM!	#NUM!	42.0538	0	0	0	1	0	1	1	1	1	1	0	0	#NUM!	#NUM!	#NUM!	81136.4	#NUM!	120468	171701	76705.2	86592.9	67675.9	#NUM!	#NUM!	#NUM!	#NUM!	#NUM!	44548.4	#NUM!	61138.7	57901.2	80419.3	43637.5	48573.9	#NUM!	#NUM!
AT1G15420	AT1G15420.1;AT1G15420.2	#NUM!	WD repeat protein		Chr1	5301794-5303296;5302253-5303296	REVERSE	278;222	201606	#NUM!	#NUM!	#NUM!	45.8285	0	1	1	1	1	0	1	0	1	1	1	1	#NUM!	248490	#NUM!	19449.7	121988	#NUM!	165472	#NUM!	170000	174111	223966	278857	#NUM!	47412.8	33490.2	50007.8	47508.7	#NUM!	7543.53	#NUM!	33844.3	22467.7	38419.6	18849.7
AT1G15440	AT1G15440.1;AT1G15440.2	#NUM!	periodic tryptophan protein 2		Chr1	5306159-5309460	REVERSE	900;860	201606	#NUM!	#NUM!	#NUM!	42.0612	1	1	1	0	1	1	1	1	1	1	1	1	7476.87	8889.14	2194.56	#NUM!	15169.5	5835.38	20152.1	16558.4	15595.5	14218.9	4085.43	4953.8	911.719	14490.5	1102.51	#NUM!	1500.25	3046.16	22587.8	12182.9	12422.3	9044.3	2167.19	3736.86
AT1G15480	AT1G15480.1	#NUM!	Tetratricopeptide repeat (TPR)-like superfamily protein		Chr1	5318307-5320422	FORWARD	594	201606	#NUM!	#NUM!	#NUM!	50.1398	7	6	4	6	5	5	3	4	4	6	4	3	80516.5	77682.6	46103.9	54273.8	76000.5	95270	98700.2	62130	69865.2	83585.5	81565.2	104368	20906.1	12328.5	20870.9	10320.2	22156.6	12362.6	5804.53	9536.58	10033.3	14319.2	23369.7	20874.2
AT1G15500	AT1G15500.1	#NUM!	TLC ATP/ADP transporter		Chr1	5326426-5328688	FORWARD	618	201606	#NUM!	#NUM!	#NUM!	52.8048	9	5	8	8	6	8	7	6	7	5	8	7	358533	366600	338048	341651	845961	114225	152747	68952.3	220978	381912	612035	85151.7	35472.5	59718.3	34452.5	67114	85681.9	59306.6	26127.6	42614	48668.2	74469.5	49589.2	28982.6
AT1G15530	AT1G15530.1	#NUM!	Concanavalin A-like lectin protein kinase family protein		Chr1	5339961-5341931	REVERSE	656	201606	#NUM!	#NUM!	#NUM!	50.0367	2	1	2	1	1	0	2	1	2	2	2	2	113848	115386	61599.9	128913	89898.2	#NUM!	175436	68803.8	49063.3	126448	81666.9	151908	60878.5	35464.8	47730.8	16049.6	25706.8	#NUM!	25294.1	30562.3	8141.11	44305.3	53160.3	43141.4
AT1G15690	AT1G15690.1	#NUM!	Inorganic H pyrophosphatase family protein		Chr1	5399115-5402185	FORWARD	770	201606	#NUM!	#NUM!	#NUM!	54.2792	34	34	33	36	33	37	34	35	34	32	35	31	969913	847686	1275773	1.32157e+06	1.27051e+06	1181961	887811	887554	798123	950613	911925	784856	186535	166549	190274	215967	203653	213106	159161	175453	184795	164167	175167	136440
AT1G15710	AT1G15710.1	#NUM!	prephenate dehydrogenase family protein		Chr1	5404505-5405581	FORWARD	358	201606	#NUM!	#NUM!	#NUM!	43.5699	4	4	5	4	4	2	3	3	3	5	3	3	87468.6	64065.9	26258	50578.3	40383.4	14772	71582.6	37600.1	25934.3	45186.1	17271.9	45526.5	4213.15	17509.2	26613.4	32612.1	44043.9	10017.3	12879.5	9957.72	9444.8	5203.59	131700	3149.01
AT1G15730	AT1G15730.1	#NUM!	Cobalamin biosynthesis CobW-like protein		Chr1	5407535-5409937	REVERSE	448	201606	#NUM!	#NUM!	#NUM!	54.2748	7	12	10	9	9	10	11	11	10	9	9	12	127113	160316	171688	178666	177050	113098	192911	178414	213485	121164	218457	119260	26132.6	74048.9	46934.6	51626	41183.9	66302.9	57635.4	45132.9	63689.4	43293.7	76495.7	45559.1
AT1G15750	AT1G15750.1;AT1G15750.2;AT1G15750.3;AT1G15750.4	#NUM!	Transducin family protein / WD-40 repeat family protein		Chr1	5415086-5420359	REVERSE	1131	201606	#NUM!	#NUM!	#NUM!	54.7905	20	17	18	17	19	14	20	16	18	17	17	17	269619	245977	359462	189480	172572	191210	227242	219041	221796	330688	291873	403263	69589.8	73330	83732.4	66827.2	54622.3	50382.2	71509.9	82615.2	79475.7	95136.6	85208.3	88008.4
AT1G15810	AT1G15810.1	#NUM!	S15/NS1%2C RNA-binding protein		Chr1	5444496-5446271	FORWARD	419	201606	#NUM!	#NUM!	#NUM!	45.4092	2	1	1	1	2	2	1	1	2	1	2	0	60242.3	1216218	12266.2	104398	159433	42336.3	380.592	6908.3	106830	34334.2	119390	#NUM!	19470.8	23046.6	22966	17709.9	13852.2	13828.7	16158.4	15390.3	11787	12443.3	12793.8	#NUM!
AT1G15820	AT1G15820.1	#NUM!	light harvesting complex photosystem II subunit 6		Chr1	5446685-5447676	REVERSE	258	201606	#NUM!	#NUM!	#NUM!	53.6618	30	34	31	29	32	32	32	32	32	31	31	33	38029988	31418430	39519432	31071884	26958562	43393192	42215888	44994764	33221358	29463982	29647136	29791680	11414500	9997572	13252913	12161400	10703300	12014699	13787976	16281510	13652789	8817441	8839315	12584207
AT1G15860	AT1G15860.1;AT1G15860.2;AT1G15860.3	#NUM!	defective in cullin neddylation protein (DUF298)		Chr1	5455055-5456741	FORWARD	227;227;236	201606	#NUM!	#NUM!	#NUM!	56.9186	1	1	1	1	0	2	1	2	2	1	0	1	309876	94540.5	231360	341846	#NUM!	119954	136917	163683	38654.9	54437.6	#NUM!	44458.2	13774.3	34699.6	3356.15	11597.1	#NUM!	18486.2	41724.1	30158.2	18659.5	19905.6	#NUM!	16031.5
AT1G15870	AT1G15870.1	#NUM!	Mitochondrial glycoprotein family protein		Chr1	5457153-5458245	FORWARD	242	201606	#NUM!	#NUM!	#NUM!	46.5304	1	1	1	1	1	1	1	1	1	1	1	1	14356.7	28906.2	29485.2	29446	63733.3	27224.8	29672.5	34550.9	48132.5	19717.9	14199.1	37091	5822.52	3698.36	9966.57	9179.21	5939.7	903.882	7455.86	7427.03	9041.6	2426.5	7441.18	7380.84
AT1G15880	AT1G15880.1	#NUM!	golgi snare 11		Chr1	5458718-5460089	REVERSE	223	201606	#NUM!	#NUM!	#NUM!	41.8283	3	1	2	2	2	1	2	2	2	2	2	2	72287.1	41794.3	67863.6	93417.9	91441.3	120401	114734	73701.1	55775.4	63603.5	81166.9	114315	12946	8824.47	13408.8	17231.7	9976.3	20181	12728.4	16885.4	9480.73	8482.96	10939.6	14451.5
AT1G15930	AT1G15930.1;AT1G15930.2	#NUM!	Ribosomal protein L7Ae/L30e/S12e/Gadd45 family protein		Chr1	5471702-5472741	FORWARD	144	201606	#NUM!	#NUM!	#NUM!	54.717	14	12	15	15	14	14	15	15	14	13	15	13	1.85859e+06	2900200	2.38609e+06	1.99171e+06	2.28411e+06	1.29779e+06	2.24833e+06	1.93824e+06	1.8541e+06	2.12566e+06	2.85072e+06	1299629	253730	237936	261043	257484	233688	194908	253448	241306	169085	272535	233785	220582
AT1G15940	AT1G15940.1	#NUM!	Tudor/PWWP/MBT superfamily protein		Chr1	5473672-5478050	FORWARD	990	201606	#NUM!	#NUM!	#NUM!	37.6202	2	2	2	2	1	2	3	1	2	0	3	2	11304.7	176622	17866.6	24717.6	60915.4	12834.7	25316.7	32932.4	56681.8	54273.4	19541.1	32591.9	14233.5	12234.8	10733.9	11628.2	11468.6	14005.7	14526.5	15051.7	12230.6	#NUM!	11296.4	17052.9
AT1G15950	AT1G15950.1;AT1G15950.2;AT1G15950.3	#NUM!	cinnamoyl coa reductase 1		Chr1	5478855-5481915;5478855-5481949;5478855-5481915	FORWARD	344;337;344	201606	#NUM!	#NUM!	#NUM!	48.987	5	6	6	6	6	7	5	6	7	5	3	5	202780	95719.6	206030	190722	63694.1	205593	178348	194301	252844	173411	84498.2	109430	48753.4	13217.8	37021.1	61570.8	17803.4	50480	58054.9	47039.2	72176	53144.8	34420	29662.8
AT1G15980	AT1G15980.1	#NUM!	NDH-dependent cyclic electron flow 1		Chr1	5489314-5491199	FORWARD	461	201606	#NUM!	#NUM!	#NUM!	53.3687	10	13	11	13	11	12	11	12	11	11	11	11	1.073e+06	834166	794298	1.20745e+06	929106	1.08306e+06	1.22287e+06	914387	1.09571e+06	968545	623842	1.27723e+06	205370	174993	189342	198426	189877	168473	220948	178873	208151	216831	141900	241454
AT1G16000	AT1G16000.1	#NUM!	GAG1At protein		Chr1	5494576-5495149	FORWARD	86	201606	#NUM!	#NUM!	#NUM!	42.6007	1	0	1	2	0	1	1	1	2	2	2	1	53836	#NUM!	20984.9	24958.9	#NUM!	31728.3	29817.6	48245.6	33144.6	48895.1	54134.6	74730.2	4132.23	#NUM!	1053.29	1276.84	#NUM!	7784.75	6389.18	10908.8	5110.68	6522.15	16986.4	10205.1
AT1G16010	AT1G16010.1;AT1G16010.2;AT1G16010.3;AT1G80900.1;AT1G80900.2	#NUM!	magnesium transporter 2;magnesium transporter 2;magnesium transporter 2;magnesium transporter 1;magnesium transporter 1		Chr1	5495462-5497082;5495462-5497082;5495462-5497082;30398289-30399870;30398289-30399870	REVERSE	442;442;442;443;443	201606	#NUM!	#NUM!	#NUM!	49.8605	2	0	1	1	1	0	0	0	0	1	1	0	56391.9	#NUM!	61564.1	#NUM!	32171.2	#NUM!	#NUM!	#NUM!	#NUM!	83386.7	81986.8	#NUM!	26166.1	#NUM!	42948.1	34446.5	28187.6	#NUM!	#NUM!	#NUM!	#NUM!	6884.47	29633.7	#NUM!
AT1G16020	AT1G16020.1;AT1G16020.2;AT1G16020.3;AT1G16020.4	#NUM!	vacuolar fusion protein (DUF1712)		Chr1	5498633-5501018;5498633-5501018;5499589-5501018;5499712-5501018	FORWARD	515;502;368;327	201606	#NUM!	#NUM!	#NUM!	42.2964	0	0	1	1	0	0	1	1	1	1	0	1	#NUM!	#NUM!	24318.3	4122.88	#NUM!	#NUM!	5421.44	24709.7	#NUM!	2550.17	#NUM!	20558.2	#NUM!	#NUM!	44830.3	12214.8	#NUM!	#NUM!	12377	6215.61	20870.1	12692	#NUM!	46006.4
AT1G16030	AT1G16030.1	#NUM!	heat shock protein 70B		Chr1	5502386-5504326	REVERSE	646	201606	#NUM!	#NUM!	#NUM!	33.9872	1	1	1	1	0	0	0	0	0	0	1	0	23012.7	10917.3	7398.16	18610.8	#NUM!	#NUM!	#NUM!	#NUM!	#NUM!	#NUM!	11827.5	#NUM!	6124.73	10202.6	7430.51	8354.44	#NUM!	#NUM!	#NUM!	#NUM!	#NUM!	#NUM!	7927.63	#NUM!
AT1G16080	AT1G16080.1	#NUM!	nuclear protein		Chr1	5514394-5515761	FORWARD	313	201606	#NUM!	#NUM!	#NUM!	50.8409	16	20	21	19	17	19	21	21	16	17	17	17	744594	438396	675727	774154	805578	764133	658545	837530	805013	412808	721064	425779	89407.2	107173	89898.1	100571	119770	125502	151928	150332	157510	102862	94402.3	126929
AT1G16180	AT1G16180.1;AT1G16180.2	#NUM!	Serinc-domain containing serine and sphingolipid biosynthesis protein		Chr1	5540905-5542670	FORWARD	412	201606	#NUM!	#NUM!	#NUM!	41.8104	0	1	0	1	0	1	1	1	1	0	0	0	#NUM!	16101.8	#NUM!	19050.9	#NUM!	71564.7	21820.4	17165.5	28059	#NUM!	#NUM!	#NUM!	#NUM!	7891.99	#NUM!	4165.77	#NUM!	7581.65	7638.75	5641.64	2109.32	#NUM!	#NUM!	#NUM!
AT1G16210	AT1G16210.1	#NUM!	coiled-coil protein		Chr1	5546352-5547447	REVERSE	234	201606	#NUM!	#NUM!	#NUM!	46.7909	3	4	6	7	4	5	5	3	3	3	3	3	80474.5	245500	279683	193377	217344	128042	169198	216463	240638	275291	185297	309542	30258.6	33441.7	32983.8	19153	30614.4	31005.9	20650.6	42396.5	26116	58421.1	11695.7	14186
AT1G16240	AT1G16240.1;AT1G16240.2;AT1G16240.3;AT1G16240.4	#NUM!	syntaxin of plants 51		Chr1	5555183-5556340;5555183-5556340;5555193-5556340;5555183-5556340	REVERSE	232;232;228;232	201606	#NUM!	#NUM!	#NUM!	51.176	8	8	6	9	7	7	9	9	6	11	7	7	445506	322042	387389	615647	643123	293115	403600	239742	323725	365798	400928	513345	127128	96286.6	83566.7	107774	149320	60935.2	131729	43754	83027.3	81211.7	127802	103933
AT1G16270	AT1G16270.1;AT1G16270.2;AT1G16270.3	#NUM!	kinase superfamily with octicosapeptide/Phox/Bem1p domain-containing protein		Chr1	5563890-5568145	FORWARD	1147	201606	#NUM!	#NUM!	#NUM!	51.4818	4	3	5	4	3	2	4	7	5	4	5	4	118173	103266	148593	173305	96704.8	149065	138335	136343	184137	138309	97886	91109.2	40737	9382.45	46277.5	27240.2	79515.1	185354	53044.9	16466.2	35759	90294.2	87111.5	49592.1
AT1G16340	AT1G16340.1;AT1G16340.2;AT1G16340.3	#NUM!	Aldolase superfamily protein		Chr1	5588123-5590469	REVERSE	291	201606	#NUM!	#NUM!	#NUM!	52.3013	6	4	8	6	7	6	6	7	5	4	6	5	1.06709e+06	795910	997453	957098	824546	826726	605006	790706	539119	756725	636502	480604	47135.5	43664.4	50479.4	54707.4	56608	32229.1	30940.8	54220.3	30171.9	27216.9	38669.9	24744.9
AT1G16350	AT1G16350.1	#NUM!	Aldolase-type TIM barrel family protein		Chr1	5590951-5592872	FORWARD	502	201606	#NUM!	#NUM!	#NUM!	52.062	15	14	17	17	14	17	15	18	20	18	14	17	506007	968006	827290	453055	969580	722740	821159	686206	729588	775843	812601	603062	70848.8	88962.5	104459	80395.6	104259	45354.4	96238	94602.6	71747.6	79569.4	93077	86446.6
AT1G16445	AT1G16445.1	#NUM!	S-adenosyl-L-methionine-dependent methyltransferases superfamily protein		Chr1	5617811-5619303	FORWARD	274	201606	#NUM!	#NUM!	#NUM!	44.7906	2	1	2	3	2	3	2	2	2	1	3	1	114513	19994.2	29984.1	64480.1	73561.7	100382	108350	71051.9	55530.5	81057.9	71556.2	33795.5	23043	43539.1	18329.7	12351.4	26109	27440.9	15787.7	21386.1	20919.7	13053.8	38550.4	11105.1
AT1G16460	AT1G16460.1;AT1G16460.2;AT1G16460.3;AT1G16460.4	#NUM!	rhodanese homologue 2		Chr1	5619848-5621981;5619848-5622481;5619848-5621981;5619848-5621981	REVERSE	318;342;318;318	201606	#NUM!	#NUM!	#NUM!	49.1392	3	6	4	6	2	4	8	7	7	5	3	6	102709	88441.2	153228	115859	36165.4	221219	175651	133319	153606	210267	47889	134406	23140.4	30395.1	41579.3	23545.1	18599.9	25541.5	32852	18441.9	40799.2	14342.2	28647	26029.6
AT1G16470	AT1G16470.1;AT1G16470.2	#NUM!	proteasome subunit PAB1		Chr1	5623122-5625439	FORWARD	235	201606	#NUM!	#NUM!	#NUM!	53.2491	18	18	19	20	16	18	19	18	16	20	18	16	1.85641e+06	1.17139e+06	1.72904e+06	1.85767e+06	1.12624e+06	1.50081e+06	1.19622e+06	684606	1.63024e+06	1.51821e+06	1.17832e+06	1.34401e+06	315461	209373	219027	294937	265064	249744	161382	124613	247628	211793	201706	209095
AT1G16520	AT1G16520.1	#NUM!	interactor of constitutive active ROPs protein		Chr1	5648904-5650998	FORWARD	325	201606	#NUM!	#NUM!	#NUM!	44.5843	1	1	1	0	1	0	0	0	1	1	1	0	14413.3	46677.2	111014	#NUM!	30424.5	#NUM!	#NUM!	#NUM!	55298.2	30195.2	36185.1	#NUM!	1362.16	3826.36	2063.43	#NUM!	3496.23	#NUM!	#NUM!	#NUM!	755.429	2034.55	2289.28	#NUM!
AT1G16570	AT1G16570.1;AT1G16570.2	#NUM!	UDP-Glycosyltransferase superfamily protein		Chr1	5670763-5673423	REVERSE	465;496	201606	#NUM!	#NUM!	#NUM!	47.5432	0	2	1	2	2	2	1	2	2	2	1	1	#NUM!	10570.8	12474.7	72186.5	38546.4	22610.3	26667	7655.41	8076.87	13050.7	20922.9	73952.8	#NUM!	3158.5	16225.1	9940.03	4538.64	12819	15154.7	13247.5	10880.8	5153.31	11637.7	6517.37
AT1G16610	AT1G16610.1;AT1G16610.2;AT1G16610.3;AT1G16610.4;AT1G16610.5;AT1G16610.6;AT1G16610.7	#NUM!	arginine/serine-rich 45		Chr1	5675925-5678686;5675925-5678686;5675925-5678686;5676278-5678686;5676177-5678686;5676278-5678686;5676278-5678686	REVERSE	414;407;425;381;383;388;388	201606	#NUM!	#NUM!	#NUM!	47.5453	1	2	1	1	1	1	2	2	2	2	2	2	235368	234989	890865	653926	135339	352263	500490	279887	313956	578918	372394	361632	32033.5	2303.97	48179.6	44568.8	6996.23	14978	38358.1	12041.3	15509.3	32173.9	30193.8	29291.5
AT1G16670	AT1G16670.1	#NUM!	Protein kinase superfamily protein		Chr1	5697846-5699492	FORWARD	390	201606	#NUM!	#NUM!	#NUM!	44.5964	1	2	3	2	1	3	2	2	3	2	3	2	78203.1	80370.3	14735.9	230080	39646.6	31606.7	164301	66556.6	52274.1	113486	78170.3	49322.9	26443.2	3548.21	10942.3	13882.3	11639.6	5929.86	23356.1	7467.87	7694.97	23327	13300.5	11858.9
AT1G16700	AT1G16700.1	#NUM!	Alpha-helical ferredoxin		Chr1	5710012-5711694	FORWARD	222	201606	#NUM!	#NUM!	#NUM!	35.7027	1	1	0	1	0	1	1	0	1	0	1	1	134528	160513	#NUM!	196846	#NUM!	298651	319612	#NUM!	209249	#NUM!	229760	320327	29091.3	24833.6	#NUM!	13000.8	#NUM!	23796.2	35590.7	#NUM!	29574	#NUM!	29518	16339
AT1G16720	AT1G16720.1	#NUM!	high chlorophyll fluorescence phenotype 173		Chr1	5723161-5726248	FORWARD	598	201606	#NUM!	#NUM!	#NUM!	52.8342	22	28	23	25	25	27	25	27	28	27	26	24	449252	372856	442711	488094	530798	422275	456149	349112	447149	370321	436062	334163	95264	131886	138056	136392	144803	168699	153312	133596	143745	116803	146947	125197
AT1G16730	AT1G16730.1	#NUM!	hypothetical protein		Chr1	5726617-5727312	REVERSE	202	201606	#NUM!	#NUM!	#NUM!	45.9142	1	1	0	0	0	1	1	1	1	0	2	1	38025.6	61926.6	#NUM!	#NUM!	#NUM!	26538.4	37920	10643.3	27173.6	#NUM!	29889.1	20032.2	2481.44	3742.28	#NUM!	#NUM!	#NUM!	667.279	3426.68	4932.7	2761.22	#NUM!	4304.7	1610.85
AT1G16770	AT1G16770.1	#NUM!	hypothetical protein		Chr1	5737900-5739110	FORWARD	324	201606	#NUM!	#NUM!	#NUM!	39.5052	3	1	1	3	1	2	1	2	2	0	2	0	37466.2	55971	30795.1	41368.1	32697.6	28556.2	#NUM!	13852	38097.9	#NUM!	24576.4	#NUM!	9862.06	3248.56	11457.3	6897.15	4392.03	14203.8	15675.3	10652.5	17604.2	#NUM!	11229	#NUM!
AT1G16790	AT1G16790.1	#NUM!	ribosomal protein-like protein		Chr1	5744638-5745072	FORWARD	144	201606	#NUM!	#NUM!	#NUM!	39.8032	0	1	1	1	1	1	1	1	0	0	1	0	#NUM!	22621	59152.8	40404.7	100896	55976	79309.2	18685.3	#NUM!	#NUM!	48131.5	#NUM!	#NUM!	4758.44	6187.93	7903.16	3764.33	6074.2	6727.48	7486.08	#NUM!	#NUM!	8545.65	#NUM!
AT1G16810	AT1G16810.1;AT1G16810.2;AT1G16810.3	#NUM!	7-dehydrocholesterol reductase-like protein		Chr1	5756150-5756694	FORWARD	144	201606	#NUM!	#NUM!	#NUM!	50.6943	2	2	0	2	2	2	1	1	2	1	0	0	61481.3	78164.8	#NUM!	137051	115238	61224.5	281180	64387.9	105320	98808.8	#NUM!	#NUM!	9908.79	7483.45	#NUM!	4755.92	6670.22	3201.7	9085.94	6095.71	19629.4	13352.1	#NUM!	#NUM!
AT1G16860	AT1G16860.1	#NUM!	Ubiquitin-specific protease family C19-related protein		Chr1	5768280-5770183	FORWARD	474	201606	#NUM!	#NUM!	#NUM!	49.8339	1	3	3	3	1	3	2	4	3	3	1	3	144311	310194	119851	90228.8	260018	307929	131422	187161	198742	179068	149666	236099	81976.6	26765.1	40356	43422.8	82298.4	31620.5	16166.4	35595.4	19767.9	23211.9	86429.9	23786.9
AT1G16870	AT1G16870.1	#NUM!	mitochondrial 28S ribosomal protein S29-like protein		Chr1	5770964-5773157	REVERSE	480	201606	#NUM!	#NUM!	#NUM!	43.9947	6	6	6	6	5	7	7	4	6	7	6	5	74926.4	50854.6	33374.9	136314	98273.8	120880	78130	74677.6	28717.4	47673.8	56136	45036.7	10746.2	16231.2	5975.99	30470	18096.2	28359.8	14115.8	7405.65	13034.9	7859.89	10948	19842.3
AT1G16880	AT1G16880.1	#NUM!	uridylyltransferase-like protein		Chr1	5773796-5776125	FORWARD	290	201606	#NUM!	#NUM!	#NUM!	50.0168	18	18	19	17	18	15	18	16	17	19	18	19	1.5708e+06	1.50012e+06	1.51604e+06	1.69042e+06	2106343	1.36319e+06	1.51648e+06	885236	1.24501e+06	1.33087e+06	1247766	1645143	429951	332664	340446	412792	379772	306002	311901	280304	265916	273155	272779	347202
AT1G16890	AT1G16890.2	#NUM!	ubiquitin-conjugating enzyme 36		Chr1	5776550-5778327	REVERSE	153	201606	#NUM!	#NUM!	#NUM!	51.0001	14	11	13	12	10	14	13	9	15	9	11	13	1.31936e+06	1.17281e+06	995019	1.13764e+06	1.51677e+06	1.21492e+06	1.56529e+06	1.54811e+06	999180	1.96042e+06	879849	1251115	128816	67252.8	107072	106381	108498	72431.4	92213.9	63990	88971.1	89367.8	98590	106199
AT1G16900	AT1G16900.1	#NUM!	Alg9-like mannosyltransferase family		Chr1	5779262-5782303	REVERSE	570	201606	#NUM!	#NUM!	#NUM!	34.5489	1	2	2	0	1	2	2	1	2	0	0	1	35335.9	66055	31898.9	#NUM!	36576.5	124099	55642.4	109439	120371	#NUM!	#NUM!	1160.66	7973.95	35280.4	2663.31	#NUM!	8563.41	32940.6	24156.8	43466.6	28014.2	#NUM!	#NUM!	33290.4
AT1G16920	AT1G16920.1	#NUM!	RAB GTPase homolog A1B		Chr1	5787489-5789147	REVERSE	216	201606	#NUM!	#NUM!	#NUM!	47.5303	6	7	10	9	7	4	8	5	9	7	5	9	548667	524652	626842	828370	1.10707e+06	1.96242e+06	394588	274627	1291369	744549	634484	793102	284077	538752	424246	353704	661653	611618	269237	634868	666977	663882	462972	571129
AT1G16930	AT1G16930.1;AT1G16930.2;AT1G16930.3	#NUM!	F-box/RNI-like/FBD-like domains-containing protein		Chr1	5789987-5791534	FORWARD	449	201606	#NUM!	#NUM!	#NUM!	41.0857	1	0	1	1	1	0	0	1	1	1	1	1	15202.3	#NUM!	31040.3	13522.6	9316.92	#NUM!	#NUM!	11210.4	12103.6	12028.8	21031.9	20445.7	1607.56	#NUM!	2043.54	2582.45	1119.09	#NUM!	#NUM!	1.01051	1513	2267.36	1804.23	2195.98
AT1G16970	AT1G16970.1	#NUM!	ATP-dependent DNA helicase 2 subunit Ku70-like protein		Chr1	5801159-5805724	REVERSE	621	201606	#NUM!	#NUM!	#NUM!	52.0258	0	0	1	0	1	1	0	1	0	1	0	1	#NUM!	#NUM!	19675.1	1542.14	1842.88	4500.97	12177.8	7394.65	#NUM!	4603.57	#NUM!	13757.3	#NUM!	#NUM!	1418.68	#NUM!	117.417	69.191	#NUM!	943.017	#NUM!	1044.45	#NUM!	154.703
AT1G16980	AT1G16980.1;AT1G16980.2;AT1G17000.1	#NUM!	trehalose-6-phosphate synthase;trehalose-6-phosphate synthase;trehalose-phosphatase/synthase 3		Chr1	5807308-5811488;5807308-5811000;5812728-5816662	FORWARD	822;662;783	201606	#NUM!	#NUM!	#NUM!	38.7947	1	1	1	1	0	1	1	1	1	1	1	1	1.46888e+06	3.60811e+06	616497	118560	#NUM!	#NUM!	2190.97	902533	354427	1.66346e+06	2.4136e+06	805538	429668	664150	240626	32070.9	#NUM!	56297.9	111177	105178	33103.5	180152	678348	151819
AT1G17020	AT1G17020.1	#NUM!	senescence-related gene 1		Chr1	5820258-5821741	FORWARD	358	201606	#NUM!	#NUM!	#NUM!	44.4554	1	1	2	1	2	1	0	2	2	1	1	1	97147.2	58745.5	81410.7	25470	42469.3	43069.6	#NUM!	12791.3	75168.1	28143.9	103419	88514.7	7548.58	8141.25	12994.6	2843.4	10108.4	10559.8	#NUM!	4531.68	5574.75	1640.26	20031.9	3431.34
AT1G17050	AT1G17050.1	#NUM!	solanesyl diphosphate synthase 2		Chr1	5829289-5831215	FORWARD	417	201606	#NUM!	#NUM!	#NUM!	51.8072	8	8	8	9	7	6	7	8	8	8	8	8	128298	203289	191050	157934	113840	183463	215396	195733	70042.5	315963	159954	209168	35324.9	33242.2	36620	27654	38787.8	32825.8	31813.3	27657.8	37064	36390.3	33341.5	36369.6
AT1G17070	AT1G17070.1	#NUM!	GC-rich sequence DNA-binding factor-like protein with Tuftelin interacting domain-containing protein		Chr1	5837653-5840202	FORWARD	849	201606	#NUM!	#NUM!	#NUM!	42.5356	1	1	1	0	0	1	2	1	1	1	1	1	418144	66940.4	139105	#NUM!	#NUM!	101282	119627	307763	437243	222317	167650	157738	14530.9	8515.31	5486.1	#NUM!	#NUM!	13488.3	13066.8	19995.5	22760.8	12443.3	9133.45	3452.27
AT1G17100	AT1G17100.1	#NUM!	SOUL heme-binding family protein		Chr1	5844766-5845539	FORWARD	232	201606	#NUM!	#NUM!	#NUM!	52.7322	9	12	13	12	10	11	10	12	13	10	11	10	206759	147644	389305	278165	190132	231593	269898	303772	245330	257558	338727	166965	15517	5268.12	22815.1	21607.4	9449.23	14913.7	12205.4	20929.2	11582.2	8241.94	27201.8	17187.3
AT1G17130	AT1G17130.1;AT1G17130.2	#NUM!	coiled-coil protein (DUF572)		Chr1	5854264-5856472	FORWARD	331;338	201606	#NUM!	#NUM!	#NUM!	43.1803	1	1	1	1	1	0	1	1	1	1	0	1	10417.5	4281.27	14580.2	9984.68	4757.32	#NUM!	15544.2	7538.69	4767.35	10290	#NUM!	2491.04	5789.87	1945.95	641.565	6138.02	3899.86	#NUM!	4574.17	2568.74	3246.62	6257.58	#NUM!	5651.23
AT1G17160	AT1G17160.1;AT1G17160.2	#NUM!	pfkB-like carbohydrate kinase family protein		Chr1	5867678-5869215;5867678-5869175	FORWARD	379;355	201606	#NUM!	#NUM!	#NUM!	47.5672	4	6	4	4	5	5	4	6	7	5	5	6	216420	336242	713068	535116	549720	355822	532438	353960	328573	303418	573885	516800	64274.2	40027.6	68825.4	60368.9	85482.6	50737.3	75642.1	56536.3	72392.8	87109.2	59453.5	89532.4
AT1G17170	AT1G17170.1	#NUM!	glutathione S-transferase TAU 24		Chr1	5869895-5870691	FORWARD	218	201606	#NUM!	#NUM!	#NUM!	45.2804	2	1	0	2	2	2	3	2	2	2	2	3	103152	719348	#NUM!	206560	477013	170780	176176	176364	184261	137312	229081	485464	18739.7	32488.3	#NUM!	31636.1	4544.55	3469.17	42153.4	19584.8	16629.7	32984.1	31061.3	21322.8
AT1G17190	AT1G17190.1	#NUM!	glutathione S-transferase tau 26		Chr1	5875452-5876375	FORWARD	220	201606	#NUM!	#NUM!	#NUM!	49.0551	5	7	9	7	8	9	9	8	7	8	9	7	97590.5	222801	154956	128685	178714	212133	114887	202971	201322	80265.1	156471	102830	17439.8	25533.5	30207.4	23800.6	14592.9	20212.1	23022.6	28866.2	22424.7	20141.9	18151.7	20503.4
AT1G17200	AT1G17200.1	#NUM!	Uncharacterized protein family (UPF0497)		Chr1	5878493-5879871	FORWARD	204	201606	#NUM!	#NUM!	#NUM!	42.2553	2	0	1	1	2	2	0	0	2	0	2	0	36945.8	#NUM!	#NUM!	53022.2	26172.2	48820.1	#NUM!	#NUM!	35238.4	#NUM!	51772.5	#NUM!	21058.5	#NUM!	15188.3	19501.5	9582.83	17907.3	#NUM!	#NUM!	10261.9	#NUM!	25403	#NUM!
AT1G17210	AT1G17210.1	#NUM!	IAP-like protein 1		Chr1	5880502-5884657	REVERSE	958	201606	#NUM!	#NUM!	#NUM!	47.4723	6	4	4	7	5	6	4	7	5	6	6	5	75800.3	72783.2	104512	88182.9	96090.8	57208.3	68154.9	24668.9	29448.6	71136.2	56036	82417.6	14069.8	13378.1	15570.2	12993.3	11933.7	6445.47	7367.85	12187.3	12640.2	9898.38	13646	18883.6
AT1G17220	AT1G17220.1	#NUM!	Translation initiation factor 2%2C small GTP-binding protein		Chr1	5885383-5890165	FORWARD	1026	201606	#NUM!	#NUM!	#NUM!	55.2023	31	31	33	27	28	27	36	32	31	36	32	32	297364	351480	318020	318435	332917	309891	378560	335986	345548	384262	314252	280921	201001	311547	279707	204855	248831	204814	267968	266705	265433	284304	290977	266099
AT1G17290	AT1G17290.1	#NUM!	alanine aminotransferas		Chr1	5922771-5926093	FORWARD	543	201606	#NUM!	#NUM!	#NUM!	52.4804	22	22	22	22	20	22	22	23	19	21	22	20	838141	1129394	1.43788e+06	1.1952e+06	1.4073e+06	936668	998332	1.50471e+06	706036	1.24242e+06	1.45502e+06	1.12766e+06	394559	377592	478490	420480	400056	318372	374445	434152	397451	440159	463477	425321
AT1G17340	AT1G17340.1	#NUM!	Phosphoinositide phosphatase family protein		Chr1	5934129-5938391	FORWARD	785	201606	#NUM!	#NUM!	#NUM!	46.4546	2	3	3	3	3	3	3	3	2	3	3	2	77272.5	73077.8	38147.1	70198	48015.3	59885.1	96977.4	33540.9	21594.2	121774	94688.1	77445	52893.5	22073.6	26502.3	17779.3	8125.76	10504.9	27861.9	4320.44	10292.1	40275.6	26918.1	14617.4
AT1G17360	AT1G17360.1	#NUM!	LOW protein				protein phosphatase 1 regulatory subunit-like protein | Chr1:5947441-5951399 FORWARD	1061	201606	#NUM!	#NUM!	#NUM!	53.0257	1	1	0	2	0	0	2	0	2	1	0	0	55194	83924.3	#NUM!	42685.9	#NUM!	#NUM!	47421.6	#NUM!	37172.8	39971.6	#NUM!	#NUM!	6973.96	5443.98	#NUM!	9235.98	#NUM!	#NUM!	4419.32	#NUM!	8304.83	8818.51	#NUM!	#NUM!
AT1G17370	AT1G17370.1;AT1G17370.2	#NUM!	oligouridylate binding protein 1B		Chr1	5951842-5954825	REVERSE	419;416	201606	#NUM!	#NUM!	#NUM!	50.6898	3	4	5	5	5	5	4	5	3	5	5	6	485001	368356	300055	645710	432997	290480	300305	295909	201329	137054	225764	286882	17024	24072.7	48067.5	41320	32487	32313.9	33836.1	30226.2	39812.2	35862.1	35150.7	25636.9
AT1G17400	AT1G17400.1;AT1G17400.2;AT1G72490.1;AT1G72490.2;AT1G72490.3	#NUM!	hypothetical protein		Chr1	5960920-5962245;5960920-5962245;27289435-27290732;27289435-27290732;27289435-27290478	REVERSE	295;295;287;287;288	201606	#NUM!	#NUM!	#NUM!	32.3652	0	1	0	1	0	1	1	1	1	1	0	1	#NUM!	226544	#NUM!	42796.2	#NUM!	68731.4	58232.8	22723.6	88336.6	66961	#NUM!	48387.5	#NUM!	3212.22	#NUM!	2248.81	#NUM!	4318.89	5258.2	2256.82	4032.52	7389.58	#NUM!	5254.07
AT1G17440	AT1G17440.1;AT1G17440.2	#NUM!	Transcription initiation factor TFIID subunit A		Chr1	5984407-5987663	REVERSE	683	201606	#NUM!	#NUM!	#NUM!	42.2206	1	0	1	1	0	0	0	0	1	0	0	0	26516	#NUM!	29068.7	41166.7	#NUM!	#NUM!	#NUM!	#NUM!	7211.57	#NUM!	#NUM!	#NUM!	15467.2	#NUM!	5706.2	5358.06	#NUM!	#NUM!	#NUM!	#NUM!	9509.05	#NUM!	#NUM!	#NUM!
AT1G17450	AT1G17450.1;AT1G17450.2;AT1G17450.3	#NUM!	B-block binding subunit of TFIIIC		Chr1	5988643-5996693;5988579-5996693;5988858-5996693	REVERSE	1753;1844;1800	201606	#NUM!	#NUM!	#NUM!	37.7026	0	2	1	0	0	1	0	2	1	1	1	1	#NUM!	144267	#NUM!	#NUM!	#NUM!	50553.6	#NUM!	84802.3	124387	21483.3	#NUM!	128626	#NUM!	42292	33910.3	#NUM!	#NUM!	57493.3	#NUM!	27743.5	53454	54349.7	26782	40378.5
AT1G17470	AT1G17470.1;AT1G17470.2	#NUM!	developmentally regulated G-protein 1		Chr1	6003442-6006155	FORWARD	399	201606	#NUM!	#NUM!	#NUM!	56.165	11	10	11	12	10	13	9	13	12	10	11	12	352300	254108	325577	432560	292062	304887	336107	371466	247579	447359	374666	310501	89196.2	68402.6	105365	77617.3	68845.5	116860	97500.3	114273	107215	99323.8	77940.4	101658
AT1G17500	AT1G17500.1;AT1G17500.2	#NUM!	ATPase E1-E2 type family protein / haloacid dehalogenase-like hydrolase family protein		Chr1	6018757-6023201	FORWARD	1216	201606	#NUM!	#NUM!	#NUM!	39.2192	0	1	1	0	1	0	2	2	0	2	2	2	#NUM!	3002.32	10934.2	#NUM!	75125.5	#NUM!	97974.4	65047.4	#NUM!	83246.1	95015.7	36894.8	#NUM!	5777.94	7074.43	#NUM!	154722	#NUM!	1404.46	12540.7	#NUM!	34231.5	11246.1	15920.4
AT1G17580	AT1G17580.1	#NUM!	myosin 1		Chr1	6039453-6049309	FORWARD	1520	201606	#NUM!	#NUM!	#NUM!	43.3617	6	8	5	8	3	7	8	8	6	5	6	6	63831.5	49950.2	33973.7	53511	86000.5	84369.6	75941.2	71948.5	63730.6	28164.1	59212.1	47557.4	27990.1	24858.9	14970.2	10985.1	29276.7	30023.4	19007.8	20872	21176.7	11146.2	18378.2	17805.8
AT1G17620	AT1G17620.1	#NUM!	Late embryogenesis abundant (LEA) hydroxyproline-rich glycoprotein family		Chr1	6062313-6063107	FORWARD	264	201606	#NUM!	#NUM!	#NUM!	44.3853	3	1	0	3	2	2	2	3	2	2	3	2	139051	469586	#NUM!	309474	206947	336642	131206	510348	371979	431813	189767	627098	53647	120328	#NUM!	77740.3	80506.6	41488.4	50987	112711	89662.5	133945	79823.4	162733
AT1G17650	AT1G17650.1;AT1G17650.2	#NUM!	glyoxylate reductase 2		Chr1	6069594-6071964;6069594-6071588	REVERSE	358;299	201606	#NUM!	#NUM!	#NUM!	55.6038	15	12	15	15	9	13	14	13	14	15	15	13	401434	581376	936888	990183	539523	694423	839464	907580	604908	596002	405226	752791	122128	117054	131570	192610	130897	138839	156255	139499	126282	146567	88484.3	136150
AT1G17720	AT1G17720.1;AT1G17720.2	#NUM!	Protein phosphatase 2A%2C regulatory subunit PR55		Chr1	6093949-6098065	REVERSE	501;500	201606	#NUM!	#NUM!	#NUM!	46.8289	4	7	5	7	6	4	6	3	5	7	5	3	1.09888e+06	524130	958216	718966	1.2527e+06	780949	349030	372639	436718	701681	1.47184e+06	1.71715e+06	106073	59846.2	27750.2	40204.7	89875.7	61406.4	32775.9	30620.6	61656.1	40498.5	104900	53578.4
AT1G17730	AT1G17730.1	#NUM!	vacuolar protein sorting 46.1		Chr1	6099210-6100153	FORWARD	203	201606	#NUM!	#NUM!	#NUM!	45.6324	3	2	3	2	2	2	2	3	3	3	2	4	36135.3	126860	122844	66103.9	133202	41695.2	89106.1	93715.2	93800.8	103909	34357	67811.6	13401.8	22751.1	9404.92	15483.8	741.328	9582.66	42323.2	5768.13	11424.9	3270.94	8559.67	547.803
AT1G17790	AT1G17790.1;AT1G73150.1;AT1G73150.2	#NUM!	DNA-binding bromodomain-containing protein;global transcription factor group E3;global transcription factor group E3		Chr1	6125532-6127276;27504327-27505996;27504601-27505996	REVERSE	487;461;432	201606	#NUM!	#NUM!	#NUM!	36.6073	0	0	0	0	1	0	0	0	0	1	0	0	#NUM!	#NUM!	#NUM!	#NUM!	9774.39	#NUM!	#NUM!	#NUM!	#NUM!	40268.5	#NUM!	#NUM!	#NUM!	#NUM!	#NUM!	#NUM!	3884.33	#NUM!	#NUM!	#NUM!	#NUM!	8481.31	#NUM!	#NUM!
AT1G17840	AT1G17840.1	#NUM!	white-brown complex-like protein		Chr1	6142870-6145894	FORWARD	703	201606	#NUM!	#NUM!	#NUM!	49.9757	10	6	9	11	11	8	8	9	9	11	10	10	532066	343964	790687	633362	239425	430912	380262	492999	407806	533002	566444	577001	73240.3	56916.4	75260.6	76908.2	40422.8	61595	54251	36015.8	52585.1	52637.2	67316.8	59914
AT1G17860	AT1G17860.1	#NUM!	Kunitz family trypsin and protease inhibitor protein		Chr1	6149343-6149933	FORWARD	196	201606	#NUM!	#NUM!	#NUM!	47.6404	13	10	12	12	12	12	11	12	10	14	10	9	1.99762e+06	1869566	1.39852e+06	1.97073e+06	2442199	2.2926e+06	2.21049e+06	1.65277e+06	2.05042e+06	2.52213e+06	2338534	1.52538e+06	294314	471570	377773	450230	421989	531067	511073	568899	582676	496956	302521	285272
AT1G17880	AT1G17880.1	#NUM!	basic transcription factor 3		Chr1	6152572-6153425	REVERSE	165	201606	#NUM!	#NUM!	#NUM!	51.222	14	16	16	17	15	17	17	18	17	18	15	15	1.19033e+06	1.30158e+06	1.25035e+06	1.56087e+06	1683660	1.44118e+06	1.36918e+06	1.26363e+06	1.342e+06	1461788	1.38482e+06	1.33635e+06	218555	177228	200316	228770	213499	238426	209899	173204	232643	197894	198061	180780
AT1G17890	AT1G17890.1;AT1G17890.2;AT1G17890.3	#NUM!	NAD(P)-binding Rossmann-fold superfamily protein		Chr1	6154478-6155596;6154478-6155440;6154478-6155440	REVERSE	328;320;320	201606	#NUM!	#NUM!	#NUM!	49.6514	5	3	7	5	5	4	5	4	4	5	6	5	79854.3	409066	217330	406678	427689	501607	459477	486243	126875	830452	315982	489611	64879.6	174298	115078	110358	128919	104051	94197.2	160984	54060.7	107594	53283.3	173530
AT1G17980	AT1G17980.1	#NUM!	poly(A) polymerase 1		Chr1	6187742-6191418	REVERSE	713	201606	#NUM!	#NUM!	#NUM!	53.1776	1	1	1	1	2	2	0	1	2	1	1	2	114690	117447	386200	39003	3267.57	54185.3	#NUM!	182018	27283.8	30845.7	2778.71	19280.4	25047.5	42045.4	10812.3	107050	3616.97	2809.74	#NUM!	56882.2	37323.5	24466.1	26644	5302.23
AT1G18000	AT1G18000.1;AT1G18010.1	#NUM!	Major facilitator superfamily protein		Chr1	6194668-6196047;6199980-6201359	REVERSE;FORWARD	459	201606	#NUM!	#NUM!	#NUM!	44.8355	0	1	0	0	0	1	0	1	0	0	1	0	#NUM!	54637.8	#NUM!	#NUM!	#NUM!	35175.3	#NUM!	19559.8	#NUM!	#NUM!	12898	#NUM!	#NUM!	19945.4	#NUM!	#NUM!	#NUM!	11956.3	#NUM!	2706.41	#NUM!	#NUM!	7721.87	#NUM!
AT1G18040	AT1G18040.1	#NUM!	cyclin-dependent kinase D1%3B3		Chr1	6207128-6209299	REVERSE	391	201606	#NUM!	#NUM!	#NUM!	32.8638	1	1	1	1	1	0	1	1	1	1	0	0	4300.96	28842.2	249596	22970.5	194949	#NUM!	8807.56	18111	265027	6716.13	#NUM!	#NUM!	15348.4	4747.78	9801.1	23706.6	11203.8	#NUM!	16835.8	19201.2	11481.1	13118.9	#NUM!	#NUM!
AT1G18060	AT1G18060.1	#NUM!	microbial collagenase		Chr1	6212065-6213314	REVERSE	226	201606	#NUM!	#NUM!	#NUM!	52.5363	11	13	12	9	13	10	9	11	11	11	13	10	514848	565494	651210	341552	455768	405953	424556	477921	455026	489151	562083	460129	108573	114191	133846	99059	148108	100746	115748	116791	133069	113051	141795	116236
AT1G18070	AT1G18070.1;AT1G18070.2;AT1G18070.3	#NUM!	Translation elongation factor EF1A/initiation factor IF2gamma family protein		Chr1	6214236-6218211	REVERSE	532;532;543	201606	#NUM!	#NUM!	#NUM!	47.5947	12	11	13	15	15	12	12	13	12	13	14	13	177807	247532	335962	424130	192891	380115	197004	475429	301657	344174	202908	317055	124112	110891	159661	217781	143009	163004	90107	123390	128150	145219	125772	98087.5
AT1G18080	AT1G18080.1	#NUM!	Transducin/WD40 repeat-like superfamily protein		Chr1	6222325-6223901	FORWARD	327	201606	#NUM!	#NUM!	#NUM!	53.7394	27	28	29	29	28	31	32	32	31	30	30	31	2.78666e+06	3.43225e+06	2.2255e+06	3.19866e+06	3.22777e+06	3.32206e+06	3.56287e+06	3.28057e+06	3.59685e+06	3303361	2.81484e+06	2.20346e+06	933377	1154318	1.05696e+06	837902	924932	917355	994642	1.06277e+06	1.16868e+06	1.14257e+06	922572	903546
AT1G18100	AT1G18100.1	#NUM!	PEBP (phosphatidylethanolamine-binding protein) family protein		Chr1	6228049-6230110	REVERSE	173	201606	#NUM!	#NUM!	#NUM!	42.5612	0	0	0	1	0	1	1	1	1	1	0	0	#NUM!	#NUM!	#NUM!	23619.7	#NUM!	22494.7	18025.6	26771.7	8940.02	4698.28	#NUM!	#NUM!	#NUM!	#NUM!	#NUM!	12130.2	#NUM!	14479.4	13155.9	15585.9	9172.74	11936.5	#NUM!	#NUM!
AT1G18150	AT1G18150.1;AT1G18150.2;AT1G18150.3	#NUM!	Protein kinase superfamily protein		Chr1	6244641-6247582	REVERSE	589	201606	#NUM!	#NUM!	#NUM!	51.8639	8	5	6	7	5	4	8	3	6	6	8	6	246935	168619	258797	190783	121975	236606	191427	556245	187731	115861	138012	100603	18843.3	27324.5	40654.1	25632.5	27988.1	76040.6	32036.8	61979.7	27173.8	33145.2	34484.5	33501.6
AT1G18160	AT1G18160.1;AT1G18160.2	#NUM!	Protein kinase superfamily protein		Chr1	6249126-6253835;6249126-6253631	FORWARD	992;952	201606	#NUM!	#NUM!	#NUM!	36.7691	0	0	0	0	1	0	1	0	1	1	1	1	9058.79	#NUM!	#NUM!	#NUM!	17018.3	#NUM!	4856.92	#NUM!	2482.19	4870.11	#NUM!	5184.72	#NUM!	#NUM!	#NUM!	#NUM!	568.758	#NUM!	1025.25	#NUM!	543.708	1570.49	1299.87	484.645
AT1G18170	AT1G18170.1	#NUM!	FKBP-like peptidyl-prolyl cis-trans isomerase family protein		Chr1	6254291-6255507	FORWARD	247	201606	#NUM!	#NUM!	#NUM!	51.5263	6	6	7	8	4	6	6	4	6	5	7	7	589069	643688	757191	598021	752986	762980	1.1204e+06	415985	628717	820468	940817	1.49101e+06	85553	70588.2	87919.6	41633	62693.9	39731.9	79017	61793	94371.3	47563.9	70175.8	86860.3
AT1G18180	AT1G18180.1;AT1G18180.2	#NUM!	3-oxo-5-alpha-steroid 4-dehydrogenase (DUF1295)		Chr1	6255903-6257737;6255903-6257701	FORWARD	305;291	201606	#NUM!	#NUM!	#NUM!	48.1256	0	0	0	1	1	1	1	1	1	0	1	0	#NUM!	#NUM!	#NUM!	23301.1	18065	23136.5	17169	24369.8	16386.2	#NUM!	17614.1	#NUM!	#NUM!	#NUM!	#NUM!	3925.2	3438.02	3929.42	3206.9	3085.79	3499.6	#NUM!	2500.68	#NUM!
AT1G18210	AT1G18210.1;AT1G18210.2	#NUM!	Calcium-binding EF-hand family protein		Chr1	6268273-6268785	REVERSE	170	201606	#NUM!	#NUM!	#NUM!	42.1081	1	0	1	1	1	0	0	0	0	1	1	1	56129.4	#NUM!	60842.2	100502	90249.2	#NUM!	#NUM!	#NUM!	#NUM!	13654	30965.3	35562.9	53769.1	#NUM!	64392	56000.6	57763.4	#NUM!	#NUM!	#NUM!	#NUM!	25177	56360.6	41273.6
AT1G18250	AT1G18250.1;AT1G18250.2	#NUM!	Pathogenesis-related thaumatin superfamily protein		Chr1	6277024-6278005	REVERSE	243;244	201606	#NUM!	#NUM!	#NUM!	40.275	1	1	1	0	0	2	1	2	2	2	1	1	127257	400490	37229.8	#NUM!	#NUM!	218260	33543.8	219685	183360	261800	553079	326166	44317.1	36510.4	25924	#NUM!	#NUM!	44806.9	30394.8	53425.2	26307.6	56699.2	28135.1	67169.6
AT1G18260	AT1G18260.1	#NUM!	HCP-like superfamily protein		Chr1	6279047-6282008	REVERSE	678	201606	#NUM!	#NUM!	#NUM!	45.0485	4	3	5	3	3	3	4	4	5	3	4	5	129479	144992	4306.63	162931	86283.9	115332	150043	136934	155091	54016.5	94540.7	40239.5	39800.5	60259	27719.9	40377.5	26595.3	74964.5	65735	56829.4	42233.6	48919.3	41969.6	33653.1
AT1G18270	AT1G18270.1;AT1G18270.2;AT1G18270.3	#NUM!	ketose-bisphosphate aldolase class-II family protein		Chr1	6283634-6293772	REVERSE	1373;1374;1393	201606	#NUM!	#NUM!	#NUM!	58.1585	45	52	49	51	54	55	55	51	48	52	56	49	902211	815134	919905	1.01836e+06	782194	668228	1.14689e+06	741518	834151	966284	992387	843828	372019	320585	435463	377532	376544	250878	315754	257855	261438	307335	417470	329703
AT1G18300	AT1G18300.1	#NUM!	nudix hydrolase homolog 4		Chr1	6299841-6300799	FORWARD	207	201606	#NUM!	#NUM!	#NUM!	33.2415	0	1	1	1	1	1	1	1	1	1	0	0	#NUM!	568759	660898	280226	573658	372876	531493	438890	366834	438934	#NUM!	#NUM!	#NUM!	68.7805	2660.12	7459.06	4335.57	3167.75	1590.97	3274.26	2475.37	1572.72	#NUM!	#NUM!
AT1G18320	AT1G18320.1;AT3G10110.1;AT3G10110.4	#NUM!	Mitochondrial import inner membrane translocase subunit Tim17/Tim22/Tim23 family protein		Chr1;Chr3;Chr3	6304472-6305531;3116225-3117378;3116225-3117176	FORWARD	142;173;158	201606	#NUM!	#NUM!	#NUM!	48.1747	0	0	1	0	1	1	0	0	0	0	1	0	18913.3	#NUM!	22353.4	#NUM!	37315.8	12121.5	18377.1	#NUM!	#NUM!	#NUM!	35633.5	#NUM!	#NUM!	#NUM!	3794.47	#NUM!	2961.69	4674.05	#NUM!	#NUM!	#NUM!	#NUM!	2499.49	#NUM!
AT1G18390	AT1G18390.1;AT1G18390.2	#NUM!	Serine/Threonine kinase family catalytic domain protein		Chr1	6325876-6329935;6327463-6329935	FORWARD	648;654	201606	#NUM!	#NUM!	#NUM!	39.6952	0	0	1	1	1	1	0	0	1	0	0	1	#NUM!	#NUM!	23757.1	39246.9	61874.5	87846.1	#NUM!	#NUM!	3828.96	#NUM!	#NUM!	93308.2	#NUM!	#NUM!	4286	17321.7	11612.3	37411	#NUM!	#NUM!	25564.5	#NUM!	#NUM!	14628.4
AT1G18440	AT1G18440.1;AT1G18440.2	#NUM!	Peptidyl-tRNA hydrolase family protein		Chr1	6345994-6347686;6345994-6347154	FORWARD	288;223	201606	#NUM!	#NUM!	#NUM!	43.0163	2	1	1	1	2	2	1	2	2	1	2	1	40883.5	#NUM!	195394	142260	200139	181279	61755.9	56804	68273.1	109583	108121	23929.2	177111	219590	480118	504372	317911	381831	249089	329171	273687	170524	160841	273068
AT1G18450	AT1G18450.1	#NUM!	actin-related protein 4		Chr1	6348199-6351766	FORWARD	441	201606	#NUM!	#NUM!	#NUM!	55.0744	7	9	9	9	8	8	6	7	6	7	8	5	370056	210484	433416	289474	423230	323376	113661	298041	240748	296647	530054	371795	115508	61947.7	89263.6	80345	67893.3	121118	138938	109467	106151	82126.3	85149.4	62463.8
AT1G18460	AT1G18460.1	#NUM!	alpha/beta-Hydrolases superfamily protein		Chr1	6352682-6355971	FORWARD	701	201606	#NUM!	#NUM!	#NUM!	39.8345	0	1	0	1	0	0	0	0	1	0	0	0	#NUM!	53054.6	#NUM!	28081.3	#NUM!	#NUM!	#NUM!	#NUM!	64358	#NUM!	#NUM!	#NUM!	#NUM!	2305.22	#NUM!	9531.32	#NUM!	#NUM!	#NUM!	#NUM!	6879.51	#NUM!	#NUM!	#NUM!
AT1G18490	AT1G18490.1	#NUM!	2-aminoethanethiol dioxygenase%2C putative (DUF1637)		Chr1	6367116-6368640	FORWARD	282	201606	#NUM!	#NUM!	#NUM!	38.2046	1	1	1	1	0	0	0	0	0	0	0	0	20490.2	17008.4	22314.4	30040.2	#NUM!	#NUM!	#NUM!	#NUM!	#NUM!	#NUM!	#NUM!	#NUM!	23879.1	13213.5	1.02773	31151.8	#NUM!	#NUM!	#NUM!	#NUM!	#NUM!	#NUM!	#NUM!	#NUM!
AT1G18500	AT1G18500.1	#NUM!	methylthioalkylmalate synthase-like 4		Chr1	6369347-6372861	FORWARD	631	201606	#NUM!	#NUM!	#NUM!	50.9287	30	31	27	30	28	26	29	27	26	28	33	27	927936	832660	1203328	921759	994270	686142	586843	643893	506091	709602	853008	630275	286337	205347	243573	279037	308827	238953	189558	200791	205616	213287	244936	173995
AT1G18540	AT1G18540.1	#NUM!	Ribosomal protein L6 family protein		Chr1	6377448-6378548	REVERSE	233	201606	#NUM!	#NUM!	#NUM!	54.6294	7	9	7	9	6	6	7	5	7	8	9	10	1400094	1.06183e+06	1152324	1.09741e+06	684148	1.16088e+06	797559	675742	1.18871e+06	848542	1.43709e+06	1.55917e+06	167307	117738	140610	130997	122809	126255	124542	102803	131837	91610.2	138174	110326
AT1G18580	AT1G18580.1	#NUM!	galacturonosyltransferase 11		Chr1	6396144-6398005	FORWARD	537	201606	#NUM!	#NUM!	#NUM!	49.8677	3	5	4	3	4	4	4	3	4	4	4	5	141673	186489	195860	315505	297323	148214	134084	109264	190447	208251	186308	147685	17888.4	18679.5	26331.4	40862.5	32250.4	21758.7	25931.4	18910.1	20047.9	20293.2	20432.2	21322
AT1G18630	AT1G18630.1	#NUM!	glycine-rich RNA-binding protein 6		Chr1	6415226-6416283	FORWARD	155	201606	#NUM!	#NUM!	#NUM!	37.8312	3	4	2	2	3	1	4	2	2	3	2	3	334610	279138	139394	867369	146300	137290	478468	142995	49766	234764	196203	126510	75433	29177.9	446.993	87000	34988.7	12736.9	89308.2	34368.4	13591.4	87945	32194.6	13019.5
AT1G18640	AT1G18640.2	#NUM!	3-phosphoserine phosphatase		Chr1	6416524-6418245	REVERSE	295	201606	#NUM!	#NUM!	#NUM!	48.3028	7	7	8	6	7	6	6	8	5	7	6	7	284538	268242	319535	250358	298885	267651	302497	194115	286976	281633	279724	271955	57004.5	53317	58263.6	67476.4	64685.8	49950.8	41223	50320.9	56043.2	69026	67073.6	55997.2
AT1G18660	AT1G18660.1;AT1G18660.2;AT1G18660.3;AT1G18660.4	#NUM!	zinc finger (C3HC4-type RING finger) family protein		Chr1	6421433-6425565;6421433-6425565;6421433-6425565;6421433-6425489	FORWARD	486;486;486;491	201606	#NUM!	#NUM!	#NUM!	44.8056	5	4	5	7	7	3	5	5	4	5	6	5	6484.37	32174.3	20614.3	27216.9	7560.44	73294.6	54430	15041.1	33131.5	53690.5	18391.1	64737	6476.49	10519.1	8163.42	8249.35	8862.17	20354.2	13992.8	2353.17	18164.4	18392.8	10740.7	15659.7
AT1G18730	AT1G18730.1;AT1G18730.3;AT1G18730.5	#NUM!	NDH dependent flow 6		Chr1	6460625-6462107;6460625-6462107;6460929-6462107	FORWARD	175;174;128	201606	#NUM!	#NUM!	#NUM!	43.2794	2	0	1	2	2	2	1	1	1	2	1	2	425598	870865	95966.3	525548	759414	691678	179533	694222	66920.4	659535	472672	514436	72918	#NUM!	76541.8	58006.9	68517.2	92743.8	86322.3	30204.8	73237.4	14735.6	28767.4	74952.8
AT1G18740	AT1G18740.1	#NUM!	ROH1%2C putative (DUF793)		Chr1	6464125-6465273	FORWARD	382	201606	#NUM!	#NUM!	#NUM!	49.4947	2	1	2	2	1	0	1	0	0	1	1	2	13970.8	21539	5549.61	25338.3	156.953	#NUM!	7070.44	#NUM!	#NUM!	19639.9	16291.2	32545.8	31687.7	9200.91	23657.7	12527.6	54773.6	#NUM!	4290.21	#NUM!	#NUM!	17909.3	8202.58	15011.1
AT1G18800	AT1G18800.1	#NUM!	NAP1-related protein 2		Chr1	6481466-6483463	REVERSE	256	201606	#NUM!	#NUM!	#NUM!	42.4678	1	2	1	3	1	2	2	3	3	1	3	2	64767.2	226667	104479	59151.6	95152.3	159308	198650	285263	224251	252621	99841.3	65676.3	21493.5	38555.1	46827.8	13816	14862.1	9465.91	26016.5	32464	27886.4	60395.8	11261	10992.9
AT1G18840	AT1G18840.1;AT1G18840.2;AT1G18840.3	#NUM!	IQ-domain 30		Chr1	6501068-6503435	REVERSE	572	201606	#NUM!	#NUM!	#NUM!	55.1431	1	1	1	1	1	1	1	1	0	1	1	1	31041.5	25354.8	35321.4	52660.9	#NUM!	#NUM!	21484	25469.7	#NUM!	52101.8	29253.4	24851	1760.52	5336.91	1.04998	2933.02	1493.42	892.36	4797.19	4277.53	#NUM!	4663.06	2153.44	3213.05
AT1G18880	AT1G18880.1	#NUM!	Major facilitator superfamily protein		Chr1	6520800-6523241	FORWARD	587	201606	#NUM!	#NUM!	#NUM!	45.5959	1	1	1	1	1	1	0	1	1	1	1	1	57003.9	87974.1	68969.3	62882	78731.5	60621.9	#NUM!	53592	89030.5	80505.1	67489.6	80836.1	6713.66	6282.61	8744.78	4967.22	7743.08	6706.66	#NUM!	5203.43	5933.18	3662.73	5494.57	5888.19
AT1G18890	AT1G18890.1;AT1G74740.1	#NUM!	calcium-dependent protein kinase 1;calcium-dependent protein kinase 30		Chr1	6523468-6525736;28080199-28082476	REVERSE	545;541	201606	#NUM!	#NUM!	#NUM!	50.3119	2	1	2	1	1	2	2	1	2	2	2	2	122103	127130	216364	271701	142.232	2796.07	10027.1	19951.7	44507.9	75496.9	37824.4	674.634	19710.6	30557.2	28187.4	39442.5	16228.8	7418.86	19600.6	11681.2	6691.08	19571.8	37878.5	32809.2
AT1G18950	AT1G18950.1;AT1G18950.2;AT1G18950.3	#NUM!	DDT domain superfamily		Chr1	6546539-6551549	FORWARD	750;756;752	201606	#NUM!	#NUM!	#NUM!	41.3747	1	1	0	0	0	1	1	1	1	0	1	1	17883.9	85572.7	#NUM!	#NUM!	#NUM!	43970.2	31036.9	19373.4	30499.4	#NUM!	54546.6	109.543	17696.3	26294.1	#NUM!	#NUM!	#NUM!	34565.1	15556	14787.4	17735.4	#NUM!	20574.6	16905.9
AT1G18970	AT1G18970.1	#NUM!	germin-like protein 4		Chr1	6554702-6555364	REVERSE	220	201606	#NUM!	#NUM!	#NUM!	49.5996	1	1	0	0	1	1	1	1	1	1	0	0	243315	181860	#NUM!	#NUM!	148239	29742.5	241852	303444	185006	32494.7	#NUM!	#NUM!	15081.1	30472.6	#NUM!	#NUM!	28053.6	46174	41835.2	40081.2	28696.5	29318.8	#NUM!	#NUM!
AT1G18980	AT1G18980.1	#NUM!	RmlC-like cupins superfamily protein		Chr1	6557364-6558026	REVERSE	220	201606	#NUM!	#NUM!	#NUM!	45.5847	3	1	3	4	4	4	4	4	4	2	2	2	356130	85186.4	295763	313939	343869	163543	191729	245103	109417	53243.5	558031	23513	17050	10869.9	35122.8	62474	21951.3	74625.3	40826.3	79763.7	42245.4	11883.4	37401.3	57895.4
AT1G19110	AT1G19110.1	#NUM!	inter-alpha-trypsin inhibitor heavy chain-like protein		Chr1	6602270-6605766	FORWARD	754	201606	#NUM!	#NUM!	#NUM!	50.1712	8	5	9	4	7	8	5	5	3	6	7	6	179751	499908	455688	267143	450463	155778	186443	279404	52277.8	192640	384608	317955	15122.9	11831.4	29627.4	34995.9	10490.8	21974.1	33750.8	23211.3	41390.9	16042	16383.5	25932.9
AT1G19120	AT1G19120.1	#NUM!	Small nuclear ribonucleoprotein family protein		Chr1	6608288-6609162	FORWARD	128	201606	#NUM!	#NUM!	#NUM!	49.4242	2	1	1	1	1	2	1	2	2	1	0	2	51420.6	#NUM!	60820.4	75409.7	124549	92942.1	55828.1	44113.4	79618.1	29733.6	#NUM!	106254	68772.8	54859.8	3051.59	56270	42424.6	60845.6	61462	43158.8	60689.8	60905.5	#NUM!	74540.1
AT1G19130	AT1G19130.1	#NUM!	RmlC-like jelly roll fold protein		Chr1	6609545-6610555	REVERSE	192	201606	#NUM!	#NUM!	#NUM!	52.1369	6	5	6	4	5	5	3	5	5	6	4	6	267804	178399	317578	653582	182855	556554	395090	337621	221432	339147	526855	345154	67348.6	49572.1	75733.3	96572.4	63959.5	101599	148113	101533	43063.3	107500	64595.5	80384.6
AT1G19140	AT1G19140.1	#NUM!	ubiquinone biosynthesis COQ9-like protein		Chr1	6611026-6612414	REVERSE	311	201606	#NUM!	#NUM!	#NUM!	49.6733	6	5	4	4	3	4	4	4	5	5	4	5	234003	276162	88136.4	245203	119803	278559	348779	288600	261528	266114	212042	306483	51375.3	48395.3	56199.5	46263.2	50636	51261.3	48277.8	43582.6	54928	44222.2	65430.5	49115.3
AT1G19150	AT1G19150.1	#NUM!	PSI type II chlorophyll a/b-binding protein (Lhca2-1)		Chr1	6612806-6613799	FORWARD	270	201606	#NUM!	#NUM!	#NUM!	49.577	7	5	6	6	6	6	6	5	7	7	6	6	258729	203112	758070	484712	433219	266772	119344	558494	503708	707575	312450	609322	60332.4	22238.5	105219	73942.4	81308.7	103328	80979.5	73006.5	144947	109563	56774.2	53002.6
AT1G19360	AT1G19360.1;AT1G19360.2	#NUM!	Nucleotide-diphospho-sugar transferase family protein		Chr1	6690672-6692211	REVERSE	428	201606	#NUM!	#NUM!	#NUM!	47.8029	2	3	2	0	1	3	2	2	3	2	1	3	119960	562901	122458	#NUM!	1.54326e+06	540350	348424	665408	576700	340738	665728	501924	51722.1	58545.7	42921.9	#NUM!	179535	33343.8	79675.5	36805	21791.3	74312.9	14391.2	57962.6
AT1G19370	AT1G19370.1	#NUM!	membrane protein		Chr1	6692904-6694721	REVERSE	605	201606	#NUM!	#NUM!	#NUM!	45.3299	4	3	4	3	4	3	4	4	4	4	4	3	408514	221769	502823	350821	164963	444571	367271	384492	480812	188096	351985	456925	3979.95	15232.8	5131.32	3779.9	8.583	9861.38	5261.82	3815.7	3122.06	5524.38	2749.84	4588.78
AT1G19410	AT1G19410.1	#NUM!	FBD / Leucine Rich Repeat domains containing protein		Chr1	6714492-6716439	REVERSE	435	201606	#NUM!	#NUM!	#NUM!	32.5568	1	1	1	1	0	1	1	1	1	1	0	1	1.17355e+06	162337	989379	727835	#NUM!	86812.1	132057	116961	263627	131834	#NUM!	111951	258136	92630.1	217742	305729	#NUM!	167504	45263.2	62566.5	467390	82773.9	#NUM!	80176.1
AT1G19430	AT1G19430.1;AT1G19430.3	#NUM!	S-adenosyl-L-methionine-dependent methyltransferases superfamily protein		Chr1	6724669-6727533	REVERSE	724	201606	#NUM!	#NUM!	#NUM!	44.8733	2	5	6	5	7	6	4	3	5	6	5	7	20130.1	27451.9	51940.8	65700.9	36885.1	40241.8	48031.4	39053.7	30012.1	41253.5	55111.1	41204.6	20695.8	18460	15201.2	23865.8	20640.4	17203.3	33457.7	24501.7	23613	18987.1	22731.7	15788.1
AT1G19450	AT1G19450.1	#NUM!	Major facilitator superfamily protein		Chr1	6731671-6734633	REVERSE	488	201606	#NUM!	#NUM!	#NUM!	43.6457	2	3	2	2	3	3	3	2	1	3	2	4	58411.8	67872	4966.26	111754	220215	34380.5	49576.8	58519.4	42705.6	61549.7	45983.9	54248.9	30874.5	19300.6	24734	5783.26	34823.6	7709.8	9927.09	15960.5	7840.73	17032	35300.9	26803.6
AT1G19480	AT1G19480.1;AT1G19480.2	#NUM!	DNA glycosylase superfamily protein		Chr1	6744520-6746144;6744520-6745653	FORWARD	382;377	201606	#NUM!	#NUM!	#NUM!	43.6575	1	1	1	1	1	1	1	1	1	1	1	1	11835.8	21441.9	20163.9	8546.13	6770.41	8249.12	22523.2	#NUM!	16161.6	14084.4	17210.4	#NUM!	29107.6	30691	50645.1	33688.2	7279.15	7326.47	33640.8	19053.1	15325.1	36148.6	46283	26881.3
AT1G19520	AT1G19520.1	#NUM!	pentatricopeptide (PPR) repeat-containing protein		Chr1	6760032-6762581	FORWARD	725	201606	#NUM!	#NUM!	#NUM!	47.258	2	2	3	3	1	2	2	3	2	1	1	2	107919	118617	62275.7	65168	97288.9	25956	90489.5	31898.3	28854.6	121060	138217	170164	5984.79	24735.5	7488.57	6634.09	5819.99	10145.1	26626.1	11342.6	22394	12754.8	10725.2	25813.3
AT1G19530	AT1G19530.1;AT1G19530.2	#NUM!	DNA polymerase epsilon catalytic subunit A		Chr1	6763976-6764686	FORWARD	117	201606	#NUM!	#NUM!	#NUM!	42.3499	2	3	1	2	1	2	3	3	4	3	2	4	17959.7	137663	268394	188734	258501	41091.2	126960	4871.07	17143.7	158187	163492	162279	20391.3	24912.8	211750	72977.8	199853	17305.4	27532.5	11108.4	14561.3	68177	116057	570.686
AT1G19540	AT1G19540.1;AT1G19540.2	#NUM!	NmrA-like negative transcriptional regulator family protein		Chr1	6765713-6767247;6765713-6766998	FORWARD	310;261	201606	#NUM!	#NUM!	#NUM!	48.6636	0	0	0	1	1	0	0	0	0	0	0	0	#NUM!	#NUM!	#NUM!	7348.05	22740.3	#NUM!	#NUM!	#NUM!	#NUM!	#NUM!	#NUM!	#NUM!	#NUM!	#NUM!	#NUM!	4415.58	7572.59	#NUM!	#NUM!	#NUM!	#NUM!	#NUM!	#NUM!	#NUM!
AT1G19570	AT1G19570.1	#NUM!	dehydroascorbate reductase		Chr1	6773462-6774413	REVERSE	213	201606	#NUM!	#NUM!	#NUM!	54.31	21	26	25	26	24	25	27	28	27	23	23	23	2025456	1.05875e+06	1.05398e+06	1.59523e+06	1.023e+06	1.8877e+06	1.76793e+06	1.61874e+06	1689830	1.61436e+06	976633	1.54287e+06	454163	271820	326979	419930	273725	419255	449182	324920	397532	335274	314009	407590
AT1G19580	AT1G19580.1	#NUM!	gamma carbonic anhydrase 1		Chr1	6774937-6777092	FORWARD	275	201606	#NUM!	#NUM!	#NUM!	49.3417	10	10	13	12	7	13	14	14	8	11	10	11	287136	223908	378130	308232	304558	318955	236365	264783	222179	223535	287959	245026	57777.4	44270.1	57709.7	51119.8	46181.4	56530.7	56440.9	61716.3	58593.6	39306	51928.5	56466.2
AT1G19600	AT1G19600.1	#NUM!	pfkB-like carbohydrate kinase family protein		Chr1	6779085-6780898	FORWARD	355	201606	#NUM!	#NUM!	#NUM!	34.7698	2	1	1	2	1	0	0	0	1	1	1	0	7204.67	8643.84	10022.4	1198.79	17849.2	#NUM!	#NUM!	#NUM!	2530.76	6807.39	16512	#NUM!	20978.6	8261.48	16583.6	61220.3	9076.24	#NUM!	#NUM!	#NUM!	12628.1	14867.6	14457	#NUM!
AT1G19670	AT1G19670.1	#NUM!	chlorophyllase 1		Chr1	6803796-6804923	REVERSE	324	201606	#NUM!	#NUM!	#NUM!	51.7277	7	5	7	6	6	7	6	5	8	7	8	7	133300	81008.9	132816	134112	117476	170082	171643	162407	171397	118402	141354	174374	49681.8	22735	37664.6	37426.6	36808.3	34326.1	32258.6	31652	43029.5	35582.6	46580.3	40057.8
AT1G19690	AT1G19690.1	#NUM!	NAD(P)-binding Rossmann-fold superfamily protein		Chr1	6807925-6809562	REVERSE	352	201606	#NUM!	#NUM!	#NUM!	50.0343	3	3	3	3	3	3	3	3	3	3	2	3	35170.6	65314.4	50564	63462.9	81692.4	44749.4	41013.8	45034.7	63762.3	54875.7	56111.3	58713.3	5388.54	10432.8	6800.87	7368.67	7175.13	7773.33	7244.5	5943.32	9840.13	9345.45	8182.51	7296.51
AT1G19720	AT1G19720.1	#NUM!	Pentatricopeptide repeat (PPR-like) superfamily protein		Chr1	6819926-6822610	REVERSE	894	201606	#NUM!	#NUM!	#NUM!	41.6656	2	2	2	3	3	3	1	0	1	1	2	2	7351.48	58947.1	310195	228624	547558	96708.5	943.911	#NUM!	141276	4828.21	252973	47112.2	16336.6	5803.31	6598.27	3396.56	10274.9	14133.8	15253.2	#NUM!	17257.7	42338.5	19645.5	13707.7
AT1G19730	AT1G19730.1	#NUM!	Thioredoxin superfamily protein		Chr1	6823163-6824020	REVERSE	119	201606	#NUM!	#NUM!	#NUM!	37.0685	0	1	1	1	1	0	1	1	1	0	1	1	#NUM!	25973.5	12503.5	29939.3	3558.45	#NUM!	11975.7	8947.81	2387.7	#NUM!	2851.02	8036.9	#NUM!	3717.19	6331.1	8111.31	5084.83	#NUM!	1327.56	443.992	3343.83	#NUM!	928.086	343.565
AT1G19770	AT1G19770.1	#NUM!	purine permease 14		Chr1	6832426-6833702	FORWARD	393	201606	#NUM!	#NUM!	#NUM!	40.6656	0	0	2	1	0	2	0	0	0	0	0	0	#NUM!	#NUM!	#NUM!	2448.75	#NUM!	24049	#NUM!	#NUM!	#NUM!	#NUM!	#NUM!	#NUM!	#NUM!	#NUM!	12289.8	9440.17	#NUM!	7108.54	#NUM!	#NUM!	#NUM!	#NUM!	#NUM!	#NUM!
AT1G19800	AT1G19800.1;AT1G19800.2;AT1G19800.3;AT1G19800.4;AT1G19800.5;AT1G19800.6	#NUM!	trigalactosyldiacylglycerol 1		Chr1	6846812-6847954	FORWARD	350	201606	#NUM!	#NUM!	#NUM!	44.962	7	5	6	5	6	7	6	5	6	7	7	6	61327.8	37379.9	70139.7	51511.5	75286.6	60360.2	43812.6	55577	56766.1	47458	59627.4	62287.2	20799.3	26399.1	28503.9	25828.4	29842.1	18735	20271.7	14807.2	14531.1	18545.8	24815.6	23444.3
AT1G19835	AT1G19835.1;AT1G19835.2;AT1G19835.3;AT1G19835.4;AT1G19835.5;AT1G19835.6	#NUM!	filament-like protein (DUF869)		Chr1	6856212-6859513	REVERSE	982	201606	#NUM!	#NUM!	#NUM!	51.5871	1	0	2	1	0	1	2	2	2	1	1	1	11183	#NUM!	27175.4	79891.8	#NUM!	76806.5	87210.3	49736.6	87654.8	109312	29010.3	115312	14852.9	#NUM!	9249.1	14104.8	#NUM!	16428.1	17234.4	13054.5	17130.9	19876.6	3203.58	20711.9
AT1G19860	AT1G19860.1;AT1G19860.2	#NUM!	Zinc finger C-x8-C-x5-C-x3-H type family protein		Chr1	6891654-6894400;6891654-6893429	REVERSE	413;415	201606	#NUM!	#NUM!	#NUM!	38.9891	0	1	0	0	0	1	1	1	1	1	0	0	#NUM!	18761.7	#NUM!	#NUM!	#NUM!	61549.6	17967.9	14912.5	55521.1	4560.17	#NUM!	#NUM!	#NUM!	5995.07	#NUM!	#NUM!	#NUM!	7286.14	6676.28	3906.52	8468.88	1734.38	#NUM!	#NUM!
AT1G19870	AT1G19870.1	#NUM!	IQ-domain 32		Chr1	6895400-6898539	REVERSE	794	201606	#NUM!	#NUM!	#NUM!	53.4492	16	16	17	16	12	12	17	15	11	17	15	17	325572	377306	469461	310291	252912	325444	286171	289927	223612	363809	366862	273480	113544	81138.5	100266	84226.6	88947.7	95064.9	88918.8	74879.9	85809.9	80827.2	96680	93675.1
AT1G19880	AT1G19880.1	#NUM!	Regulator of chromosome condensation (RCC1) family protein		Chr1	6900648-6903818	REVERSE	538	201606	#NUM!	#NUM!	#NUM!	45.2844	3	1	2	1	1	3	3	3	3	2	3	2	127236	121496	78029.5	112426	102880	58818.1	112047	84760.3	33390.6	71977.5	119987	75646.4	31845.6	11488.8	2556.59	18577.1	5440.79	9065.26	26564.5	12119.4	19423	37588.7	28130.5	12905.4
AT1G19900	AT1G19900.1	#NUM!	glyoxal oxidase-related protein		Chr1	6907038-6908684	REVERSE	548	201606	#NUM!	#NUM!	#NUM!	48.0543	1	1	1	1	2	3	1	2	3	1	1	1	266875	34497.5	201607	353288	219231	33307	119568	16926.7	27463.3	124705	59034.9	149914	37993.8	13298.8	36954.4	92645.1	74244.9	34125.9	10109.2	19796.2	26064	21137.8	31927.4	21022.7
AT1G19910	AT1G19910.1;AT1G19910.2;AT1G75630.1;AT1G75630.2;AT2G16510.1;AT4G34720.1;AT4G34720.2;AT4G38920.1;AT4G38920.2	#NUM!	ATPase%2C F0/V0 complex%2C subunit C protein;ATPase%2C F0/V0 complex%2C subunit C protein;vacuolar H+-pumping ATPase 16 kDa proteolipid subunit 4;vacuolar H+-pumping ATPase 16 kDa proteolipid subunit 4;ATPase%2C F0/V0 complex%2C subunit C protein;ATPase%2C F0/V0 complex%2C subunit C protein;ATPase%2C F0/V0 complex%2C subunit C protein;vacuolar-type H[+]-ATPase C3;vacuolar-type H[+]-ATPase C3		Chr1;Chr1;Chr1;Chr1;Chr2;Chr4;Chr4;Chr4;Chr4	6913317-6914322;6913317-6913790;28400662-28402032;28400662-28402032;7160007-7160811;16568223-16569165;16568223-16568748;18147330-18148853;18148100-18148853	FORWARD;FORWARD;FORWARD;FORWARD;REVERSE;REVERSE;REVERSE;FORWARD;FORWARD	165;122;166;200;164;164;142;164;138	201606	#NUM!	#NUM!	#NUM!	56.4939	9	8	9	9	9	9	8	8	9	9	9	8	7.15741e+06	6.42806e+06	11937925	10348203	6981331	3007122	4.73064e+06	4.90416e+06	5.01496e+06	7.89771e+06	5258441	6325395	949850	1.12845e+06	858306	1.20775e+06	1.03287e+06	1.3137e+06	561354	1.29201e+06	486932	1.7788e+06	809800	1.52498e+06
AT1G19920	AT1G19920.1	#NUM!	Pseudouridine synthase/archaeosine transglycosylase-like family protein		Chr1	6914835-6916657	REVERSE	476	201606	#NUM!	#NUM!	#NUM!	51.6071	16	11	12	15	13	11	12	12	13	15	17	17	542512	436138	607242	523264	718087	547757	425612	248781	554805	471190	444318	543350	148525	95529.5	172885	172319	154687	189742	190486	113185	164606	128350	117615	192152
AT1G19950	AT1G19950.1;AT1G75700.1;AT1G75700.2;AT1G75700.3;AT5G42560.1	#NUM!	HVA22-like protein H (ATHVA22H);HVA22-like protein G;HVA22-like protein G;HVA22-like protein G;Abscisic acid-responsive (TB2/DP1%2C HVA22) family protein		Chr1;Chr1;Chr1;Chr1;Chr5	6925043-6926527;28423956-28424931;28423956-28424931;28423956-28424931;17015573-17016969	FORWARD	315;177;177;206;296	201606	#NUM!	#NUM!	#NUM!	40.8046	0	1	1	1	1	1	1	1	1	1	1	1	#NUM!	25376.2	65530.2	129446	174275	189238	90104.1	64590.2	195240	34348.6	133745	58575.8	#NUM!	20770.2	2835.63	5694.01	1.15612	62825.5	46642.5	23778.7	74286.2	24652.7	35619.5	13248.1
AT1G20010	AT1G20010.1	#NUM!	tubulin beta-5 chain		Chr1	6938033-6940481	REVERSE	449	201606	#NUM!	#NUM!	#NUM!	54.0035	29	29	30	28	29	28	26	31	29	28	30	27	1995292	2.03259e+06	1.97262e+06	1.93248e+06	1.63625e+06	2.46342e+06	2631383	2.4146e+06	2.12427e+06	1.79227e+06	1480473	1.54206e+06	746289	833523	689930	691260	699778	513594	828459	642988	707671	721198	691243	764277
AT1G20020	AT1G20020.1	#NUM!	ferredoxin-NADP[+]-oxidoreductase 2		Chr1	6942851-6944868	FORWARD	369	201606	#NUM!	#NUM!	#NUM!	52.947	37	38	36	42	39	42	35	34	37	35	38	34	3.22995e+06	2122771	2.7231e+06	3210055	2777182	3.2831e+06	2.79799e+06	2.49034e+06	2970624	3453828	2.29459e+06	3.5693e+06	1.34983e+06	889276	1.23798e+06	811490	1.11861e+06	1.23698e+06	754988	1.0619e+06	1.27681e+06	914800	985016	920591
AT1G20020	AT1G20020.2	#NUM!	ferredoxin-NADP[+]-oxidoreductase 2		Chr1	6943465-6944868	FORWARD	255	201606	#NUM!	#NUM!	#NUM!	44.7204	2	2	1	1	0	1	2	2	1	0	2	1	222662	31903.8	259216	44543.2	#NUM!	233362	182144	94131.6	20155.7	#NUM!	191926	192548	17718.3	10316	37028.9	459.37	#NUM!	46275.2	13614.4	14981.3	3641.03	#NUM!	8717.47	23598.7
AT1G20050	AT1G20050.1	#NUM!	C-8%2C7 sterol isomerase		Chr1	6949160-6950135	FORWARD	223	201606	#NUM!	#NUM!	#NUM!	47.3051	2	4	3	3	4	3	3	3	4	1	3	4	77757.5	278022	552728	204773	226044	154805	201072	246409	137134	103995	108188	650613	98434.8	42788	82223.4	90245.6	67517.8	22052.2	46335.7	22338.9	18861.5	5792.87	71066.9	71384.8
AT1G20090	AT1G20090.1	#NUM!	RHO-related protein from plants 2		Chr1	6967223-6968603	FORWARD	195	201606	#NUM!	#NUM!	#NUM!	50.2468	4	6	7	7	8	7	6	5	8	6	6	6	883238	638940	612755	571446	547734	820708	1.13453e+06	947847	767301	942544	615828	361550	109512	77120.6	158346	100415	94177.1	79490.2	187125	194663	151798	180849	146062	117276
AT1G20110	AT1G20110.1	#NUM!	RING/FYVE/PHD zinc finger superfamily protein		Chr1	6971554-6974578	FORWARD	601	201606	#NUM!	#NUM!	#NUM!	55.2159	3	4	4	5	4	4	2	4	4	4	4	5	110973	100748	41827.8	76224.4	124418	39064.4	162619	76938.2	30547.8	123378	49968.9	70058.5	17129.2	154.75	9525.06	12094.5	18392.7	8910.01	19554	18244.9	3612.52	18297.9	13775.5	17313.2
AT1G20190	AT1G20190.1;AT1G20190.2	#NUM!	expansin 11		Chr1	6998762-6999710;6998762-6999449	REVERSE	252;193	201606	#NUM!	#NUM!	#NUM!	48.0986	2	2	2	2	3	2	2	3	2	3	3	3	199844	197470	72728.9	136117	189381	498084	104539	270641	409513	437296	243490	325579	22081.7	24576.8	31001.9	28471	50924.5	30676.6	23086.5	9272.4	42963.1	21067.3	37721.2	18087.7
AT1G20200	AT1G20200.1	#NUM!	PAM domain (PCI/PINT associated module) protein		Chr1	7001409-7004154	REVERSE	488	201606	#NUM!	#NUM!	#NUM!	57.9002	22	24	26	31	23	28	30	30	25	28	24	25	1.57687e+06	1.29833e+06	1.56784e+06	1.05196e+06	1.35047e+06	1.13046e+06	1.21085e+06	1.14346e+06	1.06774e+06	1.38362e+06	1.37914e+06	1.22845e+06	201096	245878	220281	204865	172095	135723	169998	146451	154766	175438	179849	140948
AT1G20220	AT1G20220.1	#NUM!	Alba DNA/RNA-binding protein		Chr1	7005090-7007285	REVERSE	315	201606	#NUM!	#NUM!	#NUM!	49.0167	5	6	7	6	7	7	6	6	7	6	7	8	681891	605217	516407	853915	797607	604489	676965	619928	524342	755581	491856	778523	115871	106781	108979	154903	136810	173843	113576	110562	89417	123964	149021	117510
AT1G20225	AT1G20225.1	#NUM!	Thioredoxin superfamily protein		Chr1	7007966-7009318	REVERSE	233	201606	#NUM!	#NUM!	#NUM!	51.5497	7	6	3	7	7	7	6	6	5	8	6	6	373774	663158	413406	556442	645309	726401	557638	349931	858220	449618	725034	837457	92160.6	124158	143022	68716.2	126356	132406	79294.1	62114.9	48654.4	80509.8	144059	133530
AT1G20260	AT1G20260.1	#NUM!	ATPase%2C V1 complex%2C subunit B protein		Chr1	7016971-7020290	FORWARD	487	201606	#NUM!	#NUM!	#NUM!	55.6578	59	58	56	58	56	56	55	60	58	57	57	61	3.76206e+06	3.56985e+06	3099400	4.05329e+06	3.31716e+06	4.04603e+06	3.50626e+06	3.55959e+06	3326936	3.9022e+06	3.97887e+06	3.74231e+06	1.3259e+06	1.26866e+06	1.22198e+06	1312729	1202576	1.25736e+06	1.21332e+06	1.2056e+06	1.11101e+06	1.33468e+06	1.22867e+06	1.3252e+06
AT1G20270	AT1G20270.1;AT1G20270.2;AT1G20270.3	#NUM!	2-oxoglutarate (2OG) and Fe(II)-dependent oxygenase superfamily protein		Chr1	7021383-7022923;7021828-7022923;7021828-7022923	REVERSE	287;201;201	201606	#NUM!	#NUM!	#NUM!	31.8535	0	0	0	0	0	0	1	0	0	0	0	0	#NUM!	#NUM!	#NUM!	#NUM!	#NUM!	#NUM!	7701.07	#NUM!	#NUM!	#NUM!	#NUM!	#NUM!	#NUM!	#NUM!	#NUM!	#NUM!	#NUM!	#NUM!	5649.75	#NUM!	#NUM!	#NUM!	#NUM!	#NUM!
AT1G20330	AT1G20330.1	#NUM!	sterol methyltransferase 2		Chr1	7038968-7040053	REVERSE	361	201606	#NUM!	#NUM!	#NUM!	53.2711	12	12	12	12	10	11	11	12	11	13	12	9	365441	211736	413720	335261	445124	279969	201877	234007	248263	198185	328073	297489	167047	141365	165427	168374	309501	132773	177545	141846	153456	176153	176625	173011
AT1G20340	AT1G20340.1	#NUM!	Cupredoxin superfamily protein		Chr1	7042770-7043273	REVERSE	167	201606	#NUM!	#NUM!	#NUM!	51.3465	6	8	7	7	8	7	8	6	8	7	7	8	5265911	3.39954e+06	2.75619e+06	3079196	2.18837e+06	3.83307e+06	3.89429e+06	2.74936e+06	2920545	2.2897e+06	2.08899e+06	4141916	396032	448874	427075	503295	544535	353769	410985	470345	452878	420992	577012	539784
AT1G20370	AT1G20370.1	#NUM!	Pseudouridine synthase family protein		Chr1	7051846-7053588	REVERSE	549	201606	#NUM!	#NUM!	#NUM!	38.1947	1	0	1	1	0	0	0	0	0	1	0	0	79822.1	#NUM!	100926	134922	#NUM!	#NUM!	#NUM!	#NUM!	#NUM!	70067	#NUM!	#NUM!	31816.8	#NUM!	21547.9	27711.9	#NUM!	#NUM!	#NUM!	#NUM!	#NUM!	25065.6	#NUM!	#NUM!
AT1G20440	AT1G20440.1	#NUM!	cold-regulated 47		Chr1	7084722-7085664	REVERSE	265	201606	#NUM!	#NUM!	#NUM!	55.8059	31	34	28	31	29	29	33	32	29	33	36	32	3.24978e+06	5831254	5316456	3.45584e+06	4.33002e+06	3308284	3.76534e+06	5.16061e+06	4160338	3.89305e+06	3125422	5.00145e+06	690331	879366	594768	372689	574007	403310	447433	646024	710051	558580	512658	502688
AT1G20450	AT1G20450.1;AT1G20450.2	#NUM!	Dehydrin family protein		Chr1	7088235-7089107	REVERSE	260;259	201606	#NUM!	#NUM!	#NUM!	55.6517	6	10	6	7	8	6	7	7	7	5	6	7	46129.3	64194.7	36934.1	38045.3	69591.1	54248.4	53871.5	46571.9	46404.9	73278.1	38209.3	45715.2	4972.84	4473.55	5982.9	2995.8	7335.38	1810.05	4773.67	3830.81	3692.51	4328.48	3869.43	4404.08
AT1G20480	AT1G20480.1	#NUM!	AMP-dependent synthetase and ligase family protein		Chr1	7094978-7097073	REVERSE	565	201606	#NUM!	#NUM!	#NUM!	53.1974	1	0	1	1	0	0	0	0	0	1	0	0	44844.7	#NUM!	42672	39812.5	#NUM!	#NUM!	#NUM!	#NUM!	#NUM!	36247.8	#NUM!	#NUM!	6509.96	#NUM!	8331.16	5671.11	#NUM!	#NUM!	#NUM!	#NUM!	#NUM!	6791.73	#NUM!	#NUM!
AT1G20510	AT1G20510.1;AT1G20510.2;AT1G20510.3	#NUM!	OPC-8			0	CoA ligase1 | Chr1:7103645-7105856 REVERSE;CoA ligase1 | Chr1:7103939-7105856 REVERSE;CoA ligase1 | Chr1:7104362-7105856 REVERSE	546;473;468	201606	#NUM!	#NUM!	#NUM!	48.5817	0	3	1	1	3	3	3	3	3	0	3	2	#NUM!	75416.2	7611.66	30290.1	53579.5	132267	117913	125116	129968	#NUM!	69021.4	67020.3	#NUM!	26625.4	20514	1459.81	17028.9	19179.9	45453.1	32265.3	16132.5	#NUM!	14023.5	55620.2
AT1G20540	AT1G20540.1	#NUM!	Transducin/WD40 repeat-like superfamily protein		Chr1	7112652-7115191	FORWARD	351	201606	#NUM!	#NUM!	#NUM!	47.5175	1	1	1	1	1	1	1	1	1	1	1	1	325610	285628	466463	412904	456630	116228	147517	131534	252544	442984	438473	339815	84277.9	40661	108529	104571	109960	52703.1	16386.3	31178.6	89062.8	118282	80674	62066.8
AT1G20560	AT1G20560.1	#NUM!	acyl activating enzyme 1		Chr1	7119927-7121730	REVERSE	556	201606	#NUM!	#NUM!	#NUM!	55.8258	3	7	4	5	7	8	7	7	7	6	7	4	43558.2	69395.2	97569.1	69054.3	46039.9	85851	96403.8	105959	107496	101061	102663	89944.3	50393.7	54821.6	139757	81368.3	32167.5	69143.3	74056.2	88117.6	67749.7	46266.3	64043.5	114399
AT1G20575	AT1G20575.1	#NUM!	Nucleotide-diphospho-sugar transferases superfamily protein		Chr1	7126987-7128677	REVERSE	246	201606	#NUM!	#NUM!	#NUM!	49.507	3	6	3	6	3	4	3	3	4	5	4	4	164079	135916	181895	86267	144137	140425	229319	122494	156227	139969	168132	238198	35828.9	31740.6	12317.9	21237.1	17797.6	17267.4	22969.2	18800.1	30837.4	34336.1	14830.4	25787.2
AT1G20580	AT1G20580.1	#NUM!	Small nuclear ribonucleoprotein family protein		Chr1	7128979-7130371	FORWARD	131	201606	#NUM!	#NUM!	#NUM!	47.8119	6	6	5	5	6	6	7	5	7	7	6	6	419053	132993	216731	651947	427096	693190	283839	537538	503742	246409	100958	222814	132587	58111.9	97434.6	126898	131334	162556	80661	115100	105954	89150.4	55289.4	106740
AT1G20620	AT1G20620.1	#NUM!	catalase 3		Chr1	7143142-7146193	FORWARD	492	201606	#NUM!	#NUM!	#NUM!	52.6555	44	41	46	49	46	45	44	47	46	44	47	43	10424534	12330340	11409803	11788384	9598503	9552906	9646767	12499259	9663232	9445017	10534023	10400661	4376618	5956838	5433031	6.51939e+06	4349234	4993171	4741860	6.04455e+06	4445642	5761915	5201819	4.99883e+06
AT1G20630	AT1G20630.1	#NUM!	catalase 1		Chr1	7146812-7149609	FORWARD	492	201606	#NUM!	#NUM!	#NUM!	50.8539	10	8	10	11	11	9	7	8	8	8	11	6	368536	337657	298325	505543	399218	417860	383415	286408	373092	287617	325872	188581	141763	74400	123679	121063	81473.9	175427	180502	153305	203606	98175.1	140713	118045
AT1G20693	AT1G20693.1;AT1G20693.2;AT1G20693.3	#NUM!	high mobility group B2		Chr1	7177282-7178487	FORWARD	144;142;143	201606	#NUM!	#NUM!	#NUM!	45.1384	2	2	2	2	2	2	2	2	2	2	2	2	99713	267400	106923	116410	255728	437635	145917	219415	169740	153215	75228.7	208835	63932.9	203877	78045.1	73087.2	66663.9	196011	55399.9	193360	117457	73945.3	54303.9	59973.3
AT1G20696	AT1G20696.1;AT1G20696.2;AT1G20696.5	#NUM!	high mobility group B3		Chr1	7179825-7181174;7179825-7181193;7179825-7180835	FORWARD	141;147;133	201606	#NUM!	#NUM!	#NUM!	42.6441	1	1	2	1	1	1	1	1	1	1	2	2	511553	732384	62964.8	2.69163e+06	449917	365881	259099	201274	351486	177314	501087	431370	143214	175253	45936.8	205681	54861.3	161404	86454.6	87059.1	148723	56400.1	111847	135700
AT1G20760	AT1G20760.1	#NUM!	Calcium-binding EF hand family protein		Chr1	7209515-7214773	FORWARD	1019	201606	#NUM!	#NUM!	#NUM!	51.4853	8	3	8	7	6	7	9	9	7	6	9	5	186703	119294	219295	242389	260742	121620	145592	148296	176408	219835	211070	184336	67881.2	34715.1	61127.6	69741	62805.8	55193.4	46230.1	61687.1	66930.8	20430	53585.3	58234
AT1G20780	AT1G20780.1;AT1G20780.2;AT1G20780.3	#NUM!	senescence-associated E3 ubiquitin ligase 1		Chr1	7217812-7220609	FORWARD	801	201606	#NUM!	#NUM!	#NUM!	47.273	4	3	4	7	5	8	6	4	7	6	6	8	23464.2	88210.9	70082.7	39526.2	62018.8	46502.8	56893.8	123746	71619.5	109529	98858.6	105327	12335.9	15172.1	15946.6	15531	16166.6	21320.1	14845.2	25556.4	13954.3	21288.3	23958.4	17978.1
AT1G20810	AT1G20810.1;AT1G20810.2	#NUM!	FKBP-like peptidyl-prolyl cis-trans isomerase family protein		Chr1	7232025-7233367;7232025-7233235	FORWARD	232;229	201606	#NUM!	#NUM!	#NUM!	49.9651	3	3	2	3	3	3	3	3	2	3	3	3	466568	203463	132217	366714	363184	130047	356560	157744	208084	254575	497589	189650	83934.5	76527.3	71985.7	88173.6	85146.9	52554	89605.1	108245	78862.9	47488.1	52546.8	44263.2
AT1G20816	AT1G20816.1	#NUM!	outer envelope pore-like protein		Chr1	7233814-7234941	FORWARD	167	201606	#NUM!	#NUM!	#NUM!	40.4739	3	3	2	1	2	2	3	4	1	3	3	2	67859.6	149699	121774	295554	202056	330656	52521.1	97095.4	79640.3	110534	136659	102048	19285.7	13924.1	7584.39	43927.2	9277.05	27301.7	8363.3	14077.8	11392.5	27339.1	9177.17	27017.5
AT1G20840	AT1G20840.1;AT1G20840.2	#NUM!	tonoplast monosaccharide transporter1		Chr1	7245107-7247674	REVERSE	734	201606	#NUM!	#NUM!	#NUM!	49.3577	7	6	7	6	6	8	8	6	10	7	8	5	292429	145349	187600	331378	376537	265659	177392	286789	217338	167883	216125	350060	17216.5	8235.29	20727.5	21445.3	27190.4	27705.2	14409	18823.1	20260.9	8295.79	15167.2	15810.2
AT1G20850	AT1G20850.1	#NUM!	xylem cysteine peptidase 2		Chr1	7252208-7253537	FORWARD	356	201606	#NUM!	#NUM!	#NUM!	46.5338	2	2	1	1	2	1	2	2	2	2	2	2	81589.9	34667.4	318052	200681	214060	320081	241955	133149	117544	96561.6	113869	161375	32520.8	44469.3	14247	206680	41730.8	166930	1079.21	30351.6	12847.9	3222.57	16950.5	19799.5
AT1G20880	AT1G20880.1;AT1G20880.2;AT1G20880.3	#NUM!	RNA-binding (RRM/RBD/RNP motifs) family protein		Chr1	7262879-7264834	REVERSE	274	201606	#NUM!	#NUM!	#NUM!	39.488	1	1	1	0	1	0	0	0	1	0	1	0	140785	835.84	80971.1	#NUM!	42807.3	#NUM!	#NUM!	#NUM!	56604	#NUM!	40764.7	#NUM!	13149	4185.59	12202	#NUM!	6326.68	#NUM!	#NUM!	#NUM!	10100.1	#NUM!	8676.54	#NUM!
AT1G20910	AT1G20910.1;AT1G20910.2	#NUM!	ARID/BRIGHT DNA-binding domain-containing protein		Chr1	7277209-7280635;7277319-7280635	REVERSE	398;392	201606	#NUM!	#NUM!	#NUM!	48.1967	3	0	3	3	1	1	1	2	0	1	1	2	16831.9	97420.8	195966	132303	38968.6	20176.6	147022	180451	#NUM!	57200.9	205505	126118	17409.7	#NUM!	22755.7	22136.3	22614.7	16305.1	41041.4	36915.3	#NUM!	40258.5	7600.21	22533.1
AT1G20920	AT1G20920.1;AT1G20920.2;AT1G20920.3;AT1G20920.4;AT1G20920.5;AT1G20920.6;AT1G20920.7	#NUM!	P-loop containing nucleoside triphosphate hydrolases superfamily protein		Chr1	7285342-7288842;7286356-7288842;7285342-7288842;7285342-7288842;7285342-7288842;7285342-7288842;7285342-7288842	FORWARD	1166;828;1166;1166;1166;1166;1166	201606	#NUM!	#NUM!	#NUM!	41.7299	3	1	0	2	2	2	1	4	1	3	2	1	107013	455533	#NUM!	151504	256633	101545	65429.5	27220.8	291810	100684	216855	62603.7	3030.8	41764.3	#NUM!	52550.7	44339.1	36313.9	22491.6	21514.4	22450.3	16879.4	9527.12	17216.3
AT1G20950	AT1G20950.1	#NUM!	Phosphofructokinase family protein		Chr1	7297467-7301336	REVERSE	614	201606	#NUM!	#NUM!	#NUM!	54.162	36	35	34	35	35	40	33	36	34	37	37	30	1.91813e+06	1.8868e+06	2.05853e+06	1.82715e+06	2.15247e+06	1.66253e+06	1.92044e+06	2.07284e+06	2.13892e+06	2.017e+06	1.69281e+06	1.73347e+06	242297	284514	292740	221514	255924	210571	249514	260453	235533	240745	268634	216358
AT1G20960	AT1G20960.1;AT1G20960.2	#NUM!	U5 small nuclear ribonucleoprotein helicase		Chr1	7302591-7309914	REVERSE	2171	201606	#NUM!	#NUM!	#NUM!	56.945	35	41	41	46	39	44	38	45	42	42	39	34	269269	404887	405286	443588	330085	369079	363269	430890	348037	346659	471843	265262	68340.8	62566.7	85750.9	80438.6	57253	58995.7	66226.6	71009.3	62694.7	64401.6	72126.2	64468.7
AT1G20970	AT1G20970.1	#NUM!	calponin-like domain protein		Chr1	7314338-7319246	FORWARD	1364	201606	#NUM!	#NUM!	#NUM!	44.3993	5	7	8	5	4	7	7	7	8	7	8	7	129571	90640.5	78922.5	124330	83591.6	93592.2	71839.9	61242.6	127206	89517.8	55388.9	61106.3	33903.4	29161.2	17733.9	32269.5	29492.4	17586.1	17061.7	10083.9	22125.3	15705	19872	22628.8
AT1G21000	AT1G21000.1;AT1G21000.2;AT1G76590.1	#NUM!	PLATZ transcription factor family protein		Chr1	7337919-7339088;7338013-7339088;28740875-28741894	FORWARD	246;243;245	201606	#NUM!	#NUM!	#NUM!	39.3284	1	1	1	0	0	0	1	0	0	0	0	1	38873.3	#NUM!	79972.2	#NUM!	#NUM!	#NUM!	34588.4	#NUM!	#NUM!	#NUM!	#NUM!	91146.2	44727.3	56232.9	29616.2	#NUM!	#NUM!	#NUM!	32748.1	#NUM!	#NUM!	#NUM!	#NUM!	29525.1
AT1G21065	AT1G21065.1	#NUM!	secondary thiamine-phosphate synthase enzyme		Chr1	7374210-7375644	FORWARD	217	201606	#NUM!	#NUM!	#NUM!	49.3721	4	4	3	4	4	4	3	4	3	1	2	2	751320	665720	150615	1.05969e+06	873684	740122	710621	542106	908458	818182	218639	682418	62428.9	103080	78159	110768	72929.9	55281.6	79749.6	77496.1	78090.4	72519.4	60095.5	28551.4
AT1G21070	AT1G21070.1;AT5G42420.1;AT5G42420.2	#NUM!	Nucleotide-sugar transporter family protein		Chr1;Chr5;Chr5	7376148-7377810;16968819-16970225;16968819-16970225	REVERSE;FORWARD;FORWARD	348;350;283	201606	#NUM!	#NUM!	#NUM!	44.4491	1	1	1	0	0	0	1	1	1	1	1	1	79938.3	116718	120728	#NUM!	#NUM!	#NUM!	116737	130310	116090	54374.9	86663.5	129523	11107.1	21403.2	26089	#NUM!	#NUM!	#NUM!	13356.2	8006.62	12014.1	19494.8	20681.1	27603.8
AT1G21080	AT1G21080.1	#NUM!	DNAJ heat shock N-terminal domain-containing protein		Chr1	7378822-7382275	REVERSE	391	201606	#NUM!	#NUM!	#NUM!	49.6616	9	9	9	9	7	9	12	9	10	10	10	8	316698	323408	388585	346136	305397	345252	361901	350984	428893	401432	233979	275581	16515.1	22410.5	15537.3	28016.1	22204.5	17657.2	26028.5	20728.2	20004.5	16750.6	18120.9	20190.9
AT1G21090	AT1G21090.1;AT1G21090.2	#NUM!	Cupredoxin superfamily protein		Chr1	7384854-7386199;7384854-7386045	FORWARD	242;225	201606	#NUM!	#NUM!	#NUM!	42.0424	0	2	0	0	1	1	2	2	1	2	1	1	#NUM!	42853.6	#NUM!	#NUM!	88910.1	193886	24773.7	84096.8	120618	23757.3	17645.6	128586	#NUM!	15390.2	#NUM!	#NUM!	28521.9	35556.8	18257.5	20955.1	37438.8	13732	16241.2	39478.2
AT1G21130	AT1G21130.1	#NUM!	O-methyltransferase family protein		Chr1	7399170-7400470	REVERSE	373	201606	#NUM!	#NUM!	#NUM!	48.0443	12	12	12	10	11	12	13	12	12	14	11	12	307520	408402	321424	257047	340357	254602	396955	407220	285602	300039	251287	398460	151516	161370	165122	130424	145178	100183	149132	156878	148705	106619	163140	152437
AT1G21160	AT1G21160.1	#NUM!	eukaryotic translation initiation factor 2 (eIF-2) family protein		Chr1	7408121-7412455	REVERSE	1092	201606	#NUM!	#NUM!	#NUM!	48.8422	1	1	1	1	1	0	1	0	1	1	1	1	35516.5	89345.6	130897	137700	#NUM!	#NUM!	21007.6	#NUM!	25407.8	115413	35961	105018	13658.2	9260.07	20013.3	10945.4	3904.3	#NUM!	2690.85	#NUM!	1434.59	9206.12	13249.4	7674.87
AT1G21190	AT1G21190.1	#NUM!	Small nuclear ribonucleoprotein family protein		Chr1	7419989-7420856	REVERSE	97	201606	#NUM!	#NUM!	#NUM!	45.1675	2	3	3	4	3	3	2	3	3	3	2	4	28419.2	12435.7	20191.5	19986.5	20754.7	21215.6	12585	11290.4	25248.7	19202.8	7815.84	4791.88	6920.88	6900.97	10904.8	9957.5	10637.2	13809.9	7919.09	7866.38	16250.4	8604.92	5881.39	6322.77
AT1G21350	AT1G21350.3;AT1G21350.5	#NUM!	Thioredoxin superfamily protein		Chr1	7477376-7479012;7477376-7479051	REVERSE	252;265	201606	#NUM!	#NUM!	#NUM!	53.4463	6	8	6	8	5	8	8	7	8	6	6	6	730866	988531	795001	1.07927e+06	616497	1.12624e+06	1.17436e+06	1.12682e+06	1.20945e+06	1.17004e+06	906748	982973	87942.9	123183	98860.2	82236.7	96392.6	117412	119926	90502.4	127432	105926	92758.9	93078.2
AT1G21370	AT1G21370.1;AT1G21370.2	#NUM!	transmembrane protein		Chr1	7484250-7485451	FORWARD	342	201606	#NUM!	#NUM!	#NUM!	34.8941	0	0	0	1	0	1	1	1	1	0	0	0	#NUM!	#NUM!	#NUM!	1.37431	#NUM!	#NUM!	#NUM!	0.625691	#NUM!	#NUM!	#NUM!	#NUM!	#NUM!	#NUM!	#NUM!	18060.6	#NUM!	34377.6	29208.8	32453.3	15685	#NUM!	#NUM!	#NUM!
AT1G21380	AT1G21380.1	#NUM!	Target of Myb protein 1		Chr1	7485806-7488032	REVERSE	506	201606	#NUM!	#NUM!	#NUM!	54.5729	6	6	5	5	4	6	5	5	6	7	6	5	175504	287763	164763	214246	165026	216936	273472	173461	254371	226216	101901	144020	32710.5	44206.8	38573.9	35980.8	43013.9	24940	30838.9	16629.3	29713.7	31752.5	19001.8	22624.4
AT1G21400	AT1G21400.1;AT1G21400.2;AT1G21400.3;AT1G21400.4;AT1G21400.5	#NUM!	Thiamin diphosphate-binding fold (THDP-binding) superfamily protein		Chr1	7493492-7496240;7494486-7496240;7494169-7496240;7494486-7496240;7493336-7496240	FORWARD	472;380;397;380;524	201606	#NUM!	#NUM!	#NUM!	56.4909	11	13	15	14	10	14	14	16	12	13	16	15	326929	228072	371365	466071	354472	271529	311368	405341	280141	329809	366177	329606	64980.9	78387	67438	86267.1	90154.7	61377.8	77816	71632.1	60291.3	81522	76576.9	84217.1
AT1G21440	AT1G21440.1;AT1G21440.2	#NUM!	Phosphoenolpyruvate carboxylase family protein		Chr1	7502325-7504103	REVERSE	336	201606	#NUM!	#NUM!	#NUM!	48.1821	4	3	3	4	4	4	2	3	3	4	4	3	366318	199765	327367	168525	298241	79982.9	145712	92902.9	167120	121796	242306	38521.2	30281	30677.2	70072	62318.3	32616.5	37700.2	68429.2	70479.9	55048.3	19527.9	36805.1	26597.4
AT1G21500	AT1G21500.1	#NUM!	hypothetical protein		Chr1	7530047-7530954	REVERSE	126	201606	#NUM!	#NUM!	#NUM!	32.6043	0	1	1	0	0	0	0	0	0	0	0	0	#NUM!	536482	679603	#NUM!	#NUM!	#NUM!	#NUM!	#NUM!	#NUM!	#NUM!	#NUM!	#NUM!	#NUM!	158490	54608.2	#NUM!	#NUM!	#NUM!	#NUM!	#NUM!	#NUM!	#NUM!	#NUM!	#NUM!
AT1G21600	AT1G21600.1;AT1G21600.2	#NUM!	plastid transcriptionally active 6		Chr1	7571514-7573782	REVERSE	328	201606	#NUM!	#NUM!	#NUM!	52.2948	5	7	9	8	6	4	8	5	5	7	6	8	232856	320576	171370	322067	319451	567362	229057	184898	114628	212754	202736	329392	57854.1	24574.5	56910	67473.2	59929	79886.6	36909.6	38684.5	25939.6	18645.9	48048.8	44411.9
AT1G21610	AT1G21610.1;AT1G21610.2;AT1G21610.3;AT1G21610.4;AT1G21610.5;AT1G21610.6	#NUM!	wound-responsive family protein		Chr1	7574104-7578643;7574104-7578643;7574104-7578643;7574104-7577490;7574104-7577798;7574104-7577798	FORWARD	684;683;685;504;513;513	201606	#NUM!	#NUM!	#NUM!	43.3176	2	1	1	2	2	3	0	0	2	0	0	1	22964	20953.5	#NUM!	3229.5	15848.5	15805.3	#NUM!	#NUM!	29877.7	#NUM!	15621.6	17.5412	4817.56	10840.5	5544.22	2347.28	2967.26	7950.81	#NUM!	#NUM!	6406.8	#NUM!	#NUM!	4486.75
AT1G21630	AT1G21630.1;AT1G21630.2;AT1G21630.3;AT1G21630.4	#NUM!	Calcium-binding EF hand family protein		Chr1	7581457-7587796	FORWARD	1218;1247;1196;1225	201606	#NUM!	#NUM!	#NUM!	51.63	14	14	12	12	16	14	15	16	15	15	15	15	47422.3	68496.2	71106.9	59274.5	49230.1	64182.8	52507.1	65510.6	48290.3	31389.8	37207.1	51475.9	6309.2	9722.67	6387.87	5988.77	6893.64	8678.52	9010.66	7965.68	8930.58	7438.76	8383.52	8445.39
AT1G21640	AT1G21640.1	#NUM!	NAD kinase 2		Chr1	7588726-7592669	FORWARD	985	201606	#NUM!	#NUM!	#NUM!	56.3747	4	6	4	5	8	4	5	3	7	4	3	4	101642	72984.5	65506.3	83486	83822.4	35518.5	207554	141510	86461.6	107462	109272	104418	9783.17	10680.3	12703.3	14794.4	11612.4	8630.51	10524.3	10134.4	5522.51	4207.84	14081.3	13605.3
AT1G21650	AT1G21650.1;AT1G21650.2;AT1G21650.3	#NUM!	Preprotein translocase SecA family protein		Chr1	7592891-7600590;7592891-7600590;7592891-7604152	REVERSE	1051;1058;1805	201606	#NUM!	#NUM!	#NUM!	50.3674	2	3	4	3	1	0	3	4	0	2	2	3	24231.9	22096.7	68778.1	59660.8	39962.1	#NUM!	77240.7	28061.9	#NUM!	90797.8	59879.6	49849.7	10046.8	10959.1	16647.9	10043.1	11013.9	#NUM!	10096.9	11149.3	#NUM!	15532.9	20926.8	17392.7
AT1G21660	AT1G21660.1	#NUM!	Chaperone DnaJ-domain superfamily protein		Chr1	7605924-7608835	FORWARD	523	201606	#NUM!	#NUM!	#NUM!	44.3538	2	2	2	2	3	1	1	2	1	2	3	2	28798	27866.5	27593	18210.7	20931.3	4165.2	32135.3	9366.26	109284	34503.1	33119.9	44376.8	3716.89	15709.8	8552.32	8877.77	8245.01	1934.64	7463.47	7237.17	19423.2	6635.22	6871.83	4194.42
AT1G21670	AT1G21670.1	#NUM!	DPP6 amino-terminal domain protein		Chr1	7610409-7612520	FORWARD	703	201606	#NUM!	#NUM!	#NUM!	56.1848	27	29	30	32	33	33	34	34	29	31	29	32	2.26575e+06	2.02787e+06	1.99293e+06	2.65119e+06	2.29539e+06	2.53369e+06	2.56759e+06	2462594	1.88888e+06	2.18765e+06	2.30227e+06	1.72816e+06	178832	190229	162980	172180	161591	171228	185573	208800	170981	164196	170344	160529
AT1G21680	AT1G21680.1	#NUM!	DPP6 N-terminal domain-like protein		Chr1	7613028-7615148	FORWARD	706	201606	#NUM!	#NUM!	#NUM!	49.6906	7	11	8	10	9	10	11	13	11	13	11	12	328368	326730	347354	401801	314441	201780	198122	366574	302056	273892	231046	220796	375641	160629	140481	223284	276502	158502	127980	164087	243431	144757	149629	145381
AT1G21690	AT1G21690.1;AT1G21690.3	#NUM!	ATPase family associated with various cellular activities (AAA)		Chr1	7615675-7618362;7615675-7618421	FORWARD	339;341	201606	#NUM!	#NUM!	#NUM!	41.592	1	2	1	1	2	2	2	2	2	3	1	3	126677	224027	128385	187260	213916	203016	339633	16167.8	159044	104587	471758	222988	65930.5	73166.1	84730	52516	42687.6	53319.8	61280.6	66697.7	105616	72226.8	52004	77040.3
AT1G21700	AT1G21700.1	#NUM!	SWITCH/sucrose nonfermenting 3C		Chr1	7620156-7623978	REVERSE	807	201606	#NUM!	#NUM!	#NUM!	36.9554	1	1	1	1	2	1	0	2	1	2	1	1	103133	51724.1	45203.6	33786.6	43135.9	5728.2	#NUM!	67684	24930.7	19686.2	37042.6	14536.8	12290.6	2697.15	7642.19	6131.62	1509.34	1584.66	#NUM!	10124.5	3546.48	7887.45	7908.05	2775.83
AT1G21720	AT1G21720.1	#NUM!	proteasome beta subunit C1		Chr1	7626394-7628070	FORWARD	204	201606	#NUM!	#NUM!	#NUM!	48.6343	13	14	13	14	14	11	12	11	8	13	13	11	424247	652497	428149	531712	698402	401334	549248	518282	521068	732890	466853	570620	126120	99846.9	136945	118294	123538	68174.5	82991.4	120183	85053.8	110021	99233.7	95265.9
AT1G21730	AT1G21730.1	#NUM!	P-loop containing nucleoside triphosphate hydrolases superfamily protein		Chr1	7630365-7636247	FORWARD	890	201606	#NUM!	#NUM!	#NUM!	47.7079	6	5	7	5	4	2	6	6	4	4	8	5	43274.3	49166.6	21041.4	28584.9	109900	19368.5	18452.1	17588.2	4739.63	27160.1	33387.9	51281.7	34479.4	25874.6	30070.2	54422.7	122301	25855.9	29139.5	24199.9	17292.5	13026.2	67036.8	23613.7
AT1G21750	AT1G21750.1	#NUM!	PDI-like 1-1		Chr1	7645767-7648514	FORWARD	501	201606	#NUM!	#NUM!	#NUM!	50.5507	32	34	30	26	31	30	28	32	27	30	34	33	795626	926862	1.07289e+06	946528	1.04637e+06	1.06095e+06	879661	905763	878406	929603	815194	930616	162847	143808	160496	147473	151088	123424	151034	119220	118954	155422	137085	171314
AT1G21770	AT1G21770.1	#NUM!	Acyl-CoA N-acyltransferases (NAT) superfamily protein		Chr1	7651843-7652249	REVERSE	111	201606	#NUM!	#NUM!	#NUM!	45.5856	2	4	4	3	3	2	3	4	2	4	4	3	13621.9	69574.9	140736	12677.3	76812.6	88460.5	109485	74305.7	167945	106709	38402	178484	18762.1	9789.57	12240.2	5109.38	27741.1	48537.5	17026.9	21478.6	64110.9	19957.3	1535.69	13091
AT1G21780	AT1G21780.1;AT1G21780.2	#NUM!	BTB/POZ domain-containing protein		Chr1	7652476-7653866	FORWARD	326	201606	#NUM!	#NUM!	#NUM!	44.6729	1	1	1	1	1	1	0	1	0	1	1	1	11438.7	14871.2	35028.7	23665.4	980.563	8167.28	#NUM!	9190.12	#NUM!	30013.5	35314.9	39350	11301.4	4063.9	8543.05	13503.8	19418.9	9209.65	#NUM!	8386.16	#NUM!	12677.5	20914.2	20362.6
AT1G21830	AT1G21830.1	#NUM!	hypothetical protein		Chr1	7661429-7662521	REVERSE	206	201606	#NUM!	#NUM!	#NUM!	41.1993	1	1	0	1	1	1	1	1	0	1	1	1	34523.7	33266.2	#NUM!	107621	39281.8	139087	138648	166311	#NUM!	133546	31828.4	91076.6	6071.06	8884.73	#NUM!	5782.9	5441.75	10611.2	12739.2	22782.4	#NUM!	26127.4	5677.61	18973.7
AT1G21850	AT1G21850.1	#NUM!	SKU5 similar 8		Chr1	7667803-7670530	REVERSE	551	201606	#NUM!	#NUM!	#NUM!	30.7602	0	0	0	0	0	0	0	1	1	1	0	1	#NUM!	#NUM!	#NUM!	#NUM!	#NUM!	#NUM!	#NUM!	39789.8	44501.4	30063.3	#NUM!	30125.9	#NUM!	#NUM!	#NUM!	#NUM!	#NUM!	#NUM!	#NUM!	6087.47	4367.64	6250.21	#NUM!	7819.98
AT1G21880	AT1G21880.2	#NUM!	lysm domain GPI-anchored protein 1 precursor		Chr1	7680689-7682526	FORWARD	416	201606	#NUM!	#NUM!	#NUM!	48.1829	5	7	5	4	5	5	7	7	6	6	6	7	333256	198746	220618	239820	473042	567320	377149	59119.1	547337	479334	218592	371992	37283.9	117538	96600	114722	234509	119552	75407.6	77767.8	152045	169416	89479.2	76291.2
AT1G21900	AT1G21900.1	#NUM!	emp24/gp25L/p24 family/GOLD family protein		Chr1	7691165-7692327	REVERSE	216	201606	#NUM!	#NUM!	#NUM!	44.6843	2	3	3	3	4	4	4	4	3	3	3	4	88844.1	88556.3	105859	103299	46646.9	101305	46504.4	119001	92758.5	95759.7	12764.4	36462	9828.87	6714.86	17558.3	16913.9	7121.81	16007.4	15439.4	21437.5	15073.7	15905.2	14975	8801.57
AT1G22015	AT1G22015.1;AT1G32930.1;AT1G33430.1;AT1G33430.2;AT1G33430.3;AT1G77810.1;AT1G77810.2	#NUM!	Galactosyltransferase family protein		Chr1	7751225-7753425;11931980-11934399;12124438-12126052;12124438-12126052;12124782-12126052;29260899-29263001;29260899-29263001	REVERSE	398;399;395;403;308;387;384	201606	#NUM!	#NUM!	#NUM!	42.1686	0	0	0	0	0	0	1	1	1	0	0	0	#NUM!	#NUM!	#NUM!	#NUM!	#NUM!	#NUM!	51615.2	3661.74	45248.7	#NUM!	#NUM!	47454.8	#NUM!	#NUM!	#NUM!	#NUM!	#NUM!	#NUM!	2202.52	4067.03	1278.09	#NUM!	#NUM!	#NUM!
AT1G22060	AT1G22060.1;AT1G22060.2	#NUM!	sporulation-specific protein		Chr1	7773373-7780586	REVERSE	1999	201606	#NUM!	#NUM!	#NUM!	51.4761	3	3	3	4	4	3	3	3	4	5	3	4	60242.2	96350.3	107797	75516	37189.4	73938.2	18170.5	92884.1	27290.4	45613	86632.7	37702.1	3339.42	12993.2	10041.2	11676	5517.17	23738.8	4522.49	11801.3	8500.8	8795.32	22991.6	18604
AT1G22200	AT1G22200.1;AT1G22200.2	#NUM!	Endoplasmic reticulum vesicle transporter protein		Chr1	7837857-7840602;7838104-7840602	REVERSE	386;338	201606	#NUM!	#NUM!	#NUM!	43.72	1	2	2	3	2	2	4	3	2	1	1	1	27527.5	25002.2	69734.8	52301.7	6590.55	58779.4	80062.2	76530.6	30322.8	56225.1	83048.5	4682.97	25390.2	2318.36	2123.39	4515.17	307.016	127112	39589.4	21549	5240.1	29467.7	1433.59	805.255
AT1G22270	AT1G22270.1	#NUM!	Trm112p-like protein		Chr1	7865548-7865922	FORWARD	124	201606	#NUM!	#NUM!	#NUM!	47.3219	2	4	4	2	4	6	5	5	5	4	4	5	422750	273915	228582	737521	630250	662906	460743	380433	384571	192653	61928.9	288600	45826	88572.4	37648.5	105786	58497.9	100287	94180.9	75001.4	114370	72042.3	39653.1	32869.6
AT1G22280	AT1G22280.1;AT1G22280.3	#NUM!	phytochrome-associated protein phosphatase type 2C		Chr1	7874236-7875496	FORWARD	281;287	201606	#NUM!	#NUM!	#NUM!	44.1526	2	3	2	2	3	3	5	3	4	4	3	3	875379	48278.5	131015	232804	249775	523013	153408	796612	88791.7	161301	131997	77374	64064.8	39082	7299.72	43030.6	48190.3	127085	62705.6	116212	49722.5	24216.4	5809.84	68458.7
AT1G22300	AT1G22300.1;AT1G22300.2	#NUM!	general regulatory factor 10		Chr1	7879146-7881103;7879244-7881103	REVERSE	254	201606	#NUM!	#NUM!	#NUM!	55.8848	23	23	25	27	26	26	26	26	24	25	28	27	2.61179e+06	2331321	3.88772e+06	3.8625e+06	2.32889e+06	3.03524e+06	2418836	3.45804e+06	1.95966e+06	3.92163e+06	2.18457e+06	1.43324e+06	900320	690541	987666	787279	797777	808497	538568	809869	871572	877654	1.00316e+06	548793
AT1G22330	AT1G22330.1	#NUM!	RNA-binding (RRM/RBD/RNP motifs) family protein		Chr1	7886693-7889241	FORWARD	291	201606	#NUM!	#NUM!	#NUM!	48.9767	4	4	4	7	6	6	4	1	3	4	4	5	118971	133872	236535	223342	154395	101991	177350	132120	180147	170077	150975	143569	79278.9	91709.6	231154	131890	118054	80220.2	127776	411477	67622.4	12394.1	172214	143787
AT1G22360	AT1G22360.1;AT1G22360.2	#NUM!	UDP-glucosyl transferase 85A2		Chr1	7895068-7897527	REVERSE	481;469	201606	#NUM!	#NUM!	#NUM!	52.4034	5	5	7	7	6	7	5	7	7	4	5	7	367843	363325	421363	322287	445920	265011	321926	246136	428753	274353	455156	396294	67095.6	78815.1	69750	85707.7	89999.3	80843	90412	66857.8	103437	47039.4	92640	54963.5
AT1G22370	AT1G22370.1;AT1G22370.2	#NUM!	UDP-glucosyl transferase 85A5		Chr1	7898116-7899045;7898116-7899879	REVERSE	309;479	201606	#NUM!	#NUM!	#NUM!	42.0481	1	0	1	1	1	1	1	1	1	0	0	0	141092	#NUM!	82386.6	110461	#NUM!	16697	54841.2	93972.7	95815.8	#NUM!	#NUM!	#NUM!	14407.8	#NUM!	10576.8	6517.58	22868.7	33305.9	19198.1	32215.5	33663.4	#NUM!	#NUM!	#NUM!
AT1G22400	AT1G22400.1	#NUM!	UDP-Glycosyltransferase superfamily protein		Chr1	7903851-7906607	REVERSE	489	201606	#NUM!	#NUM!	#NUM!	48.817	7	7	6	7	6	8	8	8	7	6	6	7	178417	458618	417899	294274	299988	183324	151398	244937	225764	254718	177244	180903	41654.5	88667.6	68450.1	63311.7	55361.2	36245.1	42273.2	65462.9	46860.2	71244.8	51076.1	65544.1
AT1G22410	AT1G22410.1	#NUM!	Class-II DAHP synthetase family protein		Chr1	7912120-7914742	FORWARD	527	201606	#NUM!	#NUM!	#NUM!	54.0079	6	7	8	5	6	4	7	4	6	5	6	7	331262	396797	356381	281337	269113	345863	498655	353347	196016	490543	296571	544188	48339.2	50323.2	42562.4	32872.5	29627.7	28202.4	61314.4	27992.7	39151.6	14382.5	32894.8	48094.9
AT1G22430	AT1G22430.1;AT1G22430.2	#NUM!	GroES-like zinc-binding dehydrogenase family protein		Chr1	7919235-7921594	FORWARD	388	201606	#NUM!	#NUM!	#NUM!	54.1661	20	16	18	17	14	16	18	17	19	20	18	15	842356	1.04095e+06	806099	673737	593713	421704	952845	696134	548462	828770	880289	515408	152135	151551	163668	155075	145235	123119	141818	133928	132635	133726	176292	123812
AT1G22440	AT1G22440.1	#NUM!	Zinc-binding alcohol dehydrogenase family protein		Chr1	7922560-7924759	FORWARD	386	201606	#NUM!	#NUM!	#NUM!	50.4173	7	5	5	9	5	8	8	8	6	4	5	7	179137	59073.3	153764	61904	87726.2	88941.6	120289	109217	109839	66679.3	52446.6	98453.8	45330.9	33121.2	49386.8	29393.3	24258.6	30343.3	32616.1	33955	38380	18778.9	27956.2	18780.4
AT1G22450	AT1G22450.1	#NUM!	cytochrome C oxidase 6B		Chr1	7925447-7926918	FORWARD	191	201606	#NUM!	#NUM!	#NUM!	52.2395	7	6	6	8	7	4	6	6	7	7	6	5	386562	312627	259617	212363	569117	316552	476746	264862	189029	399995	389212	311662	98635.9	36848.9	78984	92306.6	99558.1	76131.2	86774.2	82115.1	65803.1	54284	52150.4	48295.8
AT1G22500	AT1G22500.1	#NUM!	RING/U-box superfamily protein		Chr1	7949581-7950726	FORWARD	381	201606	#NUM!	#NUM!	#NUM!	41.8698	0	1	0	1	0	1	0	1	1	1	0	0	#NUM!	#NUM!	#NUM!	32407.8	#NUM!	21020.8	#NUM!	27169.8	20146	17540.6	#NUM!	#NUM!	#NUM!	8257.43	#NUM!	6812.94	#NUM!	4529.27	#NUM!	10263.3	5131.8	9224.13	#NUM!	#NUM!
AT1G22510	AT1G22510.1;AT1G22510.2;AT1G72175.1;AT1G72175.2	#NUM!	E3 ubiquitin-protein ligase RNF170-like protein (DUF 1232)		Chr1	7951003-7952597;7951003-7952593;27157978-27159359;27158549-27159359	REVERSE;REVERSE;FORWARD;FORWARD	185;203;185;151	201606	#NUM!	#NUM!	#NUM!	43.3139	1	1	0	0	0	1	1	1	1	1	0	1	61924.3	123855	#NUM!	#NUM!	#NUM!	140941	209967	92463.3	141489	147421	#NUM!	147955	3215.65	63408.1	#NUM!	#NUM!	#NUM!	45587.3	67467.4	11907.9	37616.8	81752.5	#NUM!	68553.4
AT1G22520	AT1G22520.1;AT1G22520.2	#NUM!	MICOS complex subunit Mic10-like protein (DUF543)		Chr1	7953299-7954304;7952996-7954304	REVERSE	99;179	201606	#NUM!	#NUM!	#NUM!	44.081	1	3	1	3	2	3	3	3	2	3	2	3	63805.5	48076.3	65912.6	58866.8	56874.4	51047.2	29911	24360.2	28623.8	34543.9	59063	68759.5	45304.8	26080.8	19648.5	35435.3	65941.7	67544.8	18626.5	29654.2	30337.8	18094.8	36016.4	14281.3
AT1G22530	AT1G22530.1	#NUM!	PATELLIN 2		Chr1	7955773-7958326	REVERSE	683	201606	#NUM!	#NUM!	#NUM!	52.9884	56	59	61	61	56	56	54	59	55	61	65	57	5064476	2.92782e+06	5.95987e+06	4828293	4541025	4.13516e+06	3876871	6.14416e+06	5.48162e+06	5528921	5.1636e+06	3550141	2.19643e+06	2.06462e+06	2.06124e+06	2.17147e+06	2.4667e+06	2.0105e+06	1.82521e+06	2.00741e+06	2.39321e+06	2.28015e+06	2.05881e+06	2.1264e+06
AT1G22540	AT1G22540.1	#NUM!	Major facilitator superfamily protein		Chr1	7964202-7966222	FORWARD	557	201606	#NUM!	#NUM!	#NUM!	34.6433	0	1	0	0	1	1	1	0	1	0	0	1	#NUM!	20651.5	#NUM!	#NUM!	5821.31	21680.9	32231.6	#NUM!	11755.2	#NUM!	#NUM!	22880.6	#NUM!	9431.93	#NUM!	#NUM!	1624.32	5204.88	6989.92	#NUM!	8046.61	#NUM!	#NUM!	5631.21
AT1G22550	AT1G22550.1	#NUM!	Major facilitator superfamily protein		Chr1	7966608-7968552	REVERSE	564	201606	#NUM!	#NUM!	#NUM!	38.8944	1	1	1	1	1	1	1	1	1	1	1	1	32605.1	30858.2	48940	48374.6	3610.63	1822.68	30680.8	47370.7	29257.9	27546.1	31716.8	39109.8	37716.1	31360.5	41505.3	54568.4	23222.6	16684.4	32119.7	45557.3	27144.7	34255.2	30326.9	33786.3
AT1G22570	AT1G22570.1;AT1G22570.2	#NUM!	Major facilitator superfamily protein		Chr1	7976620-7978573;7976620-7978381	REVERSE	565;528	201606	#NUM!	#NUM!	#NUM!	38.4389	1	1	1	1	1	1	1	1	1	1	1	1	85898.6	77751.5	128212	128400	15138.8	6250.24	74567.8	121081	84751.4	63912	87804.5	104921	43198.7	32690.7	48697.8	65471.4	23911.5	12401.1	32992.6	46451.2	28585.2	34841.2	32772.4	38692
AT1G22610	AT1G22610.1	#NUM!	C2 calcium/lipid-binding plant phosphoribosyltransferase family protein		Chr1	7994478-7997567	FORWARD	1029	201606	#NUM!	#NUM!	#NUM!	47.3416	5	6	7	9	5	5	6	6	6	6	6	2	126362	96062.8	90247.1	134546	105108	120617	86229.1	39848.9	77076.6	63844.3	98528.5	95526.1	35648.7	18363	38733.6	39416.2	8673.27	65638.3	28251.8	12052.5	26205.1	33840.9	18217.7	34194.4
AT1G22620	AT1G22620.1	#NUM!	Phosphoinositide phosphatase family protein		Chr1	7997889-8002787	REVERSE	912	201606	#NUM!	#NUM!	#NUM!	49.8829	0	1	1	1	1	1	1	0	0	1	0	0	#NUM!	368454	85307.9	163763	252109	91800.4	121025	#NUM!	#NUM!	32124.7	#NUM!	#NUM!	#NUM!	14863.8	7368.8	17467.2	22234.7	21400.6	22705.8	#NUM!	#NUM!	15459	#NUM!	#NUM!
AT1G22650	AT1G22650.1;AT1G22650.2	#NUM!	Plant neutral invertase family protein		Chr1	8013529-8015647;8014025-8015647	REVERSE	534;468	201606	#NUM!	#NUM!	#NUM!	49.7847	0	1	2	2	1	1	1	2	0	1	2	2	17428.4	54481.5	16510.5	30613.9	1.97833e+06	216488	202099	106411	43064.1	153668	1736.2	108677	#NUM!	13418.8	8976.08	14070.5	14799	6307.2	11452.3	21735.3	#NUM!	13216.3	8429.84	11216.5
AT1G22660	AT1G22660.1;AT1G22660.2;AT1G22660.3;AT1G22660.4;AT1G22660.5	#NUM!	Polynucleotide adenylyltransferase family protein		Chr1	8017410-8021538;8017410-8021538;8017395-8020551;8017395-8021538;8017410-8020551	FORWARD	605;603;546;610;541	201606	#NUM!	#NUM!	#NUM!	51.1149	5	3	5	5	5	5	3	4	5	5	5	4	60418.8	97136.9	76168.2	54502.2	88697.8	37721.4	39405.8	49717.8	50986.1	36332.8	10910.1	32675.1	18903.5	7867.05	15346.6	13342.3	12742.8	17543.4	17660.7	19582.5	20254.2	7219.74	17056	9511.53
AT1G22690	AT1G22690.1;AT1G22690.2;AT1G22690.3	#NUM!	Gibberellin-regulated family protein		Chr1	8027328-8027961	FORWARD	119	201606	#NUM!	#NUM!	#NUM!	59.2527	2	2	2	2	2	2	2	2	2	2	2	2	106053	88121.4	112895	95030.8	85136.1	44929.1	74311.8	94471.4	110089	79222.2	48480.1	94846.6	49578.9	36146.5	36563.2	33084.2	44911.2	25649	37101.2	39520.2	38624.9	37472.5	27689.4	38807.6
AT1G22700	AT1G22700.1;AT1G22700.2;AT1G22700.3	#NUM!	Tetratricopeptide repeat (TPR)-like superfamily protein		Chr1	8028323-8029878;8028323-8029878;8028323-8029289	REVERSE	301;296;211	201606	#NUM!	#NUM!	#NUM!	50.7767	6	9	10	8	7	9	9	10	8	9	8	10	216365	546377	291819	270354	238152	533068	391556	521766	433094	299494	184839	434660	59885	56951.3	42262.6	72873.8	24121.3	81035.9	80962.5	63611.1	56818.9	72203.7	27043.7	87251.6
AT1G22710	AT1G22710.1	#NUM!	sucrose-proton symporter 2		Chr1	8030911-8032970	REVERSE	512	201606	#NUM!	#NUM!	#NUM!	49.4914	2	2	2	2	2	2	2	3	4	2	2	3	38453.7	53101.5	3829.48	68069.7	43574.3	92513.4	50353.6	109108	94631.7	50226.9	46802.6	84434.1	28054.9	35709.5	42151.4	27716	17919.3	36675.6	38660.6	31541.2	20685.4	29719.8	25983.7	35018
AT1G22740	AT1G22740.1	#NUM!	RAB GTPase homolog G3B		Chr1	8049247-8050494	FORWARD	203	201606	#NUM!	#NUM!	#NUM!	50.2261	7	11	11	10	10	11	9	9	7	10	10	9	278400	289486	237982	391829	319418	533633	386307	467416	481782	440600	416489	391719	79017.8	100227	127566	128471	116449	123613	113226	141048	121880	99656.6	115769	109866
AT1G22750	AT1G22750.1;AT1G22750.2;AT1G22750.3;AT1G22750.4	#NUM!	transmembrane protein		Chr1	8050911-8052618;8050911-8052631;8050911-8052618;8050911-8052714	FORWARD	244;247;241;257	201606	#NUM!	#NUM!	#NUM!	38.9565	0	1	1	0	1	0	0	0	1	0	1	0	#NUM!	21999.9	22902.9	#NUM!	22504.8	#NUM!	#NUM!	#NUM!	8283.93	#NUM!	24662.8	#NUM!	#NUM!	5565.95	10005.5	#NUM!	8900.98	#NUM!	#NUM!	#NUM!	4398.71	#NUM!	9851.35	#NUM!
AT1G22780	AT1G22780.1;AT1G34030.1;AT4G09800.1	#NUM!	Ribosomal protein S13/S18 family;Ribosomal protein S13/S18 family;S18 ribosomal protein		Chr1;Chr1;Chr4	8067990-8069163;12370285-12371465;6173818-6174963	FORWARD;REVERSE;FORWARD	152	201606	#NUM!	#NUM!	#NUM!	55.6612	20	23	19	24	19	19	20	19	18	22	21	22	7498415	6.05023e+06	8165218	10820324	6328866	14153985	10747195	10264179	11188262	6803218	8232438	13895473	2633904	2.61724e+06	1.98888e+06	2.79513e+06	2.36366e+06	3.31562e+06	2709907	2.02826e+06	2.61495e+06	2.11063e+06	2268462	3.46379e+06
AT1G22800	AT1G22800.1	#NUM!	S-adenosyl-L-methionine-dependent methyltransferases superfamily protein		Chr1	8072020-8074039	FORWARD	355	201606	#NUM!	#NUM!	#NUM!	33.0695	1	1	1	1	0	0	0	0	0	1	1	1	1477.71	3186.31	3710.57	6465.39	#NUM!	#NUM!	#NUM!	#NUM!	#NUM!	2559.21	1690.19	1781.79	1572.16	541.448	1135.04	2577.45	#NUM!	#NUM!	#NUM!	#NUM!	#NUM!	1602.25	2037.58	1596.43
AT1G22840	AT1G22840.1	#NUM!	CYTOCHROME C-1		Chr1	8079384-8080286	FORWARD	114	201606	#NUM!	#NUM!	#NUM!	44.9777	0	2	2	1	1	2	2	1	2	2	2	2	#NUM!	56631.5	17041	47868.7	271940	107343	41728.1	34768.3	50093.5	92938.9	11651.2	22730.8	#NUM!	17759.8	5268.21	8545.74	11426.4	11029.6	16822.2	18890.3	11487.4	12100.6	28416.6	14433.5
AT1G22850	AT1G22850.1	#NUM!	SNARE associated Golgi protein family		Chr1	8080671-8082816	REVERSE	344	201606	#NUM!	#NUM!	#NUM!	53.442	3	2	2	2	2	2	3	3	2	1	2	2	110703	437013	587137	253916	1.1905e+06	101298	51788.9	40494.2	49937	284696	56513.3	3055.61	13306.4	87.4285	451.035	1554.53	173.032	242.206	13682.5	9978.71	7052.67	35690.7	22041.1	17241.3
AT1G22860	AT1G22860.1	#NUM!	Vacuolar sorting protein 39		Chr1	8083400-8088867	FORWARD	984	201606	#NUM!	#NUM!	#NUM!	45.8782	2	1	1	0	2	2	1	1	2	1	1	0	31604.9	71917.9	30348.1	#NUM!	42313.7	70634	44130.2	27168.1	36234.7	35821.9	100177	#NUM!	5926.54	17647.4	1726.14	#NUM!	8407.47	10704.6	9388.12	11323.9	8814	7900.28	10729	#NUM!
AT1G22880	AT1G22880.1;AT1G22880.2;AT1G22880.3;AT1G71380.1	#NUM!	cellulase 5;cellulase 5;cellulase 5;cellulase 3		Chr1	8095770-8097539;8096103-8097539;8095770-8097029;26899989-26901749	FORWARD;FORWARD;FORWARD;REVERSE	484;400;337;484	201606	#NUM!	#NUM!	#NUM!	34.8498	0	0	0	1	1	0	0	0	0	0	0	0	#NUM!	#NUM!	#NUM!	101085	167473	#NUM!	#NUM!	#NUM!	#NUM!	#NUM!	#NUM!	#NUM!	#NUM!	#NUM!	#NUM!	12487.2	2371.64	#NUM!	#NUM!	#NUM!	#NUM!	#NUM!	#NUM!	#NUM!
AT1G22882	AT1G22882.1	#NUM!	Galactose-binding protein		Chr1	8099150-8101220	FORWARD	660	201606	#NUM!	#NUM!	#NUM!	38.9801	1	1	1	0	0	0	1	1	0	0	1	1	61658.8	11917.9	138084	#NUM!	#NUM!	#NUM!	17043.6	62235.6	#NUM!	#NUM!	1725.37	46973.7	35602.6	25135.5	46212.2	#NUM!	#NUM!	#NUM!	52311.3	59760.1	#NUM!	#NUM!	38511	71629.7
AT1G22920	AT1G22920.1	#NUM!	COP9 signalosome 5A		Chr1	8109882-8111895	REVERSE	357	201606	#NUM!	#NUM!	#NUM!	55.4199	16	14	13	16	13	14	16	12	15	14	16	15	434884	492038	504734	191432	370659	537837	307796	233070	388684	385963	434297	408981	109850	99560.6	120881	62696.4	97041.7	48300.1	92394.6	59642.9	85419.3	93981.6	89815.4	108079
AT1G22940	AT1G22940.1	#NUM!	thiamin biosynthesis protein		Chr1	8122384-8124908	FORWARD	522	201606	#NUM!	#NUM!	#NUM!	59.2527	8	10	9	3	7	4	6	8	4	8	7	6	178370	204349	212617	155872	203841	124145	205190	211279	109808	205643	173549	137993	38877.6	37592.5	47303.5	34114	29395	26241.4	47122.8	29645.5	43387.3	32743.9	41313	38827.6
AT1G22970	AT1G22970.1;AT1G22970.2;AT1G22970.3;AT1G22970.4	#NUM!	cyclin-D1-binding protein		Chr1	8130840-8132199;8130840-8131858;8130840-8132057;8130840-8131858	REVERSE	357;299;338;299	201606	#NUM!	#NUM!	#NUM!	43.2813	2	1	1	1	1	1	2	1	1	1	2	1	38412.6	29494.2	54276.8	13760.7	56268	63734.1	10338.5	45115.5	66622.3	36700.2	38508.4	#NUM!	14282.2	5991.88	40152.3	22605.4	8937.2	4555.24	263.402	59685.1	39671	43990.1	17370.9	5501.28
AT1G23080	AT1G23080.2;AT1G23080.3;AT1G23080.4	#NUM!	Auxin efflux carrier family protein		Chr1	8181644-8183406;8180768-8183406;8180768-8183406	REVERSE	527;615;615	201606	#NUM!	#NUM!	#NUM!	54.7182	6	4	3	7	7	5	5	6	7	5	3	6	82937.4	135457	152406	89052.8	139686	119199	118341	106346	115022	100867	92095.6	110909	25403.4	31319.3	20376.5	25267.7	24249.2	16326.4	15673.3	24379.1	25984.2	25491.7	23837.6	21576.8
AT1G23120	AT1G23120.1;AT1G23120.2	#NUM!	Polyketide cyclase/dehydrase and lipid transport superfamily protein		Chr1	8198788-8199359;8198638-8199359	FORWARD	148;198	201606	#NUM!	#NUM!	#NUM!	49.2151	0	1	0	1	0	1	1	1	1	1	0	0	#NUM!	100635	#NUM!	46964.9	#NUM!	206882	86310.2	74131.2	65475.3	77115.8	#NUM!	#NUM!	#NUM!	7214.45	#NUM!	13771.2	#NUM!	22059.7	15559.5	23427	11127.6	20417.6	#NUM!	#NUM!
AT1G23130	AT1G23130.1	#NUM!	Polyketide cyclase/dehydrase and lipid transport superfamily protein		Chr1	8200434-8200997	FORWARD	160	201606	#NUM!	#NUM!	#NUM!	55.9405	6	7	7	7	7	7	6	5	4	6	5	7	327799	200224	228057	183591	261990	345065	333476	591407	305610	304275	351553	244697	61390.4	82409.1	42009.9	32930.1	45231	69050.5	83748.5	72412	77142.8	63177.9	55447.7	56166.3
AT1G23170	AT1G23170.2	#NUM!	transmembrane protein (Protein of unknown function DUF2359%2C transmembrane)		Chr1	8212724-8215516	FORWARD	615	201606	#NUM!	#NUM!	#NUM!	37.59	3	2	6	5	3	6	5	5	6	5	5	4	529341	389357	515115	313326	631829	373568	410345	244082	601250	29359.9	265598	407458	278429	145017	294282	189618	420122	347307	299954	301973	427519	167369	206379	443460
AT1G23180	AT1G23180.1	#NUM!	ARM repeat superfamily protein		Chr1	8216125-8219515	FORWARD	834	201606	#NUM!	#NUM!	#NUM!	55.3269	13	12	12	15	14	16	14	12	14	13	14	13	173868	188552	187019	263362	187233	289912	264406	296259	280062	262303	190887	249497	68812.1	61345.8	75524	82133.1	76386.8	71441.3	81411.7	95062.7	81845.2	60254.2	85377.6	69429.1
AT1G23190	AT1G23190.1	#NUM!	Phosphoglucomutase/phosphomannomutase family protein		Chr1	8219946-8224186	FORWARD	583	201606	#NUM!	#NUM!	#NUM!	48.2874	19	22	20	18	18	21	22	23	18	22	18	21	1.76445e+06	2.30298e+06	1.56428e+06	1.83061e+06	2321236	1.91981e+06	2.19932e+06	1625741	1.52814e+06	2.52387e+06	2.0188e+06	2627242	708528	825507	630609	814190	825317	753619	799155	633159	542606	888303	943253	1.17848e+06
AT1G23230	AT1G23230.1;AT1G23230.2;AT1G23230.3	#NUM!	mediator of RNA polymerase II transcription subunit		Chr1	8244481-8251741	FORWARD	1615;1592;1596	201606	#NUM!	#NUM!	#NUM!	47.0111	1	3	2	0	3	2	3	2	3	1	4	2	#NUM!	11341.5	17041	#NUM!	15921.8	74800.4	53859	82900.4	15307.1	79097.4	17772.1	11580.1	8057.11	15035.5	10740.1	#NUM!	10359.8	5935.98	11733.9	14431.3	5190.23	12676.8	14534.7	6533.81
AT1G23290	AT1G23290.1	#NUM!	Ribosomal protein L18e/L15 superfamily protein		Chr1	8263007-8263447	FORWARD	146	201606	#NUM!	#NUM!	#NUM!	55.9838	13	14	11	9	11	9	14	12	11	12	11	11	373992	725128	1.09937e+06	883547	660750	1.02663e+06	764037	764911	718455	760426	464443	959679	225028	390332	362050	288354	310158	383279	440744	301945	348605	445794	344377	517743
AT1G23310	AT1G23310.1	#NUM!	glutamate			glyoxylate	aminotransferase | Chr1:8268720-8271329 REVERSE	481	201606	#NUM!	#NUM!	#NUM!	53.7883	63	65	67	63	59	65	66	68	61	62	68	61	5.54575e+06	5.35678e+06	6312316	6.37714e+06	6165491	5253791	5.85353e+06	6.61459e+06	4.92082e+06	5.32125e+06	6287782	4.92219e+06	1.08241e+06	1.1187e+06	1.09696e+06	1.10826e+06	1.05667e+06	894782	951161	1.07815e+06	938902	1.0475e+06	1.22701e+06	1.0276e+06
AT1G23360	AT1G23360.1	#NUM!	S-adenosyl-L-methionine-dependent methyltransferases superfamily protein		Chr1	8295421-8296893	REVERSE	261	201606	#NUM!	#NUM!	#NUM!	39.0064	2	0	0	3	0	3	3	1	2	3	0	2	92540.7	#NUM!	#NUM!	66742.9	#NUM!	103104	63861.8	39802.8	75714.5	82530.7	#NUM!	37805	6827.29	#NUM!	#NUM!	8947.08	#NUM!	10084.1	8265.7	7512.24	10711.5	8248.58	#NUM!	10102.5
AT1G23390	AT1G23390.1	#NUM!	Kelch repeat-containing F-box family protein		Chr1	8309449-8310633	REVERSE	394	201606	#NUM!	#NUM!	#NUM!	45.9795	2	0	3	3	2	2	2	2	3	0	2	2	202884	#NUM!	211805	360221	225747	151562	326511	207913	197068	#NUM!	281408	253687	61390.1	#NUM!	54933.7	80010.6	63080.3	39357.9	22080.2	42168.9	46608.1	#NUM!	21293.2	13395.9
AT1G23440	AT1G23440.1;AT1G23440.3	#NUM!	Peptidase C15%2C pyroglutamyl peptidase I-like protein		Chr1	8321940-8324019	FORWARD	217	201606	#NUM!	#NUM!	#NUM!	47.9298	9	9	4	6	8	9	6	7	7	7	9	9	1.04406e+06	883438	564562	1.02221e+06	1.36049e+06	652929	368082	1.19994e+06	1.24418e+06	793727	1049650	1.08167e+06	50365.2	40771.4	35069.4	47587	64661.9	26869.4	30721.5	35608.4	45872.9	49158.7	47569	35101.2
AT1G23490	AT1G23490.1;AT1G70490.1;AT1G70490.2;AT1G70490.3;AT1G70490.4;AT1G70490.5;AT1G70490.6;AT1G70490.7	#NUM!	ADP-ribosylation factor 1;Ras-related small GTP-binding family protein;Ras-related small GTP-binding family protein;Ras-related small GTP-binding family protein;Ras-related small GTP-binding family protein;Ras-related small GTP-binding family protein;Ras-related small GTP-binding family protein;Ras-related small GTP-binding family protein		Chr1	8337232-8338373;26564162-26565152;26564162-26565152;26564162-26565152;26564162-26565152;26564162-26565152;26564162-26565152;26564162-26565152	FORWARD;REVERSE;REVERSE;REVERSE;REVERSE;REVERSE;REVERSE;REVERSE	181	201606	#NUM!	#NUM!	#NUM!	39.3765	0	0	0	0	0	1	1	1	0	1	1	0	#NUM!	#NUM!	#NUM!	#NUM!	#NUM!	142108	252881	206233	#NUM!	469902	526424	#NUM!	#NUM!	#NUM!	#NUM!	#NUM!	#NUM!	14642.6	24078.8	12889.6	#NUM!	27445.6	13205.3	#NUM!
AT1G23730	AT1G23730.1;AT1G23730.2	#NUM!	beta carbonic anhydrase 3		Chr1	8395965-8398014	FORWARD	258	201606	#NUM!	#NUM!	#NUM!	46.9634	1	1	1	1	1	1	1	1	1	1	1	1	1.00875e+06	315477	1.36108e+06	1.57833e+06	1.23665e+06	1.48218e+06	1.05936e+06	1.32557e+06	1.83963e+06	893327	1.0438e+06	1.00212e+06	10916.4	16051.9	14616.2	15036.2	20430.8	22094	14185	10410.6	30075.9	15654	17459.2	7312.71
AT1G23740	AT1G23740.1	#NUM!	Oxidoreductase%2C zinc-binding dehydrogenase family protein		Chr1	8398245-8399656	REVERSE	386	201606	#NUM!	#NUM!	#NUM!	55.8519	29	28	27	27	29	30	29	31	27	28	28	30	1.37609e+06	690621	1.73926e+06	1.554e+06	1.13833e+06	1.31908e+06	1.10346e+06	1.49291e+06	945778	1.00342e+06	1.06047e+06	804556	350880	271422	482887	395569	289352	430289	447923	335045	494069	396854	235521	362722
AT1G23750	AT1G23750.1;AT1G23750.2	#NUM!	Nucleic acid-binding%2C OB-fold-like protein		Chr1	8400638-8401171;8400749-8401171	FORWARD	137;100	201606	#NUM!	#NUM!	#NUM!	35.4691	0	0	1	1	0	0	1	1	1	1	1	1	#NUM!	#NUM!	127184	132693	#NUM!	#NUM!	128183	53209.5	109932	37055.6	101634	96999.7	#NUM!	#NUM!	31825.4	25270.6	#NUM!	#NUM!	43601.4	12908.3	31192	1343.16	7293.63	9289.67
AT1G23800	AT1G23800.1	#NUM!	aldehyde dehydrogenase 2B7		Chr1	8412238-8414804	REVERSE	534	201606	#NUM!	#NUM!	#NUM!	49.8917	3	2	4	3	3	3	2	3	3	5	2	3	772927	569292	1.00117e+06	921897	628100	696823	1.44856e+06	67085.5	1.13021e+06	493170	181432	652356	205828	74571.8	205354	140917	117075	137116	313783	198761	243188	125938	80552.6	126834
AT1G23820	AT1G23820.1	#NUM!	spermidine synthase		Chr1	8420410-8422724	FORWARD	334	201606	#NUM!	#NUM!	#NUM!	49.7517	17	21	19	20	19	18	20	21	21	20	20	17	899966	872701	757237	748591	902835	428867	751387	593008	599454	745062	662141	830762	173262	180488	181776	183387	187636	121623	133300	146232	142070	157064	159970	159044
AT1G23860	AT1G23860.1;AT1G23860.2;AT1G23860.3;AT1G23860.4	#NUM!	RS-containing zinc finger protein 21		Chr1	8428091-8429164	REVERSE	187;187;164;183	201606	#NUM!	#NUM!	#NUM!	47.4181	1	3	2	3	3	3	2	1	1	2	1	2	15681.6	10462.3	132228	82694.9	74025.4	6738.86	187797	417421	71748.5	66956.2	107537	11894.4	19982.7	21780.6	12261.5	4939.37	6380.53	3986.63	2158.08	5427.63	3559	6441.15	8654.87	10979.6
AT1G23870	AT1G23870.1	#NUM!	trehalose-phosphatase/synthase 9		Chr1	8432695-8435506	FORWARD	867	201606	#NUM!	#NUM!	#NUM!	45.9996	7	9	8	6	6	8	8	6	7	7	9	7	323344	227853	141166	550171	308907	535936	322043	488121	243681	216456	241054	265425	76087.6	68659.3	79686.6	103943	81506.4	111115	88734.2	124605	99731.4	105758	69949.5	98457
AT1G23900	AT1G23900.1;AT1G23900.2	#NUM!	gamma-adaptin 1		Chr1	8441379-8447152	FORWARD	876	201606	#NUM!	#NUM!	#NUM!	52.6102	13	16	14	14	14	10	14	12	13	15	13	17	422469	363691	428276	428977	555085	427333	427181	568524	451176	417559	276618	305545	57387.5	55454.5	51520.7	63993.9	59456.8	59691.9	62712.7	73317	79878.3	49572	54315.5	56253.3
AT1G24020	AT1G24020.1;AT1G24020.2	#NUM!	MLP-like protein 423		Chr1	8500653-8501458	REVERSE	155	201606	#NUM!	#NUM!	#NUM!	52.279	11	13	9	13	10	12	11	11	13	13	12	14	780019	1.08363e+06	1.29663e+06	1.89938e+06	858693	1.37819e+06	1.5108e+06	1.53341e+06	988569	1.30976e+06	1.25786e+06	1.41478e+06	140038	140904	128738	185620	145734	186411	171848	188788	137772	153445	104804	194709
AT1G24040	AT1G24040.1;AT1G24040.2;AT1G24040.3	#NUM!	Acyl-CoA N-acyltransferases (NAT) superfamily protein		Chr1	8505794-8506753	REVERSE	319	201606	#NUM!	#NUM!	#NUM!	53.2498	2	3	2	2	2	2	2	2	2	2	2	2	247346	126725	268315	94276.3	83957.1	300308	152685	308572	168864	326607	126363	160112	30772.3	48277.1	50227.5	31768.6	10212	46145	16174.8	27235.8	58838	23287.3	16584.6	18479.1
AT1G24050	AT1G24050.1	#NUM!	RNA-processing%2C Lsm domain-containing protein		Chr1	8507057-8508439	FORWARD	188	201606	#NUM!	#NUM!	#NUM!	52.0588	6	6	7	8	8	5	9	6	8	5	8	8	251568	341671	160954	210515	334272	273010	236828	283169	229493	522063	283632	450231	35871.7	23920	20377.4	24325	27307.4	22608.7	15676.4	16552.4	18216.7	30293.5	23716.9	26140.9
AT1G24100	AT1G24100.1	#NUM!	UDP-glucosyl transferase 74B1		Chr1	8525547-8527010	REVERSE	460	201606	#NUM!	#NUM!	#NUM!	47.6561	4	4	5	4	4	4	4	4	4	4	4	4	868955	123093	722572	492939	713727	735643	764530	853534	606642	1.07657e+06	636055	370000	196314	111410	127595	136369	160862	145416	142830	139080	175466	132223	51682.9	85740.4
AT1G24120	AT1G24120.1	#NUM!	ARG1-like 1		Chr1	8529283-8531946	REVERSE	436	201606	#NUM!	#NUM!	#NUM!	45.5259	1	1	0	0	0	0	1	0	0	1	1	1	130972	155988	#NUM!	#NUM!	#NUM!	#NUM!	61940.1	#NUM!	#NUM!	210908	136816	191453	41131.4	37158.5	#NUM!	#NUM!	#NUM!	#NUM!	293.922	#NUM!	#NUM!	22380.8	42812.2	24663.6
AT1G24160	AT1G24160.1;AT1G24160.2	#NUM!	triadin		Chr1	8553669-8555830	REVERSE	540	201606	#NUM!	#NUM!	#NUM!	46.7396	4	4	7	7	4	7	5	4	4	5	4	4	92035	211096	57340.6	192078	65145.8	137908	108493	78939.3	118019	149767	78879.3	107310	43364.9	54812.2	41195.8	59515.8	34771.3	51161.4	52897.4	38833.6	41562.8	57460.1	38971.8	31280.2
AT1G24180	AT1G24180.1	#NUM!	Thiamin diphosphate-binding fold (THDP-binding) superfamily protein		Chr1	8560777-8563382	REVERSE	393	201606	#NUM!	#NUM!	#NUM!	47.711	10	10	9	8	11	11	11	8	8	7	9	12	421092	711916	363980	410931	632780	470984	595623	406766	758973	818478	641628	825957	197242	250889	236091	212551	231426	94522.8	149240	76285	171464	232447	301232	209384
AT1G24190	AT1G24190.1;AT1G24190.2;AT1G24190.3	#NUM!	SIN3-like 3		Chr1	8563858-8569927;8563858-8569927;8563706-8569927	REVERSE	1330;1326;1338	201606	#NUM!	#NUM!	#NUM!	51.5173	2	4	2	3	2	2	3	2	2	3	3	2	87236.3	61881.5	93043	69723.5	824.974	114620	67449.2	473773	138205	46143	63993.9	6957.03	4950.04	6934.39	10146.7	2808.72	3943.09	4372.57	7837.48	8088.18	9042.72	7092.75	6659.76	5543.23
AT1G24280	AT1G24280.1	#NUM!	glucose-6-phosphate dehydrogenase 3		Chr1	8609495-8612383	FORWARD	599	201606	#NUM!	#NUM!	#NUM!	54.8979	8	8	7	6	9	9	9	8	6	9	9	7	557405	421915	634298	603195	666389	135642	182831	276715	223358	307476	605610	404406	96264.9	34697.5	118029	111051	86358.3	67680.9	62083.4	58935.4	68878.6	45077.2	94903.9	55881.6
AT1G24300	AT1G24300.1;AT1G24300.2	#NUM!	GYF domain-containing protein		Chr1	8614515-8620420	REVERSE	1495;1490	201606	#NUM!	#NUM!	#NUM!	56.8964	8	7	7	8	9	5	9	8	8	7	9	10	77233.7	22831.8	92829.6	99226.3	90094.4	111296	90570.9	77753	98794.8	25288.2	78680.3	18832.3	27949.5	47511.7	41279.1	33913.5	25072.6	26192.1	30392.3	17880.2	30134.5	45644.4	30580.4	18162.6
AT1G24310	AT1G24310.1	#NUM!	nuclear pore complex protein		Chr1	8624192-8626179	FORWARD	377	201606	#NUM!	#NUM!	#NUM!	47.9135	1	2	3	3	2	1	2	2	1	2	1	1	85527.3	60744.9	140470	69035.2	208061	162732	150656	108380	#NUM!	107239	48001.7	170699	46537.3	32758.7	47462.1	40152.7	28126.1	38292.4	42984.1	22821.9	46725.4	40014	47048.9	37687.3
AT1G24340	AT1G24340.1	#NUM!	FAD/NAD(P)-binding oxidoreductase family protein		Chr1	8635416-8638866	FORWARD	709	201606	#NUM!	#NUM!	#NUM!	45.8952	1	1	1	1	1	1	1	1	1	1	1	1	81528.2	89099.5	33810.8	3140.26	26822.7	27369.2	35943.2	13165.7	44999	63645.1	93978.9	57672.7	24653	19786.6	16107.2	9472	14975.6	3791.86	4312.97	1383.36	8205.36	12388.6	24775.9	6256.32
AT1G24360	AT1G24360.1	#NUM!	NAD(P)-binding Rossmann-fold superfamily protein		Chr1	8640820-8643283	FORWARD	319	201606	#NUM!	#NUM!	#NUM!	55.6766	14	15	15	15	12	15	16	18	14	16	13	16	2.47581e+06	2.4603e+06	2.44578e+06	3.11949e+06	4367633	2472100	2.11882e+06	2.06689e+06	2.23187e+06	2.02119e+06	3.0091e+06	1.90987e+06	484563	729656	732640	775579	788363	754279	636368	984341	735946	560752	825325	603989
AT1G24450	AT1G24450.1	#NUM!	Ribonuclease III family protein		Chr1	8664201-8665077	FORWARD	191	201606	#NUM!	#NUM!	#NUM!	36.012	1	1	0	0	0	1	1	1	1	1	0	1	150441	166656	#NUM!	#NUM!	#NUM!	157549	195522	198309	132898	106240	#NUM!	182616	11666.4	10288.5	#NUM!	#NUM!	#NUM!	10387.3	15743.7	2001.67	7572.06	1304.99	#NUM!	6780
AT1G24460	AT1G24460.1;AT1G24460.2	#NUM!	TGN-related%2C localized SYP41 interacting protein		Chr1	8666072-8672338	FORWARD	1807;1732	201606	#NUM!	#NUM!	#NUM!	49.4476	5	2	3	2	4	4	4	3	6	5	3	4	47166.4	97385.1	114499	302712	170918	113524	109864	48400.8	125085	70019.2	76098.9	89165.1	2258.07	76667.6	26076.1	38646.9	74118.8	21164.5	29275	37662.6	27782	21530.4	26617	18844.4
AT1G24475	AT1G24475.1	#NUM!	hypothetical protein		Chr1	8676282-8676338	REVERSE	19	201606	#NUM!	#NUM!	#NUM!	34.4493	0	0	1	1	1	1	1	1	1	1	1	0	#NUM!	#NUM!	4803.74	599.807	13309.8	319.043	966.588	#NUM!	2645	2555.42	1916.47	#NUM!	#NUM!	#NUM!	14143.7	32913.8	8030.9	18995.2	22458.2	35404.8	29619.6	16758.1	2995	#NUM!
AT1G24510	AT1G24510.1	#NUM!	TCP-1/cpn60 chaperonin family protein		Chr1	8685504-8688101	REVERSE	535	201606	#NUM!	#NUM!	#NUM!	59.2527	21	24	25	26	18	24	24	24	24	23	25	23	731018	858373	758406	727746	627751	784089	671348	1.08276e+06	687049	631573	666330	676600	137642	86584.2	113665	118021	97222	92390.6	120228	150608	100260	111831	101617	98034.2
AT1G24560	AT1G24560.1	#NUM!	paramyosin		Chr1	8702644-8705640	FORWARD	678	201606	#NUM!	#NUM!	#NUM!	51.8127	2	2	2	3	2	3	2	2	0	2	3	3	43732.6	156827	24802.1	25106.7	1329.18	30903.2	42602.7	37174.1	#NUM!	75153.1	42951	84698.6	21598.7	31290.1	14414.1	25355.5	9451.94	14033.1	6904.76	6571.93	#NUM!	32837.5	17123.8	31870.4
AT1G24610	AT1G24610.1	#NUM!	Rubisco methyltransferase family protein		Chr1	8720906-8722711	REVERSE	476	201606	#NUM!	#NUM!	#NUM!	48.4938	3	4	2	4	3	5	5	4	5	4	3	4	139521	171007	227165	163225	118738	144196	156778	166805	96554.8	154534	131353	146129	52829.2	49425.5	42274.1	54636.6	41254.8	48847.7	52933.7	65024.9	46749.2	42685.6	31194.1	38482.4
AT1G24706	AT1G24706.1;AT1G24706.2;AT1G24706.3;AT1G24706.4;AT1G24706.5;AT1G24706.6;AT1G24706.7;AT1G24706.8;AT1G24706.9	#NUM!	THO2		Chr1	8742210-8755243;8742210-8755250;8742210-8755036;8742210-8755243;8742210-8755243;8742210-8755243;8742210-8755243;8742683-8755243;8744595-8755243	FORWARD	1804;1823;1785;1804;1804;1804;1805;1715;1616	201606	#NUM!	#NUM!	#NUM!	49.5993	5	7	8	5	5	8	7	8	8	5	3	7	60924.2	84624.1	84483.8	98581.1	97216.6	102093	147089	107429	89181.5	21582.3	102728	44605.7	11947.9	20854.2	23781	13761	13472.3	26585	40884.9	21385.9	24336.7	22346.1	27777	5716.33
AT1G24800	AT1G24800.1;AT1G24881.1;AT1G25055.1;AT1G25150.1;AT1G25150.2;AT1G25211.1	#NUM!	F-box family protein		Chr1	8769741-8771042;8784120-8785421;8806649-8807950;8821027-8822328;8821027-8822328;8835405-8836706	FORWARD	433	201606	#NUM!	#NUM!	#NUM!	47.2148	2	2	2	2	2	2	2	2	2	2	2	2	16994.9	59125.4	26721.8	82328.3	9083.2	168429	97883.1	135069	122213	6046.47	134528	12832.6	13884	41259.8	23355.5	25039.3	17104.6	62138.7	54486.3	55764.7	46028.3	50728.3	58776.7	3292.03
AT1G25220	AT1G25220.1;AT1G25220.2	#NUM!	anthranilate synthase beta subunit 1		Chr1	8837430-8839478	REVERSE	276;289	201606	#NUM!	#NUM!	#NUM!	49.257	3	1	3	3	3	2	2	3	3	2	3	3	188377	602344	300347	413236	351185	129007	223155	291426	152689	221004	193696	315192	29794.8	32945.2	17183.7	27135.4	26862.1	14803.8	23028.6	9959.26	29929.5	18428.9	7053.87	19881.9
AT1G25230	AT1G25230.1;AT1G25230.2;AT1G25230.3	#NUM!	Calcineurin-like metallo-phosphoesterase superfamily protein		Chr1	8840474-8842298;8840474-8842026;8840474-8842367	REVERSE	339;271;362	201606	#NUM!	#NUM!	#NUM!	50.0611	3	4	2	1	3	0	1	2	2	3	4	0	138389	136091	92773.6	#NUM!	122155	20168.2	58176.4	74651.2	164651	101839	90998.2	#NUM!	20827.2	13592.5	35060.2	4681.09	13802.9	#NUM!	1540.56	10649.9	9039.3	4435.15	12640.1	#NUM!
AT1G25260	AT1G25260.1	#NUM!	Ribosomal protein L10 family protein		Chr1	8854163-8855766	REVERSE	235	201606	#NUM!	#NUM!	#NUM!	44.2612	2	2	3	2	2	1	1	1	1	2	2	2	143890	239660	192873	275177	251314	19332.6	202253	189861	144951	476753	129528	107286	30451.4	23083.8	27133.7	34006.6	12833.6	26232.8	25807.1	29175.7	24312.5	20483.6	30060.6	29238.2
AT1G25350	AT1G25350.1	#NUM!	glutamine-tRNA ligase%2C putative / glutaminyl-tRNA synthetase%2C putative / GlnRS		Chr1	8889280-8894205	REVERSE	795	201606	#NUM!	#NUM!	#NUM!	53.7012	20	17	17	21	15	16	20	18	19	17	17	13	286886	268924	279967	272623	414302	332319	364159	360900	427496	331865	328751	253832	88028.2	141150	116365	93523	115961	84427.9	107267	135021	120124	147623	121690	79674.3
AT1G25370	AT1G25370.1;AT1G25370.2	#NUM!	hypothetical protein (DUF1639)		Chr1	8898046-8898934	REVERSE	263	201606	#NUM!	#NUM!	#NUM!	34.2288	0	1	1	1	0	1	1	1	1	1	1	0	#NUM!	23256.5	12658	10307.1	#NUM!	6440.1	5366.62	7355.51	9462.4	7453.2	8809.47	#NUM!	#NUM!	2298.41	11602.9	11572.8	#NUM!	6540.25	7234	6774.87	7233.85	3590.29	5566.37	#NUM!
AT1G25375	AT1G25375.1	#NUM!	Metallo-hydrolase/oxidoreductase superfamily protein		Chr1	8900279-8903220	REVERSE	524	201606	#NUM!	#NUM!	#NUM!	46.6394	2	0	1	2	2	0	1	1	1	2	1	0	60815.9	#NUM!	49479.5	42005.4	58356.6	#NUM!	77846.8	49264.1	11432.8	21616.8	63417.7	#NUM!	21319.6	#NUM!	23829.1	29787.5	12231	#NUM!	31670.5	19107.2	43427.4	5933.85	17640	#NUM!
AT1G25420	AT1G25420.1;AT1G25420.2;AT1G25420.3;AT1G25420.4	#NUM!	Regulator of Vps4 activity in the MVB pathway protein		Chr1	8916141-8917980;8916592-8917980;8916592-8917980;8916392-8917980	FORWARD	323;255;255;296	201606	#NUM!	#NUM!	#NUM!	50.7147	2	1	0	3	3	2	0	2	2	2	1	2	101090	98384.9	#NUM!	64895.1	73275.9	69783.4	#NUM!	87121	71343.7	52868.4	42058.5	66373.4	12241.5	28454.1	#NUM!	6469.12	20013.4	17939.9	#NUM!	15873.1	17671.3	17369	11933.4	17540
AT1G25422	AT1G25422.1	#NUM!	hypothetical protein		Chr1	8919087-8919410	FORWARD	107	201606	#NUM!	#NUM!	#NUM!	31.6243	0	1	0	0	0	0	0	0	1	1	1	0	#NUM!	74284.6	#NUM!	#NUM!	#NUM!	377584	#NUM!	#NUM!	293145	505368	43148.3	#NUM!	#NUM!	4384.02	#NUM!	#NUM!	#NUM!	#NUM!	#NUM!	#NUM!	4465.24	1.08212	6966.01	#NUM!
AT1G25490	AT1G25490.1	#NUM!	ARM repeat superfamily protein		Chr1	8951700-8954899	FORWARD	588	201606	#NUM!	#NUM!	#NUM!	49.4438	17	20	19	17	19	17	22	19	18	19	19	23	488610	709157	598223	624884	560467	857542	688403	918682	881402	709248	534331	611713	296074	353149	281928	336947	225969	389860	438412	341690	412341	430995	276139	357534
AT1G25510	AT1G25510.1	#NUM!	Eukaryotic aspartyl protease family protein		Chr1	8959372-8960823	REVERSE	483	201606	#NUM!	#NUM!	#NUM!	40.5773	1	0	1	0	0	0	0	1	0	0	1	1	1796.33	11864.7	16304	#NUM!	#NUM!	#NUM!	#NUM!	7440.86	#NUM!	#NUM!	11992.5	14091.4	1063.79	#NUM!	53.1052	#NUM!	#NUM!	#NUM!	#NUM!	303.312	#NUM!	#NUM!	2566.2	2080.89
AT1G25520	AT1G25520.1	#NUM!	Uncharacterized protein family (UPF0016)		Chr1	8962324-8964173	FORWARD	230	201606	#NUM!	#NUM!	#NUM!	45.516	1	1	0	0	0	0	1	0	0	1	1	1	88583.2	43970	#NUM!	#NUM!	#NUM!	#NUM!	75416.3	#NUM!	#NUM!	33700	1070.14	70855.2	22932.5	20844.2	#NUM!	#NUM!	#NUM!	#NUM!	5541.85	#NUM!	#NUM!	14088.5	34183.5	19688.8
AT1G25540	AT1G25540.1;AT1G25540.2	#NUM!	phytochrome and flowering time regulatory protein (PFT1)		Chr1	8969392-8974446;8969392-8973301	REVERSE	836;727	201606	#NUM!	#NUM!	#NUM!	41.6072	2	0	2	1	2	1	1	2	1	0	2	1	96790.7	#NUM!	91457.9	63692.2	36063.2	58541.7	135833	64343.9	36946.6	#NUM!	42854.1	246281	17208.9	#NUM!	19996.4	11112.9	8512.65	11916	19124.4	13622.5	6130.54	#NUM!	1350.07	42727
AT1G25570	AT1G25570.1	#NUM!	Di-glucose binding protein with Leucine-rich repeat domain-containing protein		Chr1	8992183-8995430	REVERSE	628	201606	#NUM!	#NUM!	#NUM!	37.8785	0	1	1	1	1	1	1	1	1	1	0	1	#NUM!	148846	311806	433226	116997	190004	372248	228560	300010	183026	#NUM!	204241	#NUM!	28617.2	58277.5	58050.2	38351.5	52976.2	77122	59928.1	68997.5	54147.7	#NUM!	57267.3
AT1G26090	AT1G26090.1	#NUM!	P-loop containing nucleoside triphosphate hydrolases superfamily protein		Chr1	9020509-9022619	FORWARD	455	201606	#NUM!	#NUM!	#NUM!	49.0418	3	3	4	1	3	3	3	3	4	2	4	3	246469	109624	75649	300465	375484	296152	52098.2	103794	291123	120344	181444	54608.6	80347.5	70637.1	32885.9	97862	55693.1	61753.9	27683	91544.9	63172	60228.6	50500.9	32313.7
AT1G26110	AT1G26110.1;AT1G26110.2	#NUM!	decapping 5		Chr1	9024616-9027556	REVERSE	611;605	201606	#NUM!	#NUM!	#NUM!	50.5969	5	7	8	13	10	8	11	8	10	11	11	9	312304	638008	462027	239164	363637	348610	557336	464052	492690	322988	337178	696870	16932.9	55047.9	76362.6	56140.3	65681.3	43800	79030.8	90541.8	76859.7	85274	74033.3	121720
AT1G26120	AT1G26120.1	#NUM!	alpha/beta-Hydrolases superfamily protein		Chr1	9028656-9031402	REVERSE	476	201606	#NUM!	#NUM!	#NUM!	50.7245	1	1	1	1	1	1	1	1	1	1	1	1	40320	50872.7	31870.1	36361	10579.7	56853	46574.9	28606	64122.2	29544.3	20231	34876.1	14540.5	22196.9	15667.9	16655	14939.2	23253.9	18411	14352.2	21101.9	18452	12976.5	20921.5
AT1G26160	AT1G26160.1	#NUM!	Metal-dependent phosphohydrolase		Chr1	9044784-9046945	REVERSE	258	201606	#NUM!	#NUM!	#NUM!	45.8202	1	2	2	3	2	3	3	3	3	2	2	2	57755.8	324513	480680	744414	418505	185008	180991	203667	195936	706856	266802	397072	6838.27	14025	11184.2	15057.4	9061.01	5109.45	17973.7	19989.7	27547.8	3573.25	8179.46	3019.95
AT1G26170	AT1G26170.1	#NUM!	ARM repeat superfamily protein		Chr1	9047539-9054438	REVERSE	1022	201606	#NUM!	#NUM!	#NUM!	45.9947	2	3	3	4	4	3	2	3	3	2	4	3	20663.5	80950.9	46022.2	49719.8	50061.5	58875.5	80741.3	63274.9	47721	70163.3	35141.4	62839.5	13128	17051.3	16886.6	12376.9	16146.5	19993.6	14774.9	8101.85	18215.2	15633.1	9770.58	12019.1
AT1G26180	AT1G26180.1	#NUM!	membrane protein		Chr1	9054824-9056526	FORWARD	289	201606	#NUM!	#NUM!	#NUM!	29.6561	0	1	0	1	1	1	0	1	1	0	1	0	#NUM!	178175	#NUM!	68144.9	248824	96057.2	#NUM!	127841	148270	#NUM!	56047	#NUM!	#NUM!	48823	#NUM!	68024.4	98905.6	57930.6	#NUM!	49445.5	49262.3	#NUM!	24010.1	#NUM!
AT1G26220	AT1G26220.1	#NUM!	Acyl-CoA N-acyltransferases (NAT) superfamily protein		Chr1	9071157-9071750	FORWARD	197	201606	#NUM!	#NUM!	#NUM!	48.2073	3	4	3	3	4	3	4	2	4	2	3	3	67017.6	98490.2	139473	58378.1	76636.1	23366.4	91224.3	63357.1	26357.8	17294.7	83340.1	106652	60611.4	34231.2	71267.2	111032	62291.3	37713.7	51774.9	35867.1	24322.9	29348.1	39959.5	121594
AT1G26230	AT1G26230.1;AT1G26230.2;AT1G26230.3;AT1G26230.4;AT1G26230.5	#NUM!	TCP-1/cpn60 chaperonin family protein		Chr1	9072388-9075272;9072715-9075272;9072388-9075023;9072388-9075047;9073110-9075272	REVERSE	611;551;551;559;470	201606	#NUM!	#NUM!	#NUM!	46.9774	2	3	2	2	2	1	2	1	1	0	1	0	13505.9	34884.5	38709.3	56014.4	98161.7	170065	41785	7019.98	27786.5	#NUM!	28864.1	#NUM!	18887.2	13170	2350.23	11870.1	7963.13	40386.5	24887.5	49661.3	43568.8	#NUM!	10311	#NUM!
AT1G26300	AT1G26300.1	#NUM!	BSD domain-containing protein		Chr1	9096023-9099746	REVERSE	316	201606	#NUM!	#NUM!	#NUM!	42.078	1	1	0	1	1	0	1	1	1	0	0	0	285336	58126.4	#NUM!	382931	246952	#NUM!	25225.7	33163.5	372884	#NUM!	#NUM!	#NUM!	58374.5	49930.2	#NUM!	39155.8	30127.9	#NUM!	40937.4	8181.83	58047.6	#NUM!	#NUM!	#NUM!
AT1G26340	AT1G26340.1	#NUM!	cytochrome B5 isoform A		Chr1	9113992-9114755	FORWARD	135	201606	#NUM!	#NUM!	#NUM!	48.3916	5	7	6	5	4	6	7	7	6	6	6	5	228892	86642.2	137583	162953	101121	237319	63043.1	141661	117660	172258	114177	179852	17736.7	23553	19834.1	24648.1	2720.22	23408.2	13927.8	17507.9	34034.6	25449.5	10077.6	37720.8
AT1G26380	AT1G26380.1;AT1G26390.1	#NUM!	FAD-binding Berberine family protein		Chr1	9126901-9128508;9130164-9131756	REVERSE	535;530	201606	#NUM!	#NUM!	#NUM!	36.9881	1	0	1	1	1	1	0	1	1	0	1	1	97271.8	#NUM!	46618	50420	62331.7	95980.2	#NUM!	171696	60952.5	#NUM!	42049.7	79900.3	57832.1	#NUM!	58887.9	27018.6	58918.9	33567.1	#NUM!	21237.6	19307.9	#NUM!	50927	15408.5
AT1G26460	AT1G26460.1	#NUM!	Tetratricopeptide repeat (TPR)-like superfamily protein		Chr1	9151816-9154407	FORWARD	630	201606	#NUM!	#NUM!	#NUM!	50.5356	6	5	7	7	8	7	6	4	5	5	5	7	95133.3	95308.9	185959	103751	51780	184195	298146	174619	157760	171458	53356.3	244856	57857.9	110313	52208.3	39276.5	54940.3	95675.2	130412	125453	91923.2	85387.1	40830.4	96105.3
AT1G26470	AT1G26470.1	#NUM!	chromatin modification-like protein		Chr1	9155134-9156036	FORWARD	133	201606	#NUM!	#NUM!	#NUM!	49.803	1	1	1	1	1	0	0	0	0	1	1	1	14295.6	88146.5	40749.3	50265.4	36515	#NUM!	#NUM!	#NUM!	#NUM!	114510	61172.5	69855.9	11233.6	13383.5	16223.6	8861.32	8858.82	#NUM!	#NUM!	#NUM!	#NUM!	15360.7	18353.6	10943.5
AT1G26480	AT1G26480.1	#NUM!	general regulatory factor 12		Chr1	9156573-9157845	REVERSE	268	201606	#NUM!	#NUM!	#NUM!	41.8779	3	3	4	3	2	3	4	4	4	4	3	4	1.30158e+06	595197	3946.98	1.33486e+06	265739	951651	602356	410803	486555	668435	986959	607273	45758.6	34806	85356	83436.7	66063.7	57515.6	49505.9	48746.3	61588.1	27396.8	39383.4	49050
AT1G26530	AT1G26530.1;AT2G46230.1;AT2G46230.2	#NUM!	PIN domain-like family protein		Chr1;Chr2;Chr2	9165890-9167298;18984459-18985850;18984694-18985850	FORWARD;REVERSE;REVERSE	178;196;181	201606	#NUM!	#NUM!	#NUM!	40.2273	1	0	0	0	1	0	0	0	0	0	1	0	23993.3	#NUM!	31913.9	28573.5	14709.7	#NUM!	#NUM!	#NUM!	#NUM!	#NUM!	30968.3	#NUM!	2531.71	#NUM!	#NUM!	#NUM!	2434.86	#NUM!	#NUM!	#NUM!	#NUM!	#NUM!	2576.34	#NUM!
AT1G26550	AT1G26550.1	#NUM!	FKBP-like peptidyl-prolyl cis-trans isomerase family protein		Chr1	9171800-9172716	FORWARD	142	201606	#NUM!	#NUM!	#NUM!	50.6607	2	2	2	3	3	2	2	2	2	2	3	2	288350	595190	399353	491276	526317	408030	559630	389768	487998	265591	600722	312633	28299.8	67398.9	19690.5	67593.9	48270.4	85791.8	97419.2	63228.6	36893.7	62122.5	49536	41269.6
AT1G26560	AT1G26560.1	#NUM!	beta glucosidase 40		Chr1	9178513-9181726	FORWARD	510	201606	#NUM!	#NUM!	#NUM!	58.9271	6	5	4	5	6	6	3	5	5	4	6	5	186533	191025	89127.5	119692	243648	167460	229701	133531	250175	171026	189343	241477	50783.1	64296.5	29990.3	23067	51399.9	47063.2	57573.4	26878.5	57738.7	27600.9	28528.7	26361.1
AT1G26570	AT1G26570.1	#NUM!	UDP-glucose dehydrogenase 1		Chr1	9182801-9184246	FORWARD	481	201606	#NUM!	#NUM!	#NUM!	49.779	6	4	5	4	4	4	3	5	5	4	5	4	209770	164685	142749	414505	141979	173720	339575	194887	177100	124209	210710	273962	42813.8	48919.3	62041.9	75112.4	41398.7	17071.4	30099.5	57390.8	37663.5	45677.8	53749	57305.4
AT1G26630	AT1G26630.1	#NUM!	Eukaryotic translation initiation factor 5A-1 (eIF-5A 1) protein		Chr1	9205968-9207098	FORWARD	159	201606	#NUM!	#NUM!	#NUM!	54.7096	26	26	24	29	24	27	27	28	27	28	25	28	7.13432e+06	7.20585e+06	8055719	7762327	5714028	7.28244e+06	7.67261e+06	9214097	6710980	10158052	6.78932e+06	9663017	2.3052e+06	2.19997e+06	1567009	2.74289e+06	2341608	2.56727e+06	2.3346e+06	2.9595e+06	2.41065e+06	2.60511e+06	2.96529e+06	2.33377e+06
AT1G26640	AT1G26640.1	#NUM!	Amino acid kinase family protein		Chr1	9207620-9209766	REVERSE	332	201606	#NUM!	#NUM!	#NUM!	50.0771	3	3	3	3	4	2	2	3	3	2	3	4	288881	126794	170691	171007	139861	85289.3	141914	21267.2	178129	82343.1	225932	90308.2	22684.7	12020.8	16673.5	24063.7	29920.4	12927.4	20798.6	24704	16560.7	2323.08	31921	9178.17
AT1G26660	AT1G26660.1;AT1G26660.2	#NUM!	Prefoldin chaperone subunit family protein		Chr1	9212298-9213765	FORWARD	152;177	201606	#NUM!	#NUM!	#NUM!	43.2899	3	0	3	3	3	1	0	2	3	2	2	2	129935	#NUM!	74928.7	94358.8	57895.2	102471	31146	45856.5	40078.8	89826.9	43716.3	112146	30188.5	#NUM!	23826.7	16905.3	30589.4	18687.9	#NUM!	17426.1	25727	12348.8	19426.9	12709.3
AT1G26670	AT1G26670.1	#NUM!	Vesicle transport v-SNARE family protein		Chr1	9216103-9217793	FORWARD	222	201606	#NUM!	#NUM!	#NUM!	45.168	2	1	2	1	2	0	0	0	2	1	2	3	1.14526e+06	1.06446e+06	1123230	2.09936e+06	1775201	#NUM!	#NUM!	#NUM!	2560268	1.50927e+06	1.30842e+06	2125423	95094.2	25387.1	85665.6	99502	79092.2	#NUM!	#NUM!	#NUM!	10598	34829.2	72154.8	53158
AT1G26740	AT1G26740.1	#NUM!	Ribosomal L32p protein family		Chr1	9245280-9246555	REVERSE	134	201606	#NUM!	#NUM!	#NUM!	40.8695	1	1	1	1	0	0	1	1	0	0	1	1	45271.8	29263	140670	481.968	#NUM!	#NUM!	8803.32	162176	#NUM!	#NUM!	73828	25466	25469.2	31612.2	54076.4	25508.4	#NUM!	#NUM!	12534.2	48128.1	#NUM!	#NUM!	32351	36918.1
AT1G26750	AT1G26750.1	#NUM!	hypothetical protein		Chr1	9246857-9248053	FORWARD	195	201606	#NUM!	#NUM!	#NUM!	38.9285	0	1	1	0	0	0	1	1	1	1	0	1	#NUM!	#NUM!	#NUM!	#NUM!	#NUM!	#NUM!	35106.4	44854.4	33083.4	4489.06	#NUM!	#NUM!	#NUM!	118904	122501	#NUM!	#NUM!	#NUM!	105068	100702	110906	108972	#NUM!	40039.6
AT1G26761	AT1G26761.1	#NUM!	Arabinanase/levansucrase/invertase		Chr1	9250269-9251603	REVERSE	444	201606	#NUM!	#NUM!	#NUM!	48.9928	1	1	1	0	1	1	1	1	1	1	1	1	34345.9	107413	100238	#NUM!	72103.5	130671	214628	179509	159370	144947	205029	190802	34484.9	35915.5	41389.4	#NUM!	32881.2	30217.7	30407.2	37425.6	29711.5	32751.9	32224.2	42222.5
AT1G26830	AT1G26830.1	#NUM!	cullin 3		Chr1	9296063-9298374	FORWARD	732	201606	#NUM!	#NUM!	#NUM!	58.1533	7	6	4	8	6	7	7	7	8	4	4	6	149376	72977.4	155197	259466	321694	109475	177404	139219	182156	310940	100138	281950	38754.3	22717.4	37443.3	42203.8	45760.6	38840	24526.7	26045.2	27990.8	32006.9	25192.6	28651.4
AT1G26850	AT1G26850.1;AT1G26850.2	#NUM!	S-adenosyl-L-methionine-dependent methyltransferases superfamily protein		Chr1	9301146-9303432	REVERSE	616	201606	#NUM!	#NUM!	#NUM!	50.2079	8	13	12	13	12	11	11	12	13	15	13	11	167422	220171	272765	178808	192494	253343	233633	301720	275522	184767	124306	214072	54420.4	70151.8	80936.1	51495	62633.4	50029.3	58472.9	55019.8	56722.7	46353	53941.3	59195.3
AT1G26880	AT1G26880.1	#NUM!	Ribosomal protein L34e superfamily protein		Chr1	9315640-9316681	REVERSE	120	201606	#NUM!	#NUM!	#NUM!	47.7778	4	5	5	4	5	5	5	5	5	5	5	5	1.10274e+06	1722969	767480	898433	1.57669e+06	1.82866e+06	1.80951e+06	1.6193e+06	617697	1.90294e+06	700988	2837307	567676	1626424	623375	1.19142e+06	867292	1.33504e+06	1.84992e+06	1.39328e+06	658779	1.8746e+06	1.544e+06	2.48753e+06
AT1G26910	AT1G26910.1	#NUM!	Ribosomal protein L16p/L10e family protein		Chr1	9321709-9322813	FORWARD	221	201606	#NUM!	#NUM!	#NUM!	42.8903	2	2	2	2	2	2	2	2	1	2	2	1	151915	28608.8	207948	179477	116337	109356	42118	42027.5	17259.1	65243	89852.1	#NUM!	21060.9	95856.5	327026	324670	158419	439095	53227.2	80814.7	42668.8	53075.6	52087.7	47525
AT1G27000	AT1G27000.1	#NUM!	GRIP/coiled-coil protein%2C putative (DUF1664)		Chr1	9374068-9376422	FORWARD	304	201606	#NUM!	#NUM!	#NUM!	40.5116	0	1	2	2	1	1	1	2	2	2	1	2	#NUM!	19813	48987.1	76120.2	26198	34211.4	32612.3	24871.6	39323.1	43020.5	28631.2	53732	#NUM!	13199.6	11699	5223.09	12190.5	9517.68	6471.21	263.836	15970.9	14533.9	12130.4	14661.1
AT1G27020	AT1G27020.1	#NUM!	plant/protein		Chr1	9378635-9380419	FORWARD	308	201606	#NUM!	#NUM!	#NUM!	46.6009	8	8	8	9	7	7	9	8	6	7	9	8	163056	140912	156361	226048	196909	257271	178153	148861	188931	196528	175249	271191	74854	70856.8	68707.9	88798.5	100198	49857.3	65933.1	67642.5	68575.9	65446.1	67028.6	65784.9
AT1G27030	AT1G27030.1	#NUM!	hypothetical protein		Chr1	9381842-9383712	FORWARD	310	201606	#NUM!	#NUM!	#NUM!	48.182	3	1	4	4	3	3	3	2	4	3	3	3	19620.7	56422.2	41710.5	69940.9	57683.5	38732.6	9759.69	62077.6	38170.6	16074.9	88443.3	62945.1	1682.33	124302	20783.5	16503	11976	21591.7	15421.2	31183.4	26296.6	947.45	29978.8	18522.5
AT1G27080	AT1G27080.1;AT1G27080.2	#NUM!	nitrate transporter 1.6		Chr1	9400664-9403789;9401632-9403789	FORWARD	576;534	201606	#NUM!	#NUM!	#NUM!	33.8299	1	0	1	1	1	0	1	1	0	1	1	1	90759.3	#NUM!	#NUM!	51757.1	27081.9	#NUM!	57097.6	49033.7	#NUM!	#NUM!	39540.8	31690.5	131374	#NUM!	99194.3	105669	104644	#NUM!	83274.7	92852	#NUM!	143828	136116	87498.7
AT1G27090	AT1G27090.1	#NUM!	glycine-rich protein		Chr1	9404041-9406098	REVERSE	420	201606	#NUM!	#NUM!	#NUM!	54.3551	16	15	13	16	16	10	12	14	15	17	16	16	261318	353386	378686	307764	310456	436682	290238	375568	268571	336413	252994	301606	106490	100146	103941	101093	115208	130369	107941	98953.4	128206	78694.8	105716	62563
AT1G27100	AT1G27100.1	#NUM!	Actin cross-linking protein		Chr1	9407557-9411074	REVERSE	519	201606	#NUM!	#NUM!	#NUM!	49.609	1	0	1	1	1	1	0	0	0	0	1	1	303154	#NUM!	315552	152607	386281	58965.1	#NUM!	#NUM!	#NUM!	#NUM!	308366	127390	35228.2	#NUM!	6550.04	2504.62	17953.4	16392.8	#NUM!	#NUM!	#NUM!	#NUM!	24929	23988.2
AT1G27130	AT1G27130.1	#NUM!	glutathione S-transferase tau 13		Chr1	9425582-9426597	FORWARD	227	201606	#NUM!	#NUM!	#NUM!	52.0914	6	8	7	5	8	8	6	8	8	6	6	7	214643	221097	268276	170219	162103	216666	270594	331180	324032	287849	210069	271531	66171.2	62138.5	61401.9	58756.6	46688.5	77106.7	95203.3	81229.5	71308.6	78992.6	64650.8	60916.7
AT1G27150	AT1G27150.1	#NUM!	Tetratricopeptide repeat (TPR)-like superfamily protein		Chr1	9429177-9432068	FORWARD	468	201606	#NUM!	#NUM!	#NUM!	46.3246	1	2	2	0	1	1	2	2	2	1	2	1	186621	152603	153066	#NUM!	148486	184960	145426	166060	198769	166221	126924	70645.3	55013.5	102056	63397.7	#NUM!	147724	70176.5	110503	61511.9	46441.6	40481.1	108364	125634
AT1G27190	AT1G27190.1	#NUM!	Leucine-rich repeat protein kinase family protein		Chr1	9446923-9448728	REVERSE	601	201606	#NUM!	#NUM!	#NUM!	47.5235	6	4	6	6	5	5	6	5	4	5	6	6	122437	203608	419114	322390	414423	421175	321849	245709	506200	182008	280103	345070	56543	42996.4	29739.6	42665.5	45629.4	22892	30086	39523.5	26701.5	45285.2	36462.4	65138.8
AT1G27300	AT1G27300.1	#NUM!	transmembrane protein		Chr1	9483324-9484194	FORWARD	200	201606	#NUM!	#NUM!	#NUM!	50.4553	0	2	2	1	2	2	2	1	3	1	3	2	#NUM!	154332	100065	1619768	227774	118412	490414	156337	68500.3	453318	87661.4	533361	#NUM!	21356.3	25127.7	30756.1	11386.2	34603.1	28266.6	18250.7	18601.6	30421.3	23713.7	31916.4
AT1G27310	AT1G27310.1	#NUM!	nuclear transport factor 2A		Chr1	9484615-9485790	REVERSE	122	201606	#NUM!	#NUM!	#NUM!	46.9798	7	6	4	7	6	6	8	7	7	4	8	5	209778	247859	235539	224272	260069	449520	201113	248584	287609	186988	240021	211731	13813.1	11371.2	16222.5	18320.2	18723.4	14605.2	14310.3	15519.2	15568.3	15558.8	13792	10513.4
AT1G27320	AT1G27320.1	#NUM!	histidine kinase 3		Chr1	9487780-9492027	FORWARD	1036	201606	#NUM!	#NUM!	#NUM!	50.5722	3	4	4	4	4	3	3	2	3	2	4	4	52455.2	37715.1	44544.7	40047.8	47136.2	50209.1	34644	50917.6	48430.3	35708.8	38196	38701.9	14022	14027.2	23082.8	12577.2	12209.4	22508.3	31935.2	49618.5	28713.5	19080.1	9828.48	10789.5
AT1G27390	AT1G27390.1	#NUM!	translocase outer membrane 20-2		Chr1	9513469-9514912	REVERSE	210	201606	#NUM!	#NUM!	#NUM!	47.7922	2	3	2	3	2	3	4	4	3	4	4	3	85943.1	453672	154915	199235	44270.1	83927.1	133202	139500	194216	118107	105994	34107.9	22090.8	17947.3	68228.4	65046.5	39940.9	29205	60893.2	85758.9	83386.3	52456.5	36629.6	36899.6
AT1G27400	AT1G27400.1	#NUM!	Ribosomal protein L22p/L17e family protein		Chr1	9515230-9516725	FORWARD	176	201606	#NUM!	#NUM!	#NUM!	53.8105	21	15	21	26	22	23	23	20	21	21	24	23	1.07048e+06	899333	1.16007e+06	1.01489e+06	1.09367e+06	1099452	1.05405e+06	826358	899764	961328	1.27291e+06	782865	228938	327749	248685	223167	272416	239740	229308	152186	229041	172584	265151	171978
AT1G27430	AT1G27430.1	#NUM!	GYF domain-containing protein		Chr1	9521045-9526928	REVERSE	1492	201606	#NUM!	#NUM!	#NUM!	45.4265	1	3	3	3	1	3	1	1	1	1	1	2	160207	33161.7	163158	208326	173892	188793	19674.9	70733.1	27564.3	118445	182931	151618	26746.3	8094.01	33791.8	24417.8	33848.1	26779.1	2877.69	31206.5	18908.4	11705.8	29365.4	22935.1
AT1G27440	AT1G27440.1;AT5G61840.1	#NUM!	Exostosin family protein		Chr1;Chr5	9529265-9531213;24839365-24841703	REVERSE	412;415	201606	#NUM!	#NUM!	#NUM!	37.8878	0	1	1	1	1	1	1	1	1	1	1	1	#NUM!	11693.1	17603.5	30507.9	38089.5	50177.8	36842.6	39372.3	48443.5	11523.6	4141.62	7352.14	#NUM!	10515.5	7136.09	12303.4	11986.7	18335	33.449	26325.9	23081.5	10466.8	6031.19	7181.84
AT1G27450	AT1G27450.1;AT1G27450.3	#NUM!	adenine phosphoribosyl transferase 1		Chr1	9532042-9533807	FORWARD	243;284	201606	#NUM!	#NUM!	#NUM!	49.563	12	13	11	11	11	11	14	12	11	13	13	12	2.8951e+06	1.65796e+06	1.67952e+06	2.09295e+06	2.26654e+06	2.41195e+06	2.26714e+06	2018807	1.51834e+06	1.64322e+06	2.00643e+06	2.16133e+06	774473	543715	439443	775673	824377	770965	690107	636309	468148	629397	814852	631409
AT1G27460	AT1G27460.1;AT1G27460.2;AT1G27460.3	#NUM!	no pollen germination related 1		Chr1	9534977-9537424;9534977-9536820;9534977-9537424	FORWARD	694;551;690	201606	#NUM!	#NUM!	#NUM!	48.3837	1	1	1	1	1	1	1	1	1	1	1	1	5761.66	4302.8	8457.62	6317.22	3171.13	8305.97	7974.23	8006.81	4314.61	3975.92	4617.27	4561.53	2736.54	6994.14	4907.05	3744.65	3467.34	4996.88	6344.91	6071.86	2433.06	3830.27	5037.62	3688.99
AT1G27480	AT1G27480.1	#NUM!	alpha/beta-Hydrolases superfamily protein		Chr1	9544607-9546168	FORWARD	432	201606	#NUM!	#NUM!	#NUM!	44.9628	3	1	3	2	2	2	4	3	2	2	2	3	175846	108198	423443	318046	236914	106486	207786	134597	328940	130036	148101	227922	25643.2	66249.9	30567.5	42578.9	44240.8	73370.3	33936.6	41983.8	39116	63710.9	95311.8	52937
AT1G27500	AT1G27500.1;AT1G27500.2	#NUM!	Tetratricopeptide repeat (TPR)-like superfamily protein		Chr1	9551629-9553654;9551629-9553909	REVERSE	650;661	201606	#NUM!	#NUM!	#NUM!	42.4494	2	5	4	4	4	2	5	0	3	4	4	4	15923.4	46899.1	41446.1	47075	60381.6	104935	38791.6	#NUM!	33137.1	72263.9	64209.9	118922	4760.77	1773.25	3281.88	4719.71	4441.18	5364.2	272.408	#NUM!	5441.46	4342.53	3418.25	3367.55
AT1G27510	AT1G27510.1	#NUM!	UvrB/UvrC domain protein (DUF3506)		Chr1	9554945-9558293	REVERSE	651	201606	#NUM!	#NUM!	#NUM!	40.9158	1	2	1	2	1	1	2	2	1	2	2	1	12182.6	92657.8	14992.8	48698.3	54164.1	56966	85954.4	96536.3	40318.4	30799.2	14582.8	93526	3089.24	32348.3	14951.4	25304.7	8039	8032.5	27307.3	28347.2	5100.44	32217.1	5862.24	37010.4
AT1G27530	AT1G27530.1	#NUM!	ubiquitin-fold modifier-conjugating enzyme		Chr1	9562761-9563887	REVERSE	174	201606	#NUM!	#NUM!	#NUM!	44.3074	1	1	1	0	0	0	1	0	1	1	0	0	23573.1	34808.9	30644.4	#NUM!	#NUM!	#NUM!	49486.3	#NUM!	13191.2	27842.5	#NUM!	#NUM!	3812.56	9104.65	17379.9	#NUM!	#NUM!	#NUM!	8330.08	#NUM!	6912.48	10906.9	#NUM!	#NUM!
AT1G27540	AT1G27540.1;AT1G27540.2;AT1G27540.3	#NUM!	F-box protein (DUF295)		Chr1	9566608-9567849	REVERSE	413;383;413	201606	#NUM!	#NUM!	#NUM!	48.0596	2	6	6	6	5	4	7	5	5	4	7	6	90624.6	66414	85332	63023	73087	75705	90710.4	89903.3	73913.1	74183.5	74869	79260.8	28195.7	18369	22936.1	14864.3	17022.8	21373.2	22049.6	19804.4	19214.1	14485.9	18113.6	19931.3
AT1G27595	AT1G27595.1	#NUM!	symplekin		Chr1	9592293-9602917	FORWARD	1325	201606	#NUM!	#NUM!	#NUM!	41.425	1	3	2	2	2	0	4	2	2	3	3	4	16267.7	9347.73	13683.2	6660.46	11166.4	#NUM!	9059.77	17656.6	11740	19763.1	8078.26	8851.87	61973.1	20154	39918.9	65417.7	39890.8	#NUM!	34955.8	42313.4	13830.4	35380.3	28486.8	25872.7
AT1G27650	AT1G27650.1	#NUM!	U2 snRNP auxiliary factor small subunit		Chr1	9615152-9616042	FORWARD	296	201606	#NUM!	#NUM!	#NUM!	48.6048	3	3	4	4	2	3	4	4	4	3	3	3	319352	232726	835067	545274	556887	893124	489540	1.01031e+06	888580	202725	157251	186649	59788.2	95540	84527.2	53528.9	37213.5	69577.7	53124.1	51476.7	75246.6	46562.8	11429.8	34320.2
AT1G27680	AT1G27680.1	#NUM!	ADPGLC-PPase large subunit		Chr1	9631630-9634450	FORWARD	518	201606	#NUM!	#NUM!	#NUM!	41.389	1	1	1	1	0	0	2	2	0	2	1	1	38815.4	20766.1	42814.3	18566.9	#NUM!	#NUM!	15757.4	28640.7	#NUM!	36514.6	24459.3	3665.29	3773.58	3748.74	1.0326	5439.59	#NUM!	#NUM!	4217.45	4217.32	#NUM!	4011.27	4152.24	3377.34
AT1G27720	AT1G27720.1;AT1G27720.2;AT1G27720.3;AT1G27720.4;AT1G27720.5;AT1G27720.6;AT1G27720.7;AT1G27720.8;AT1G27720.9;AT5G43130.1;AT5G43130.2;AT5G43130.3	#NUM!	TBP-associated factor 4B;TBP-associated factor 4B;TBP-associated factor 4B;TBP-associated factor 4B;TBP-associated factor 4B;TBP-associated factor 4B;TBP-associated factor 4B;TBP-associated factor 4B;TBP-associated factor 4B;TBP-associated factor 4;TBP-associated factor 4;TBP-associated factor 4		Chr1;Chr1;Chr1;Chr1;Chr1;Chr1;Chr1;Chr1;Chr1;Chr5;Chr5;Chr5	9643351-9647376;9643841-9646813;9643351-9646813;9643351-9647376;9643351-9646798;9643841-9647376;9643351-9646813;9643841-9646813;9643351-9647182;17315608-17321144;17315608-17321144;17315874-17321144	REVERSE	720;563;662;705;657;606;662;563;680;823;852;798	201606	#NUM!	#NUM!	#NUM!	39.2269	1	0	0	1	1	1	0	1	1	0	0	0	47596.4	#NUM!	#NUM!	49173.1	45177.8	38108	#NUM!	12083.4	129419	#NUM!	#NUM!	#NUM!	12902.1	#NUM!	#NUM!	20114.6	22011.6	22737.5	#NUM!	15042.6	10684.3	#NUM!	#NUM!	#NUM!
AT1G27752	AT1G27752.1	#NUM!	Ubiquitin system component Cue protein		Chr1	9662250-9667318	FORWARD	873	201606	#NUM!	#NUM!	#NUM!	50.1947	4	4	3	3	2	5	5	5	2	4	4	4	52332.4	71351	51508.3	73365.4	93996.3	84806.2	50764.9	88387.3	106665	16885.9	81246	74819.6	23430.8	28641.3	23399.5	39573.2	42205.4	24699	18614.5	25508.4	32451.7	19839.8	35944.3	35051.8
AT1G27770	AT1G27770.1;AT1G27770.2;AT1G27770.4	#NUM!	autoinhibited Ca2+-ATPase 1		Chr1	9671912-9676010	REVERSE	1020;946;1020	201606	#NUM!	#NUM!	#NUM!	52.7221	2	4	3	5	4	5	3	5	4	2	2	3	60096.7	47809.8	26839.5	26545.4	57561.5	35143.7	54421.3	35443.4	43155.9	71231.4	42764.8	31665.5	64713.7	70489.5	29082.8	28317.1	62270.7	70413.1	81844.5	64774.8	69605.3	96313.5	56689.1	52511.8
AT1G27850	AT1G27850.1	#NUM!	RUN/FYVE domain protein		Chr1	9699265-9703701	FORWARD	1148	201606	#NUM!	#NUM!	#NUM!	46.0749	1	0	1	1	0	0	1	0	1	0	0	0	166813	#NUM!	96383.6	23454.6	#NUM!	#NUM!	102516	#NUM!	70551.5	#NUM!	#NUM!	#NUM!	11515.5	#NUM!	11998.5	7410.2	#NUM!	#NUM!	19036.9	#NUM!	11698.6	#NUM!	#NUM!	#NUM!
AT1G27900	AT1G27900.1;AT1G27900.2;AT1G27900.3	#NUM!	RNA helicase family protein		Chr1	9715615-9720346;9716340-9720346;9716533-9720346	REVERSE	700;558;540	201606	#NUM!	#NUM!	#NUM!	44.0516	0	2	2	1	2	2	2	2	1	1	1	2	#NUM!	24203.4	10827.7	124507	16014.1	17591.8	37907.8	81066.7	19143.8	87.4929	10960	15451.2	#NUM!	9478.71	5279.4	16928.7	3835.57	2786.9	9447.42	9966.89	3447.13	3860.98	10285.9	7659.16
AT1G27930	AT1G27930.1	#NUM!	glucuronoxylan 4-O-methyltransferase-like protein (DUF579)		Chr1	9731510-9732379	REVERSE	289	201606	#NUM!	#NUM!	#NUM!	47.2398	1	0	1	1	1	1	2	1	1	0	1	1	291552	#NUM!	160528	271485	414676	561278	312189	140119	753904	#NUM!	251085	316325	82902.2	#NUM!	47384.1	47472.9	83464.9	38820.9	50654	42000	45057.9	#NUM!	81105.6	52791.1
AT1G27950	AT1G27950.1	#NUM!	glycosylphosphatidylinositol-anchored lipid protein transfer 1		Chr1	9740740-9741991	FORWARD	193	201606	#NUM!	#NUM!	#NUM!	50.7615	2	4	3	3	2	4	3	4	3	2	3	3	108363	248509	172585	142439	87013.1	341536	293799	268458	227139	284239	48538.6	170302	88440.4	66313.1	74935.6	81107.7	68727.7	72330.3	76185.4	44854.7	48189.7	310012	109783	130741
AT1G27970	AT1G27970.1;AT1G27970.2	#NUM!	nuclear transport factor 2B		Chr1	9746921-9747787;9746921-9748306	FORWARD	126;134	201606	#NUM!	#NUM!	#NUM!	51.9786	8	7	8	7	8	9	9	9	9	9	8	7	1.20074e+06	1.08164e+06	965275	1.66898e+06	1.59049e+06	1.07491e+06	1.11055e+06	1.34597e+06	875289	1.17322e+06	761343	852893	85986.2	148076	138509	189651	199932	142343	175256	188545	107829	143515	76982.5	116455
AT1G27980	AT1G27980.1	#NUM!	dihydrosphingosine phosphate lyase		Chr1	9748812-9752618	FORWARD	544	201606	#NUM!	#NUM!	#NUM!	50.3895	5	4	4	1	4	3	2	2	0	3	5	4	82969.4	183533	141603	21973	233663	211950	218863	297543	#NUM!	271970	216542	264961	32980.9	12318.3	62626.2	43723.6	49845.7	26988.8	8392.08	19130.4	#NUM!	53200.4	60052.2	79163.9
AT1G28010	AT1G28010.1	#NUM!	P-glycoprotein 14		Chr1	9763436-9767917	FORWARD	1247	201606	#NUM!	#NUM!	#NUM!	33.3605	1	0	1	0	1	0	0	0	0	0	1	0	21405.5	#NUM!	20563.2	#NUM!	25363.9	#NUM!	#NUM!	#NUM!	#NUM!	#NUM!	13172.2	#NUM!	3555.38	#NUM!	4446.5	#NUM!	7077.01	#NUM!	#NUM!	#NUM!	#NUM!	#NUM!	2497.81	#NUM!
AT1G28060	AT1G28060.1;AT1G28060.2;AT1G28060.3	#NUM!	Pre-mRNA-splicing factor 3		Chr1	9779167-9782486	FORWARD	786	201606	#NUM!	#NUM!	#NUM!	51.4922	1	0	0	1	0	1	0	1	0	1	1	1	826133	#NUM!	#NUM!	1.43811e+06	#NUM!	2.05967e+06	#NUM!	1.77194e+06	#NUM!	1335382	1.0616e+06	947188	114860	#NUM!	#NUM!	134310	#NUM!	79687.4	#NUM!	101043	#NUM!	77428.2	163712	84139.7
AT1G28100	AT1G28100.1;AT1G28100.2;AT1G28100.3;AT1G28100.4;AT1G28100.6	#NUM!	hypothetical protein		Chr1	9802120-9803981	FORWARD	282;282;282;290;282	201606	#NUM!	#NUM!	#NUM!	53.9391	3	1	2	3	2	4	4	3	3	1	3	2	115380	525.906	113203	115199	186575	67140.3	59532	16478	72054.7	58654.5	76655.7	49374.1	7512.91	2519.58	5418.23	4260.35	17880.1	15026.7	11581.5	7265.58	13242.7	11570.4	12423.9	12785.9
AT1G28110	AT1G28110.1;AT1G28110.2	#NUM!	serine carboxypeptidase-like 45		Chr1	9804153-9806832	REVERSE	461	201606	#NUM!	#NUM!	#NUM!	51.7508	2	1	1	1	1	2	2	2	2	1	1	1	49748	25346.8	46331.6	#NUM!	29073.2	55618.6	52043.1	55887.3	29168.8	45920.1	31775.3	4630.59	10150.7	3573.39	36424.3	30307.5	11899.8	18181.4	30212.4	34125.4	12676.8	17053.9	22471.1	16237.1
AT1G28120	AT1G28120.1	#NUM!	ubiquitin thioesterase otubain-like protein		Chr1	9813219-9815143	REVERSE	306	201606	#NUM!	#NUM!	#NUM!	48.3576	5	4	5	5	4	3	4	5	5	4	4	5	346172	253227	150555	232306	226513	536187	227378	327105	516450	191321	283170	165507	92935.7	112396	74872.7	52619.7	101021	163808	134102	74863.1	122055	69656.7	101211	54934.8
AT1G28130	AT1G28130.1	#NUM!	Auxin-responsive GH3 family protein		Chr1	9825431-9827883	FORWARD	609	201606	#NUM!	#NUM!	#NUM!	45.4957	6	5	7	4	4	6	7	6	7	6	6	6	242608	219711	377660	203255	229281	130224	454235	411998	213175	422281	219940	196835	26675.8	54644.4	28820.3	19001.8	36377.7	32268.4	46099.3	24018.7	35648	36217.4	37830.8	29178.7
AT1G28140	AT1G28140.1	#NUM!	integral membrane family protein		Chr1	9833029-9834390	REVERSE	280	201606	#NUM!	#NUM!	#NUM!	59.2527	1	0	1	1	1	0	0	0	0	1	0	1	29515.5	#NUM!	29461.8	86593	6439	#NUM!	#NUM!	#NUM!	#NUM!	#NUM!	44835.5	76918.1	14423.3	#NUM!	10099.3	10414.4	9319.12	#NUM!	#NUM!	#NUM!	#NUM!	1153.57	#NUM!	11806.2
AT1G28150	AT1G28150.1;AT1G28150.2	#NUM!	hypothetical protein		Chr1	9835122-9835842	REVERSE	123	201606	#NUM!	#NUM!	#NUM!	40.9948	1	1	1	1	1	1	1	1	1	1	1	1	129900	122636	240553	120792	153316	84891.7	86170.1	132882	180779	90622.9	162334	147503	24406.4	13981.5	34885.7	22176	33118.1	16629.1	16957.5	9245.08	17820.9	18441.4	4132.07	16523.7
AT1G28200	AT1G28200.1;AT1G28200.2	#NUM!	FH interacting protein 1		Chr1	9850395-9852300	REVERSE	259	201606	#NUM!	#NUM!	#NUM!	48.3497	4	3	4	3	5	4	5	6	4	6	5	4	232140	202007	159340	292862	173218	236465	100361	313662	147631	204116	194105	111677	44830.1	39302.4	41218.3	51518.5	36363.5	54926.7	60274.6	57665.9	48183.6	45848.3	36761.1	44021.6
AT1G28290	AT1G28290.1;AT1G28290.2	#NUM!	arabinogalactan protein 31		Chr1	9889331-9890843	REVERSE	359;315	201606	#NUM!	#NUM!	#NUM!	50.4505	8	9	7	8	6	8	9	8	9	8	8	8	1.7299e+06	2.55727e+06	1.57737e+06	2.14031e+06	3.10492e+06	2492201	1.95641e+06	2.22388e+06	2916764	2.16158e+06	1.73169e+06	2.45048e+06	572323	534494	265443	529638	272868	893619	272424	809477	699568	402032	383088	349494
AT1G28320	AT1G28320.1	#NUM!	protease-like protein		Chr1	9920673-9924347	REVERSE	709	201606	#NUM!	#NUM!	#NUM!	46.929	1	1	2	2	1	2	2	2	1	1	1	1	36531.2	17888.7	15208.2	11337.1	20148.7	37683.6	17298.2	23898.7	36802.7	19753.8	15072.9	8998.92	7176.57	8849.54	2799.58	1897.7	1879.78	7955.54	5875.6	7844.28	4092.66	3196.33	7839.46	2170.76
AT1G28330	AT1G28330.1;AT1G28330.2;AT1G28330.3;AT1G28330.4;AT1G28330.5;AT1G28330.6	#NUM!	dormancy-associated protein-like 1		Chr1	9934252-9935216;9934500-9935216;9934500-9935216;9934134-9935216;9934790-9935216;9934790-9935216	REVERSE	122;132;132;125;111;111	201606	#NUM!	#NUM!	#NUM!	43.7394	1	0	0	1	2	2	1	1	1	0	1	1	282302	#NUM!	#NUM!	45838.5	251870	134960	110363	23155064	112227	#NUM!	240608	107700	54522	#NUM!	#NUM!	65358.9	73806.7	95521.6	118835	64051.5	62610.6	#NUM!	50071.2	17856.7
AT1G28340	AT1G28340.1	#NUM!	receptor like protein 4		Chr1	9940175-9943252	FORWARD	626	201606	#NUM!	#NUM!	#NUM!	55.1628	3	3	3	2	2	2	2	3	2	2	2	3	200100	301458	298231	367968	234443	202895	471026	653756	354563	247604	212137	170475	18518.7	18912.7	25067.4	25414.3	26339.6	18647.6	22931.9	32034.7	26646.2	26070.6	12745.4	826.937
AT1G28350	AT1G28350.1;AT1G28350.2	#NUM!	Nucleotidylyl transferase superfamily protein		Chr1	9944483-9949577	FORWARD	748	201606	#NUM!	#NUM!	#NUM!	56.0831	10	12	12	10	12	13	10	12	10	8	12	8	112700	109212	143606	121304	158281	141082	128234	124882	91789	96946.9	107299	113526	33137.1	24087.8	34313.6	34783.9	36038.9	33573.1	30828.8	27846.3	27212.4	28087.2	42476.8	21090.1
AT1G28420	AT1G28420.1	#NUM!	homeobox-1		Chr1	9979936-9987460	FORWARD	1705	201606	#NUM!	#NUM!	#NUM!	43.3225	3	3	2	2	2	2	2	1	2	2	1	1	173234	142768	491613	194597	95400.2	523927	272287	303957	241044	334142	148660	11052.7	32567.9	24269.7	27100.1	22617.6	15476.2	32524.2	29863.2	24601.9	12474.2	38478.4	35002	33250.5
AT1G28440	AT1G28440.1	#NUM!	HAESA-like 1		Chr1	9996914-10000171	FORWARD	996	201606	#NUM!	#NUM!	#NUM!	33.4995	0	1	1	0	1	1	1	1	0	1	1	1	#NUM!	407170	540247	#NUM!	497639	732031	366866	631486	#NUM!	278962	24938.7	555137	#NUM!	101785	69480.6	#NUM!	39784.2	111713	51401.7	56761	#NUM!	57879.9	55094.5	94534
AT1G28490	AT1G28490.1	#NUM!	syntaxin of plants 61		Chr1	10016433-10017842	FORWARD	245	201606	#NUM!	#NUM!	#NUM!	36.6095	0	1	1	1	0	0	0	0	0	0	0	0	#NUM!	2.67007e+06	3799055	6.08863e+06	#NUM!	#NUM!	#NUM!	#NUM!	#NUM!	#NUM!	#NUM!	#NUM!	#NUM!	7380.31	49929.2	50679.2	#NUM!	#NUM!	#NUM!	#NUM!	#NUM!	#NUM!	#NUM!	#NUM!
AT1G28490	AT1G28490.3	#NUM!	syntaxin of plants 61		Chr1	10016836-10017842	FORWARD	200	201606	#NUM!	#NUM!	#NUM!	50.7048	4	6	4	2	4	5	3	6	5	5	6	4	115950	70840.5	136599	137266	140564	88696.4	65206.1	112953	177161	68557.8	127134	132694	63722.2	46774.6	38464.5	37528.5	75873.4	16509.2	255660	66004.9	70948.3	54365.5	85255.8	111503
AT1G28530	AT1G28530.1;AT1G28530.2	#NUM!	deneddylase		Chr1	10032127-10035496	REVERSE	614;613	201606	#NUM!	#NUM!	#NUM!	46.586	0	1	1	0	0	0	1	0	1	1	1	1	#NUM!	36165.3	48945	#NUM!	#NUM!	#NUM!	32945.1	#NUM!	44534.4	31609.6	62738.7	21742.9	#NUM!	13645.7	10666.6	#NUM!	#NUM!	#NUM!	13724.2	#NUM!	9898.24	10252.4	16410.9	19884.9
AT1G28540	AT1G28540.1	#NUM!	transmembrane protein		Chr1	10035696-10036007	FORWARD	103	201606	#NUM!	#NUM!	#NUM!	32.34	1	1	1	1	0	0	0	0	1	1	0	1	70915.6	138173	198913	125775	#NUM!	#NUM!	#NUM!	#NUM!	30576.9	112529	#NUM!	183966	242999	2.3228e+06	2.59152e+06	1307818	#NUM!	#NUM!	#NUM!	#NUM!	428477	979230	#NUM!	622017
AT1G28570	AT1G28570.1	#NUM!	SGNH hydrolase-type esterase superfamily protein		Chr1	10041838-10044112	REVERSE	389	201606	#NUM!	#NUM!	#NUM!	52.9273	1	2	1	2	2	1	1	1	2	1	1	2	118517	15682.8	49453	55844.1	61187.4	176232	78424	71992.6	14888.1	71045.1	218258	51221.5	6161.74	2204.8	6981.41	4435.83	4645.95	10663.6	3114.19	4891.16	5437.48	3056.25	7448.95	2344.22
AT1G28580	AT1G28580.1;AT1G28580.2	#NUM!	GDSL-like Lipase/Acylhydrolase superfamily protein		Chr1	10044603-10046379;10044603-10045874	REVERSE	390;309	201606	#NUM!	#NUM!	#NUM!	49.3213	3	3	5	4	4	3	4	5	4	4	3	4	137658	127730	279760	335221	100087	100651	356416	273139	131567	462145	259560	418326	92457.4	53528.9	36650.7	13028.7	89230.9	47001.8	59469.2	44585.9	84535	71040.5	64661.5	71512.9
AT1G28600	AT1G28600.1	#NUM!	GDSL-like Lipase/Acylhydrolase superfamily protein		Chr1	10051228-10053073	REVERSE	393	201606	#NUM!	#NUM!	#NUM!	56.4704	7	4	7	6	6	5	5	8	4	5	6	5	135671	62865.5	173229	188494	95042	47249.7	58285.9	73493.2	73717.6	149856	83968.2	89223.1	18256.9	17225.8	23143.8	23979.4	20103.8	17344.8	15142.1	18360.5	21409.2	25927	19640.1	14050.6
AT1G28660	AT1G28660.1	#NUM!	GDSL-like Lipase/Acylhydrolase superfamily protein		Chr1	10071856-10073371	REVERSE	383	201606	#NUM!	#NUM!	#NUM!	44.0366	5	4	5	5	5	4	3	6	3	5	5	4	251385	81549.4	390935	528162	273867	90636.4	17432.6	67395.2	40005.3	257059	269682	212801	64155.1	39014.2	99285	107941	166900	137218	62452.7	74981.9	85101.9	70039.3	38716.1	33007
AT1G28670	AT1G28670.1	#NUM!	GDSL-like Lipase/Acylhydrolase superfamily protein		Chr1	10074669-10076250	REVERSE	384	201606	#NUM!	#NUM!	#NUM!	46.5507	3	3	3	3	3	3	2	2	3	3	3	3	99902.2	179511	89911.2	108462	100779	170007	292527	259228	256818	237754	123989	200787	249583	297801	244215	362172	371888	243150	290340	214574	216881	336345	308617	282430
AT1G28680	AT1G28680.1	#NUM!	HXXXD-type acyl-transferase family protein		Chr1	10078222-10079763	FORWARD	451	201606	#NUM!	#NUM!	#NUM!	47.8973	2	4	4	4	3	5	5	6	5	4	3	2	45986.6	102103	92319	158508	36322.3	196694	297945	260899	175424	171080	29671.8	142259	633.666	45593.7	11633.4	25979.6	21741.3	33708.2	40241.8	37985.3	30154.8	31088.2	9644.23	41301.9
AT1G28760	AT1G28760.1	#NUM!	guanosine-3'%2C5'-bis (diphosphate) 3'-pyrophosphohydrolase%2C putative (DUF2215)		Chr1	10103158-10104588	FORWARD	476	201606	#NUM!	#NUM!	#NUM!	40.3681	1	0	0	0	1	1	0	0	0	0	0	0	62448.1	#NUM!	#NUM!	#NUM!	124502	96564.9	#NUM!	#NUM!	#NUM!	#NUM!	#NUM!	#NUM!	2655.85	#NUM!	#NUM!	#NUM!	3500.79	2661.16	#NUM!	#NUM!	#NUM!	#NUM!	#NUM!	#NUM!
AT1G28960	AT1G28960.1;AT1G28960.3;AT1G28960.5;AT1G28960.6;AT1G28960.7	#NUM!	nudix hydrolase homolog 15		Chr1	10110135-10111607;10110135-10111607;10110135-10111607;10110020-10111607;10110020-10111607	REVERSE	293;293;293;285;285	201606	#NUM!	#NUM!	#NUM!	38.5475	1	1	1	1	1	1	1	1	1	1	1	1	28422.5	44220.8	5016.09	1575.99	#NUM!	11399.2	35898.2	7074.55	20022.5	33335	33801.2	47662.6	25186.9	32119.4	14117.6	3188.11	13045	2854.13	27390.9	1785.49	12147.4	22872.5	28208.7	32822.7
AT1G29030	AT1G29030.1;AT1G29030.2	#NUM!	Apoptosis inhibitory protein 5 (API5)		Chr1	10129201-10133697	REVERSE	556;534	201606	#NUM!	#NUM!	#NUM!	44.9177	1	3	2	3	3	2	2	2	3	3	3	1	17221.9	13107.6	6676.56	12919.7	25498.6	22762.9	29999.2	26261.7	31210.1	10375.4	25334.8	#NUM!	4739.22	6119.05	5469.8	4187.41	7701.19	7740.49	10107	7684.59	11040.2	8756.96	8084.94	9734.25
AT1G29040	AT1G29040.1	#NUM!	50S ribosomal protein L34		Chr1	10134120-10135180	FORWARD	198	201606	#NUM!	#NUM!	#NUM!	52.3432	5	6	4	6	8	6	6	5	7	7	7	5	156154	194128	358749	266175	183787	143943	181687	216267	175837	270697	99132.9	190842	20366.3	21200.4	41561.8	36091.6	20225.8	18109.6	18534	22688.1	23556.1	31985.4	15814.4	15960.8
AT1G29060	AT1G29060.1;AT1G29060.2	#NUM!	Target SNARE coiled-coil domain protein		Chr1	10147857-10149459;10148103-10149459	FORWARD	134;93	201606	#NUM!	#NUM!	#NUM!	50.8151	3	4	3	3	0	3	4	3	3	3	2	3	27587.6	20254.2	22478	39543.6	#NUM!	45199.8	50950.7	44091.1	61011	22297.8	6213.31	58190	12047.7	7317.77	4981.34	10432.2	#NUM!	12791	10073.1	6891.51	9015.29	12117.3	3540.82	14099.1
AT1G29090	AT1G29090.1	#NUM!	Cysteine proteinases superfamily protein		Chr1	10163103-10164385	REVERSE	355	201606	#NUM!	#NUM!	#NUM!	47.7163	5	2	5	2	5	3	3	5	4	4	4	4	378671	543095	431253	520066	608830	133576	107954	130419	108831	453117	321851	226101	173616	216575	179985	768635	53293.7	119679	12272.2	45809.5	104247	43480.9	190325	7677.89
AT1G29120	AT1G29120.1;AT1G29120.2;AT1G29120.3;AT1G29120.4;AT1G29120.5;AT1G29120.6;AT1G29120.7;AT1G29120.8	#NUM!	Hydrolase-like protein family		Chr1	10174481-10178143;10174481-10178143;10174481-10177811;10174481-10177869;10174481-10178143;10174481-10177071;10174481-10177994;10174481-10178143	FORWARD	455;455;397;391;456;323;432;456	201606	#NUM!	#NUM!	#NUM!	47.6326	5	5	3	3	4	5	5	4	5	4	4	3	151680	107298	277368	234095	245667	390194	137967	249495	179834	82216.7	138924	254501	49859.2	72459	116684	52865	104202	116989	56020.8	126042	115527	24608.6	41644.8	67389.6
AT1G29150	AT1G29150.1;AT1G29150.2	#NUM!	non-ATPase subunit 9		Chr1	10181240-10182499	FORWARD	419	201606	#NUM!	#NUM!	#NUM!	50.632	25	24	22	28	25	23	25	24	25	25	25	26	556786	893375	774628	945960	730928	562550	684764	1.00759e+06	702311	760252	460228	835748	159258	132547	146984	201528	149655	181802	191208	190886	133612	195097	138468	139408
AT1G29220	AT1G29220.1;AT1G29220.2	#NUM!	transcriptional regulator family protein		Chr1	10210678-10212571	REVERSE	351;363	201606	#NUM!	#NUM!	#NUM!	44.5985	0	1	1	0	0	1	1	1	0	0	0	1	#NUM!	38683.1	#NUM!	#NUM!	#NUM!	54517	56.0058	6454.28	#NUM!	#NUM!	#NUM!	81017.3	#NUM!	109.254	22984.8	#NUM!	#NUM!	47026.1	14428	9324.53	#NUM!	#NUM!	#NUM!	26287.7
AT1G29250	AT1G29250.1	#NUM!	Alba DNA/RNA-binding protein		Chr1	10223461-10224592	REVERSE	130	201606	#NUM!	#NUM!	#NUM!	51.8049	10	11	9	11	8	11	11	12	10	8	9	10	88213.9	111219	172816	96554.8	108658	98236.1	123302	136079	71349.8	71984.7	64171.1	116558	21316.8	19926	31344	34379.4	19163.4	21968.8	29446.3	24900.8	23360.3	20490.1	29754.4	24429.7
AT1G29260	AT1G29260.1	#NUM!	peroxin 7		Chr1	10224923-10225876	FORWARD	317	201606	#NUM!	#NUM!	#NUM!	41.6528	3	2	3	1	3	3	4	4	3	3	4	3	313013	414208	48573	378859	422234	73031.7	153397	122522	181072	169178	120494	208738	42152.1	35515.4	35611.8	57849.2	24813.9	6400.91	7121.75	6878.13	25862.9	23975.4	37279.4	35803.2
AT1G29310	AT1G29310.1;AT1G29310.2;AT2G34250.1;AT2G34250.2;AT2G34250.3	#NUM!	SecY protein transport family protein		Chr1;Chr1;Chr2;Chr2;Chr2	10252662-10254526;10252662-10254526;14462635-14464572;14462635-14464572;14462635-14464572	FORWARD	475	201606	#NUM!	#NUM!	#NUM!	50.8439	14	13	12	15	13	14	14	14	13	15	13	15	262919	339759	320154	402529	363265	396288	276136	348177	313712	284394	261496	271282	67672.7	70333.2	61988.1	65057.2	81792.6	92086	63063.7	71450.9	65806.5	51900.2	67124.8	55506.7
AT1G29320	AT1G29320.1;AT1G29320.2	#NUM!	Transducin/WD40 repeat-like superfamily protein		Chr1	10255355-10258238	FORWARD	468;469	201606	#NUM!	#NUM!	#NUM!	50.5019	3	4	2	2	4	4	4	2	3	3	3	3	58539.9	103816	69783	115416	70461.9	60759.1	45631.1	30713.9	40659.2	72655.8	77565.5	106535	15721.9	12030.3	16213.7	15884.2	19196.2	6271.35	5933.3	3582.51	10826.3	3510.36	17886.3	15147.6
AT1G29350	AT1G29350.1	#NUM!	RNA polymerase II degradation factor-like protein (DUF1296)		Chr1	10268761-10273613	REVERSE	831	201606	#NUM!	#NUM!	#NUM!	50.1305	2	3	3	2	2	2	2	2	2	2	2	1	371505	145526	118717	208868	219785	333794	340220	94042.8	215807	217562	117684	165980	57262.6	53971.9	21176.6	43830.3	85615.9	79258.3	85666.3	33315.9	86000.3	65032	6440.11	38842.8
AT1G29370	AT1G29370.1	#NUM!	RNA polymerase II degradation factor-like protein (DUF1296)		Chr1	10278080-10283024	REVERSE	831	201606	#NUM!	#NUM!	#NUM!	57.5031	11	10	8	11	11	15	14	13	9	10	14	10	304216	427362	335950	388084	468594	338971	334371	360132	363839	316335	506776	396957	40054.2	43228.9	22474.5	31950.9	33183.6	33581	33140	35761.9	41551.1	32049.2	29387.5	18670
AT1G29400	AT1G29400.1;AT1G29400.2;AT1G29400.3	#NUM!	MEI2-like protein 5		Chr1	10290393-10293696	REVERSE	800	201606	#NUM!	#NUM!	#NUM!	49.2916	2	4	4	4	3	3	4	4	4	4	2	3	275273	243090	116457	39104.1	146527	172394	126282	114415	107723	164539	174335	217522	72919.8	65252.2	58713.2	31785	89803.1	78561.1	23704.6	30889.8	45470.7	61271	41842.8	90910.5
AT1G29470	AT1G29470.1;AT1G29470.2	#NUM!	S-adenosyl-L-methionine-dependent methyltransferases superfamily protein		Chr1	10310424-10313369	REVERSE	770	201606	#NUM!	#NUM!	#NUM!	55.423	17	17	17	19	16	21	19	18	18	20	20	18	104946	143418	155553	167097	149276	168742	163282	144608	159495	155777	140297	194879	35869.5	36220.5	43630.2	39380.7	44450.3	37337.7	37719.4	38201.3	39407	35326.6	34899.1	38652.1
AT1G29530	AT1G29530.1	#NUM!	hypothetical protein		Chr1	10325553-10326651	REVERSE	236	201606	#NUM!	#NUM!	#NUM!	52.0196	4	5	5	3	4	6	6	6	4	4	5	5	10819.9	245033	75045.2	104669	121960	136497	256583	335675	262642	195465	163902	241867	15829.2	84256.7	31321.9	46220.5	24982.4	85062	35851.1	50357.9	36109.8	47657.7	35419.7	41370.3
AT1G29570	AT1G29570.1	#NUM!	Zinc finger C-x8-C-x5-C-x3-H type family protein		Chr1	10335910-10337854	FORWARD	321	201606	#NUM!	#NUM!	#NUM!	37.7929	0	1	0	0	0	1	1	1	0	1	1	0	#NUM!	20965	#NUM!	#NUM!	#NUM!	11360.2	11390.1	9624.77	#NUM!	7764.51	8397.39	#NUM!	#NUM!	7483.25	#NUM!	#NUM!	#NUM!	2154.24	3584.68	2297.07	#NUM!	2201.04	1751.01	#NUM!
AT1G29660	AT1G29660.1	#NUM!	GDSL-like Lipase/Acylhydrolase superfamily protein		Chr1	10371955-10373624	FORWARD	364	201606	#NUM!	#NUM!	#NUM!	48.5614	12	12	11	10	13	11	11	11	10	10	13	10	1051636	907625	886526	848391	870967	1.02777e+06	1.06111e+06	1.00984e+06	1.20603e+06	845985	792630	1.03099e+06	335190	366992	307744	216730	342658	378558	253675	299923	364659	277433	311106	352270
AT1G29670	AT1G29670.1;AT1G29670.2	#NUM!	GDSL-like Lipase/Acylhydrolase superfamily protein		Chr1	10375843-10377717;10375639-10377717	FORWARD	363;431	201606	#NUM!	#NUM!	#NUM!	53.3448	22	23	24	24	22	25	22	26	26	24	24	28	1328795	1.8391e+06	1.49626e+06	1.78313e+06	2.44895e+06	1487906	1.68906e+06	1489551	1.39816e+06	1.6025e+06	1.60342e+06	1.71345e+06	361720	525920	387589	488969	449060	444653	484919	496497	412034	508460	432885	562731
AT1G29680	AT1G29680.1	#NUM!	histone acetyltransferase (DUF1264)		Chr1	10377900-10378931	REVERSE	237	201606	#NUM!	#NUM!	#NUM!	45.1513	1	3	0	1	0	1	2	2	2	3	1	1	126171	306147	#NUM!	21213.2	#NUM!	234066	299231	122026	370123	224635	1208.11	173147	332223	57270.5	#NUM!	202940	#NUM!	29573.9	22489.1	33438.1	5588.53	12036.6	17165.5	31758.3
AT1G29690	AT1G29690.1	#NUM!	MAC/Perforin domain-containing protein		Chr1	10379310-10381861	REVERSE	561	201606	#NUM!	#NUM!	#NUM!	46.6763	3	5	5	5	4	5	6	5	6	5	4	6	73626.3	73501.7	123144	120199	101302	108595	73063.5	92778.4	16904.2	99309	98174.4	93249.1	26505.8	31281.7	69227.2	38305.4	20814.6	41327.3	37196.4	30457.5	12464.9	27624	24562.5	35638.1
AT1G29700	AT1G29700.1;AT1G29700.2	#NUM!	Metallo-hydrolase/oxidoreductase superfamily protein		Chr1	10385196-10386906	REVERSE	350	201606	#NUM!	#NUM!	#NUM!	43.6721	4	3	3	4	4	5	4	4	4	3	3	3	509972	110678	222137	127957	297275	547467	114676	46709.7	426177	163210	407346	312962	151038	55585.2	25693.4	26924.6	94098.5	79162.8	64656.1	80909.5	95370.4	8417.36	146354	84575.4
AT1G29790	AT1G29790.1;AT1G29790.2	#NUM!	S-adenosyl-L-methionine-dependent methyltransferases superfamily protein		Chr1	10430025-10431161	FORWARD	378	201606	#NUM!	#NUM!	#NUM!	47.1573	6	5	3	4	3	6	5	6	6	5	4	5	8709135	3833852	9685161	13813455	9108704	6652524	10264568	5.41427e+06	3.84329e+06	4.09804e+06	6.83753e+06	7080952	16518.2	16819.4	7947.81	19011.4	8440.39	25917	17722.8	19523.7	13738.3	18114.4	15205.2	17868.7
AT1G29810	AT1G29810.1;AT1G29810.2	#NUM!	Transcriptional coactivator/pterin dehydratase		Chr1	10435606-10437406;10435606-10436937	REVERSE	187;148	201606	#NUM!	#NUM!	#NUM!	44.6714	2	1	3	1	0	1	3	1	1	3	3	1	165187	131394	129428	60853.6	#NUM!	267996	287858	144044	332505	189241	442047	145521	16469.8	52113.5	36800.8	19366.4	#NUM!	26395.5	39113.4	26443	39198	31129.3	46054.1	10468.1
AT1G29820	AT1G29820.1;AT1G29820.2	#NUM!	Magnesium transporter CorA-like family protein		Chr1	10438219-10440625	FORWARD	540	201606	#NUM!	#NUM!	#NUM!	41.6177	1	0	1	2	1	2	2	2	2	1	1	1	17878.6	#NUM!	5325.19	18946.2	12800.6	6064.62	4028.17	5940.19	3274.43	8676.11	26539.7	4325.4	7442.63	#NUM!	2400.12	5294.73	919.51	3184.4	1376.27	3196.83	1620.41	1.57287	11176.9	2.10905
AT1G29850	AT1G29850.1;AT1G29850.2	#NUM!	double-stranded DNA-binding family protein		Chr1	10447866-10449630	FORWARD	129;130	201606	#NUM!	#NUM!	#NUM!	46.6799	4	4	3	5	3	5	4	5	4	4	3	3	260473	106641	296143	339211	827554	87621.9	121756	84390.6	261307	87620	67984.5	10185.5	44278.6	46970.5	78782.7	83027.6	156292	98836	37128.9	83373.9	101638	45835.1	61076.2	64830.9
AT1G29880	AT1G29880.1	#NUM!	glycyl-tRNA synthetase / glycine-tRNA ligase		Chr1	10459662-10462781	REVERSE	729	201606	#NUM!	#NUM!	#NUM!	51.6424	37	37	41	42	40	39	44	40	37	40	43	42	2.82002e+06	2632876	3.40682e+06	3292347	3263212	3.82914e+06	2.68956e+06	2.39974e+06	2.99438e+06	2.91296e+06	2794739	2.91266e+06	479880	490333	604883	450971	543885	519144	403517	378183	612696	415463	498808	487614
AT1G29900	AT1G29900.1	#NUM!	carbamoyl phosphate synthetase B		Chr1	10468164-10471976	FORWARD	1187	201606	#NUM!	#NUM!	#NUM!	53.0749	33	39	33	36	40	32	34	36	33	39	39	38	1.27566e+06	1.1972e+06	1.1065e+06	1.12759e+06	1.21183e+06	1.18901e+06	1.23799e+06	1.40702e+06	1096806	1.34153e+06	1.31832e+06	996359	350533	400888	327793	435692	340303	332701	391920	426627	350661	359815	387973	326158
AT1G29910	AT1G29910.1;AT1G29920.1;AT1G29930.1	#NUM!	chlorophyll A/B binding protein 3;chlorophyll A/B-binding protein 2;chlorophyll A/B binding protein 1		Chr1	10472443-10473246;10475089-10475892;10478071-10478874	REVERSE;REVERSE;FORWARD	267	201606	#NUM!	#NUM!	#NUM!	51.6807	34	35	35	35	35	35	33	33	35	33	34	32	54835588	51666068	65757740	57379560	77965432	65267752	61508284	68348304	61187792	57957628	39055124	56783044	25824452	18375092	19725604	18918404	24002046	22809470	20818362	22238288	23009542	20275670	15546106	18824990
AT1G29940	AT1G29940.1	#NUM!	nuclear RNA polymerase A2		Chr1	10479322-10486670	REVERSE	1178	201606	#NUM!	#NUM!	#NUM!	44.5989	2	1	2	2	2	2	2	1	2	2	2	2	108252	12300.2	45034.8	55594.2	117989	74893.5	75525.6	54318.6	62563.7	32135.9	109674	55228.9	7653.11	1876.56	1478.14	2511.4	8954.34	8907.47	11223.1	13549.5	9785.69	3676.15	8158.69	379.74
AT1G29990	AT1G29990.1	#NUM!	prefoldin 6		Chr1	10507666-10508821	FORWARD	129	201606	#NUM!	#NUM!	#NUM!	45.7441	2	3	4	6	4	5	2	5	3	4	4	4	288579	115989	258273	220631	174021	59902.7	384214	130498	114348	205439	76527.8	106234	155069	93499.5	58526.5	61094.1	38351.3	25329.9	199574	44432.4	111425	48578.6	50415.7	36242.2
AT1G30000	AT1G30000.1;AT1G30000.2	#NUM!	alpha-mannosidase 3		Chr1	10509532-10512320;10509532-10512222	REVERSE	624;644	201606	#NUM!	#NUM!	#NUM!	52.1419	3	3	3	3	3	3	4	3	3	4	4	4	65100.5	79600.1	29943.1	83187	77756	74623.6	86529.1	137153	59318.1	75982.6	71657.1	85740	21690.2	27010.9	32773.3	25995.4	38865.4	31014.2	24998.5	37558.4	25477.2	29664	27070	30959.5
AT1G30070	AT1G30070.1;AT1G30070.2	#NUM!	SGS domain-containing protein		Chr1	10546794-10548072	REVERSE	222;229	201606	#NUM!	#NUM!	#NUM!	47.1142	1	1	3	3	1	2	1	2	1	1	3	1	115648	85645.6	184750	192118	29890.5	161451	179282	214403	390458	70307.8	257222	133499	18069.6	21947.4	49687.2	67763.7	134394	76867.1	85862.8	68678.5	43334.4	22251.9	21076.6	47194.8
AT1G30120	AT1G30120.1	#NUM!	pyruvate dehydrogenase E1 beta		Chr1	10584350-10586477	REVERSE	406	201606	#NUM!	#NUM!	#NUM!	53.1344	13	14	11	14	14	13	12	11	11	12	14	11	354491	435065	353729	367041	480938	353886	598870	347906	368489	440938	417461	445025	67191.6	131144	96165	65124.6	76778.5	61804.9	99560.5	84611.6	70689	91293.5	99292.4	74891.6
AT1G30130	AT1G30130.1;AT1G30130.2;AT1G30130.3	#NUM!	DUF1365 family protein		Chr1	10587666-10589222	FORWARD	311	201606	#NUM!	#NUM!	#NUM!	51.3712	1	0	1	1	1	0	0	0	1	1	1	0	46344.8	#NUM!	252330	200777	271832	#NUM!	#NUM!	#NUM!	183360	233743	324961	#NUM!	9880.2	#NUM!	28501.1	22596.8	14769.1	#NUM!	#NUM!	#NUM!	30522.8	22534.9	8861.24	#NUM!
AT1G30190	AT1G30190.1	#NUM!	cotton fiber protein		Chr1	10618966-10619802	FORWARD	278	201606	#NUM!	#NUM!	#NUM!	29.9764	1	1	1	0	1	0	0	0	0	1	1	1	446689	38959.6	178995	#NUM!	110536	#NUM!	#NUM!	#NUM!	#NUM!	119299	315859	161881	26036	39520.8	51896.3	#NUM!	9651.83	#NUM!	#NUM!	#NUM!	#NUM!	54707.6	43286.2	41602.8
AT1G30230	AT1G30230.1;AT1G30230.2	#NUM!	translation elongation factor EF1B/ribosomal protein S6 family protein		Chr1	10639286-10640515;10639286-10640601	FORWARD	231;260	201606	#NUM!	#NUM!	#NUM!	52.2626	18	18	17	17	19	18	18	20	18	17	20	18	908294	826729	885678	853892	637487	730205	1.06862e+06	728214	879202	813566	772085	810091	180098	180173	190744	162672	199135	168102	175103	154533	174368	160925	222271	223372
AT1G30240	AT1G30240.1;AT1G30240.2	#NUM!	proline-%2C glutamic acid/leucine-rich protein		Chr1	10641241-10645838	REVERSE	825;827	201606	#NUM!	#NUM!	#NUM!	51.78	2	1	3	3	1	0	2	2	2	1	1	1	36834.5	13484.4	27140.5	64321.7	20887.5	#NUM!	46787.7	92252.9	62161.8	17603.3	46768.2	20133	10744.1	1481.36	3280.57	29090.2	30252.3	#NUM!	22841.2	21865.5	30271.6	22475.7	18020.7	11406.1
AT1G30270	AT1G30270.1;AT1G30270.2;AT1G30270.3	#NUM!	CBL-interacting protein kinase 23		Chr1	10655270-10658524;10655270-10658382;10655949-10658524	FORWARD	482;470;385	201606	#NUM!	#NUM!	#NUM!	51.0165	1	0	0	1	1	1	1	0	1	0	1	0	41170.9	#NUM!	#NUM!	119834	92832.4	82441.6	52980.3	#NUM!	939.649	#NUM!	115422	#NUM!	3810.81	#NUM!	#NUM!	2646.84	1136.37	2622.1	3847.95	#NUM!	57.0987	#NUM!	3017.94	#NUM!
AT1G30360	AT1G30360.1	#NUM!	Early-responsive to dehydration stress protein (ERD4)		Chr1	10715892-10718799	FORWARD	724	201606	#NUM!	#NUM!	#NUM!	55.9286	39	40	40	36	39	37	43	39	34	39	36	39	1.86699e+06	1567281	2.11222e+06	2096410	2.19789e+06	1832329	1411852	1.70591e+06	1.79724e+06	1.49426e+06	1.39503e+06	1.84798e+06	636498	497500	795500	826252	673877	802105	691581	766736	786031	613209	562396	764164
AT1G30380	AT1G30380.1	#NUM!	photosystem I subunit K		Chr1	10722325-10723013	FORWARD	130	201606	#NUM!	#NUM!	#NUM!	47.0993	6	6	5	6	6	5	6	6	6	6	6	6	1.32443e+06	2.51752e+06	2.52668e+06	2120393	3.07417e+06	708810	2.08046e+06	4851344	3539810	3153751	2307900	2106698	170065	501379	492061	475833	436990	173652	370064	738749	512243	316982	282732	279417
AT1G30400	AT1G30400.1;AT1G30400.2	#NUM!	multidrug resistance-associated protein 1		Chr1	10728139-10737697	FORWARD	1622	201606	#NUM!	#NUM!	#NUM!	51.9121	12	10	15	15	13	13	10	11	11	16	13	15	191474	190298	134575	144921	215177	167675	140903	94535.1	263982	224916	142668	172866	89294.4	84420.5	102214	92783.9	132921	98037.1	56095.3	73290.3	72251	85599.7	97228.1	94578.3
AT1G30440	AT1G30440.1	#NUM!	Phototropic-responsive NPH3 family protein		Chr1	10759475-10762199	FORWARD	665	201606	#NUM!	#NUM!	#NUM!	48.9849	4	5	8	6	8	8	8	8	8	5	6	7	31570.2	60562.5	55979.1	41160.1	40657.5	105218	58313.9	48032.6	88764.7	80518.1	34418.6	71348.6	21585.3	12885.8	6136.61	6669.93	11871.4	13607.6	16908.4	7161.11	13583	15972.6	15436.6	17190.2
AT1G30450	AT1G30450.1;AT1G30450.2;AT1G30450.3	#NUM!	cation-chloride co-transporter 1		Chr1	10762905-10769061	FORWARD	975	201606	#NUM!	#NUM!	#NUM!	52.6614	5	5	7	5	3	3	4	5	5	5	5	3	160355	182751	307575	295014	1.37464e+06	122794	282878	196559	190085	306738	266366	86184	28192.9	29127.9	30653.5	39608.7	78332.1	36187.3	17820.7	23223.5	41071.9	44732.1	26775.6	25320
AT1G30455	AT1G30455.1	#NUM!	cyclin/Brf1-like TBP-binding domain-containing protein		Chr1	10769722-10770775	FORWARD	254	201606	#NUM!	#NUM!	#NUM!	40.6505	1	1	1	0	1	1	0	1	0	1	1	1	6.33486e+06	615756	8945162	#NUM!	7684451	2.75642e+06	#NUM!	2466292	#NUM!	2.63285e+06	6.71456e+06	1197303	8900.29	58398.1	7.16803	#NUM!	12558	19251.9	#NUM!	71588.8	#NUM!	71485.2	18903.4	72601.8
AT1G30460	AT1G30460.1;AT1G30460.2;AT1G30460.3	#NUM!	cleavage and polyadenylation specificity factor 30		Chr1	10771469-10775323;10772352-10775323;10774120-10775323	REVERSE	631;401;244	201606	#NUM!	#NUM!	#NUM!	54.5107	1	1	0	1	1	1	1	0	1	0	1	1	113400	106016	#NUM!	62394.6	173660	190126	129832	#NUM!	37855.5	#NUM!	108854	171778	48509.5	25444.5	#NUM!	12973.8	16019.4	21959.6	24708	#NUM!	15422.1	#NUM!	32563.8	28519.7
AT1G30470	AT1G30470.1;AT1G30470.3	#NUM!	SIT4 phosphatase-associated family protein		Chr1	10779423-10786415	FORWARD	811;768	201606	#NUM!	#NUM!	#NUM!	53.074	9	10	9	9	7	7	7	9	6	6	8	9	120758	181489	118279	148992	152496	123929	97968.8	153736	157391	189621	124337	142928	23945.8	33107.9	38917.9	27787.8	35050.4	30376.1	29280.3	34667.1	29976.8	36690.6	28161.7	31228
AT1G30480	AT1G30480.1	#NUM!	D111/G-patch domain-containing protein		Chr1	10790315-10792423	FORWARD	387	201606	#NUM!	#NUM!	#NUM!	46.5282	3	3	2	3	2	1	3	3	3	2	2	2	87817.2	86692	193180	118536	90096.6	75174.8	65094.3	120480	49718.8	160045	149066	93935.2	48510.6	23838.7	58610.2	46395.5	17512	40255.3	25355.5	19966.9	27914.4	28494.3	59280.6	14780
AT1G30510	AT1G30510.1;AT1G30510.2;AT1G30510.3	#NUM!	root FNR 2		Chr1	10807150-10808984;10807150-10808984;10807150-10808292	REVERSE	381;382;317	201606	#NUM!	#NUM!	#NUM!	52.9724	4	5	4	3	3	2	6	6	4	5	5	4	300264	143787	87436.8	259897	374777	310610	196817	422594	255775	215444	460231	106434	32668.3	50360.1	57630.9	40836	26997.3	30422	60931.4	118027	104981	60363.6	34572.5	20223.9
AT1G30520	AT1G30520.1;AT1G30520.2;AT1G30520.3;AT1G30520.4	#NUM!	acyl-activating enzyme 14		Chr1	10811039-10813546;10811039-10813546;10811039-10813135;10811039-10813135	FORWARD	560;560;477;477	201606	#NUM!	#NUM!	#NUM!	47.4926	0	1	2	1	1	1	1	2	1	1	1	1	#NUM!	38070.2	82825.4	26338.7	15397	90452	36736.9	8857.46	14611.1	52329.4	8505.62	53541.4	#NUM!	26381.4	6061.91	14996.8	14050.1	9956.84	4239.08	8795.73	9633.23	11468.5	11935.9	2816.26
AT1G30530	AT1G30530.1	#NUM!	UDP-glucosyl transferase 78D1		Chr1	10814917-10816374	FORWARD	453	201606	#NUM!	#NUM!	#NUM!	50.1339	8	8	7	9	7	7	7	7	8	9	9	7	511288	162509	571478	441502	702924	324194	233076	405084	203768	290173	443179	313574	47510.8	39380.1	56151	55080.1	45734.9	41655.8	48543.1	59732.1	52040.6	38407.2	43548.5	49851.1
AT1G30540	AT1G30540.1;AT1G30540.4	#NUM!	Actin-like ATPase superfamily protein		Chr1	10816951-10819172;10817260-10819172	REVERSE	351;310	201606	#NUM!	#NUM!	#NUM!	44.1705	1	1	0	1	1	1	1	1	0	1	1	1	71296.8	136626	#NUM!	46240.8	29886.4	56761.3	123242	26251.4	#NUM!	81436.2	85296.7	74742.7	24545.7	33234.7	#NUM!	17153.2	32807.3	16301.9	26044.7	15608.4	#NUM!	32657.4	39194.8	32746.3
AT1G30580	AT1G30580.1	#NUM!	GTP binding protein		Chr1	10831953-10835454	REVERSE	394	201606	#NUM!	#NUM!	#NUM!	53.3219	27	32	36	33	32	35	32	32	33	27	31	33	819675	750749	938077	786960	777419	836707	860619	870191	823153	986261	682425	838581	159564	167268	177800	127137	163139	164303	190352	185317	167750	186595	147513	159748
AT1G30600	AT1G30600.1	#NUM!	Subtilase family protein		Chr1	10841341-10844906	REVERSE	832	201606	#NUM!	#NUM!	#NUM!	47.7116	4	3	2	4	2	3	4	4	4	4	4	5	76979.3	80584.5	107509	122855	88369.6	63110.3	70730.7	83246.2	102401	105354	52032.7	46463.8	14454.2	27986.8	11567.8	24232.2	26116.2	10373	16916.9	25443.2	25050.8	16948.1	3437.31	12200.1
AT1G30610	AT1G30610.1;AT1G30610.2	#NUM!	pentatricopeptide (PPR) repeat-containing protein		Chr1	10846676-10850517	FORWARD	1006;978	201606	#NUM!	#NUM!	#NUM!	40.5588	0	0	2	0	1	2	1	0	1	0	2	1	#NUM!	#NUM!	56787.7	#NUM!	1.06191e+06	113473	61066.9	#NUM!	37438.4	#NUM!	731746	49736.1	#NUM!	#NUM!	16793.8	#NUM!	24805.4	7570.53	8230.7	#NUM!	4812.49	#NUM!	14700.3	5160.55
AT1G30630	AT1G30630.1	#NUM!	Coatomer epsilon subunit		Chr1	10858546-10860173	REVERSE	292	201606	#NUM!	#NUM!	#NUM!	52.9394	19	17	17	19	18	14	17	15	15	14	17	17	853776	785177	927301	422682	770592	424182	582497	353343	593874	868345	900467	972060	102936	119404	108503	81779	148102	85705.5	80639.9	84470.2	99440.1	109165	118163	100629
AT1G30680	AT1G30680.1	#NUM!	toprim domain-containing protein		Chr1	10881665-10886060	FORWARD	709	201606	#NUM!	#NUM!	#NUM!	37.938	1	0	0	0	0	0	0	2	2	1	0	0	24115.2	#NUM!	#NUM!	#NUM!	#NUM!	#NUM!	#NUM!	45166.5	36832	43685.6	#NUM!	#NUM!	11602.6	#NUM!	#NUM!	#NUM!	#NUM!	#NUM!	#NUM!	42935.9	21630.5	68234.5	#NUM!	#NUM!
AT1G30690	AT1G30690.1;AT1G30690.2	#NUM!	Sec14p-like phosphatidylinositol transfer family protein		Chr1	10888284-10890085	FORWARD	540	201606	#NUM!	#NUM!	#NUM!	54.8042	18	18	26	23	21	22	18	20	22	17	20	21	686859	458894	445155	539816	537852	492133	375215	340028	440682	327815	485395	389809	112595	99047.4	114355	90393	131474	115991	98054.8	107378	107276	68023.7	91242	80058.9
AT1G30700	AT1G30700.1	#NUM!	FAD-binding Berberine family protein		Chr1	10892623-10894437	FORWARD	527	201606	#NUM!	#NUM!	#NUM!	50.4585	9	5	7	7	7	6	6	8	7	6	7	8	607676	456948	823760	686870	613439	805402	582171	678362	603162	565634	565784	391451	119742	170886	323897	103570	288031	263710	192237	272544	262151	199122	140975	116043
AT1G30720	AT1G30720.1	#NUM!	FAD-binding Berberine family protein		Chr1	10898197-10899780	FORWARD	527	201606	#NUM!	#NUM!	#NUM!	56.8174	9	7	8	10	11	9	8	9	9	10	11	10	465327	442012	388586	681666	476116	1.63247e+06	1.00131e+06	1.09096e+06	890758	716120	707816	900137	183192	277992	248870	159547	190263	444046	405449	357073	301984	279370	297537	410890
AT1G30730	AT1G30730.1	#NUM!	FAD-binding Berberine family protein		Chr1	10900854-10902434	FORWARD	526	201606	#NUM!	#NUM!	#NUM!	49.9447	5	3	4	3	4	4	3	3	4	2	5	3	207695	123121	209987	230765	161732	248804	72806.3	86711.3	112027	104481	205751	192398	54489.7	21576.3	43614.3	40587	47425	44214.8	26429	30852.7	25905.9	28533.6	39217.5	45656.2
AT1G30760	AT1G30760.1;AT1G30760.2	#NUM!	FAD-binding Berberine family protein		Chr1	10918321-10920441;10918267-10920441	FORWARD	534;552	201606	#NUM!	#NUM!	#NUM!	31.2454	0	0	0	1	1	1	1	0	0	1	0	1	#NUM!	#NUM!	#NUM!	107026	143477	41611.5	28561.9	#NUM!	#NUM!	82145	#NUM!	83805.1	#NUM!	#NUM!	#NUM!	29460.6	78192.9	13381.7	24973.6	#NUM!	#NUM!	25105.7	#NUM!	24788.4
AT1G30820	AT1G30820.1	#NUM!	CTP synthase family protein		Chr1	10945251-10948825	REVERSE	600	201606	#NUM!	#NUM!	#NUM!	42.5078	3	2	3	4	2	3	3	4	4	5	4	3	157458	88901.1	249584	243360	173443	23286.3	273582	260490	241002	128193	118517	239757	56425.4	31919.5	55046.2	33873.5	73803.8	11845.3	18067	4551.23	19511.3	29076.2	34430.4	23750.9
AT1G30825	AT1G30825.1	#NUM!	Arp2/3 complex%2C 34 kD subunit p34-Arc		Chr1	10961106-10962999	FORWARD	318	201606	#NUM!	#NUM!	#NUM!	38.0851	2	1	3	2	2	1	2	2	2	2	3	1	139968	110776	138173	19386.8	87829.7	7255.78	69251.9	33655.1	45568.2	57162.2	45029.9	72341.4	22739.5	17269.9	15420.6	11921	23909.1	5696.81	12749.3	4695.57	11814.3	8496	21659.4	20988.8
AT1G30870	AT1G30870.1	#NUM!	Peroxidase superfamily protein		Chr1	10991535-10992885	FORWARD	349	201606	#NUM!	#NUM!	#NUM!	44.2586	1	1	2	2	2	0	2	1	1	1	1	1	46741.9	96020.4	66529.4	30459.5	50846.5	#NUM!	41927.4	20361.6	30971.3	23042.9	19343.7	86334.3	1993.41	9382.65	7589.64	6825.53	4062.86	#NUM!	5992.28	4339.43	2736.85	8635.13	41.5006	10292.8
AT1G30880	AT1G30880.1;AT1G30880.2	#NUM!	hypothetical protein		Chr1	10993379-10994056;10993672-10994056	REVERSE	120;86	201606	#NUM!	#NUM!	#NUM!	52.4732	1	0	1	1	1	1	0	1	1	0	1	1	191274	#NUM!	48522.3	266764	188245	162501	#NUM!	19480.9	10931.7	#NUM!	124485	142073	36130	#NUM!	10466.6	57919	79004.4	69860.9	#NUM!	14241.5	8434.33	#NUM!	18138.6	12449.7
AT1G30900	AT1G30900.1	#NUM!	VACUOLAR SORTING RECEPTOR 6		Chr1	10997275-11000543	FORWARD	631	201606	#NUM!	#NUM!	#NUM!	39.1156	0	0	0	1	0	1	1	1	1	0	0	1	#NUM!	#NUM!	#NUM!	17481.3	#NUM!	11934.8	8439.66	22366.4	8793.32	#NUM!	#NUM!	14941	#NUM!	#NUM!	#NUM!	3975.85	#NUM!	6280.18	6681.95	4025.62	2170.28	#NUM!	#NUM!	6816.19
AT1G30910	AT1G30910.1	#NUM!	Molybdenum cofactor sulfurase family protein		Chr1	11000912-11002801	FORWARD	318	201606	#NUM!	#NUM!	#NUM!	48.8385	3	4	3	2	3	4	5	4	3	5	4	3	27042.7	70839.8	10143.6	29445.9	27640.4	36891.5	38582	35482.9	56822.4	32614	17889.2	61061.2	21277.9	28076.7	11959.8	10639.4	12577.3	11829	19030.6	17003.6	27047.7	15821.3	14497.5	13661.3
AT1G31070	AT1G31070.2	#NUM!	N-acetylglucosamine-1-phosphate uridylyltransferase 1		Chr1	11084951-11088361	FORWARD	505	201606	#NUM!	#NUM!	#NUM!	50.4953	4	6	5	3	5	4	5	5	5	5	4	4	827165	805047	842755	1544177	1.1727e+06	794986	1.19244e+06	977398	977963	1.20721e+06	1.38231e+06	603594	43184.3	54831.3	73074.7	65279.2	68697.8	51337.7	41962.2	65602.4	89025.7	66647.6	49453.2	36452.1
AT1G31160	AT1G31160.1	#NUM!	HISTIDINE TRIAD NUCLEOTIDE-BINDING 2		Chr1	11122880-11124106	REVERSE	187	201606	#NUM!	#NUM!	#NUM!	48.3842	6	3	6	4	5	5	5	5	5	5	4	4	466818	353513	502396	616828	471356	255546	239326	139518	433559	345914	189284	182938	87672.8	85509.2	79240.7	82158.4	79475.6	78650.8	42792.9	62051.1	104733	38270.7	20778.8	52008.2
AT1G31170	AT1G31170.1;AT1G31170.2;AT1G31170.3;AT1G31170.4;AT1G31170.5	#NUM!	sulfiredoxin		Chr1	11133521-11134228;11133521-11134228;11133521-11134228;11133521-11134686;11133521-11134390	FORWARD	125;125;123;198;136	201606	#NUM!	#NUM!	#NUM!	37.5965	2	1	2	1	1	1	2	2	2	2	1	2	288829	513098	110712	286105	603015	623300	444919	507638	189106	336835	14736	388174	57469.5	180849	154362	85066.1	144861	148072	99152.2	120405	49461.6	105025	91014.9	126948
AT1G31180	AT1G31180.1;AT1G31180.2	#NUM!	isopropylmalate dehydrogenase 3		Chr1	11142843-11144617;11142843-11144662	REVERSE	404;419	201606	#NUM!	#NUM!	#NUM!	49.074	17	20	22	20	22	18	21	20	19	20	18	17	1.05468e+06	1.10661e+06	937848	796486	947822	1.0851e+06	1.47277e+06	1.07389e+06	1.30626e+06	1.04397e+06	1.24255e+06	832620	362615	332709	350052	298518	307311	236793	303280	267295	308911	299072	255312	298509
AT1G31190	AT1G31190.1	#NUM!	myo-inositol monophosphatase like 1		Chr1	11144861-11146800	FORWARD	371	201606	#NUM!	#NUM!	#NUM!	52.9867	7	9	11	11	7	11	9	11	8	10	10	11	106148	131695	114061	101686	168756	82425.5	164611	118992	104298	122534	139912	121723	52218.2	57465.9	64312.8	46581.3	42089.4	43775.5	72607.5	57209.1	63742.1	21576.9	53869	27823.2
AT1G31220	AT1G31220.1	#NUM!	Formyl transferase		Chr1	11157064-11158408	FORWARD	292	201606	#NUM!	#NUM!	#NUM!	49.9126	5	3	3	4	4	2	3	3	2	2	1	3	59681.6	44533.6	366606	289397	52768.4	119747	283053	80861	55492	151274	278934	37833.4	46574.5	27895	43810.3	75019.5	27469.3	69487.3	68442.4	53368	24459.5	67611.5	35843.8	33726.8
AT1G31230	AT1G31230.1	#NUM!	aspartate kinase-homoserine dehydrogenase i		Chr1	11158744-11163055	REVERSE	911	201606	#NUM!	#NUM!	#NUM!	52.2419	18	19	19	22	21	17	17	15	20	20	18	18	488548	712366	481752	349833	520640	374972	482483	487675	463493	492947	467648	572588	194150	201805	164629	106657	162214	126254	177720	167945	140534	174722	223062	178671
AT1G31280	AT1G31280.1	#NUM!	Argonaute family protein		Chr1	11181777-11185112	FORWARD	1014	201606	#NUM!	#NUM!	#NUM!	56.122	4	4	3	4	2	4	5	3	4	5	4	2	67757.2	68215.1	110306	59465.2	33033	54371.1	63316.4	46331.6	55423.1	49337.8	49710.2	83670.1	8242.76	9308.35	9413.67	11607.3	8057.65	4975.1	6970.14	4430.91	7421.37	4022.42	2734.9	5696.12
AT1G31330	AT1G31330.1	#NUM!	photosystem I subunit F		Chr1	11215011-11215939	REVERSE	221	201606	#NUM!	#NUM!	#NUM!	52.6374	19	19	19	19	16	18	18	19	20	18	18	19	16830180	18061774	16153112	16162964	16776944	27684762	18584684	15118606	17856168	10144556	8570080	15391269	6693828	7925640	5433843	4.66358e+06	5533754	8386582	7.79123e+06	8423668	7.2121e+06	5789348	6040929	7.95354e+06
AT1G31340	AT1G31340.1;AT2G35635.1	#NUM!	related to ubiquitin 1;ubiquitin 7		Chr1;Chr2	11218076-11219417;14981044-14981943	REVERSE;FORWARD	156;154	201606	#NUM!	#NUM!	#NUM!	39.6079	0	0	0	1	1	1	1	1	1	1	1	1	#NUM!	#NUM!	#NUM!	4234947	1.88935e+06	2.23976e+06	2724509	3.28202e+06	2.68592e+06	226705	2.2524e+06	668912	#NUM!	#NUM!	#NUM!	163445	43341	253987	311980	275282	248009	124964	73107	244085
AT1G31410	AT1G31410.1	#NUM!	putrescine-binding periplasmic protein-like protein		Chr1	11247094-11249345	REVERSE	524	201606	#NUM!	#NUM!	#NUM!	42.4505	2	1	1	2	2	2	1	2	2	2	2	1	82623.9	222448	72340	192198	54795.7	182567	173064	76931.7	181399	90658.2	90572	251390	40359.2	53413	62912.2	76923.7	38563.2	31785.6	30966.3	11048.2	34704.1	37893.5	40286.6	64175.8
AT1G31420	AT1G31420.1;AT1G31420.2;AT1G31420.3;AT2G35620.1;AT2G35620.2;AT2G35620.3;AT2G35620.4	#NUM!	Leucine-rich repeat protein kinase family protein		Chr1;Chr1;Chr1;Chr2;Chr2;Chr2;Chr2	11250360-11253516;11250360-11253516;11250360-11253516;14961187-14964640;14961187-14964640;14961187-14964640;14961187-14964640	FORWARD;FORWARD;FORWARD;REVERSE;REVERSE;REVERSE;REVERSE	592;591;592;589;589;589;589	201606	#NUM!	#NUM!	#NUM!	42.2213	0	0	0	1	1	1	0	1	1	0	0	0	#NUM!	#NUM!	#NUM!	46580.2	53764.7	40311.2	#NUM!	13959.4	11458.8	#NUM!	#NUM!	#NUM!	#NUM!	#NUM!	#NUM!	13344.8	9986.7	11432.5	#NUM!	5848.58	6085.46	#NUM!	#NUM!	#NUM!
AT1G31440	AT1G31440.1	#NUM!	SH3 domain-containing protein		Chr1	11256150-11258479	REVERSE	439	201606	#NUM!	#NUM!	#NUM!	51.8314	5	7	6	3	7	6	5	6	5	7	6	5	118440	88431	153240	46305.6	119891	114438	141977	93777.9	195080	128040	138017	142025	23479.6	64133.9	49538	52521.6	27466.4	38357.7	73654.1	47790.2	48609.9	44287.5	29599	42637.7
AT1G31500	AT1G31500.1;AT1G31500.2;AT1G31500.3;AT1G31500.4;AT1G31500.5;AT1G31500.6;AT1G31500.7;AT1G31500.8	#NUM!	DNAse I-like superfamily protein		Chr1	11273821-11276534;11273821-11276147;11274230-11276534;11273821-11276534;11273821-11276534;11274230-11276534;11273821-11276534;11274230-11276534	REVERSE	388;358;283;417;383;288;422;317	201606	#NUM!	#NUM!	#NUM!	41.5214	1	1	2	1	1	2	1	2	1	2	1	1	151190	714659	8674.16	122887	78019.6	196919	#NUM!	95014.1	550953	56665.4	610176	17713.4	56786.9	37561.8	3766.71	75822.8	19014	1975.41	11448.5	14636.4	29228.6	8571.85	10420.5	4447.26
AT1G31730	AT1G31730.1	#NUM!	Adaptin family protein		Chr1	11359907-11363916	FORWARD	938	201606	#NUM!	#NUM!	#NUM!	53.8024	15	15	17	17	12	12	14	13	13	14	18	16	296821	379785	201674	190622	324011	241349	318202	195135	228410	258976	291932	296755	451198	394181	614621	338472	377446	254031	362744	391056	334786	401895	451273	390602
AT1G31760	AT1G31760.1	#NUM!	SWIB/MDM2 domain superfamily protein		Chr1	11372602-11373414	REVERSE	112	201606	#NUM!	#NUM!	#NUM!	39.5872	0	0	1	1	1	0	0	1	0	1	0	0	#NUM!	#NUM!	75154.9	77920.2	35305.3	#NUM!	#NUM!	34036	#NUM!	126652	#NUM!	#NUM!	#NUM!	#NUM!	9565.86	7491.27	10816.7	#NUM!	#NUM!	6349.04	#NUM!	14112.9	#NUM!	#NUM!
AT1G31780	AT1G31780.1	#NUM!	oligomeric golgi complex subunit		Chr1	11391341-11394610	FORWARD	680	201606	#NUM!	#NUM!	#NUM!	44.7642	2	2	2	2	3	2	2	3	1	2	3	1	38278.2	38018.9	96667.8	109545	112925	38971.8	55100.4	25142.8	172475	95014.6	69108.8	110833	10472.7	7714.1	15346.9	16109.8	12908.1	15658.6	2808.87	6422.17	11915	13861.4	10755	20815
AT1G31790	AT1G31790.1	#NUM!	Tetratricopeptide repeat (TPR)-like superfamily protein		Chr1	11394744-11395973	REVERSE	409	201606	#NUM!	#NUM!	#NUM!	34.4245	1	0	1	1	1	1	1	0	0	1	1	1	3940057	#NUM!	4.74354e+06	3.45208e+06	1.94386e+06	412390	380282	#NUM!	#NUM!	3.0033e+06	2.7355e+06	2.01747e+06	817528	#NUM!	603170	814250	953449	191024	209344	#NUM!	#NUM!	498322	337009	985016
AT1G31800	AT1G31800.1	#NUM!	cytochrome P450%2C family 97%2C subfamily A%2C polypeptide 3		Chr1	11396440-11399470	FORWARD	595	201606	#NUM!	#NUM!	#NUM!	53.9964	8	7	7	9	5	6	8	8	7	7	8	9	177946	143163	149026	206101	187356	166055	217634	171592	151926	135684	263908	112276	27125.7	21520.4	24606.9	45956.3	22887.2	42021.4	33886.3	34532	31794.7	18199.9	38786.2	22851
AT1G31812	AT1G31812.1	#NUM!	acyl-CoA-binding protein 6		Chr1	11411132-11412099	REVERSE	92	201606	#NUM!	#NUM!	#NUM!	52.1539	9	9	11	10	7	10	11	11	10	7	10	9	256646	434965	240006	421280	278420	211822	164231	260801	214145	196935	253926	215752	82087.4	95670.1	67678.7	107183	129971	100692	82896.5	71065.5	94031.7	66874.9	102828	114504
AT1G31817	AT1G31817.1	#NUM!	Ribosomal L18p/L5e family protein		Chr1	11414932-11416356	REVERSE	314	201606	#NUM!	#NUM!	#NUM!	47.3504	3	1	0	1	0	1	2	2	2	3	1	2	75393.8	643189	#NUM!	204550	#NUM!	71676.9	70657.1	104664	187057	41665.4	176776	166708	9405.23	31400.3	#NUM!	17826.7	#NUM!	7173.66	14663.9	10492.5	29439	7843.65	12204.4	7999.51
AT1G31850	AT1G31850.1;AT1G31850.2;AT1G31850.3;AT1G31850.4	#NUM!	S-adenosyl-L-methionine-dependent methyltransferases superfamily protein		Chr1	11431165-11433443	FORWARD	603	201606	#NUM!	#NUM!	#NUM!	47.3133	3	5	5	6	5	5	6	5	4	5	4	4	92110.6	71518.5	42908.5	164210	174082	158802	107058	75728.9	116991	123886	137758	159026	36093.4	29892.3	29329.4	33283.9	26813.7	36660.4	32529.3	28344.7	35259.9	37773.3	40083.8	30009.6
AT1G31860	AT1G31860.1	#NUM!	histidine biosynthesis bifunctional protein (HISIE)		Chr1	11434250-11436530	REVERSE	281	201606	#NUM!	#NUM!	#NUM!	54.719	11	9	11	10	11	10	12	8	8	12	9	12	135191	142453	142451	188719	129337	159617	184420	151708	200169	172916	165411	163871	31154.6	25399.2	34381.5	44469.9	28742.9	32620.3	47988.3	31144.4	33863.6	34302.9	43330	33900.9
AT1G31910	AT1G31910.1	#NUM!	GHMP kinase family protein		Chr1	11459050-11461649	FORWARD	505	201606	#NUM!	#NUM!	#NUM!	52.1248	5	6	5	6	5	5	7	5	5	3	6	6	147154	195327	232576	188611	121108	192006	166440	158259	183258	391550	131798	126509	13790.5	12439.9	35293.5	28609.2	11754	15847.5	26350.3	13323.5	16681.4	38794.2	16835.3	15390.8
AT1G31930	AT1G31930.1;AT1G31930.2;AT1G31930.3;AT1G31930.4;AT1G31930.5;AT1G31930.6	#NUM!	extra-large GTP-binding protein 3		Chr1	11465832-11468961	FORWARD	848	201606	#NUM!	#NUM!	#NUM!	51.3663	2	3	2	0	1	2	2	2	1	3	3	2	61761.3	85772.1	414211	7869	317227	63685.1	56593.8	2663.44	60137.2	114224	71223.6	69689.3	6767.8	7043.04	4955.15	#NUM!	1867.85	3966.6	3512.15	1982.15	7892	3089.06	4919.94	6852.93
AT1G31970	AT1G31970.1	#NUM!	DEA(D/H)-box RNA helicase family protein		Chr1	11479921-11482707	FORWARD	537	201606	#NUM!	#NUM!	#NUM!	51.9861	4	2	4	5	3	5	4	5	4	3	4	2	71948.8	40132.5	90165.6	130968	54132.9	112730	99725.9	48925	47814.3	113888	39763.7	50813.3	12689.3	4858.29	19420	24189.2	18075.8	19794.1	20847.9	6429.9	18491.9	23363.9	19398.8	16807.8
AT1G32050	AT1G32050.1	#NUM!	SCAMP family protein		Chr1	11528616-11530974	FORWARD	264	201606	#NUM!	#NUM!	#NUM!	48.5589	5	4	4	4	5	5	5	4	4	5	5	3	543943	445520	418548	454661	650294	571626	315891	443492	374548	526004	506891	319833	63240.9	50346	59003.7	51856.1	50181.3	66612.1	46020.6	69706.3	41765.3	51487.5	41610.5	53178
AT1G32060	AT1G32060.1	#NUM!	phosphoribulokinase		Chr1	11532668-11534406	FORWARD	395	201606	#NUM!	#NUM!	#NUM!	54.1637	45	39	44	40	42	42	41	40	42	44	45	41	10236271	9908843	9335294	9178418	8492911	9881823	11075221	8521899	8908773	8866079	7515555	9268579	1.97945e+06	1.72298e+06	1.93187e+06	1.68677e+06	1.75334e+06	1.56313e+06	1.79131e+06	1.75329e+06	1.75296e+06	1.68358e+06	1.85684e+06	1.55071e+06
AT1G32070	AT1G32070.1;AT1G32070.2;AT1G32070.3	#NUM!	nuclear shuttle interacting		Chr1	11534851-11536289	REVERSE	257;258;257	201606	#NUM!	#NUM!	#NUM!	32.0696	1	2	0	2	1	1	2	0	2	1	1	1	234980	325598	#NUM!	215099	37942.1	50876.4	191440	#NUM!	269864	154248	121358	127298	51226.8	33433.9	#NUM!	15506.3	12582.9	46369.6	42561.4	#NUM!	31954.1	50103	2056.08	60924.4
AT1G32080	AT1G32080.1	#NUM!	membrane protein		Chr1	11537572-11539756	REVERSE	512	201606	#NUM!	#NUM!	#NUM!	52.0191	10	8	8	8	10	7	6	9	7	9	8	10	393288	226211	271643	267718	309021	383339	319245	457386	233409	410771	407176	522991	239289	241408	153758	129664	236053	136435	51479.6	103663	66354.6	82188.2	148388	103365
AT1G32090	AT1G32090.1	#NUM!	early-responsive to dehydration stress protein (ERD4)		Chr1	11540244-11544041	REVERSE	806	201606	#NUM!	#NUM!	#NUM!	47.9243	4	6	9	6	6	5	4	6	4	4	6	6	43178.9	78562.3	49644.3	44926.5	94492.4	74404.2	16186.7	20164.7	31861.4	13389.4	48528.5	41009.9	15575.6	27398.3	22684.4	16443.8	22891.9	14317.9	11862.5	15924.1	23599.3	17751.4	21909.5	14269
AT1G32130	AT1G32130.1;AT1G32130.2	#NUM!	Transcription elongation factor (TFIIS) family protein		Chr1	11559146-11561786	REVERSE	502;493	201606	#NUM!	#NUM!	#NUM!	43.9425	2	2	1	3	3	2	2	2	4	1	3	2	170337	15403.7	234878	143288	219570	70255.3	48796.8	110731	92734.4	49568	43753.4	44900.6	28326.2	23543.6	49135.4	26650.1	31560.8	24289.7	15478.8	38641.8	26694.9	28264.3	10580.2	30051.5
AT1G32160	AT1G32160.1	#NUM!	beta-casein (DUF760)		Chr1	11568701-11570241	FORWARD	406	201606	#NUM!	#NUM!	#NUM!	53.0434	6	5	6	7	6	6	5	6	6	6	7	7	148708	463890	246142	388989	234998	423912	280219	368310	488322	208090	218693	199973	77250.3	123902	96954.3	93434.9	80170.8	120102	147705	103241	115083	109942	87299.1	85814.6
AT1G32200	AT1G32200.1;AT1G32200.2	#NUM!	phospholipid/glycerol acyltransferase family protein		Chr1	11602223-11605001	REVERSE	459	201606	#NUM!	#NUM!	#NUM!	53.2628	16	18	17	18	18	17	16	17	14	19	16	22	398817	395098	355906	392209	404312	345899	483649	447701	490987	334699	272358	309143	143700	120787	140660	137924	153731	126811	171097	148571	135643	148450	153712	111684
AT1G32220	AT1G32220.1	#NUM!	NAD(P)-binding Rossmann-fold superfamily protein		Chr1	11608038-11609591	FORWARD	296	201606	#NUM!	#NUM!	#NUM!	51.2257	5	6	6	6	6	6	4	6	5	5	5	6	417010	677207	756839	395577	367827	613093	542821	1.03267e+06	392768	849274	952685	902759	111450	72715	101575	115580	66524.4	193199	182630	170905	141681	128693	45427.3	192568
AT1G32340	AT1G32340.1	#NUM!	NDR1/HIN1-like 8		Chr1	11663462-11666037	REVERSE	688	201606	#NUM!	#NUM!	#NUM!	44.5345	0	0	1	0	1	0	0	0	0	0	1	0	#NUM!	#NUM!	56460.6	#NUM!	90827.4	#NUM!	#NUM!	#NUM!	#NUM!	#NUM!	46087.3	#NUM!	#NUM!	#NUM!	25484.8	#NUM!	5243.46	#NUM!	#NUM!	#NUM!	#NUM!	#NUM!	14068.1	#NUM!
AT1G32360	AT1G32360.1	#NUM!	Zinc finger (CCCH-type) family protein		Chr1	11673325-11675162	FORWARD	384	201606	#NUM!	#NUM!	#NUM!	35.6829	1	1	0	1	1	1	1	0	1	1	1	0	#NUM!	59466.6	#NUM!	35463.9	139652	52508.8	16719.1	#NUM!	9066.14	69001.5	29048.7	#NUM!	26391.5	16468.4	#NUM!	12828.3	19055.9	28684.2	19720	#NUM!	17866.5	9499.42	32193.4	#NUM!
AT1G32400	AT1G32400.1;AT1G32400.2;AT1G32400.3	#NUM!	tobamovirus multiplication 2A		Chr1	11689393-11690873	REVERSE	280	201606	#NUM!	#NUM!	#NUM!	52.6896	3	1	2	3	3	3	3	2	2	2	3	3	52392.6	119456	209952	145394	167036	146105	156765	137634	100302	190196	93041.2	122873	15414.1	147.989	37450.3	14552	35459.9	18352.2	13386.4	39559.2	17382	13850.3	21367.6	17336.4
AT1G32410	AT1G32410.1;AT1G32410.2;AT1G32410.3;AT1G32410.4;AT1G32410.5	#NUM!	Vacuolar protein sorting 55 (VPS55) family protein		Chr1	11694398-11695297	FORWARD	140	201606	#NUM!	#NUM!	#NUM!	53.4998	2	2	2	2	2	2	2	0	0	2	2	2	86672.6	84510.4	55523.5	#NUM!	83556.8	21933.1	31213	#NUM!	#NUM!	37599	52130.6	26917	17228.9	14104.2	20584.3	14622.8	19680.7	11727.8	9782.14	#NUM!	#NUM!	12004.9	24966.7	3469.16
AT1G32440	AT1G32440.1	#NUM!	plastidial pyruvate kinase 3		Chr1	11712205-11714963	FORWARD	571	201606	#NUM!	#NUM!	#NUM!	52.1172	10	9	7	10	7	9	11	10	11	9	7	8	281728	444170	360879	263977	155527	341086	263489	272516	322151	310713	195575	273276	88476	105165	97587.4	92683.3	60004.5	62116.8	55773.4	84406	125106	75131.7	99743.6	61356.2
AT1G32470	AT1G32470.1	#NUM!	Single hybrid motif superfamily protein		Chr1	11739479-11740246	REVERSE	166	201606	#NUM!	#NUM!	#NUM!	52.6688	15	15	16	14	15	15	14	15	13	14	16	15	5.17502e+06	4.14665e+06	4.09243e+06	3.14165e+06	3.11721e+06	1.90451e+06	3.71673e+06	3479396	3.65386e+06	2808345	4.57828e+06	2.84111e+06	581530	367799	329620	582113	349948	273664	418227	408335	524954	415271	405275	432877
AT1G32490	AT1G32490.1;AT1G32490.2	#NUM!	RNA helicase family protein		Chr1	11742356-11749286	REVERSE	1044;1034	201606	#NUM!	#NUM!	#NUM!	50.0752	1	1	1	1	1	1	1	1	2	2	1	1	39581	27884.1	34523.2	36827.3	36804	696025	587898	613.555	4917.15	121406	30521.4	#NUM!	29964.2	7910.66	19409	37871.9	2471.19	13573.5	12337.9	11526.4	5943.82	5579.41	45982.7	7682.76
AT1G32500	AT1G32500.1	#NUM!	non-intrinsic ABC protein 6		Chr1	11750091-11751994	REVERSE	475	201606	#NUM!	#NUM!	#NUM!	54.2978	7	6	6	7	5	5	7	8	7	6	7	5	224882	361518	327231	163519	260148	625955	508878	272858	286281	134489	273749	176455	75017.6	208646	95785.5	18832.1	61259.7	161936	126443	121024	63407.2	59865.4	87827.1	40909.9
AT1G32520	AT1G32520.1	#NUM!	TLDc domain protein		Chr1	11758422-11759272	REVERSE	239	201606	#NUM!	#NUM!	#NUM!	43.8777	1	1	1	0	0	0	0	1	0	1	0	1	78035.1	114850	112670	#NUM!	#NUM!	#NUM!	#NUM!	168509	#NUM!	139870	#NUM!	203400	18747.9	22611.6	25981.2	#NUM!	#NUM!	#NUM!	#NUM!	26350.5	#NUM!	21260.8	#NUM!	21839.3
AT1G32550	AT1G32550.1	#NUM!	2Fe-2S ferredoxin-like superfamily protein		Chr1	11771969-11774117	REVERSE	181	201606	#NUM!	#NUM!	#NUM!	48.9607	5	6	6	6	6	5	4	5	4	6	8	7	867902	623670	729179	1103575	777564	464658	474232	637885	627668	655156	780409	472302	97091.4	117759	149344	133190	115339	66449.6	77593	87645.9	90848.2	109154	128758	101530
AT1G32580	AT1G32580.1	#NUM!	plastid developmental protein DAG		Chr1	11784108-11785430	FORWARD	229	201606	#NUM!	#NUM!	#NUM!	39.5157	2	2	3	2	0	2	2	3	2	1	2	1	334480	417295	461650	321911	#NUM!	547689	403114	424556	276468	480831	270283	433052	73437	95153.4	96504	40502.9	#NUM!	193707	66970.6	61331.3	60139.9	85623.9	81770.6	86108.7
AT1G32700	AT1G32700.1;AT1G32700.2;AT4G17900.1;AT4G17900.2	#NUM!	PLATZ transcription factor family protein		Chr1;Chr1;Chr4;Chr4	11827588-11829444;11827986-11829444;9946046-9947697;9946588-9947697	FORWARD	213;174;227;213	201606	#NUM!	#NUM!	#NUM!	38.6672	0	1	1	0	0	0	1	1	0	1	1	1	#NUM!	7417297	14751842	#NUM!	#NUM!	#NUM!	329042	1336251	#NUM!	359824	5872515	6.6516e+06	#NUM!	30043.4	57356.8	#NUM!	#NUM!	#NUM!	86150.2	53999.5	#NUM!	48186.6	90243.2	133722
AT1G32710	AT1G32710.1	#NUM!	Cytochrome c oxidase%2C subunit Vib family protein		Chr1	11833113-11833706	FORWARD	134	201606	#NUM!	#NUM!	#NUM!	50.7337	2	2	2	2	2	2	3	3	1	2	3	3	299910	174839	491226	141549	337473	550550	353819	107747	761490	272273	207608	380353	20119.2	53722.6	70541.1	55348.2	48781.4	63855.2	30488.4	29784.4	26743.1	42061.8	27337.9	37897.3
AT1G32730	AT1G32730.1	#NUM!	electron carrier/iron ion-binding protein		Chr1	11841077-11842956	FORWARD	327	201606	#NUM!	#NUM!	#NUM!	38.2269	0	0	0	0	0	0	0	1	1	0	1	0	#NUM!	#NUM!	#NUM!	#NUM!	#NUM!	#NUM!	#NUM!	22992.5	35457.4	#NUM!	18997.2	#NUM!	#NUM!	#NUM!	#NUM!	#NUM!	#NUM!	#NUM!	#NUM!	5558.96	5808.17	#NUM!	2160.01	#NUM!
AT1G32790	AT1G32790.1;AT1G32790.2	#NUM!	CTC-interacting domain 11		Chr1	11875174-11877188;11875028-11877188	REVERSE	358;406	201606	#NUM!	#NUM!	#NUM!	44.3373	2	2	2	4	1	0	4	2	1	2	2	2	789161	105305	231139	91650.3	245925	#NUM!	348532	463309	91975.9	356291	209094	250957	20370.7	13642.2	67246.9	28458.1	29974.9	#NUM!	18571	22171	40178.4	17372.3	36883.6	98818.7
AT1G32900	AT1G32900.1	#NUM!	UDP-Glycosyltransferase superfamily protein		Chr1	11920582-11923506	REVERSE	610	201606	#NUM!	#NUM!	#NUM!	42.3993	1	1	1	2	0	1	1	3	2	2	0	3	44787.9	57220.6	150622	85487.9	#NUM!	87983.3	61065.6	73726.2	83266.7	45432.8	#NUM!	87098.8	30251	19338.9	20526.2	20785.3	#NUM!	34548.1	32396.3	16981.1	24606.5	19060	#NUM!	15886.5
AT1G32920	AT1G32920.1;AT1G32928.1	#NUM!	hypothetical protein;Avr9/Cf-9 rapidly elicited protein		Chr1	11928901-11929137;11931332-11931586	FORWARD	78;84	201606	#NUM!	#NUM!	#NUM!	42.7185	1	1	1	1	1	0	0	1	0	1	1	1	20796.8	1150.42	17351.8	25034	19959.8	#NUM!	#NUM!	9357.53	7167.54	7438.93	10887.8	7046.73	2604.04	1783.62	3111.46	3493.54	4881.69	#NUM!	#NUM!	3646.86	#NUM!	765.792	1249.29	581.268
AT1G32940	AT1G32940.1;AT1G32940.2;AT1G32940.4	#NUM!	Subtilase family protein		Chr1	11937634-11940856;11937869-11940856;11937869-11940856	FORWARD	774;723;723	201606	#NUM!	#NUM!	#NUM!	36.6536	0	0	1	1	1	3	2	1	0	0	0	0	#NUM!	#NUM!	73493.5	91204.4	92946.3	45691.1	31698.6	18742	#NUM!	#NUM!	52706.4	#NUM!	#NUM!	#NUM!	6281.54	4848.27	1214.81	7384.22	6170.3	4401.07	#NUM!	#NUM!	#NUM!	#NUM!
AT1G32990	AT1G32990.1	#NUM!	plastid ribosomal protein l11		Chr1	11955827-11957139	FORWARD	222	201606	#NUM!	#NUM!	#NUM!	50.8681	16	15	16	16	16	15	17	15	15	17	18	18	6833882	6.84992e+06	6188861	12584813	7.29326e+06	10290620	10167356	4.16361e+06	4701975	8607915	8.29912e+06	9534672	2.61107e+06	2.31523e+06	2794371	4.07711e+06	2.42834e+06	3.13779e+06	3.08598e+06	2.18665e+06	2.18677e+06	2.54994e+06	2.39727e+06	2.35268e+06
AT1G33040	AT1G33040.1	#NUM!	nascent polypeptide-associated complex subunit alpha-like protein 5		Chr1	11966547-11967696	FORWARD	209	201606	#NUM!	#NUM!	#NUM!	47.3924	2	3	3	3	3	3	3	3	3	3	2	2	1.2751e+06	694124	427668	973937	514036	402147	933769	296808	503027	548932	1.86408e+06	984305	58834.5	53022.6	57921.2	46515.6	134121	102707	57601.7	46612.8	53716.9	51272.5	38682.6	59221.5
AT1G33120	AT1G33120.1;AT1G33140.1	#NUM!	Ribosomal protein L6 family		Chr1	12010986-12012223;12023360-12024502	FORWARD	194	201606	#NUM!	#NUM!	#NUM!	53.5968	29	30	29	31	29	29	31	31	29	30	29	31	6369276	5767548	5.50715e+06	7814827	9710050	8340130	8061317	6.96139e+06	7.54612e+06	4.69282e+06	5581222	5034501	1.35702e+06	1.84639e+06	1.29477e+06	1573575	1.71686e+06	1.53944e+06	1.33399e+06	1.71781e+06	1.8033e+06	1.51838e+06	1.57521e+06	1.76593e+06
AT1G33170	AT1G33170.1	#NUM!	S-adenosyl-L-methionine-dependent methyltransferases superfamily protein		Chr1	12027262-12030397	FORWARD	639	201606	#NUM!	#NUM!	#NUM!	43.7945	2	1	2	2	0	1	2	1	1	2	2	2	35540.6	51390.3	46601.7	41325	#NUM!	60712.3	48812.2	3498.48	22434.8	42110.8	45654	20920.9	10279.9	2651.57	8293.65	4806.17	#NUM!	12340.3	10748.1	9373.42	5223.95	11190.2	7618.93	10416.3
AT1G33230	AT1G33230.1	#NUM!	TMPIT-like protein		Chr1	12046844-12049794	FORWARD	347	201606	#NUM!	#NUM!	#NUM!	48.6532	2	0	2	3	2	3	1	2	2	0	1	1	96909.4	#NUM!	103494	53260.6	150751	93450.2	138997	120315	47794.9	#NUM!	142998	131869	56410.9	#NUM!	11030.4	12720.3	50430.5	44150.7	36902.9	57146.8	36200.8	#NUM!	32926.9	13237.5
AT1G33240	AT1G33240.1;AT1G33240.3	#NUM!	GT-2-like 1		Chr1	12051859-12054320;12052166-12054320	REVERSE	669;594	201606	#NUM!	#NUM!	#NUM!	50.2805	5	5	4	3	5	3	6	4	2	5	5	6	3.52278e+06	4636924	4.66581e+06	1.25283e+06	3.05228e+06	3284964	2.83147e+06	1.65633e+06	3.26892e+06	2.00201e+06	1.33393e+06	2.90927e+06	57392.2	48824.4	115150	62253.9	65258.7	99551.4	57777	51861.7	48193.2	54105.5	32564.3	43633.9
AT1G33290	AT1G33290.1;AT1G33290.3	#NUM!	P-loop containing nucleoside triphosphate hydrolases superfamily protein		Chr1	12074125-12075989;12074501-12075989	FORWARD	379;305	201606	#NUM!	#NUM!	#NUM!	49.7235	1	1	1	2	1	0	1	0	2	0	0	1	137011	154762	190430	58622.1	175737	#NUM!	139249	#NUM!	209080	#NUM!	34844.7	155403	8104.85	4950.91	9124.08	9931.96	2424.31	#NUM!	2357.83	#NUM!	7983.45	#NUM!	#NUM!	0.859359
AT1G33390	AT1G33390.1;AT1G33390.2	#NUM!	RNA helicase family protein		Chr1	12099738-12104108	REVERSE	1237	201606	#NUM!	#NUM!	#NUM!	48.2066	0	0	0	0	0	0	1	1	1	1	0	1	#NUM!	#NUM!	#NUM!	#NUM!	#NUM!	3600.15	3711.07	5035.69	1973.69	5001.21	#NUM!	#NUM!	#NUM!	#NUM!	#NUM!	#NUM!	#NUM!	#NUM!	536.58	0.970894	412.825	1380.7	#NUM!	817.059
AT1G33410	AT1G33410.1;AT1G33410.2	#NUM!	SUPPRESSOR OF AUXIN RESISTANCE1		Chr1	12109769-12118828	REVERSE	1500;1504	201606	#NUM!	#NUM!	#NUM!	48.0097	4	5	6	4	4	5	5	4	5	6	3	5	95939.2	144543	105413	151893	62940.9	132568	146831	240396	96487.6	17985	72202.3	50495.8	9833.17	23109.9	18662.5	21058.1	15032.4	24075.4	22865.7	23016.2	11582.7	9962.19	13501.5	14276.7
AT1G33490	AT1G33490.1;AT1G33490.2;AT1G33490.3	#NUM!	E3 ubiquitin-protein ligase		Chr1	12150941-12152276;12150941-12151855;12151301-12152276	REVERSE	175;133;139	201606	#NUM!	#NUM!	#NUM!	38.9659	1	1	1	1	1	0	1	1	1	1	1	1	184774	143971	263573	224307	229629	#NUM!	583482	401208	117187	271475	161424	333766	92098.5	36514.8	118855	49439.2	84910.8	#NUM!	109439	44570.3	33016.1	38910.3	2853.43	63331.5
AT1G33520	AT1G33520.1	#NUM!	D111/G-patch domain-containing protein		Chr1	12157488-12158876	REVERSE	462	201606	#NUM!	#NUM!	#NUM!	35.9516	0	0	0	0	0	0	0	0	1	0	0	0	#NUM!	#NUM!	#NUM!	#NUM!	#NUM!	#NUM!	#NUM!	#NUM!	117400	#NUM!	#NUM!	#NUM!	#NUM!	#NUM!	#NUM!	#NUM!	#NUM!	#NUM!	#NUM!	#NUM!	21531.2	#NUM!	#NUM!	#NUM!
AT1G33590	AT1G33590.1;AT1G33590.2;AT1G33590.3	#NUM!	Leucine-rich repeat (LRR) family protein		Chr1	12177788-12179221;12177677-12179221;12177683-12179221	FORWARD	477;514;512	201606	#NUM!	#NUM!	#NUM!	55.1968	34	31	36	32	33	32	33	33	28	34	37	32	2.5385e+06	2.75325e+06	3.07033e+06	3115802	2.32986e+06	3107035	2.66025e+06	2.58943e+06	3.32657e+06	2611871	2.33907e+06	2.43541e+06	582804	508620	670502	655839	402878	602922	551918	644563	671260	609487	547093	655905
AT1G33600	AT1G33600.1;AT1G33600.2	#NUM!	Leucine-rich repeat (LRR) family protein		Chr1	12180776-12182212	FORWARD	478	201606	#NUM!	#NUM!	#NUM!	49.1298	8	8	9	8	8	4	6	6	7	8	8	8	239976	282178	256215	213408	340491	197693	289438	294995	395726	230527	362982	350839	92596.9	90302.3	60442.5	125451	129839	47056.7	94723.2	108318	54361.6	123860	138608	134364
AT1G33610	AT1G33610.1	#NUM!	Leucine-rich repeat (LRR) family protein		Chr1	12188910-12190346	FORWARD	478	201606	#NUM!	#NUM!	#NUM!	47.4947	5	6	6	6	6	5	5	4	5	5	6	7	160922	142030	148953	114479	161932	123798	137002	170916	223707	169560	149874	142103	76121.2	37260.4	75737.1	33872.3	67741.8	25967.3	31845.8	38453.3	37672.5	42312.6	69947	53152
AT1G33670	AT1G33670.1	#NUM!	Leucine-rich repeat (LRR) family protein		Chr1	12201963-12203330	FORWARD	455	201606	#NUM!	#NUM!	#NUM!	37.9874	1	1	1	1	0	0	1	1	0	1	1	1	27765.5	25321.3	36342.5	50427.2	#NUM!	#NUM!	9246.01	19862.6	#NUM!	22900.8	51712.5	17799	34268.1	23571.8	36771.5	25804.4	#NUM!	#NUM!	4793.28	12418.1	#NUM!	25610.6	37819.3	17535
AT1G33680	AT1G33680.1	#NUM!	KH domain-containing protein		Chr1	12204056-12208282	FORWARD	763	201606	#NUM!	#NUM!	#NUM!	47.3973	4	2	4	4	4	4	3	4	4	2	4	3	120719	88880.5	51588.7	71382.8	91438.4	65140.1	80994.4	53556.4	65429.7	125687	151604	191563	14113.5	24464.1	26251.1	28770.8	29996.7	23746.9	25762.9	31234.1	23989.8	24781	28048.4	27069.1
AT1G33780	AT1G33780.1	#NUM!	electron transporter%2C putative (DUF179)		Chr1	12244799-12246034	REVERSE	325	201606	#NUM!	#NUM!	#NUM!	54.9406	1	5	4	4	2	4	3	3	3	3	3	3	#NUM!	69016.3	49504.2	190927	34163.5	134115	118217	114917	124796	70069.1	116908	88548.6	56384.6	95234.2	69948.5	64601.8	23956.8	145119	99872.1	127093	137445	129742	123413	133055
AT1G33790	AT1G33790.2	#NUM!	jacalin lectin family protein		Chr1	12256990-12260432	FORWARD	745	201606	#NUM!	#NUM!	#NUM!	53.2018	21	19	25	28	25	25	23	23	21	23	24	26	1.18445e+06	1.04694e+06	1.2644e+06	1.73379e+06	1.06598e+06	1.29951e+06	1.34103e+06	1.52913e+06	1.42481e+06	1.39665e+06	1.29163e+06	934015	390113	527333	452378	591965	339720	567145	541039	422456	460645	401707	429489	473577
AT1G33810	AT1G33810.1	#NUM!	zinc finger/BTB domain protein		Chr1	12265084-12266655	FORWARD	138	201606	#NUM!	#NUM!	#NUM!	48.9378	6	7	9	9	7	8	8	9	8	8	7	8	446388	494826	286226	816180	489717	611768	644967	691712	517957	607527	590301	744333	137356	292506	150491	174482	242551	277755	261518	243678	278337	314335	222364	383597
AT1G33811	AT1G33811.1	#NUM!	GDSL-like Lipase/Acylhydrolase superfamily protein		Chr1	12267918-12269690	FORWARD	370	201606	#NUM!	#NUM!	#NUM!	50.9739	16	14	16	18	15	11	16	16	14	16	16	17	504129	419754	462322	541511	546411	633732	556470	493871	473629	625748	672492	480942	101709	110682	85151.6	91609.9	117833	89999.2	79402.9	75752.2	90142.8	65130.5	103887	76543
AT1G33980	AT1G33980.1;AT1G33980.2	#NUM!	Smg-4/UPF3 family protein		Chr1	12351719-12354401	FORWARD	482;484	201606	#NUM!	#NUM!	#NUM!	41.1356	3	0	3	2	2	1	0	1	2	2	3	3	123340	#NUM!	131688	91983.3	117485	120011	#NUM!	30865.4	113200	118059	166482	193708	19999.2	#NUM!	25428.1	30820.6	34824.9	50972.1	#NUM!	39759.4	13402.1	10312	22079.4	8544.05
AT1G33990	AT1G33990.1	#NUM!	methyl esterase 14		Chr1	12355909-12357894	FORWARD	348	201606	#NUM!	#NUM!	#NUM!	49.3169	2	3	2	3	2	3	2	2	1	2	2	2	262850	146125	309097	262185	107385	94837.4	77367.6	176540	178307	191138	211817	310366	50946.4	32278.6	52472.4	55761.7	24464.2	20789.8	18813.9	17537.3	28253.5	22796.7	49053.5	44011.3
AT1G34000	AT1G34000.1	#NUM!	one-helix protein 2		Chr1	12358151-12358902	REVERSE	172	201606	#NUM!	#NUM!	#NUM!	46.6151	5	4	5	5	5	5	4	4	2	4	4	4	654792	650421	925060	517287	819017	463100	670710	510782	745557	265373	641617	705279	105216	119132	91366	94485.2	110888	103721	125875	98356.2	168813	62087	66584.3	119195
AT1G34110	AT1G34110.1;AT1G34110.2	#NUM!	Leucine-rich receptor-like protein kinase family protein		Chr1	12417331-12421246;12417012-12421246	REVERSE	1072;1069	201606	#NUM!	#NUM!	#NUM!	44.0162	0	0	1	1	0	0	0	1	1	1	1	0	#NUM!	#NUM!	12976.3	10564.5	#NUM!	#NUM!	#NUM!	12919.9	17072.8	19500.1	4089.01	#NUM!	#NUM!	#NUM!	25390	22783.6	#NUM!	#NUM!	#NUM!	15596.2	12236.2	28575	24949.1	#NUM!
AT1G34130	AT1G34130.1	#NUM!	staurosporin and temperature sensitive 3-like b		Chr1	12430000-12432985	FORWARD	735	201606	#NUM!	#NUM!	#NUM!	53.896	10	7	9	7	4	7	7	8	8	8	7	6	286230	139635	253008	401056	193490	270921	185952	288637	271440	188132	207106	369130	44202.9	34358.4	46828.2	63582.3	51768.2	29847	38499.1	29083.4	24318.4	26114.4	25121.9	68301.9
AT1G34200	AT1G34200.1	#NUM!	Glyceraldehyde-3-phosphate dehydrogenase-like family protein		Chr1	12455793-12456935	FORWARD	352	201606	#NUM!	#NUM!	#NUM!	41.5312	0	2	1	1	0	1	1	2	0	1	1	1	#NUM!	35319.5	46348.1	55488.2	#NUM!	7921.55	22310.5	17279.4	#NUM!	35191	11641.3	5258.43	#NUM!	3347.59	3291.64	6463.72	#NUM!	7773.3	6239.11	5152.63	#NUM!	11195.1	2403.59	6643.39
AT1G34210	AT1G34210.1;AT1G34210.2	#NUM!	somatic embryogenesis receptor-like kinase 2		Chr1	12459078-12462752	FORWARD	628	201606	#NUM!	#NUM!	#NUM!	30.3958	0	1	0	1	1	1	1	1	1	1	0	1	#NUM!	625.276	#NUM!	5041.84	324.239	3969.92	3689.27	3352.67	2134.61	1906.45	#NUM!	4200.45	#NUM!	11826.4	#NUM!	18236.6	9955.71	8092.05	11331	20034.9	9182.54	9531.22	#NUM!	11122.3
AT1G34220	AT1G34220.1;AT1G34220.2	#NUM!	Regulator of Vps4 activity in the MVB pathway protein		Chr1	12463102-12465911	REVERSE	649;619	201606	#NUM!	#NUM!	#NUM!	50.2367	8	11	8	8	6	10	9	9	7	8	7	8	228396	270172	167742	98769.7	181209	143296	174412	116936	220074	138384	80876.2	180319	44277.9	42322.8	74866	31235.4	56308.5	19690.6	31633.9	9680.83	19514.5	33996.3	36074	52144.5
AT1G34260	AT1G34260.1;AT1G34260.2;AT1G34260.3	#NUM!	FORMS APLOID AND BINUCLEATE CELLS 1A		Chr1	12485967-12491799	FORWARD	1456	201606	#NUM!	#NUM!	#NUM!	33.0514	1	0	0	0	0	1	0	0	0	1	1	1	3559.11	#NUM!	#NUM!	#NUM!	#NUM!	27263	#NUM!	#NUM!	#NUM!	8549.18	13477.7	9156.22	1747.22	#NUM!	#NUM!	#NUM!	#NUM!	3648.17	#NUM!	#NUM!	#NUM!	2735.94	4862.62	2765.68
AT1G34300	AT1G34300.1	#NUM!	lectin protein kinase family protein		Chr1	12503450-12505939	FORWARD	829	201606	#NUM!	#NUM!	#NUM!	47.3415	1	1	1	1	1	1	1	1	1	1	1	1	9491.66	8587.11	10214.2	19354.4	23457.7	19069.6	6726.39	15969.9	5596.73	17375.3	11992.2	14088	3785.83	5022.58	9543	7056.25	7539.39	7545.33	8530.59	3980.62	6829.75	8127.41	4392.64	5000.89
AT1G34350	AT1G34350.1;AT1G34350.2	#NUM!	Tmem18		Chr1	12534585-12535927	FORWARD	163;188	201606	#NUM!	#NUM!	#NUM!	39.0278	1	1	0	0	0	1	1	1	1	1	1	1	180064	305023	#NUM!	#NUM!	#NUM!	675527	926634	595042	837502	720503	141467	1.48123e+06	123577	133488	#NUM!	#NUM!	#NUM!	45071.8	78295.9	20268.4	36734.5	175686	37635.5	194637
AT1G34360	AT1G34360.1;AT1G34360.2;AT1G34360.3	#NUM!	translation initiation factor 3 (IF-3) family protein		Chr1	12542986-12546025;12543589-12546025;12542986-12546025	FORWARD	520;454;498	201606	#NUM!	#NUM!	#NUM!	40.6782	1	3	3	2	3	2	2	1	2	1	2	2	63037.9	38889.9	21473.8	61888.2	38381.3	49498.9	50377.1	74545.7	57073.8	42770.3	33730.1	42866.3	21705.3	6265.03	4037.39	9053.61	5097.03	6535.09	15031.4	15871.1	12767.3	14536.9	11573.4	3009.17
[truncated: 7,002 more rows]

## Sheet: Candidates
Comparison (group1/group2)	Group	ProteinGroups	AVG Log2 Ratio	Absolute AVG Log2 Ratio	Pvalue	Qvalue	# of Ratios	UniProtIds	Genes	ProteinDescriptions	ProteinNames	# Unique Total Peptides	% Change	Ratio	Condition Numerator	Condition Denominator	GO Cellular Component	GO Molecular Function	GO Biological Process
[truncated: 4,587 more rows]

[truncated: 1 more sheets: Cand filtered]
