# Supplementary material for: Optimizing bio-orthogonal non-canonical amino acid tagging (BONCAT) for low-disruption labeling of Arabidopsis proteins in vivo
Source: Plant Physiol. 2025 Nov 7;201(1):kiaf573. doi: 10.1093/plphys/kiaf573 (PMC13221635; doi:10.1093/plphys/kiaf573)
Supplement: kiaf573_Supplementary_Data [file kiaf573_supplementary_data.zip › SupplementaryTable-S4.xlsx]

## Sheet: README
Supplementary Table S4
Cross comparison of proteins detected under salt or mannitol stress by Rodriguez Gallo et al. (2023) with all collection times pooled into Roots and Shoots against AHA enrichment data from Hassan et al. (2025).
Tab	Content
Comparison	AGIs present or absent in different experimental groups. Presence of AGI indicates it is present in that dataset, and a blank cell indicates absence. For groups of significant proteins, the threshold is | Log2FC | > 0.58 and q < 0.05.
Exclusive	List of AGIs that were found to be significant in one or more AHA enrichment stress datasets and not significant or absent in the equivalent stress dataset by Rodriguez Gallo et al. (2023).

## Sheet: Comparison
AGI	shoot salt	shoot mannitol	root salt	root mannitol	AHA high salt	AHA high mann	AHA low salt	AHA low mann	shoot all	root all	AHA high stress all	AHA low stress all	salt or mannitol high stress	salt or mannitol low stress	shoot salt nonsignificant	shoot mannitol nonsignificant	root salt nonsignificant	root mannitol nonsignificant
AT1G26230	AT1G26230	AT1G26230							AT1G26230
AT5G12150	AT5G12150	AT5G12150	AT5G12150	AT5G12150			AT5G12150	AT5G12150	AT5G12150	AT5G12150		AT5G12150		AT5G12150
AT1G75170	AT1G75170	AT1G75170	AT1G75170	AT1G75170		AT1G75170			AT1G75170	AT1G75170	AT1G75170		AT1G75170
AT5G01210	AT5G01210	AT5G01210		AT5G01210					AT5G01210	AT5G01210	AT5G01210	AT5G01210					AT5G01210
AT5G28740	AT5G28740	AT5G28740							AT5G28740	AT5G28740	AT5G28740	AT5G28740					AT5G28740	AT5G28740
AT1G33490	AT1G33490	AT1G33490	AT1G33490	AT1G33490					AT1G33490	AT1G33490		AT1G33490
AT2G18990	AT2G18990	AT2G18990					AT2G18990	AT2G18990	AT2G18990		AT2G18990	AT2G18990		AT2G18990
AT5G06660	AT5G06660	AT5G06660	AT5G06660	AT5G06660					AT5G06660	AT5G06660	AT5G06660	AT5G06660
AT1G80770	AT1G80770	AT1G80770							AT1G80770
AT4G10180	AT4G10180	AT4G10180							AT4G10180
AT1G29940	AT1G29940	AT1G29940	AT1G29940	AT1G29940					AT1G29940	AT1G29940
AT5G61820	AT5G61820	AT5G61820	AT5G61820	AT5G61820	AT5G61820	AT5G61820			AT5G61820	AT5G61820	AT5G61820	AT5G61820	AT5G61820
AT2G04780	AT2G04780	AT2G04780		AT2G04780					AT2G04780	AT2G04780	AT2G04780	AT2G04780					AT2G04780
AT5G20650	AT5G20650	AT5G20650	AT5G20650	AT5G20650					AT5G20650	AT5G20650	AT5G20650
AT3G01810	AT3G01810	AT3G01810	AT3G01810	AT3G01810					AT3G01810	AT3G01810
AT3G53830	AT3G53830	AT3G53830							AT3G53830
AT3G54110	AT3G54110	AT3G54110							AT3G54110	AT3G54110	AT3G54110	AT3G54110					AT3G54110	AT3G54110
AT5G02270	AT5G02270	AT5G02270							AT5G02270	AT5G02270							AT5G02270	AT5G02270
AT1G15080	AT1G15080	AT1G15080	AT1G15080	AT1G15080					AT1G15080	AT1G15080		AT1G15080
AT1G28110	AT1G28110	AT1G28110	AT1G28110	AT1G28110					AT1G28110	AT1G28110
AT2G01820	AT2G01820	AT2G01820	AT2G01820	AT2G01820					AT2G01820	AT2G01820		AT2G01820
AT3G22220	AT3G22220	AT3G22220							AT3G22220	AT3G22220							AT3G22220	AT3G22220
AT1G06460	AT1G06460	AT1G06460							AT1G06460	AT1G06460	AT1G06460	AT1G06460					AT1G06460	AT1G06460
AT5G58480	AT5G58480	AT5G58480							AT5G58480
AT1G42470	AT1G42470	AT1G42470	AT1G42470	AT1G42470					AT1G42470	AT1G42470
AT3G06720	AT3G06720								AT3G06720	AT3G06720		AT3G06720				AT3G06720	AT3G06720	AT3G06720
AT1G22550	AT1G22550	AT1G22550	AT1G22550	AT1G22550					AT1G22550	AT1G22550
AT2G14960	AT2G14960	AT2G14960							AT2G14960
AT3G57220	AT3G57220	AT3G57220	AT3G57220	AT3G57220					AT3G57220	AT3G57220
AT5G40580	AT5G40580	AT5G40580	AT5G40580	AT5G40580					AT5G40580	AT5G40580
AT2G15480	AT2G15480	AT2G15480							AT2G15480	AT2G15480							AT2G15480	AT2G15480
AT5G65760	AT5G65760	AT5G65760							AT5G65760	AT5G65760							AT5G65760	AT5G65760
AT1G22570	AT1G22570	AT1G22570							AT1G22570		AT1G22570	AT1G22570
AT2G17790	AT2G17790	AT2G17790							AT2G17790	AT2G17790	AT2G17790	AT2G17790					AT2G17790	AT2G17790
AT1G27930	AT1G27930	AT1G27930	AT1G27930	AT1G27930					AT1G27930	AT1G27930
AT5G04660	AT5G04660	AT5G04660							AT5G04660
AT5G16210	AT5G16210	AT5G16210	AT5G16210						AT5G16210	AT5G16210								AT5G16210
AT2G20120	AT2G20120	AT2G20120	AT2G20120	AT2G20120					AT2G20120	AT2G20120
AT5G24490	AT5G24490	AT5G24490	AT5G24490	AT5G24490					AT5G24490	AT5G24490	AT5G24490	AT5G24490
AT1G13900	AT1G13900	AT1G13900							AT1G13900	AT1G13900							AT1G13900	AT1G13900
AT1G54220	AT1G54220								AT1G54220	AT1G54220	AT1G54220	AT1G54220				AT1G54220	AT1G54220	AT1G54220
AT1G18500	AT1G18500	AT1G18500	AT1G18500	AT1G18500	AT1G18500				AT1G18500	AT1G18500	AT1G18500	AT1G18500	AT1G18500
AT2G21130	AT2G21130			AT2G21130					AT2G21130	AT2G21130						AT2G21130	AT2G21130
AT4G36250	AT4G36250	AT4G36250	AT4G36250	AT4G36250	AT4G36250				AT4G36250	AT4G36250	AT4G36250	AT4G36250	AT4G36250
AT4G27585	AT4G27585	AT4G27585							AT4G27585	AT4G27585	AT4G27585	AT4G27585					AT4G27585	AT4G27585
AT3G52580	AT3G52580	AT3G52580	AT3G52580	AT3G52580					AT3G52580	AT3G52580		AT3G52580
AT5G59540	AT5G59540	AT5G59540							AT5G59540
AT3G12020	AT3G12020	AT3G12020		AT3G12020					AT3G12020	AT3G12020							AT3G12020
AT4G04860	AT4G04860	AT4G04860	AT4G04860	AT4G04860					AT4G04860	AT4G04860	AT4G04860
AT5G57330	AT5G57330	AT5G57330							AT5G57330	AT5G57330							AT5G57330	AT5G57330
AT1G63800	AT1G63800	AT1G63800			AT1G63800	AT1G63800	AT1G63800	AT1G63800	AT1G63800	AT1G63800	AT1G63800	AT1G63800	AT1G63800	AT1G63800			AT1G63800	AT1G63800
AT1G01470	AT1G01470	AT1G01470	AT1G01470	AT1G01470	AT1G01470	AT1G01470			AT1G01470	AT1G01470	AT1G01470	AT1G01470	AT1G01470
AT1G17420	AT1G17420	AT1G17420							AT1G17420
AT4G37370	AT4G37370	AT4G37370	AT4G37370	AT4G37370					AT4G37370	AT4G37370
AT4G34555	AT4G34555	AT4G34555							AT4G34555	AT4G34555	AT4G34555	AT4G34555					AT4G34555	AT4G34555
AT5G59160	AT5G59160	AT5G59160							AT5G59160	AT5G59160							AT5G59160	AT5G59160
AT1G61730	AT1G61730	AT1G61730							AT1G61730	AT1G61730							AT1G61730	AT1G61730
AT1G12270	AT1G12270	AT1G12270							AT1G12270	AT1G12270	AT1G12270	AT1G12270					AT1G12270	AT1G12270
AT2G33380	AT2G33380	AT2G33380							AT2G33380
AT1G22510	AT1G22510	AT1G22510	AT1G22510	AT1G22510					AT1G22510	AT1G22510		AT1G22510
AT1G13820	AT1G13820	AT1G13820							AT1G13820			AT1G13820
AT5G49900	AT5G49900	AT5G49900		AT5G49900					AT5G49900	AT5G49900							AT5G49900
AT4G17340	AT4G17340	AT4G17340	AT4G17340	AT4G17340					AT4G17340	AT4G17340	AT4G17340	AT4G17340
AT4G32605	AT4G32605	AT4G32605		AT4G32605					AT4G32605	AT4G32605							AT4G32605
AT1G76080	AT1G76080	AT1G76080	AT1G76080	AT1G76080					AT1G76080	AT1G76080	AT1G76080	AT1G76080
AT2G30720	AT2G30720	AT2G30720	AT2G30720	AT2G30720					AT2G30720	AT2G30720
AT1G73090	AT1G73090	AT1G73090							AT1G73090
AT5G05980	AT5G05980	AT5G05980						AT5G05980	AT5G05980	AT5G05980		AT5G05980		AT5G05980			AT5G05980	AT5G05980
AT3G27740	AT3G27740	AT3G27740							AT3G27740	AT3G27740	AT3G27740	AT3G27740					AT3G27740	AT3G27740
AT1G64490	AT1G64490	AT1G64490	AT1G64490	AT1G64490					AT1G64490	AT1G64490
AT2G45960	AT2G45960	AT2G45960							AT2G45960	AT2G45960	AT2G45960	AT2G45960					AT2G45960	AT2G45960
AT5G04130	AT5G04130	AT5G04130							AT5G04130	AT5G04130							AT5G04130	AT5G04130
AT2G39990	AT2G39990	AT2G39990							AT2G39990	AT2G39990	AT2G39990						AT2G39990	AT2G39990
AT2G21270	AT2G21270	AT2G21270							AT2G21270	AT2G21270	AT2G21270	AT2G21270					AT2G21270	AT2G21270
AT2G20610	AT2G20610								AT2G20610	AT2G20610						AT2G20610	AT2G20610	AT2G20610
AT5G23820	AT5G23820	AT5G23820	AT5G23820	AT5G23820					AT5G23820	AT5G23820	AT5G23820	AT5G23820
AT3G44880	AT3G44880	AT3G44880				AT3G44880	AT3G44880		AT3G44880		AT3G44880	AT3G44880	AT3G44880	AT3G44880
AT4G39420	AT4G39420	AT4G39420							AT4G39420	AT4G39420							AT4G39420	AT4G39420
AT2G01350	AT2G01350	AT2G01350							AT2G01350	AT2G01350	AT2G01350	AT2G01350					AT2G01350	AT2G01350
AT4G12290	AT4G12290	AT4G12290							AT4G12290
AT3G02740	AT3G02740	AT3G02740		AT3G02740					AT3G02740	AT3G02740							AT3G02740
AT3G56460	AT3G56460								AT3G56460	AT3G56460	AT3G56460	AT3G56460				AT3G56460	AT3G56460	AT3G56460
AT2G17290	AT2G17290	AT2G17290			AT2G17290	AT2G17290			AT2G17290	AT2G17290	AT2G17290	AT2G17290	AT2G17290				AT2G17290	AT2G17290
AT1G04400	AT1G04400	AT1G04400	AT1G04400	AT1G04400					AT1G04400	AT1G04400		AT1G04400
AT1G28960	AT1G28960	AT1G28960	AT1G28960	AT1G28960					AT1G28960	AT1G28960		AT1G28960
AT3G09720	AT3G09720	AT3G09720	AT3G09720	AT3G09720					AT3G09720	AT3G09720
ATCG00650	ATCG00650	ATCG00650	ATCG00650						ATCG00650	ATCG00650	ATCG00650	ATCG00650						ATCG00650
AT4G32915	AT4G32915	AT4G32915							AT4G32915
AT2G40380	AT2G40380	AT2G40380	AT2G40380	AT2G40380					AT2G40380	AT2G40380		AT2G40380
AT5G46110	AT5G46110	AT5G46110	AT5G46110	AT5G46110					AT5G46110	AT5G46110	AT5G46110	AT5G46110
AT2G20020	AT2G20020	AT2G20020							AT2G20020
AT5G56410	AT5G56410	AT5G56410							AT5G56410
AT1G64170	AT1G64170	AT1G64170	AT1G64170	AT1G64170					AT1G64170	AT1G64170
AT2G39190	AT2G39190	AT2G39190							AT2G39190			AT2G39190
AT3G21820	AT3G21820	AT3G21820	AT3G21820	AT3G21820					AT3G21820	AT3G21820
AT1G80500	AT1G80500	AT1G80500	AT1G80500	AT1G80500					AT1G80500	AT1G80500		AT1G80500
AT3G20630	AT3G20630	AT3G20630							AT3G20630	AT3G20630							AT3G20630	AT3G20630
AT5G08330	AT5G08330	AT5G08330	AT5G08330	AT5G08330					AT5G08330	AT5G08330
AT3G54840	AT3G54840	AT3G54840	AT3G54840	AT3G54840					AT3G54840	AT3G54840
AT4G22440	AT4G22440	AT4G22440	AT4G22440	AT4G22440					AT4G22440	AT4G22440
AT4G00165	AT4G00165	AT4G00165							AT4G00165
AT5G04230	AT5G04230	AT5G04230	AT5G04230	AT5G04230					AT5G04230	AT5G04230
AT2G42210	AT2G42210	AT2G42210							AT2G42210	AT2G42210	AT2G42210	AT2G42210					AT2G42210	AT2G42210
AT5G60640	AT5G60640								AT5G60640	AT5G60640		AT5G60640				AT5G60640	AT5G60640	AT5G60640
AT5G64610	AT5G64610	AT5G64610	AT5G64610	AT5G64610					AT5G64610	AT5G64610
AT3G23660	AT3G23660	AT3G23660	AT3G23660	AT3G23660					AT3G23660	AT3G23660
AT3G12030	AT3G12030	AT3G12030	AT3G12030	AT3G12030					AT3G12030	AT3G12030
AT3G01790	AT3G01790	AT3G01790	AT3G01790	AT3G01790					AT3G01790	AT3G01790
AT4G30440	AT4G30440	AT4G30440	AT4G30440	AT4G30440					AT4G30440	AT4G30440
AT4G23940	AT4G23940	AT4G23940	AT4G23940	AT4G23940					AT4G23940	AT4G23940
AT1G76390	AT1G76390	AT1G76390							AT1G76390	AT1G76390							AT1G76390	AT1G76390
AT3G01370	AT3G01370	AT3G01370			AT3G01370	AT3G01370			AT3G01370		AT3G01370		AT3G01370
AT1G08440	AT1G08440	AT1G08440							AT1G08440
AT1G49430	AT1G49430	AT1G49430		AT1G49430			AT1G49430		AT1G49430	AT1G49430	AT1G49430	AT1G49430		AT1G49430			AT1G49430
AT1G73750	AT1G73750	AT1G73750							AT1G73750
AT2G23080	AT2G23080	AT2G23080	AT2G23080	AT2G23080					AT2G23080	AT2G23080
AT5G55310	AT5G55310	AT5G55310	AT5G55310	AT5G55310					AT5G55310	AT5G55310
AT4G02480	AT4G02480	AT4G02480					AT4G02480	AT4G02480	AT4G02480	AT4G02480		AT4G02480		AT4G02480			AT4G02480	AT4G02480
AT3G06200	AT3G06200	AT3G06200	AT3G06200	AT3G06200					AT3G06200	AT3G06200
AT3G22320	AT3G22320	AT3G22320							AT3G22320	AT3G22320							AT3G22320	AT3G22320
AT5G27430	AT5G27430	AT5G27430	AT5G27430	AT5G27430					AT5G27430	AT5G27430	AT5G27430	AT5G27430
AT1G24300	AT1G24300	AT1G24300							AT1G24300	AT1G24300		AT1G24300					AT1G24300	AT1G24300
AT2G27040	AT2G27040	AT2G27040							AT2G27040	AT2G27040		AT2G27040					AT2G27040	AT2G27040
AT1G16020	AT1G16020	AT1G16020	AT1G16020	AT1G16020					AT1G16020	AT1G16020
AT4G37200	AT4G37200	AT4G37200							AT4G37200			AT4G37200
AT3G61650	AT3G61650	AT3G61650		AT3G61650					AT3G61650	AT3G61650							AT3G61650
AT3G22590	AT3G22590	AT3G22590	AT3G22590	AT3G22590					AT3G22590	AT3G22590
AT3G46100	AT3G46100	AT3G46100	AT3G46100	AT3G46100					AT3G46100	AT3G46100
AT2G41490	AT2G41490	AT2G41490	AT2G41490	AT2G41490					AT2G41490	AT2G41490
AT5G03430	AT5G03430	AT5G03430							AT5G03430	AT5G03430							AT5G03430	AT5G03430
AT2G27200	AT2G27200	AT2G27200		AT2G27200					AT2G27200	AT2G27200							AT2G27200
AT2G21630	AT2G21630	AT2G21630	AT2G21630	AT2G21630					AT2G21630	AT2G21630
AT4G17300	AT4G17300	AT4G17300		AT4G17300					AT4G17300	AT4G17300	AT4G17300	AT4G17300					AT4G17300
AT3G56010	AT3G56010	AT3G56010							AT3G56010		AT3G56010	AT3G56010
AT5G22830	AT5G22830	AT5G22830							AT5G22830
AT4G34430	AT4G34430	AT4G34430	AT4G34430	AT4G34430					AT4G34430	AT4G34430		AT4G34430
AT1G32130	AT1G32130	AT1G32130	AT1G32130	AT1G32130					AT1G32130	AT1G32130
AT4G25630	AT4G25630	AT4G25630	AT4G25630	AT4G25630					AT4G25630	AT4G25630		AT4G25630
AT1G53000	AT1G53000		AT1G53000						AT1G53000	AT1G53000	AT1G53000	AT1G53000				AT1G53000		AT1G53000
AT1G76450	AT1G76450	AT1G76450							AT1G76450		AT1G76450	AT1G76450
AT3G49990	AT3G49990	AT3G49990	AT3G49990	AT3G49990					AT3G49990	AT3G49990		AT3G49990
AT1G80360	AT1G80360	AT1G80360							AT1G80360	AT1G80360	AT1G80360	AT1G80360					AT1G80360	AT1G80360
AT5G52580	AT5G52580	AT5G52580							AT5G52580	AT5G52580	AT5G52580	AT5G52580					AT5G52580	AT5G52580
AT4G39820	AT4G39820	AT4G39820	AT4G39820	AT4G39820					AT4G39820	AT4G39820
AT3G04780	AT3G04780	AT3G04780	AT3G04780	AT3G04780					AT3G04780	AT3G04780	AT3G04780	AT3G04780
AT5G61500	AT5G61500	AT5G61500		AT5G61500			AT5G61500	AT5G61500	AT5G61500	AT5G61500	AT5G61500	AT5G61500		AT5G61500			AT5G61500
AT5G44090	AT5G44090	AT5G44090			AT5G44090	AT5G44090			AT5G44090	AT5G44090	AT5G44090	AT5G44090	AT5G44090				AT5G44090	AT5G44090
AT1G76260	AT1G76260	AT1G76260	AT1G76260						AT1G76260	AT1G76260								AT1G76260
AT4G39680	AT4G39680								AT4G39680	AT4G39680	AT4G39680	AT4G39680				AT4G39680	AT4G39680	AT4G39680
AT1G28610	AT1G28610	AT1G28610							AT1G28610
AT5G10710	AT5G10710	AT5G10710	AT5G10710	AT5G10710					AT5G10710	AT5G10710
AT4G16190	AT4G16190	AT4G16190	AT4G16190	AT4G16190					AT4G16190	AT4G16190	AT4G16190	AT4G16190
AT4G25280	AT4G25280	AT4G25280	AT4G25280	AT4G25280					AT4G25280	AT4G25280
AT1G70550	AT1G70550	AT1G70550							AT1G70550
AT1G32850	AT1G32850	AT1G32850							AT1G32850
AT2G30150	AT2G30150	AT2G30150	AT2G30150	AT2G30150					AT2G30150	AT2G30150
AT1G56350	AT1G56350	AT1G56350							AT1G56350
AT1G26570	AT1G26570	AT1G26570	AT1G26570	AT1G26570					AT1G26570	AT1G26570
AT5G12940	AT5G12940	AT5G12940	AT5G12940	AT5G12940					AT5G12940	AT5G12940	AT5G12940	AT5G12940
AT2G17200	AT2G17200	AT2G17200	AT2G17200	AT2G17200					AT2G17200	AT2G17200		AT2G17200
AT5G08590	AT5G08590	AT5G08590		AT5G08590					AT5G08590	AT5G08590		AT5G08590					AT5G08590
AT2G32150	AT2G32150	AT2G32150	AT2G32150	AT2G32150					AT2G32150	AT2G32150	AT2G32150	AT2G32150
AT5G52410	AT5G52410	AT5G52410	AT5G52410	AT5G52410					AT5G52410	AT5G52410
AT4G26630	AT4G26630	AT4G26630	AT4G26630		AT4G26630				AT4G26630	AT4G26630	AT4G26630	AT4G26630	AT4G26630					AT4G26630
AT1G21690	AT1G21690	AT1G21690	AT1G21690	AT1G21690					AT1G21690	AT1G21690
AT4G21800	AT4G21800	AT4G21800		AT4G21800	AT4G21800	AT4G21800			AT4G21800	AT4G21800	AT4G21800	AT4G21800	AT4G21800				AT4G21800
AT5G15760	AT5G15760	AT5G15760	AT5G15760	AT5G15760					AT5G15760	AT5G15760
AT1G16670	AT1G16670	AT1G16670	AT1G16670	AT1G16670					AT1G16670	AT1G16670
AT3G48670	AT3G48670	AT3G48670	AT3G48670	AT3G48670					AT3G48670	AT3G48670
AT1G33040	AT1G33040	AT1G33040	AT1G33040	AT1G33040					AT1G33040	AT1G33040
AT1G08220	AT1G08220	AT1G08220							AT1G08220	AT1G08220							AT1G08220	AT1G08220
AT1G08970	AT1G08970	AT1G08970	AT1G08970	AT1G08970					AT1G08970	AT1G08970	AT1G08970	AT1G08970
AT3G54290	AT3G54290	AT3G54290	AT3G54290	AT3G54290					AT3G54290	AT3G54290
AT5G46330	AT5G46330	AT5G46330							AT5G46330
AT2G30410	AT2G30410	AT2G30410	AT2G30410	AT2G30410					AT2G30410	AT2G30410	AT2G30410	AT2G30410
AT3G27300	AT3G27300	AT3G27300							AT3G27300	AT3G27300	AT3G27300	AT3G27300					AT3G27300	AT3G27300
AT2G14835	AT2G14835	AT2G14835	AT2G14835	AT2G14835			AT2G14835	AT2G14835	AT2G14835	AT2G14835	AT2G14835	AT2G14835		AT2G14835
AT1G80300	AT1G80300	AT1G80300	AT1G80300						AT1G80300	AT1G80300	AT1G80300	AT1G80300						AT1G80300
AT5G52820	AT5G52820	AT5G52820	AT5G52820	AT5G52820					AT5G52820	AT5G52820
AT3G17790	AT3G17790	AT3G17790	AT3G17790	AT3G17790					AT3G17790	AT3G17790
AT1G09060	AT1G09060	AT1G09060	AT1G09060	AT1G09060					AT1G09060	AT1G09060
AT2G34560	AT2G34560	AT2G34560	AT2G34560	AT2G34560					AT2G34560	AT2G34560	AT2G34560	AT2G34560
AT2G07785	AT2G07785	AT2G07785							AT2G07785
AT1G10830	AT1G10830	AT1G10830							AT1G10830			AT1G10830
AT2G21160	AT2G21160	AT2G21160		AT2G21160					AT2G21160	AT2G21160	AT2G21160	AT2G21160					AT2G21160
AT3G55500	AT3G55500	AT3G55500							AT3G55500
AT5G37180	AT5G37180	AT5G37180		AT5G37180					AT5G37180	AT5G37180							AT5G37180
AT5G16520	AT5G16520	AT5G16520	AT5G16520	AT5G16520					AT5G16520	AT5G16520
AT3G15630	AT3G15630	AT3G15630							AT3G15630
AT4G14230	AT4G14230	AT4G14230					AT4G14230		AT4G14230	AT4G14230		AT4G14230		AT4G14230			AT4G14230	AT4G14230
AT4G38630	AT4G38630		AT4G38630	AT4G38630					AT4G38630	AT4G38630	AT4G38630	AT4G38630				AT4G38630
AT3G51880	AT3G51880	AT3G51880	AT3G51880	AT3G51880					AT3G51880	AT3G51880
AT5G54870	AT5G54870	AT5G54870							AT5G54870	AT5G54870		AT5G54870					AT5G54870	AT5G54870
AT5G40950	AT5G40950	AT5G40950	AT5G40950	AT5G40950					AT5G40950	AT5G40950	AT5G40950	AT5G40950
AT4G01650	AT4G01650	AT4G01650							AT4G01650	AT4G01650							AT4G01650	AT4G01650
AT1G45332	AT1G45332	AT1G45332					AT1G45332	AT1G45332	AT1G45332	AT1G45332		AT1G45332		AT1G45332			AT1G45332	AT1G45332
AT3G48040	AT3G48040	AT3G48040							AT3G48040
AT1G29250	AT1G29250	AT1G29250	AT1G29250						AT1G29250	AT1G29250								AT1G29250
AT5G17400	AT5G17400	AT5G17400							AT5G17400
AT3G05900	AT3G05900	AT3G05900		AT3G05900					AT3G05900	AT3G05900	AT3G05900						AT3G05900
AT5G11810	AT5G11810	AT5G11810	AT5G11810	AT5G11810					AT5G11810	AT5G11810
AT5G11700	AT5G11700	AT5G11700	AT5G11700	AT5G11700					AT5G11700	AT5G11700	AT5G11700
AT3G59350	AT3G59350	AT3G59350	AT3G59350						AT3G59350	AT3G59350	AT3G59350	AT3G59350						AT3G59350
AT4G19420	AT4G19420	AT4G19420							AT4G19420
AT1G07090	AT1G07090	AT1G07090	AT1G07090	AT1G07090					AT1G07090	AT1G07090
AT5G05100	AT5G05100	AT5G05100							AT5G05100	AT5G05100							AT5G05100	AT5G05100
AT4G40030	AT4G40030	AT4G40030	AT4G40030	AT4G40030					AT4G40030	AT4G40030	AT4G40030	AT4G40030
AT2G38910	AT2G38910	AT2G38910							AT2G38910
AT5G06160	AT5G06160	AT5G06160							AT5G06160	AT5G06160							AT5G06160	AT5G06160
AT5G12470	AT5G12470	AT5G12470							AT5G12470	AT5G12470	AT5G12470	AT5G12470					AT5G12470	AT5G12470
AT4G32551	AT4G32551	AT4G32551	AT4G32551	AT4G32551					AT4G32551	AT4G32551
AT1G53770	AT1G53770	AT1G53770	AT1G53770	AT1G53770					AT1G53770	AT1G53770
AT3G25680	AT3G25680	AT3G25680							AT3G25680
AT4G23640	AT4G23640	AT4G23640	AT4G23640	AT4G23640					AT4G23640	AT4G23640		AT4G23640
AT4G31870	AT4G31870	AT4G31870							AT4G31870
AT2G30660	AT2G30660	AT2G30660							AT2G30660
AT1G21770	AT1G21770	AT1G21770	AT1G21770	AT1G21770					AT1G21770	AT1G21770		AT1G21770
AT1G45201	AT1G45201	AT1G45201	AT1G45201	AT1G45201					AT1G45201	AT1G45201	AT1G45201	AT1G45201
AT1G53165	AT1G53165	AT1G53165							AT1G53165	AT1G53165							AT1G53165	AT1G53165
AT1G45150	AT1G45150	AT1G45150		AT1G45150					AT1G45150	AT1G45150							AT1G45150
AT4G22220	AT4G22220	AT4G22220	AT4G22220	AT4G22220					AT4G22220	AT4G22220	AT4G22220	AT4G22220
AT1G64040	AT1G64040	AT1G64040							AT1G64040	AT1G64040							AT1G64040	AT1G64040
AT3G49430	AT3G49430								AT3G49430	AT3G49430		AT3G49430				AT3G49430	AT3G49430	AT3G49430
AT1G16460	AT1G16460	AT1G16460		AT1G16460					AT1G16460	AT1G16460							AT1G16460
AT2G05620	AT2G05620	AT2G05620	AT2G05620	AT2G05620	AT2G05620	AT2G05620			AT2G05620	AT2G05620	AT2G05620	AT2G05620	AT2G05620
AT1G79010	AT1G79010	AT1G79010							AT1G79010	AT1G79010		AT1G79010					AT1G79010	AT1G79010
AT5G38980	AT5G38980	AT5G38980							AT5G38980
AT2G37940	AT2G37940	AT2G37940	AT2G37940	AT2G37940					AT2G37940	AT2G37940
AT3G51140	AT3G51140	AT3G51140	AT3G51140	AT3G51140					AT3G51140	AT3G51140	AT3G51140	AT3G51140
AT3G10730	AT3G10730	AT3G10730	AT3G10730	AT3G10730					AT3G10730	AT3G10730
AT1G76790	AT1G76790	AT1G76790							AT1G76790	AT1G76790							AT1G76790	AT1G76790
AT5G49910	AT5G49910	AT5G49910	AT5G49910						AT5G49910	AT5G49910	AT5G49910	AT5G49910						AT5G49910
AT2G32400	AT2G32400	AT2G32400							AT2G32400
AT4G33480	AT4G33480	AT4G33480							AT4G33480
AT4G08960	AT4G08960	AT4G08960							AT4G08960	AT4G08960							AT4G08960	AT4G08960
AT1G64355	AT1G64355	AT1G64355							AT1G64355
AT5G43070	AT5G43070	AT5G43070	AT5G43070	AT5G43070					AT5G43070	AT5G43070
AT1G47640	AT1G47640	AT1G47640	AT1G47640	AT1G47640					AT1G47640	AT1G47640	AT1G47640	AT1G47640
AT3G55610	AT3G55610	AT3G55610					AT3G55610	AT3G55610	AT3G55610	AT3G55610	AT3G55610	AT3G55610		AT3G55610			AT3G55610	AT3G55610
AT1G07830	AT1G07830	AT1G07830	AT1G07830	AT1G07830					AT1G07830	AT1G07830
AT1G08770	AT1G08770	AT1G08770		AT1G08770					AT1G08770	AT1G08770							AT1G08770
AT3G52720	AT3G52720	AT3G52720	AT3G52720	AT3G52720					AT3G52720	AT3G52720
AT5G23440	AT5G23440	AT5G23440							AT5G23440
AT1G17890	AT1G17890	AT1G17890							AT1G17890	AT1G17890		AT1G17890					AT1G17890	AT1G17890
AT4G13770	AT4G13770	AT4G13770	AT4G13770	AT4G13770					AT4G13770	AT4G13770
AT4G16260	AT4G16260	AT4G16260	AT4G16260	AT4G16260					AT4G16260	AT4G16260		AT4G16260
AT1G02370	AT1G02370	AT1G02370							AT1G02370	AT1G02370							AT1G02370	AT1G02370
AT1G72880	AT1G72880	AT1G72880	AT1G72880	AT1G72880					AT1G72880	AT1G72880
AT1G48050	AT1G48050	AT1G48050	AT1G48050						AT1G48050	AT1G48050								AT1G48050
AT5G11910	AT5G11910	AT5G11910	AT5G11910	AT5G11910					AT5G11910	AT5G11910
AT5G20520	AT5G20520	AT5G20520	AT5G20520	AT5G20520					AT5G20520	AT5G20520		AT5G20520
AT2G32810	AT2G32810	AT2G32810	AT2G32810						AT2G32810	AT2G32810		AT2G32810						AT2G32810
AT5G61210	AT5G61210	AT5G61210	AT5G61210	AT5G61210					AT5G61210	AT5G61210
AT3G26410	AT3G26410	AT3G26410		AT3G26410					AT3G26410	AT3G26410							AT3G26410
AT2G37640	AT2G37640	AT2G37640		AT2G37640					AT2G37640	AT2G37640							AT2G37640
AT1G70980	AT1G70980	AT1G70980	AT1G70980	AT1G70980					AT1G70980	AT1G70980	AT1G70980	AT1G70980
AT2G38120	AT2G38120	AT2G38120	AT2G38120	AT2G38120					AT2G38120	AT2G38120	AT2G38120	AT2G38120
AT3G01660	AT3G01660	AT3G01660							AT3G01660			AT3G01660
AT3G07330	AT3G07330	AT3G07330							AT3G07330
AT5G07320	AT5G07320	AT5G07320							AT5G07320	AT5G07320	AT5G07320	AT5G07320					AT5G07320	AT5G07320
AT5G47100	AT5G47100	AT5G47100	AT5G47100	AT5G47100					AT5G47100	AT5G47100
AT5G51200	AT5G51200	AT5G51200			AT5G51200				AT5G51200	AT5G51200	AT5G51200	AT5G51200	AT5G51200				AT5G51200	AT5G51200
AT5G54810	AT5G54810	AT5G54810							AT5G54810	AT5G54810							AT5G54810	AT5G54810
AT1G33410	AT1G33410	AT1G33410							AT1G33410	AT1G33410							AT1G33410	AT1G33410
AT5G07290	AT5G07290	AT5G07290							AT5G07290
AT3G16060	AT3G16060	AT3G16060	AT3G16060	AT3G16060					AT3G16060	AT3G16060
AT1G03600	AT1G03600	AT1G03600	AT1G03600	AT1G03600					AT1G03600	AT1G03600	AT1G03600	AT1G03600
AT3G44110	AT3G44110	AT3G44110					AT3G44110	AT3G44110	AT3G44110	AT3G44110	AT3G44110	AT3G44110		AT3G44110			AT3G44110	AT3G44110
AT5G30490	AT5G30490	AT5G30490	AT5G30490	AT5G30490					AT5G30490	AT5G30490
AT5G08060	AT5G08060	AT5G08060							AT5G08060	AT5G08060							AT5G08060	AT5G08060
AT2G19880	AT2G19880	AT2G19880	AT2G19880	AT2G19880					AT2G19880	AT2G19880
AT1G63010	AT1G63010	AT1G63010		AT1G63010					AT1G63010	AT1G63010							AT1G63010
AT5G05600	AT5G05600	AT5G05600	AT5G05600	AT5G05600					AT5G05600	AT5G05600
AT5G22340	AT5G22340	AT5G22340							AT5G22340
AT3G48860	AT3G48860	AT3G48860							AT3G48860	AT3G48860							AT3G48860	AT3G48860
AT4G17520	AT4G17520	AT4G17520	AT4G17520	AT4G17520					AT4G17520	AT4G17520		AT4G17520
AT4G25050	AT4G25050	AT4G25050	AT4G25050	AT4G25050					AT4G25050	AT4G25050	AT4G25050	AT4G25050
AT1G09210	AT1G09210	AT1G09210	AT1G09210						AT1G09210	AT1G09210	AT1G09210	AT1G09210						AT1G09210
AT2G16460	AT2G16460	AT2G16460	AT2G16460	AT2G16460					AT2G16460	AT2G16460
AT5G48910	AT5G48910	AT5G48910	AT5G48910	AT5G48910					AT5G48910	AT5G48910
AT5G54380	AT5G54380	AT5G54380	AT5G54380	AT5G54380					AT5G54380	AT5G54380		AT5G54380
AT4G24810	AT4G24810	AT4G24810							AT4G24810
AT5G05360	AT5G05360	AT5G05360	AT5G05360	AT5G05360					AT5G05360	AT5G05360
AT4G22990	AT4G22990	AT4G22990							AT4G22990
AT4G15490	AT4G15490	AT4G15490							AT4G15490	AT4G15490							AT4G15490	AT4G15490
AT1G20450	AT1G20450	AT1G20450	AT1G20450	AT1G20450	AT1G20450	AT1G20450	AT1G20450	AT1G20450	AT1G20450	AT1G20450	AT1G20450	AT1G20450	AT1G20450	AT1G20450
AT5G03455	AT5G03455	AT5G03455	AT5G03455	AT5G03455					AT5G03455	AT5G03455
AT1G53840	AT1G53840	AT1G53840							AT1G53840	AT1G53840	AT1G53840	AT1G53840					AT1G53840	AT1G53840
AT5G45940	AT5G45940	AT5G45940	AT5G45940	AT5G45940					AT5G45940	AT5G45940
AT5G13310	AT5G13310	AT5G13310	AT5G13310	AT5G13310					AT5G13310	AT5G13310
AT2G42070	AT2G42070	AT2G42070							AT2G42070
AT3G22370	AT3G22370	AT3G22370	AT3G22370	AT3G22370	AT3G22370	AT3G22370	AT3G22370	AT3G22370	AT3G22370	AT3G22370	AT3G22370	AT3G22370	AT3G22370	AT3G22370
AT1G71480	AT1G71480	AT1G71480							AT1G71480
AT3G05500	AT3G05500	AT3G05500	AT3G05500	AT3G05500					AT3G05500	AT3G05500		AT3G05500
AT4G03430	AT4G03430	AT4G03430							AT4G03430	AT4G03430		AT4G03430					AT4G03430	AT4G03430
AT1G13020	AT1G13020	AT1G13020							AT1G13020	AT1G13020							AT1G13020	AT1G13020
AT4G36760	AT4G36760	AT4G36760							AT4G36760	AT4G36760		AT4G36760					AT4G36760	AT4G36760
AT1G09150	AT1G09150	AT1G09150	AT1G09150	AT1G09150					AT1G09150	AT1G09150
AT4G09760	AT4G09760	AT4G09760	AT4G09760	AT4G09760					AT4G09760	AT4G09760
AT3G22850	AT3G22850	AT3G22850							AT3G22850	AT3G22850		AT3G22850					AT3G22850	AT3G22850
AT2G46340	AT2G46340	AT2G46340							AT2G46340	AT2G46340							AT2G46340	AT2G46340
AT4G17770	AT4G17770	AT4G17770		AT4G17770					AT4G17770	AT4G17770							AT4G17770
AT4G31050	AT4G31050	AT4G31050							AT4G31050
AT2G39080	AT2G39080	AT2G39080	AT2G39080	AT2G39080					AT2G39080	AT2G39080	AT2G39080	AT2G39080
AT4G02120	AT4G02120	AT4G02120							AT4G02120	AT4G02120							AT4G02120	AT4G02120
AT5G07340	AT5G07340	AT5G07340	AT5G07340	AT5G07340					AT5G07340	AT5G07340	AT5G07340
AT2G01735	AT2G01735	AT2G01735	AT2G01735	AT2G01735					AT2G01735	AT2G01735
AT4G14960	AT4G14960	AT4G14960	AT4G14960	AT4G14960					AT4G14960	AT4G14960
AT2G38560	AT2G38560	AT2G38560	AT2G38560	AT2G38560					AT2G38560	AT2G38560
AT3G47620	AT3G47620	AT3G47620							AT3G47620	AT3G47620							AT3G47620	AT3G47620
AT5G43900	AT5G43900	AT5G43900							AT5G43900	AT5G43900							AT5G43900	AT5G43900
AT2G47640	AT2G47640	AT2G47640							AT2G47640	AT2G47640	AT2G47640	AT2G47640					AT2G47640	AT2G47640
AT1G62430	AT1G62430	AT1G62430	AT1G62430	AT1G62430					AT1G62430	AT1G62430
AT2G03980	AT2G03980	AT2G03980							AT2G03980
AT4G39850	AT4G39850	AT4G39850							AT4G39850	AT4G39850		AT4G39850					AT4G39850	AT4G39850
AT2G38610	AT2G38610	AT2G38610							AT2G38610	AT2G38610							AT2G38610	AT2G38610
AT1G02475	AT1G02475	AT1G02475						AT1G02475	AT1G02475		AT1G02475	AT1G02475		AT1G02475
AT3G62300	AT3G62300	AT3G62300	AT3G62300	AT3G62300					AT3G62300	AT3G62300
AT2G25140	AT2G25140	AT2G25140							AT2G25140	AT2G25140		AT2G25140					AT2G25140	AT2G25140
AT5G51180	AT5G51180	AT5G51180	AT5G51180	AT5G51180					AT5G51180	AT5G51180
AT4G32460	AT4G32460	AT4G32460	AT4G32460	AT4G32460					AT4G32460	AT4G32460	AT4G32460	AT4G32460
AT1G02130	AT1G02130	AT1G02130							AT1G02130	AT1G02130							AT1G02130	AT1G02130
AT4G05440	AT4G05440	AT4G05440		AT4G05440					AT4G05440	AT4G05440							AT4G05440
AT3G26020	AT3G26020	AT3G26020	AT3G26020	AT3G26020					AT3G26020	AT3G26020
AT5G24690	AT5G24690	AT5G24690							AT5G24690	AT5G24690	AT5G24690	AT5G24690					AT5G24690	AT5G24690
AT3G61770	AT3G61770	AT3G61770							AT3G61770		AT3G61770
AT2G28790	AT2G28790	AT2G28790	AT2G28790	AT2G28790					AT2G28790	AT2G28790		AT2G28790
AT2G26260	AT2G26260	AT2G26260	AT2G26260	AT2G26260					AT2G26260	AT2G26260
AT4G13220	AT4G13220	AT4G13220	AT4G13220						AT4G13220	AT4G13220								AT4G13220
AT4G24730	AT4G24730	AT4G24730	AT4G24730	AT4G24730					AT4G24730	AT4G24730
AT3G51890	AT3G51890	AT3G51890		AT3G51890					AT3G51890	AT3G51890							AT3G51890
AT3G09220	AT3G09220	AT3G09220	AT3G09220						AT3G09220	AT3G09220	AT3G09220	AT3G09220						AT3G09220
AT2G44530	AT2G44530	AT2G44530							AT2G44530	AT2G44530							AT2G44530	AT2G44530
AT1G11840	AT1G11840	AT1G11840							AT1G11840	AT1G11840	AT1G11840	AT1G11840					AT1G11840	AT1G11840
AT4G28050	AT4G28050	AT4G28050	AT4G28050	AT4G28050					AT4G28050	AT4G28050	AT4G28050	AT4G28050
AT4G29410	AT4G29410	AT4G29410	AT4G29410	AT4G29410					AT4G29410	AT4G29410	AT4G29410	AT4G29410
AT1G02335	AT1G02335	AT1G02335	AT1G02335	AT1G02335					AT1G02335	AT1G02335	AT1G02335
AT5G52190	AT5G52190	AT5G52190							AT5G52190		AT5G52190	AT5G52190
AT1G07750	AT1G07750	AT1G07750							AT1G07750	AT1G07750		AT1G07750					AT1G07750	AT1G07750
AT4G28730	AT4G28730	AT4G28730	AT4G28730	AT4G28730					AT4G28730	AT4G28730
AT3G10050	AT3G10050	AT3G10050							AT3G10050	AT3G10050	AT3G10050						AT3G10050	AT3G10050
AT2G33050	AT2G33050	AT2G33050							AT2G33050
AT2G22230	AT2G22230	AT2G22230	AT2G22230	AT2G22230					AT2G22230	AT2G22230	AT2G22230	AT2G22230
AT2G42320	AT2G42320	AT2G42320	AT2G42320	AT2G42320					AT2G42320	AT2G42320
AT1G06890	AT1G06890	AT1G06890		AT1G06890					AT1G06890	AT1G06890							AT1G06890
AT2G46820	AT2G46820	AT2G46820	AT2G46820	AT2G46820					AT2G46820	AT2G46820	AT2G46820	AT2G46820
AT5G10270	AT5G10270	AT5G10270	AT5G10270	AT5G10270					AT5G10270	AT5G10270	AT5G10270	AT5G10270
AT5G58390	AT5G58390	AT5G58390							AT5G58390
AT2G44050	AT2G44050	AT2G44050	AT2G44050	AT2G44050		AT2G44050			AT2G44050	AT2G44050	AT2G44050	AT2G44050	AT2G44050
AT1G63290	AT1G63290	AT1G63290	AT1G63290	AT1G63290					AT1G63290	AT1G63290	AT1G63290	AT1G63290
AT3G12760	AT3G12760	AT3G12760		AT3G12760					AT3G12760	AT3G12760		AT3G12760					AT3G12760
AT3G27280	AT3G27280	AT3G27280	AT3G27280	AT3G27280					AT3G27280	AT3G27280		AT3G27280
AT3G01150	AT3G01150	AT3G01150	AT3G01150	AT3G01150					AT3G01150	AT3G01150
AT2G02390	AT2G02390	AT2G02390		AT2G02390					AT2G02390	AT2G02390	AT2G02390	AT2G02390					AT2G02390
AT5G51150	AT5G51150	AT5G51150	AT5G51150	AT5G51150					AT5G51150	AT5G51150
AT3G22950	AT3G22950	AT3G22950							AT3G22950	AT3G22950							AT3G22950	AT3G22950
AT1G08380	AT1G08380	AT1G08380	AT1G08380	AT1G08380					AT1G08380	AT1G08380
AT4G22830	AT4G22830	AT4G22830							AT4G22830
AT1G18800	AT1G18800	AT1G18800							AT1G18800	AT1G18800		AT1G18800					AT1G18800	AT1G18800
AT1G22650	AT1G22650	AT1G22650	AT1G22650	AT1G22650					AT1G22650	AT1G22650
AT2G39340	AT2G39340	AT2G39340	AT2G39340	AT2G39340					AT2G39340	AT2G39340
AT1G12050	AT1G12050	AT1G12050							AT1G12050	AT1G12050		AT1G12050					AT1G12050	AT1G12050
AT5G24420	AT5G24420	AT5G24420							AT5G24420
AT4G30260	AT4G30260	AT4G30260	AT4G30260	AT4G30260					AT4G30260	AT4G30260
AT3G07020	AT3G07020	AT3G07020							AT3G07020	AT3G07020							AT3G07020	AT3G07020
AT5G62040	AT5G62040	AT5G62040	AT5G62040	AT5G62040					AT5G62040	AT5G62040
AT5G03470	AT5G03470	AT5G03470	AT5G03470	AT5G03470					AT5G03470	AT5G03470
AT4G28510	AT4G28510	AT4G28510							AT4G28510	AT4G28510	AT4G28510	AT4G28510					AT4G28510	AT4G28510
AT3G08030	AT3G08030	AT3G08030	AT3G08030	AT3G08030					AT3G08030	AT3G08030	AT3G08030	AT3G08030
AT2G22570	AT2G22570	AT2G22570	AT2G22570	AT2G22570					AT2G22570	AT2G22570
AT5G06320	AT5G06320	AT5G06320	AT5G06320	AT5G06320					AT5G06320	AT5G06320	AT5G06320	AT5G06320
AT1G60570	AT1G60570	AT1G60570							AT1G60570
AT1G22340	AT1G22340	AT1G22340							AT1G22340		AT1G22340
AT4G37920	AT4G37920	AT4G37920							AT4G37920
AT3G02780	AT3G02780	AT3G02780		AT3G02780					AT3G02780	AT3G02780							AT3G02780
AT4G21470	AT4G21470	AT4G21470							AT4G21470	AT4G21470	AT4G21470						AT4G21470	AT4G21470
AT4G01810	AT4G01810	AT4G01810	AT4G01810						AT4G01810	AT4G01810	AT4G01810	AT4G01810						AT4G01810
AT4G33460	AT4G33460	AT4G33460	AT4G33460	AT4G33460					AT4G33460	AT4G33460
AT3G01540	AT3G01540	AT3G01540	AT3G01540						AT3G01540	AT3G01540		AT3G01540						AT3G01540
AT4G33220	AT4G33220	AT4G33220	AT4G33220	AT4G33220					AT4G33220	AT4G33220		AT4G33220
AT1G16010	AT1G16010	AT1G16010	AT1G16010	AT1G16010					AT1G16010	AT1G16010
AT5G27720	AT5G27720	AT5G27720	AT5G27720						AT5G27720	AT5G27720	AT5G27720	AT5G27720						AT5G27720
AT2G45200	AT2G45200	AT2G45200	AT2G45200	AT2G45200					AT2G45200	AT2G45200
AT5G51570	AT5G51570	AT5G51570			AT5G51570				AT5G51570	AT5G51570	AT5G51570	AT5G51570	AT5G51570				AT5G51570	AT5G51570
AT4G36960	AT4G36960	AT4G36960	AT4G36960	AT4G36960					AT4G36960	AT4G36960
AT1G11360	AT1G11360	AT1G11360	AT1G11360	AT1G11360			AT1G11360		AT1G11360	AT1G11360	AT1G11360	AT1G11360		AT1G11360
AT1G50510	AT1G50510	AT1G50510		AT1G50510					AT1G50510	AT1G50510	AT1G50510						AT1G50510
AT5G01590	AT5G01590	AT5G01590	AT5G01590	AT5G01590					AT5G01590	AT5G01590
AT2G40070	AT2G40070	AT2G40070	AT2G40070	AT2G40070					AT2G40070	AT2G40070		AT2G40070
AT4G37470	AT4G37470	AT4G37470	AT4G37470	AT4G37470					AT4G37470	AT4G37470
AT1G12350	AT1G12350	AT1G12350	AT1G12350	AT1G12350					AT1G12350	AT1G12350
AT3G15900	AT3G15900	AT3G15900							AT3G15900		AT3G15900	AT3G15900
AT1G09020	AT1G09020	AT1G09020							AT1G09020	AT1G09020	AT1G09020	AT1G09020					AT1G09020	AT1G09020
AT3G54170	AT3G54170	AT3G54170		AT3G54170					AT3G54170	AT3G54170							AT3G54170
AT2G38540	AT2G38540	AT2G38540							AT2G38540		AT2G38540	AT2G38540
AT5G27320	AT5G27320	AT5G27320							AT5G27320
AT2G34620	AT2G34620	AT2G34620							AT2G34620
AT2G42220	AT2G42220	AT2G42220	AT2G42220	AT2G42220					AT2G42220	AT2G42220	AT2G42220	AT2G42220
AT5G61310	AT5G61310	AT5G61310							AT5G61310	AT5G61310							AT5G61310	AT5G61310
AT5G54450	AT5G54450	AT5G54450	AT5G54450	AT5G54450					AT5G54450	AT5G54450
AT1G23870	AT1G23870	AT1G23870					AT1G23870	AT1G23870	AT1G23870	AT1G23870	AT1G23870	AT1G23870		AT1G23870			AT1G23870	AT1G23870
AT1G35160	AT1G35160	AT1G35160							AT1G35160	AT1G35160	AT1G35160	AT1G35160					AT1G35160	AT1G35160
ATMG00640	ATMG00640	ATMG00640	ATMG00640						ATMG00640	ATMG00640	ATMG00640	ATMG00640						ATMG00640
AT5G67380	AT5G67380	AT5G67380							AT5G67380	AT5G67380							AT5G67380	AT5G67380
AT2G34640	AT2G34640	AT2G34640							AT2G34640
AT3G06640	AT3G06640	AT3G06640							AT3G06640
AT5G66720	AT5G66720	AT5G66720	AT5G66720	AT5G66720					AT5G66720	AT5G66720
AT2G33600	AT2G33600	AT2G33600							AT2G33600
AT5G14680	AT5G14680	AT5G14680		AT5G14680					AT5G14680	AT5G14680							AT5G14680
AT4G11860	AT4G11860	AT4G11860		AT4G11860					AT4G11860	AT4G11860		AT4G11860					AT4G11860
AT1G71750	AT1G71750	AT1G71750	AT1G71750	AT1G71750					AT1G71750	AT1G71750
AT5G17620	AT5G17620	AT5G17620		AT5G17620					AT5G17620	AT5G17620							AT5G17620
AT1G65010	AT1G65010	AT1G65010							AT1G65010	AT1G65010							AT1G65010	AT1G65010
AT3G02710	AT3G02710	AT3G02710							AT3G02710	AT3G02710							AT3G02710	AT3G02710
AT5G26600	AT5G26600	AT5G26600							AT5G26600	AT5G26600							AT5G26600	AT5G26600
AT4G17430	AT4G17430	AT4G17430		AT4G17430					AT4G17430	AT4G17430							AT4G17430
AT3G17930	AT3G17930	AT3G17930							AT3G17930
AT2G47710	AT2G47710	AT2G47710	AT2G47710	AT2G47710					AT2G47710	AT2G47710	AT2G47710
AT2G18980	AT2G18980	AT2G18980	AT2G18980						AT2G18980	AT2G18980	AT2G18980	AT2G18980						AT2G18980
AT4G28210	AT4G28210	AT4G28210							AT4G28210			AT4G28210
AT2G07340	AT2G07340	AT2G07340	AT2G07340	AT2G07340					AT2G07340	AT2G07340
AT1G54170	AT1G54170	AT1G54170	AT1G54170	AT1G54170					AT1G54170	AT1G54170
AT3G57280	AT3G57280	AT3G57280	AT3G57280	AT3G57280					AT3G57280	AT3G57280
AT4G16180	AT4G16180	AT4G16180							AT4G16180	AT4G16180							AT4G16180	AT4G16180
AT5G06300	AT5G06300	AT5G06300	AT5G06300	AT5G06300					AT5G06300	AT5G06300
AT5G57290	AT5G57290	AT5G57290	AT5G57290	AT5G57290					AT5G57290	AT5G57290	AT5G57290	AT5G57290
AT5G45720	AT5G45720	AT5G45720							AT5G45720
AT2G25355	AT2G25355	AT2G25355	AT2G25355	AT2G25355					AT2G25355	AT2G25355
AT2G42975	AT2G42975	AT2G42975	AT2G42975	AT2G42975					AT2G42975	AT2G42975
AT4G08180	AT4G08180	AT4G08180	AT4G08180	AT4G08180					AT4G08180	AT4G08180
AT1G24310	AT1G24310	AT1G24310		AT1G24310					AT1G24310	AT1G24310							AT1G24310
AT1G67490	AT1G67490	AT1G67490	AT1G67490	AT1G67490			AT1G67490	AT1G67490	AT1G67490	AT1G67490		AT1G67490		AT1G67490
AT4G34640	AT4G34640	AT4G34640							AT4G34640	AT4G34640							AT4G34640	AT4G34640
AT1G05570	AT1G05570	AT1G05570							AT1G05570	AT1G05570							AT1G05570	AT1G05570
AT3G12145	AT3G12145	AT3G12145							AT3G12145			AT3G12145
AT1G17730	AT1G17730	AT1G17730	AT1G17730	AT1G17730	AT1G17730	AT1G17730			AT1G17730	AT1G17730	AT1G17730	AT1G17730	AT1G17730
AT5G09680	AT5G09680	AT5G09680							AT5G09680	AT5G09680							AT5G09680	AT5G09680
AT3G14150	AT3G14150	AT3G14150	AT3G14150	AT3G14150					AT3G14150	AT3G14150
AT5G05870	AT5G05870	AT5G05870		AT5G05870					AT5G05870	AT5G05870							AT5G05870
AT2G38025	AT2G38025	AT2G38025							AT2G38025
AT4G05090	AT4G05090	AT4G05090							AT4G05090	AT4G05090							AT4G05090	AT4G05090
AT1G15710	AT1G15710	AT1G15710	AT1G15710	AT1G15710					AT1G15710	AT1G15710
AT1G05350	AT1G05350	AT1G05350							AT1G05350	AT1G05350							AT1G05350	AT1G05350
AT5G56850	AT5G56850	AT5G56850							AT5G56850
AT1G13080	AT1G13080	AT1G13080	AT1G13080				AT1G13080	AT1G13080	AT1G13080	AT1G13080	AT1G13080	AT1G13080		AT1G13080				AT1G13080
AT3G26370	AT3G26370	AT3G26370							AT3G26370	AT3G26370							AT3G26370	AT3G26370
AT3G18580	AT3G18580	AT3G18580	AT3G18580	AT3G18580					AT3G18580	AT3G18580
AT3G21300	AT3G21300	AT3G21300	AT3G21300						AT3G21300	AT3G21300								AT3G21300
AT1G71720	AT1G71720	AT1G71720							AT1G71720
ATCG01010	ATCG01010	ATCG01010							ATCG01010		ATCG01010	ATCG01010
AT1G30825	AT1G30825	AT1G30825	AT1G30825	AT1G30825					AT1G30825	AT1G30825
AT3G57880	AT3G57880	AT3G57880	AT3G57880	AT3G57880	AT3G57880	AT3G57880	AT3G57880	AT3G57880	AT3G57880	AT3G57880	AT3G57880	AT3G57880	AT3G57880	AT3G57880
AT5G19520	AT5G19520	AT5G19520							AT5G19520	AT5G19520	AT5G19520	AT5G19520					AT5G19520	AT5G19520
AT2G15570	AT2G15570	AT2G15570	AT2G15570	AT2G15570					AT2G15570	AT2G15570		AT2G15570
AT1G65870	AT1G65870	AT1G65870	AT1G65870	AT1G65870					AT1G65870	AT1G65870
AT4G09720	AT4G09720	AT4G09720		AT4G09720					AT4G09720	AT4G09720	AT4G09720	AT4G09720					AT4G09720
AT1G50840	AT1G50840	AT1G50840							AT1G50840	AT1G50840							AT1G50840	AT1G50840
AT1G28580	AT1G28580	AT1G28580		AT1G28580					AT1G28580	AT1G28580							AT1G28580
AT2G34070	AT2G34070	AT2G34070		AT2G34070					AT2G34070	AT2G34070							AT2G34070
AT5G15020	AT5G15020	AT5G15020	AT5G15020	AT5G15020			AT5G15020	AT5G15020	AT5G15020	AT5G15020	AT5G15020	AT5G15020		AT5G15020
AT1G06760	AT1G06760	AT1G06760	AT1G06760	AT1G06760					AT1G06760	AT1G06760	AT1G06760	AT1G06760
AT4G00400	AT4G00400	AT4G00400		AT4G00400					AT4G00400	AT4G00400							AT4G00400
AT1G22660	AT1G22660	AT1G22660							AT1G22660	AT1G22660							AT1G22660	AT1G22660
AT3G14350	AT3G14350	AT3G14350	AT3G14350	AT3G14350					AT3G14350	AT3G14350
AT1G19880	AT1G19880	AT1G19880	AT1G19880	AT1G19880					AT1G19880	AT1G19880
AT1G04810	AT1G04810	AT1G04810							AT1G04810	AT1G04810		AT1G04810					AT1G04810	AT1G04810
AT1G30880	AT1G30880	AT1G30880	AT1G30880	AT1G30880					AT1G30880	AT1G30880
AT3G48350	AT3G48350	AT3G48350	AT3G48350	AT3G48350					AT3G48350	AT3G48350	AT3G48350	AT3G48350
AT3G51895	AT3G51895	AT3G51895							AT3G51895
AT4G28910	AT4G28910	AT4G28910	AT4G28910	AT4G28910					AT4G28910	AT4G28910
AT1G59710	AT1G59710	AT1G59710	AT1G59710	AT1G59710					AT1G59710	AT1G59710
AT1G21650	AT1G21650	AT1G21650	AT1G21650	AT1G21650					AT1G21650	AT1G21650		AT1G21650
AT1G61150	AT1G61150	AT1G61150							AT1G61150	AT1G61150							AT1G61150	AT1G61150
AT3G59600	AT3G59600	AT3G59600		AT3G59600					AT3G59600	AT3G59600							AT3G59600
AT2G45630	AT2G45630	AT2G45630							AT2G45630
AT5G62560	AT5G62560	AT5G62560	AT5G62560		AT5G62560	AT5G62560	AT5G62560	AT5G62560	AT5G62560	AT5G62560	AT5G62560	AT5G62560	AT5G62560	AT5G62560				AT5G62560
AT5G38600	AT5G38600	AT5G38600	AT5G38600						AT5G38600	AT5G38600								AT5G38600
AT3G22480	AT3G22480	AT3G22480							AT3G22480	AT3G22480	AT3G22480	AT3G22480					AT3G22480	AT3G22480
AT3G22060	AT3G22060	AT3G22060							AT3G22060	AT3G22060	AT3G22060	AT3G22060					AT3G22060	AT3G22060
AT1G67560	AT1G67560	AT1G67560		AT1G67560					AT1G67560	AT1G67560							AT1G67560
AT1G65320	AT1G65320	AT1G65320	AT1G65320	AT1G65320					AT1G65320	AT1G65320
AT4G38580	AT4G38580	AT4G38580	AT4G38580	AT4G38580		AT4G38580			AT4G38580	AT4G38580	AT4G38580	AT4G38580	AT4G38580
AT1G26110	AT1G26110	AT1G26110							AT1G26110	AT1G26110							AT1G26110	AT1G26110
AT5G18760	AT5G18760	AT5G18760							AT5G18760		AT5G18760	AT5G18760
AT2G05540	AT2G05540	AT2G05540							AT2G05540
AT2G20410	AT2G20410	AT2G20410		AT2G20410					AT2G20410	AT2G20410							AT2G20410
AT1G55210	AT1G55210	AT1G55210		AT1G55210					AT1G55210	AT1G55210	AT1G55210	AT1G55210					AT1G55210
AT5G35910	AT5G35910	AT5G35910		AT5G35910					AT5G35910	AT5G35910							AT5G35910
AT4G27680	AT4G27680	AT4G27680							AT4G27680
AT5G15550	AT5G15550	AT5G15550		AT5G15550					AT5G15550	AT5G15550							AT5G15550
AT5G57030	AT5G57030	AT5G57030	AT5G57030						AT5G57030	AT5G57030								AT5G57030
AT4G14870	AT4G14870	AT4G14870							AT4G14870
AT3G15710	AT3G15710	AT3G15710	AT3G15710	AT3G15710					AT3G15710	AT3G15710		AT3G15710
AT5G42560	AT5G42560	AT5G42560							AT5G42560
AT5G57345	AT5G57345	AT5G57345	AT5G57345	AT5G57345					AT5G57345	AT5G57345	AT5G57345
AT5G16390	AT5G16390	AT5G16390	AT5G16390	AT5G16390					AT5G16390	AT5G16390	AT5G16390	AT5G16390
AT1G48090	AT1G48090	AT1G48090							AT1G48090	AT1G48090							AT1G48090	AT1G48090
AT4G31340	AT4G31340	AT4G31340		AT4G31340					AT4G31340	AT4G31340		AT4G31340					AT4G31340
AT5G10490	AT5G10490	AT5G10490	AT5G10490	AT5G10490					AT5G10490	AT5G10490
AT3G03330	AT3G03330	AT3G03330							AT3G03330	AT3G03330							AT3G03330	AT3G03330
AT3G62860	AT3G62860	AT3G62860	AT3G62860	AT3G62860					AT3G62860	AT3G62860
AT5G46390	AT5G46390	AT5G46390							AT5G46390
AT5G66860	AT5G66860	AT5G66860		AT5G66860					AT5G66860	AT5G66860							AT5G66860
AT3G27230	AT3G27230	AT3G27230		AT3G27230					AT3G27230	AT3G27230							AT3G27230
AT5G53330	AT5G53330	AT5G53330	AT5G53330				AT5G53330	AT5G53330	AT5G53330	AT5G53330		AT5G53330		AT5G53330				AT5G53330
AT2G17800	AT2G17800	AT2G17800							AT2G17800	AT2G17800							AT2G17800	AT2G17800
AT3G10090	AT3G10090	AT3G10090		AT3G10090					AT3G10090	AT3G10090	AT3G10090	AT3G10090					AT3G10090
AT3G61140	AT3G61140	AT3G61140							AT3G61140	AT3G61140		AT3G61140					AT3G61140	AT3G61140
AT5G61030	AT5G61030	AT5G61030	AT5G61030	AT5G61030					AT5G61030	AT5G61030
AT1G54290	AT1G54290	AT1G54290	AT1G54290	AT1G54290					AT1G54290	AT1G54290		AT1G54290
AT3G59840	AT3G59840	AT3G59840	AT3G59840	AT3G59840					AT3G59840	AT3G59840
AT3G59630	AT3G59630	AT3G59630	AT3G59630	AT3G59630					AT3G59630	AT3G59630
AT4G39220	AT4G39220	AT4G39220	AT4G39220	AT4G39220					AT4G39220	AT4G39220	AT4G39220	AT4G39220
AT5G11420	AT5G11420		AT5G11420						AT5G11420	AT5G11420	AT5G11420	AT5G11420				AT5G11420		AT5G11420
AT2G41770	AT2G41770	AT2G41770		AT2G41770			AT2G41770	AT2G41770	AT2G41770	AT2G41770	AT2G41770	AT2G41770		AT2G41770			AT2G41770
AT5G42890	AT5G42890	AT5G42890							AT5G42890	AT5G42890	AT5G42890						AT5G42890	AT5G42890
AT5G63340	AT5G63340	AT5G63340							AT5G63340
AT2G43410	AT2G43410	AT2G43410	AT2G43410	AT2G43410					AT2G43410	AT2G43410		AT2G43410
AT1G07990	AT1G07990	AT1G07990	AT1G07990	AT1G07990				AT1G07990	AT1G07990	AT1G07990		AT1G07990		AT1G07990
AT3G27180	AT3G27180	AT3G27180							AT3G27180
AT5G66055	AT5G66055	AT5G66055							AT5G66055
AT5G26340	AT5G26340	AT5G26340	AT5G26340	AT5G26340	AT5G26340	AT5G26340			AT5G26340	AT5G26340	AT5G26340		AT5G26340
AT2G35960	AT2G35960	AT2G35960							AT2G35960		AT2G35960
AT5G58090	AT5G58090								AT5G58090	AT5G58090	AT5G58090	AT5G58090				AT5G58090	AT5G58090	AT5G58090
AT3G12300	AT3G12300	AT3G12300	AT3G12300	AT3G12300					AT3G12300	AT3G12300
AT4G28660	AT4G28660	AT4G28660							AT4G28660
AT3G45890	AT3G45890	AT3G45890	AT3G45890						AT3G45890	AT3G45890								AT3G45890
AT2G25520	AT2G25520	AT2G25520		AT2G25520					AT2G25520	AT2G25520							AT2G25520
AT5G20200	AT5G20200	AT5G20200	AT5G20200	AT5G20200					AT5G20200	AT5G20200		AT5G20200
AT1G79990	AT1G79990	AT1G79990							AT1G79990	AT1G79990		AT1G79990					AT1G79990	AT1G79990
AT5G42020	AT5G42020	AT5G42020	AT5G42020	AT5G42020					AT5G42020	AT5G42020	AT5G42020	AT5G42020
AT4G39640	AT4G39640	AT4G39640		AT4G39640					AT4G39640	AT4G39640							AT4G39640
AT5G09440	AT5G09440	AT5G09440	AT5G09440	AT5G09440	AT5G09440	AT5G09440			AT5G09440	AT5G09440	AT5G09440	AT5G09440	AT5G09440
AT2G15020	AT2G15020	AT2G15020							AT2G15020
AT3G25700	AT3G25700	AT3G25700	AT3G25700	AT3G25700					AT3G25700	AT3G25700		AT3G25700
AT1G55260	AT1G55260	AT1G55260							AT1G55260
AT1G24706	AT1G24706	AT1G24706							AT1G24706	AT1G24706		AT1G24706					AT1G24706	AT1G24706
AT1G12930	AT1G12930	AT1G12930	AT1G12930	AT1G12930					AT1G12930	AT1G12930
AT2G33585	AT2G33585	AT2G33585	AT2G33585	AT2G33585					AT2G33585	AT2G33585
AT4G39230	AT4G39230	AT4G39230		AT4G39230					AT4G39230	AT4G39230							AT4G39230
AT1G24610	AT1G24610	AT1G24610							AT1G24610
AT3G05420	AT3G05420	AT3G05420	AT3G05420	AT3G05420					AT3G05420	AT3G05420	AT3G05420
AT1G79380	AT1G79380	AT1G79380	AT1G79380	AT1G79380					AT1G79380	AT1G79380
AT5G65270	AT5G65270	AT5G65270	AT5G65270	AT5G65270					AT5G65270	AT5G65270
ATCG00330	ATCG00330	ATCG00330	ATCG00330	ATCG00330					ATCG00330	ATCG00330	ATCG00330	ATCG00330
AT1G09480	AT1G09480	AT1G09480	AT1G09480	AT1G09480					AT1G09480	AT1G09480
AT4G15020	AT4G15020	AT4G15020							AT4G15020	AT4G15020							AT4G15020	AT4G15020
AT3G04490	AT3G04490								AT3G04490	AT3G04490						AT3G04490	AT3G04490	AT3G04490
AT4G09350	AT4G09350	AT4G09350							AT4G09350
AT4G39520	AT4G39520	AT4G39520		AT4G39520					AT4G39520	AT4G39520	AT4G39520						AT4G39520
AT3G04520	AT3G04520	AT3G04520	AT3G04520						AT3G04520	AT3G04520	AT3G04520	AT3G04520						AT3G04520
AT5G35220	AT5G35220	AT5G35220							AT5G35220	AT5G35220							AT5G35220	AT5G35220
AT1G76140	AT1G76140	AT1G76140	AT1G76140						AT1G76140	AT1G76140	AT1G76140	AT1G76140						AT1G76140
AT2G26230	AT2G26230	AT2G26230							AT2G26230	AT2G26230		AT2G26230					AT2G26230	AT2G26230
AT2G25630	AT2G25630	AT2G25630							AT2G25630
AT4G05530	AT4G05530	AT4G05530							AT4G05530	AT4G05530	AT4G05530	AT4G05530					AT4G05530	AT4G05530
AT2G45560	AT2G45560	AT2G45560							AT2G45560
AT1G76090	AT1G76090	AT1G76090	AT1G76090	AT1G76090					AT1G76090	AT1G76090
AT5G66410	AT5G66410	AT5G66410	AT5G66410	AT5G66410					AT5G66410	AT5G66410
AT3G63130	AT3G63130	AT3G63130							AT3G63130	AT3G63130							AT3G63130	AT3G63130
AT1G18440	AT1G18440	AT1G18440							AT1G18440
AT3G19400	AT3G19400	AT3G19400							AT3G19400	AT3G19400							AT3G19400	AT3G19400
AT2G22170	AT2G22170	AT2G22170							AT2G22170	AT2G22170	AT2G22170	AT2G22170					AT2G22170	AT2G22170
AT5G26667	AT5G26667	AT5G26667							AT5G26667	AT5G26667	AT5G26667	AT5G26667					AT5G26667	AT5G26667
AT4G37550	AT4G37550	AT4G37550	AT4G37550	AT4G37550					AT4G37550	AT4G37550
AT5G28830	AT5G28830	AT5G28830							AT5G28830	AT5G28830							AT5G28830	AT5G28830
AT3G02875	AT3G02875	AT3G02875		AT3G02875					AT3G02875	AT3G02875							AT3G02875
AT3G54970	AT3G54970	AT3G54970	AT3G54970	AT3G54970					AT3G54970	AT3G54970
AT2G47330	AT2G47330	AT2G47330	AT2G47330	AT2G47330					AT2G47330	AT2G47330		AT2G47330
AT1G54320	AT1G54320	AT1G54320	AT1G54320						AT1G54320	AT1G54320								AT1G54320
AT1G77940	AT1G77940	AT1G77940	AT1G77940	AT1G77940					AT1G77940	AT1G77940	AT1G77940
AT2G33435	AT2G33435	AT2G33435	AT2G33435	AT2G33435					AT2G33435	AT2G33435
AT5G46960	AT5G46960	AT5G46960	AT5G46960	AT5G46960					AT5G46960	AT5G46960
AT1G09910	AT1G09910	AT1G09910	AT1G09910	AT1G09910					AT1G09910	AT1G09910
AT2G23770	AT2G23770	AT2G23770	AT2G23770	AT2G23770			AT2G23770	AT2G23770	AT2G23770	AT2G23770		AT2G23770		AT2G23770
AT3G59040	AT3G59040	AT3G59040					AT3G59040	AT3G59040	AT3G59040	AT3G59040		AT3G59040		AT3G59040			AT3G59040	AT3G59040
AT1G17580	AT1G17580	AT1G17580		AT1G17580					AT1G17580	AT1G17580		AT1G17580					AT1G17580
AT4G37210	AT4G37210	AT4G37210	AT4G37210	AT4G37210					AT4G37210	AT4G37210
AT1G69510	AT1G69510	AT1G69510	AT1G69510	AT1G69510					AT1G69510	AT1G69510
AT1G78970	AT1G78970	AT1G78970							AT1G78970	AT1G78970							AT1G78970	AT1G78970
AT2G45150	AT2G45150	AT2G45150	AT2G45150	AT2G45150					AT2G45150	AT2G45150
AT4G28820	AT4G28820	AT4G28820	AT4G28820	AT4G28820					AT4G28820	AT4G28820
AT5G43460	AT5G43460	AT5G43460	AT5G43460	AT5G43460					AT5G43460	AT5G43460	AT5G43460
AT4G17050	AT4G17050	AT4G17050							AT4G17050	AT4G17050							AT4G17050	AT4G17050
AT5G40520	AT5G40520	AT5G40520		AT5G40520					AT5G40520	AT5G40520							AT5G40520
AT5G23880	AT5G23880	AT5G23880							AT5G23880	AT5G23880							AT5G23880	AT5G23880
AT3G57520	AT3G57520	AT3G57520	AT3G57520	AT3G57520			AT3G57520	AT3G57520	AT3G57520	AT3G57520	AT3G57520	AT3G57520		AT3G57520
AT1G55980	AT1G55980	AT1G55980	AT1G55980	AT1G55980					AT1G55980	AT1G55980		AT1G55980
AT1G67360	AT1G67360	AT1G67360	AT1G67360	AT1G67360					AT1G67360	AT1G67360
AT5G02250	AT5G02250	AT5G02250							AT5G02250	AT5G02250							AT5G02250	AT5G02250
AT1G19130	AT1G19130	AT1G19130							AT1G19130	AT1G19130							AT1G19130	AT1G19130
AT2G43780	AT2G43780	AT2G43780	AT2G43780	AT2G43780					AT2G43780	AT2G43780
AT4G39400	AT4G39400	AT4G39400					AT4G39400	AT4G39400	AT4G39400	AT4G39400		AT4G39400		AT4G39400			AT4G39400	AT4G39400
AT5G07470	AT5G07470	AT5G07470	AT5G07470						AT5G07470	AT5G07470								AT5G07470
AT2G30620	AT2G30620	AT2G30620	AT2G30620						AT2G30620	AT2G30620	AT2G30620	AT2G30620						AT2G30620
AT3G01520	AT3G01520	AT3G01520	AT3G01520	AT3G01520					AT3G01520	AT3G01520	AT3G01520	AT3G01520
AT3G23810	AT3G23810		AT3G23810	AT3G23810					AT3G23810	AT3G23810	AT3G23810	AT3G23810				AT3G23810
AT3G44860	AT3G44860	AT3G44860							AT3G44860
AT2G37160	AT2G37160	AT2G37160							AT2G37160	AT2G37160							AT2G37160	AT2G37160
AT5G48220	AT5G48220	AT5G48220							AT5G48220	AT5G48220		AT5G48220					AT5G48220	AT5G48220
AT3G23920	AT3G23920	AT3G23920	AT3G23920	AT3G23920	AT3G23920	AT3G23920	AT3G23920	AT3G23920	AT3G23920	AT3G23920	AT3G23920	AT3G23920	AT3G23920	AT3G23920
AT1G72520	AT1G72520	AT1G72520							AT1G72520
AT3G51270	AT3G51270	AT3G51270	AT3G51270	AT3G51270					AT3G51270	AT3G51270
AT3G26700	AT3G26700	AT3G26700	AT3G26700	AT3G26700					AT3G26700	AT3G26700
ATCG00770	ATCG00770	ATCG00770							ATCG00770	ATCG00770	ATCG00770	ATCG00770					ATCG00770	ATCG00770
AT3G52120	AT3G52120	AT3G52120	AT3G52120	AT3G52120			AT3G52120	AT3G52120	AT3G52120	AT3G52120		AT3G52120		AT3G52120
AT3G01930	AT3G01930	AT3G01930		AT3G01930					AT3G01930	AT3G01930							AT3G01930
AT4G12720	AT4G12720	AT4G12720		AT4G12720					AT4G12720	AT4G12720							AT4G12720
AT3G49140	AT3G49140	AT3G49140							AT3G49140
AT4G29710	AT4G29710	AT4G29710	AT4G29710	AT4G29710					AT4G29710	AT4G29710
AT3G13570	AT3G13570	AT3G13570	AT3G13570						AT3G13570	AT3G13570								AT3G13570
AT5G67510	AT5G67510	AT5G67510		AT5G67510					AT5G67510	AT5G67510							AT5G67510
AT3G13110	AT3G13110	AT3G13110							AT3G13110	AT3G13110							AT3G13110	AT3G13110
AT1G01900	AT1G01900	AT1G01900	AT1G01900	AT1G01900					AT1G01900	AT1G01900	AT1G01900	AT1G01900
AT1G01220	AT1G01220	AT1G01220	AT1G01220						AT1G01220	AT1G01220								AT1G01220
AT1G62600	AT1G62600	AT1G62600							AT1G62600	AT1G62600		AT1G62600					AT1G62600	AT1G62600
AT1G10070	AT1G10070	AT1G10070			AT1G10070	AT1G10070	AT1G10070	AT1G10070	AT1G10070		AT1G10070	AT1G10070	AT1G10070	AT1G10070
AT4G23180	AT4G23180	AT4G23180							AT4G23180		AT4G23180	AT4G23180
AT1G13990	AT1G13990	AT1G13990							AT1G13990
AT3G02510	AT3G02510	AT3G02510	AT3G02510	AT3G02510					AT3G02510	AT3G02510
AT1G58360	AT1G58360	AT1G58360	AT1G58360	AT1G58360	AT1G58360		AT1G58360	AT1G58360	AT1G58360	AT1G58360	AT1G58360	AT1G58360	AT1G58360	AT1G58360
AT5G40190	AT5G40190	AT5G40190							AT5G40190	AT5G40190							AT5G40190	AT5G40190
AT2G43790	AT2G43790	AT2G43790							AT2G43790	AT2G43790		AT2G43790					AT2G43790	AT2G43790
AT1G54350	AT1G54350	AT1G54350	AT1G54350	AT1G54350					AT1G54350	AT1G54350
AT1G01300	AT1G01300	AT1G01300							AT1G01300	AT1G01300	AT1G01300	AT1G01300					AT1G01300	AT1G01300
AT4G38550	AT4G38550	AT4G38550	AT4G38550						AT4G38550	AT4G38550	AT4G38550	AT4G38550						AT4G38550
AT3G19930	AT3G19930	AT3G19930	AT3G19930	AT3G19930	AT3G19930	AT3G19930	AT3G19930		AT3G19930	AT3G19930	AT3G19930	AT3G19930	AT3G19930	AT3G19930
AT5G41770	AT5G41770	AT5G41770							AT5G41770	AT5G41770							AT5G41770	AT5G41770
AT1G32220	AT1G32220	AT1G32220	AT1G32220	AT1G32220					AT1G32220	AT1G32220
AT3G48710	AT3G48710	AT3G48710	AT3G48710	AT3G48710					AT3G48710	AT3G48710
AT2G18390	AT2G18390	AT2G18390	AT2G18390	AT2G18390					AT2G18390	AT2G18390
AT1G09440	AT1G09440	AT1G09440							AT1G09440
AT5G58220	AT5G58220	AT5G58220	AT5G58220	AT5G58220					AT5G58220	AT5G58220
AT2G35800	AT2G35800	AT2G35800							AT2G35800			AT2G35800
AT4G09730	AT4G09730	AT4G09730	AT4G09730	AT4G09730					AT4G09730	AT4G09730	AT4G09730	AT4G09730
AT5G63100	AT5G63100	AT5G63100							AT5G63100
AT1G53430	AT1G53430	AT1G53430	AT1G53430	AT1G53430					AT1G53430	AT1G53430
AT2G31955	AT2G31955	AT2G31955	AT2G31955	AT2G31955					AT2G31955	AT2G31955
AT4G39990	AT4G39990	AT4G39990		AT4G39990					AT4G39990	AT4G39990							AT4G39990
AT1G70570	AT1G70570	AT1G70570							AT1G70570	AT1G70570	AT1G70570	AT1G70570					AT1G70570	AT1G70570
AT2G48120	AT2G48120	AT2G48120	AT2G48120	AT2G48120					AT2G48120	AT2G48120	AT2G48120
AT4G28980	AT4G28980	AT4G28980	AT4G28980	AT4G28980					AT4G28980	AT4G28980
AT5G51740	AT5G51740	AT5G51740							AT5G51740	AT5G51740		AT5G51740					AT5G51740	AT5G51740
AT1G06840	AT1G06840				AT1G06840	AT1G06840		AT1G06840	AT1G06840	AT1G06840	AT1G06840	AT1G06840	AT1G06840	AT1G06840		AT1G06840	AT1G06840	AT1G06840
AT5G18580	AT5G18580	AT5G18580	AT5G18580						AT5G18580	AT5G18580		AT5G18580						AT5G18580
AT2G27260	AT2G27260	AT2G27260	AT2G27260	AT2G27260					AT2G27260	AT2G27260	AT2G27260	AT2G27260
AT2G45640	AT2G45640	AT2G45640		AT2G45640					AT2G45640	AT2G45640	AT2G45640	AT2G45640					AT2G45640
AT3G04830	AT3G04830	AT3G04830							AT3G04830	AT3G04830	AT3G04830	AT3G04830					AT3G04830	AT3G04830
AT4G30140	AT4G30140	AT4G30140		AT4G30140					AT4G30140	AT4G30140	AT4G30140	AT4G30140					AT4G30140
AT1G02940	AT1G02940	AT1G02940							AT1G02940
AT1G17745	AT1G17745	AT1G17745	AT1G17745	AT1G17745					AT1G17745	AT1G17745
AT5G51830	AT5G51830	AT5G51830					AT5G51830	AT5G51830	AT5G51830	AT5G51830	AT5G51830	AT5G51830		AT5G51830			AT5G51830	AT5G51830
AT4G35630	AT4G35630	AT4G35630							AT4G35630	AT4G35630	AT4G35630	AT4G35630					AT4G35630	AT4G35630
AT1G16570	AT1G16570	AT1G16570	AT1G16570	AT1G16570					AT1G16570	AT1G16570
AT3G56140	AT3G56140	AT3G56140							AT3G56140			AT3G56140
AT2G15900	AT2G15900	AT2G15900		AT2G15900				AT2G15900	AT2G15900	AT2G15900		AT2G15900		AT2G15900			AT2G15900
AT3G11510	AT3G11510	AT3G11510	AT3G11510	AT3G11510					AT3G11510	AT3G11510
AT1G25520	AT1G25520	AT1G25520	AT1G25520	AT1G25520					AT1G25520	AT1G25520
AT3G07670	AT3G07670	AT3G07670							AT3G07670			AT3G07670
AT4G12880	AT4G12880	AT4G12880							AT4G12880			AT4G12880
AT5G65400	AT5G65400	AT5G65400							AT5G65400
AT1G19730	AT1G19730	AT1G19730		AT1G19730					AT1G19730	AT1G19730	AT1G19730						AT1G19730
AT1G50460	AT1G50460	AT1G50460		AT1G50460					AT1G50460	AT1G50460							AT1G50460
AT5G43780	AT5G43780	AT5G43780	AT5G43780	AT5G43780		AT5G43780	AT5G43780	AT5G43780	AT5G43780	AT5G43780	AT5G43780	AT5G43780	AT5G43780	AT5G43780
AT3G48140	AT3G48140	AT3G48140	AT3G48140	AT3G48140					AT3G48140	AT3G48140	AT3G48140	AT3G48140
AT2G02130	AT2G02130	AT2G02130	AT2G02130	AT2G02130					AT2G02130	AT2G02130
AT1G73240	AT1G73240	AT1G73240							AT1G73240	AT1G73240							AT1G73240	AT1G73240
AT1G22400	AT1G22400	AT1G22400							AT1G22400	AT1G22400		AT1G22400					AT1G22400	AT1G22400
AT1G10230	AT1G10230	AT1G10230							AT1G10230
ATCG01050	ATCG01050	ATCG01050							ATCG01050		ATCG01050	ATCG01050
AT2G24800	AT2G24800	AT2G24800							AT2G24800
ATMG01360	ATMG01360	ATMG01360	ATMG01360	ATMG01360					ATMG01360	ATMG01360		ATMG01360
AT5G27600	AT5G27600	AT5G27600							AT5G27600	AT5G27600		AT5G27600					AT5G27600	AT5G27600
AT3G07170	AT3G07170	AT3G07170							AT3G07170	AT3G07170							AT3G07170	AT3G07170
AT4G15610	AT4G15610	AT4G15610	AT4G15610	AT4G15610					AT4G15610	AT4G15610	AT4G15610	AT4G15610
AT5G02530	AT5G02530	AT5G02530	AT5G02530	AT5G02530					AT5G02530	AT5G02530
AT5G39790	AT5G39790	AT5G39790							AT5G39790
AT5G17560	AT5G17560	AT5G17560	AT5G17560						AT5G17560	AT5G17560								AT5G17560
AT3G01980	AT3G01980	AT3G01980		AT3G01980					AT3G01980	AT3G01980							AT3G01980
AT3G29075	AT3G29075	AT3G29075	AT3G29075	AT3G29075					AT3G29075	AT3G29075
AT1G24430	AT1G24430	AT1G24430	AT1G24430	AT1G24430					AT1G24430	AT1G24430
AT1G62010	AT1G62010	AT1G62010	AT1G62010	AT1G62010					AT1G62010	AT1G62010
AT1G15230	AT1G15230	AT1G15230	AT1G15230	AT1G15230					AT1G15230	AT1G15230
AT4G12510	AT4G12510	AT4G12510		AT4G12510					AT4G12510	AT4G12510							AT4G12510
AT3G60740	AT3G60740	AT3G60740	AT3G60740	AT3G60740					AT3G60740	AT3G60740
AT4G33500	AT4G33500	AT4G33500							AT4G33500		AT4G33500
AT5G08660	AT5G08660	AT5G08660	AT5G08660	AT5G08660					AT5G08660	AT5G08660
AT3G25805	AT3G25805	AT3G25805							AT3G25805
AT3G06430	AT3G06430	AT3G06430					AT3G06430	AT3G06430	AT3G06430			AT3G06430		AT3G06430
AT1G26390	AT1G26390	AT1G26390	AT1G26390	AT1G26390					AT1G26390	AT1G26390
AT3G62410	AT3G62410	AT3G62410							AT3G62410
AT2G20630	AT2G20630	AT2G20630							AT2G20630	AT2G20630	AT2G20630	AT2G20630					AT2G20630	AT2G20630
AT5G47420	AT5G47420	AT5G47420	AT5G47420	AT5G47420					AT5G47420	AT5G47420
AT3G24350	AT3G24350	AT3G24350	AT3G24350						AT3G24350	AT3G24350								AT3G24350
AT4G27120	AT4G27120	AT4G27120	AT4G27120	AT4G27120					AT4G27120	AT4G27120
AT1G05510	AT1G05510	AT1G05510	AT1G05510	AT1G05510					AT1G05510	AT1G05510	AT1G05510	AT1G05510
AT1G62330	AT1G62330	AT1G62330	AT1G62330						AT1G62330	AT1G62330								AT1G62330
AT5G58450	AT5G58450	AT5G58450							AT5G58450	AT5G58450		AT5G58450					AT5G58450	AT5G58450
AT4G18905	AT4G18905	AT4G18905		AT4G18905					AT4G18905	AT4G18905							AT4G18905
AT2G22240	AT2G22240	AT2G22240							AT2G22240
AT5G48760	AT5G48760	AT5G48760	AT5G48760						AT5G48760	AT5G48760	AT5G48760	AT5G48760						AT5G48760
AT4G21180	AT4G21180	AT4G21180	AT4G21180	AT4G21180					AT4G21180	AT4G21180
AT2G26170	AT2G26170	AT2G26170							AT2G26170	AT2G26170							AT2G26170	AT2G26170
AT1G55830	AT1G55830	AT1G55830		AT1G55830					AT1G55830	AT1G55830							AT1G55830
AT2G39780	AT2G39780	AT2G39780							AT2G39780	AT2G39780							AT2G39780	AT2G39780
AT2G19750	AT2G19750	AT2G19750	AT2G19750	AT2G19750					AT2G19750	AT2G19750	AT2G19750	AT2G19750
AT4G31420	AT4G31420	AT4G31420	AT4G31420	AT4G31420					AT4G31420	AT4G31420
AT1G04870	AT1G04870	AT1G04870		AT1G04870					AT1G04870	AT1G04870							AT1G04870
AT5G52100	AT5G52100	AT5G52100							AT5G52100		AT5G52100	AT5G52100
AT5G11350	AT5G11350	AT5G11350	AT5G11350	AT5G11350					AT5G11350	AT5G11350
AT4G32720	AT4G32720	AT4G32720		AT4G32720					AT4G32720	AT4G32720							AT4G32720
AT2G39630	AT2G39630								AT2G39630	AT2G39630	AT2G39630					AT2G39630	AT2G39630	AT2G39630
AT3G62140	AT3G62140	AT3G62140	AT3G62140	AT3G62140					AT3G62140	AT3G62140
AT4G18040	AT4G18040	AT4G18040	AT4G18040	AT4G18040					AT4G18040	AT4G18040
AT1G26550	AT1G26550	AT1G26550	AT1G26550	AT1G26550					AT1G26550	AT1G26550	AT1G26550	AT1G26550
AT4G25880	AT4G25880	AT4G25880	AT4G25880	AT4G25880					AT4G25880	AT4G25880
AT2G19710	AT2G19710	AT2G19710	AT2G19710	AT2G19710					AT2G19710	AT2G19710
AT3G12700	AT3G12700	AT3G12700	AT3G12700						AT3G12700	AT3G12700								AT3G12700
AT1G29040	AT1G29040	AT1G29040							AT1G29040	AT1G29040							AT1G29040	AT1G29040
AT1G56140	AT1G56140	AT1G56140							AT1G56140	AT1G56140	AT1G56140	AT1G56140					AT1G56140	AT1G56140
AT1G70760	AT1G70760	AT1G70760							AT1G70760
AT2G37040	AT2G37040	AT2G37040	AT2G37040	AT2G37040	AT2G37040	AT2G37040			AT2G37040	AT2G37040	AT2G37040	AT2G37040	AT2G37040
AT4G27960	AT4G27960	AT4G27960	AT4G27960						AT4G27960	AT4G27960								AT4G27960
AT1G05320	AT1G05320	AT1G05320	AT1G05320	AT1G05320					AT1G05320	AT1G05320
AT1G29990	AT1G29990	AT1G29990							AT1G29990	AT1G29990							AT1G29990	AT1G29990
AT5G49530	AT5G49530	AT5G49530	AT5G49530	AT5G49530					AT5G49530	AT5G49530
AT3G02540	AT3G02540	AT3G02540	AT3G02540	AT3G02540					AT3G02540	AT3G02540	AT3G02540	AT3G02540
AT3G10860	AT3G10860	AT3G10860	AT3G10860	AT3G10860					AT3G10860	AT3G10860	AT3G10860	AT3G10860
AT1G67630	AT1G67630	AT1G67630	AT1G67630	AT1G67630					AT1G67630	AT1G67630
AT4G10280	AT4G10280		AT4G10280	AT4G10280					AT4G10280	AT4G10280		AT4G10280				AT4G10280
AT5G20160	AT5G20160	AT5G20160							AT5G20160
AT3G59490	AT3G59490		AT3G59490	AT3G59490					AT3G59490	AT3G59490						AT3G59490
AT4G05400	AT4G05400	AT4G05400	AT4G05400	AT4G05400					AT4G05400	AT4G05400
AT3G02350	AT3G02350	AT3G02350							AT3G02350	AT3G02350		AT3G02350					AT3G02350	AT3G02350
AT1G21730	AT1G21730	AT1G21730	AT1G21730	AT1G21730					AT1G21730	AT1G21730
AT5G41080	AT5G41080	AT5G41080	AT5G41080	AT5G41080					AT5G41080	AT5G41080	AT5G41080	AT5G41080
AT1G27595	AT1G27595	AT1G27595		AT1G27595					AT1G27595	AT1G27595							AT1G27595
AT4G34131	AT4G34131	AT4G34131	AT4G34131	AT4G34131					AT4G34131	AT4G34131
AT5G22010	AT5G22010	AT5G22010		AT5G22010					AT5G22010	AT5G22010							AT5G22010
AT2G41430	AT2G41430	AT2G41430	AT2G41430	AT2G41430					AT2G41430	AT2G41430	AT2G41430
AT1G32400	AT1G32400	AT1G32400	AT1G32400	AT1G32400					AT1G32400	AT1G32400
AT5G66020	AT5G66020	AT5G66020							AT5G66020
AT4G05520	AT4G05520	AT4G05520	AT4G05520						AT4G05520	AT4G05520								AT4G05520
AT2G17410	AT2G17410	AT2G17410							AT2G17410	AT2G17410							AT2G17410	AT2G17410
AT5G52970	AT5G52970	AT5G52970							AT5G52970		AT5G52970	AT5G52970
AT1G75500	AT1G75500	AT1G75500	AT1G75500	AT1G75500					AT1G75500	AT1G75500	AT1G75500
AT3G05000	AT3G05000	AT3G05000	AT3G05000	AT3G05000					AT3G05000	AT3G05000
AT1G64980	AT1G64980	AT1G64980	AT1G64980	AT1G64980					AT1G64980	AT1G64980
AT3G54600	AT3G54600	AT3G54600							AT3G54600
AT3G11964	AT3G11964	AT3G11964							AT3G11964	AT3G11964							AT3G11964	AT3G11964
AT5G66030	AT5G66030	AT5G66030		AT5G66030					AT5G66030	AT5G66030							AT5G66030
AT4G25290	AT4G25290	AT4G25290							AT4G25290
AT2G03090	AT2G03090	AT2G03090	AT2G03090	AT2G03090					AT2G03090	AT2G03090
AT4G11790	AT4G11790	AT4G11790	AT4G11790						AT4G11790	AT4G11790								AT4G11790
AT1G10700	AT1G10700	AT1G10700							AT1G10700	AT1G10700							AT1G10700	AT1G10700
AT2G26300	AT2G26300	AT2G26300							AT2G26300	AT2G26300							AT2G26300	AT2G26300
AT5G11770	AT5G11770	AT5G11770	AT5G11770	AT5G11770					AT5G11770	AT5G11770	AT5G11770	AT5G11770
AT3G66658	AT3G66658	AT3G66658		AT3G66658					AT3G66658	AT3G66658		AT3G66658					AT3G66658
AT4G20260	AT4G20260	AT4G20260	AT4G20260	AT4G20260					AT4G20260	AT4G20260	AT4G20260	AT4G20260
AT4G34460	AT4G34460	AT4G34460	AT4G34460	AT4G34460					AT4G34460	AT4G34460
AT1G02930	AT1G02930	AT1G02930	AT1G02930	AT1G02930					AT1G02930	AT1G02930
AT1G13750	AT1G13750	AT1G13750		AT1G13750					AT1G13750	AT1G13750							AT1G13750
AT4G21960	AT4G21960	AT4G21960	AT4G21960	AT4G21960					AT4G21960	AT4G21960
AT1G14320	AT1G14320	AT1G14320	AT1G14320	AT1G14320					AT1G14320	AT1G14320	AT1G14320	AT1G14320
AT3G03060	AT3G03060	AT3G03060		AT3G03060					AT3G03060	AT3G03060							AT3G03060
AT3G29030	AT3G29030	AT3G29030							AT3G29030
AT4G31580	AT4G31580	AT4G31580	AT4G31580	AT4G31580					AT4G31580	AT4G31580		AT4G31580
AT3G11945	AT3G11945	AT3G11945	AT3G11945	AT3G11945					AT3G11945	AT3G11945
AT2G17510	AT2G17510	AT2G17510	AT2G17510						AT2G17510	AT2G17510								AT2G17510
AT3G19120	AT3G19120	AT3G19120		AT3G19120					AT3G19120	AT3G19120							AT3G19120
AT4G18370	AT4G18370	AT4G18370							AT4G18370			AT4G18370
AT1G65640	AT1G65640	AT1G65640							AT1G65640
AT4G34700	AT4G34700	AT4G34700							AT4G34700	AT4G34700	AT4G34700	AT4G34700					AT4G34700	AT4G34700
AT1G22610	AT1G22610	AT1G22610	AT1G22610						AT1G22610	AT1G22610		AT1G22610						AT1G22610
AT2G35120	AT2G35120	AT2G35120		AT2G35120					AT2G35120	AT2G35120							AT2G35120
AT4G33945	AT4G33945	AT4G33945							AT4G33945	AT4G33945							AT4G33945	AT4G33945
AT1G02305	AT1G02305	AT1G02305		AT1G02305					AT1G02305	AT1G02305							AT1G02305
AT5G23740	AT5G23740			AT5G23740					AT5G23740	AT5G23740	AT5G23740	AT5G23740				AT5G23740	AT5G23740
AT1G32080	AT1G32080	AT1G32080		AT1G32080					AT1G32080	AT1G32080		AT1G32080					AT1G32080
AT5G05380	AT5G05380	AT5G05380	AT5G05380	AT5G05380					AT5G05380	AT5G05380
AT2G27030	AT2G27030	AT2G27030	AT2G27030	AT2G27030					AT2G27030	AT2G27030
AT5G44730	AT5G44730	AT5G44730							AT5G44730	AT5G44730							AT5G44730	AT5G44730
AT2G24490	AT2G24490	AT2G24490		AT2G24490					AT2G24490	AT2G24490							AT2G24490
AT1G26460	AT1G26460	AT1G26460							AT1G26460	AT1G26460							AT1G26460	AT1G26460
AT5G49510	AT5G49510	AT5G49510							AT5G49510	AT5G49510							AT5G49510	AT5G49510
AT2G38730	AT2G38730	AT2G38730	AT2G38730	AT2G38730					AT2G38730	AT2G38730		AT2G38730
AT3G46560	AT3G46560	AT3G46560	AT3G46560	AT3G46560					AT3G46560	AT3G46560		AT3G46560
AT5G19130	AT5G19130	AT5G19130	AT5G19130	AT5G19130					AT5G19130	AT5G19130
AT2G42710	AT2G42710	AT2G42710							AT2G42710	AT2G42710							AT2G42710	AT2G42710
AT4G30810	AT4G30810	AT4G30810							AT4G30810	AT4G30810							AT4G30810	AT4G30810
AT1G18250	AT1G18250		AT1G18250	AT1G18250					AT1G18250	AT1G18250						AT1G18250
AT3G63160	AT3G63160	AT3G63160							AT3G63160		AT3G63160	AT3G63160
AT3G58470	AT3G58470	AT3G58470	AT3G58470	AT3G58470					AT3G58470	AT3G58470		AT3G58470
AT3G17410	AT3G17410	AT3G17410	AT3G17410	AT3G17410					AT3G17410	AT3G17410	AT3G17410	AT3G17410
AT1G69340	AT1G69340	AT1G69340							AT1G69340	AT1G69340		AT1G69340					AT1G69340	AT1G69340
AT5G46570	AT5G46570	AT5G46570	AT5G46570						AT5G46570	AT5G46570								AT5G46570
AT1G32790	AT1G32790	AT1G32790	AT1G32790						AT1G32790	AT1G32790	AT1G32790	AT1G32790						AT1G32790
AT4G19985	AT4G19985	AT4G19985							AT4G19985
AT3G12650	AT3G12650	AT3G12650	AT3G12650	AT3G12650					AT3G12650	AT3G12650		AT3G12650
AT1G80560	AT1G80560	AT1G80560	AT1G80560	AT1G80560					AT1G80560	AT1G80560	AT1G80560	AT1G80560
AT4G26610	AT4G26610	AT4G26610					AT4G26610	AT4G26610	AT4G26610			AT4G26610		AT4G26610
AT3G11800	AT3G11800	AT3G11800		AT3G11800					AT3G11800	AT3G11800	AT3G11800						AT3G11800
AT5G49890	AT5G49890	AT5G49890							AT5G49890	AT5G49890	AT5G49890	AT5G49890					AT5G49890	AT5G49890
AT4G17260	AT4G17260	AT4G17260							AT4G17260	AT4G17260							AT4G17260	AT4G17260
AT1G02920	AT1G02920	AT1G02920	AT1G02920	AT1G02920	AT1G02920	AT1G02920	AT1G02920	AT1G02920	AT1G02920	AT1G02920	AT1G02920	AT1G02920	AT1G02920	AT1G02920
AT4G27720	AT4G27720	AT4G27720	AT4G27720	AT4G27720			AT4G27720	AT4G27720	AT4G27720	AT4G27720	AT4G27720	AT4G27720		AT4G27720
AT5G40405	AT5G40405	AT5G40405	AT5G40405	AT5G40405					AT5G40405	AT5G40405
AT4G02230	AT4G02230	AT4G02230	AT4G02230	AT4G02230					AT4G02230	AT4G02230	AT4G02230	AT4G02230
AT5G56150	AT5G56150	AT5G56150	AT5G56150	AT5G56150					AT5G56150	AT5G56150
AT3G05040	AT3G05040	AT3G05040							AT3G05040	AT3G05040							AT3G05040	AT3G05040
AT3G09540	AT3G09540	AT3G09540	AT3G09540	AT3G09540					AT3G09540	AT3G09540
AT1G69410	AT1G69410	AT1G69410							AT1G69410	AT1G69410							AT1G69410	AT1G69410
AT3G61200	AT3G61200	AT3G61200	AT3G61200	AT3G61200					AT3G61200	AT3G61200
AT4G04960	AT4G04960	AT4G04960	AT4G04960						AT4G04960	AT4G04960								AT4G04960
AT1G02950	AT1G02950	AT1G02950							AT1G02950	AT1G02950							AT1G02950	AT1G02950
AT1G60490	AT1G60490	AT1G60490	AT1G60490	AT1G60490					AT1G60490	AT1G60490
AT5G24460	AT5G24460	AT5G24460	AT5G24460	AT5G24460					AT5G24460	AT5G24460
AT5G64030	AT5G64030	AT5G64030							AT5G64030	AT5G64030							AT5G64030	AT5G64030
AT5G19280	AT5G19280	AT5G19280							AT5G19280	AT5G19280							AT5G19280	AT5G19280
AT3G02830	AT3G02830	AT3G02830							AT3G02830
AT1G80950	AT1G80950	AT1G80950	AT1G80950	AT1G80950			AT1G80950	AT1G80950	AT1G80950	AT1G80950	AT1G80950	AT1G80950		AT1G80950
AT2G26500	AT2G26500	AT2G26500							AT2G26500
AT5G04710	AT5G04710	AT5G04710	AT5G04710	AT5G04710					AT5G04710	AT5G04710
AT4G31200	AT4G31200	AT4G31200	AT4G31200	AT4G31200			AT4G31200	AT4G31200	AT4G31200	AT4G31200		AT4G31200		AT4G31200
AT3G46220	AT3G46220	AT3G46220		AT3G46220					AT3G46220	AT3G46220							AT3G46220
AT2G17470	AT2G17470	AT2G17470							AT2G17470
AT4G04920	AT4G04920	AT4G04920		AT4G04920					AT4G04920	AT4G04920							AT4G04920
AT5G60170	AT5G60170	AT5G60170	AT5G60170	AT5G60170					AT5G60170	AT5G60170	AT5G60170	AT5G60170
AT1G74270	AT1G74270	AT1G74270	AT1G74270	AT1G74270					AT1G74270	AT1G74270
AT3G53560	AT3G53560	AT3G53560							AT3G53560
AT1G20110	AT1G20110	AT1G20110	AT1G20110				AT1G20110		AT1G20110	AT1G20110		AT1G20110		AT1G20110				AT1G20110
AT1G43190	AT1G43190								AT1G43190	AT1G43190		AT1G43190				AT1G43190	AT1G43190	AT1G43190
AT3G24180	AT3G24180	AT3G24180							AT3G24180	AT3G24180							AT3G24180	AT3G24180
AT2G33070	AT2G33070	AT2G33070	AT2G33070	AT2G33070					AT2G33070	AT2G33070
AT4G12980	AT4G12980	AT4G12980							AT4G12980		AT4G12980	AT4G12980
AT4G12390	AT4G12390	AT4G12390	AT4G12390	AT4G12390					AT4G12390	AT4G12390	AT4G12390	AT4G12390
AT5G07360	AT5G07360	AT5G07360							AT5G07360	AT5G07360							AT5G07360	AT5G07360
AT5G02870	AT5G02870	AT5G02870	AT5G02870						AT5G02870	AT5G02870	AT5G02870	AT5G02870						AT5G02870
AT1G24100	AT1G24100	AT1G24100							AT1G24100	AT1G24100							AT1G24100	AT1G24100
AT1G76405	AT1G76405	AT1G76405	AT1G76405	AT1G76405					AT1G76405	AT1G76405
AT1G08250	AT1G08250	AT1G08250					AT1G08250	AT1G08250	AT1G08250	AT1G08250	AT1G08250	AT1G08250		AT1G08250			AT1G08250	AT1G08250
AT1G21400	AT1G21400	AT1G21400	AT1G21400	AT1G21400	AT1G21400	AT1G21400	AT1G21400	AT1G21400	AT1G21400	AT1G21400	AT1G21400	AT1G21400	AT1G21400	AT1G21400
AT5G13160	AT5G13160	AT5G13160		AT5G13160					AT5G13160	AT5G13160		AT5G13160					AT5G13160
AT5G11060	AT5G11060	AT5G11060							AT5G11060
AT4G16450	AT4G16450	AT4G16450	AT4G16450	AT4G16450					AT4G16450	AT4G16450	AT4G16450	AT4G16450
AT4G04460	AT4G04460	AT4G04460							AT4G04460	AT4G04460	AT4G04460	AT4G04460					AT4G04460	AT4G04460
AT3G58640	AT3G58640	AT3G58640	AT3G58640						AT3G58640	AT3G58640								AT3G58640
AT5G47680	AT5G47680	AT5G47680	AT5G47680	AT5G47680					AT5G47680	AT5G47680
AT4G36730	AT4G36730	AT4G36730	AT4G36730	AT4G36730					AT4G36730	AT4G36730
AT4G38710	AT4G38710	AT4G38710	AT4G38710	AT4G38710					AT4G38710	AT4G38710
AT1G17050	AT1G17050	AT1G17050						AT1G17050	AT1G17050			AT1G17050		AT1G17050
AT4G27650	AT4G27650	AT4G27650	AT4G27650						AT4G27650	AT4G27650								AT4G27650
AT1G08660	AT1G08660	AT1G08660							AT1G08660	AT1G08660							AT1G08660	AT1G08660
AT5G59250	AT5G59250	AT5G59250							AT5G59250
AT4G34490	AT4G34490	AT4G34490							AT4G34490	AT4G34490	AT4G34490	AT4G34490					AT4G34490	AT4G34490
AT3G54210	AT3G54210	AT3G54210	AT3G54210	AT3G54210					AT3G54210	AT3G54210	AT3G54210	AT3G54210
AT2G32530	AT2G32530	AT2G32530			AT2G32530	AT2G32530			AT2G32530		AT2G32530		AT2G32530
AT2G33530	AT2G33530	AT2G33530		AT2G33530					AT2G33530	AT2G33530							AT2G33530
AT4G37640	AT4G37640	AT4G37640							AT4G37640	AT4G37640							AT4G37640	AT4G37640
AT1G28350	AT1G28350	AT1G28350	AT1G28350	AT1G28350					AT1G28350	AT1G28350	AT1G28350
AT4G10710	AT4G10710	AT4G10710							AT4G10710	AT4G10710		AT4G10710					AT4G10710	AT4G10710
AT1G08830	AT1G08830	AT1G08830	AT1G08830						AT1G08830	AT1G08830	AT1G08830	AT1G08830						AT1G08830
AT4G21710	AT4G21710								AT4G21710	AT4G21710	AT4G21710	AT4G21710				AT4G21710	AT4G21710	AT4G21710
AT5G43670	AT5G43670	AT5G43670	AT5G43670	AT5G43670					AT5G43670	AT5G43670
AT1G15930	AT1G15930	AT1G15930	AT1G15930	AT1G15930					AT1G15930	AT1G15930	AT1G15930	AT1G15930
AT3G55450	AT3G55450	AT3G55450	AT3G55450	AT3G55450					AT3G55450	AT3G55450		AT3G55450
AT5G05170	AT5G05170	AT5G05170	AT5G05170	AT5G05170					AT5G05170	AT5G05170	AT5G05170	AT5G05170
AT1G71260	AT1G71260	AT1G71260		AT1G71260					AT1G71260	AT1G71260		AT1G71260					AT1G71260
AT1G73670	AT1G73670	AT1G73670	AT1G73670	AT1G73670					AT1G73670	AT1G73670	AT1G73670	AT1G73670
AT5G45420	AT5G45420	AT5G45420	AT5G45420	AT5G45420					AT5G45420	AT5G45420
AT1G20850	AT1G20850	AT1G20850	AT1G20850	AT1G20850					AT1G20850	AT1G20850
AT5G42240	AT5G42240						AT5G42240	AT5G42240	AT5G42240			AT5G42240		AT5G42240		AT5G42240
AT1G17870	AT1G17870	AT1G17870							AT1G17870
AT5G13260	AT5G13260	AT5G13260		AT5G13260					AT5G13260	AT5G13260							AT5G13260
AT3G59990	AT3G59990	AT3G59990	AT3G59990	AT3G59990					AT3G59990	AT3G59990		AT3G59990
AT3G15810	AT3G15810	AT3G15810	AT3G15810	AT3G15810					AT3G15810	AT3G15810
AT1G14710	AT1G14710	AT1G14710		AT1G14710					AT1G14710	AT1G14710							AT1G14710
AT2G02400	AT2G02400	AT2G02400	AT2G02400	AT2G02400					AT2G02400	AT2G02400
AT3G03010	AT3G03010	AT3G03010	AT3G03010	AT3G03010					AT3G03010	AT3G03010
AT5G01810	AT5G01810	AT5G01810							AT5G01810
AT5G45020	AT5G45020	AT5G45020	AT5G45020	AT5G45020					AT5G45020	AT5G45020
AT2G03120	AT2G03120	AT2G03120	AT2G03120	AT2G03120					AT2G03120	AT2G03120	AT2G03120	AT2G03120
AT3G52920	AT3G52920	AT3G52920	AT3G52920	AT3G52920					AT3G52920	AT3G52920
AT3G10700	AT3G10700	AT3G10700	AT3G10700						AT3G10700	AT3G10700								AT3G10700
AT5G45510	AT5G45510	AT5G45510	AT5G45510	AT5G45510					AT5G45510	AT5G45510		AT5G45510
AT3G07090	AT3G07090	AT3G07090							AT3G07090	AT3G07090							AT3G07090	AT3G07090
AT1G05260	AT1G05260		AT1G05260	AT1G05260					AT1G05260	AT1G05260		AT1G05260				AT1G05260
AT5G23900	AT5G23900	AT5G23900	AT5G23900	AT5G23900					AT5G23900	AT5G23900
AT3G13060	AT3G13060	AT3G13060	AT3G13060	AT3G13060					AT3G13060	AT3G13060		AT3G13060
AT2G31060	AT2G31060	AT2G31060							AT2G31060	AT2G31060		AT2G31060					AT2G31060	AT2G31060
AT5G57560	AT5G57560	AT5G57560	AT5G57560	AT5G57560					AT5G57560	AT5G57560	AT5G57560	AT5G57560
AT1G28530	AT1G28530	AT1G28530							AT1G28530
AT5G37770	AT5G37770	AT5G37770							AT5G37770
AT4G17040	AT4G17040	AT4G17040	AT4G17040	AT4G17040					AT4G17040	AT4G17040	AT4G17040	AT4G17040
AT1G54630	AT1G54630	AT1G54630	AT1G54630	AT1G54630					AT1G54630	AT1G54630
AT4G36080	AT4G36080	AT4G36080							AT4G36080	AT4G36080							AT4G36080	AT4G36080
AT3G05727	AT3G05727	AT3G05727							AT3G05727
AT2G26510	AT2G26510	AT2G26510	AT2G26510	AT2G26510					AT2G26510	AT2G26510
AT3G10490	AT3G10490	AT3G10490							AT3G10490
AT1G76520	AT1G76520	AT1G76520		AT1G76520					AT1G76520	AT1G76520							AT1G76520
AT5G65770	AT5G65770	AT5G65770					AT5G65770	AT5G65770	AT5G65770	AT5G65770	AT5G65770	AT5G65770		AT5G65770			AT5G65770	AT5G65770
AT1G54990	AT1G54990	AT1G54990							AT1G54990	AT1G54990							AT1G54990	AT1G54990
AT1G13870	AT1G13870	AT1G13870							AT1G13870	AT1G13870							AT1G13870	AT1G13870
AT2G34470	AT2G34470	AT2G34470	AT2G34470						AT2G34470	AT2G34470								AT2G34470
AT2G36580	AT2G36580	AT2G36580							AT2G36580	AT2G36580	AT2G36580	AT2G36580					AT2G36580	AT2G36580
AT5G27290	AT5G27290	AT5G27290							AT5G27290
AT1G80030	AT1G80030								AT1G80030	AT1G80030						AT1G80030	AT1G80030	AT1G80030
AT5G47320	AT5G47320	AT5G47320							AT5G47320	AT5G47320							AT5G47320	AT5G47320
AT1G09170	AT1G09170	AT1G09170							AT1G09170
AT1G29810	AT1G29810		AT1G29810	AT1G29810					AT1G29810	AT1G29810						AT1G29810
AT5G02450	AT5G02450	AT5G02450	AT5G02450	AT5G02450					AT5G02450	AT5G02450	AT5G02450	AT5G02450
AT5G04885	AT5G04885			AT5G04885					AT5G04885	AT5G04885						AT5G04885	AT5G04885
AT1G79150	AT1G79150	AT1G79150	AT1G79150	AT1G79150					AT1G79150	AT1G79150
AT3G15850	AT3G15850	AT3G15850							AT3G15850		AT3G15850	AT3G15850
AT5G12240	AT5G12240	AT5G12240	AT5G12240	AT5G12240					AT5G12240	AT5G12240
AT3G07480	AT3G07480	AT3G07480	AT3G07480	AT3G07480					AT3G07480	AT3G07480	AT3G07480	AT3G07480
AT3G03160	AT3G03160	AT3G03160	AT3G03160	AT3G03160					AT3G03160	AT3G03160	AT3G03160
AT4G37560	AT4G37560	AT4G37560							AT4G37560
AT5G35330	AT5G35330	AT5G35330		AT5G35330					AT5G35330	AT5G35330							AT5G35330
AT5G01650	AT5G01650	AT5G01650	AT5G01650						AT5G01650	AT5G01650	AT5G01650	AT5G01650						AT5G01650
AT3G50960	AT3G50960	AT3G50960	AT3G50960	AT3G50960					AT3G50960	AT3G50960
AT3G22980	AT3G22980	AT3G22980							AT3G22980	AT3G22980							AT3G22980	AT3G22980
AT1G51470	AT1G51470	AT1G51470							AT1G51470	AT1G51470							AT1G51470	AT1G51470
AT1G70670	AT1G70670	AT1G70670	AT1G70670	AT1G70670					AT1G70670	AT1G70670
AT1G20020	AT1G20020	AT1G20020	AT1G20020	AT1G20020					AT1G20020	AT1G20020	AT1G20020	AT1G20020
AT1G59600	AT1G59600	AT1G59600		AT1G59600					AT1G59600	AT1G59600							AT1G59600
AT2G40280	AT2G40280	AT2G40280	AT2G40280	AT2G40280					AT2G40280	AT2G40280
AT4G29270	AT4G29270	AT4G29270							AT4G29270	AT4G29270							AT4G29270	AT4G29270
AT5G18470	AT5G18470	AT5G18470	AT5G18470	AT5G18470					AT5G18470	AT5G18470
AT4G16360	AT4G16360	AT4G16360	AT4G16360	AT4G16360					AT4G16360	AT4G16360
AT1G48460	AT1G48460	AT1G48460							AT1G48460	AT1G48460	AT1G48460	AT1G48460					AT1G48460	AT1G48460
AT5G58000	AT5G58000	AT5G58000							AT5G58000
AT1G11820	AT1G11820	AT1G11820	AT1G11820	AT1G11820					AT1G11820	AT1G11820
AT1G12970	AT1G12970	AT1G12970	AT1G12970	AT1G12970					AT1G12970	AT1G12970
AT1G01170	AT1G01170	AT1G01170	AT1G01170	AT1G01170					AT1G01170	AT1G01170	AT1G01170	AT1G01170
AT1G01860	AT1G01860	AT1G01860	AT1G01860	AT1G01860					AT1G01860	AT1G01860
AT5G16400	AT5G16400	AT5G16400							AT5G16400	AT5G16400		AT5G16400					AT5G16400	AT5G16400
AT4G13050	AT4G13050	AT4G13050							AT4G13050
AT2G03450	AT2G03450	AT2G03450	AT2G03450	AT2G03450					AT2G03450	AT2G03450
AT1G72480	AT1G72480	AT1G72480	AT1G72480	AT1G72480					AT1G72480	AT1G72480
AT1G58025	AT1G58025	AT1G58025	AT1G58025						AT1G58025	AT1G58025								AT1G58025
AT3G47560	AT3G47560	AT3G47560							AT3G47560	AT3G47560							AT3G47560	AT3G47560
AT1G08480	AT1G08480	AT1G08480	AT1G08480						AT1G08480	AT1G08480	AT1G08480	AT1G08480						AT1G08480
AT3G22120	AT3G22120	AT3G22120	AT3G22120	AT3G22120					AT3G22120	AT3G22120
AT2G46220	AT2G46220	AT2G46220					AT2G46220	AT2G46220	AT2G46220			AT2G46220		AT2G46220
AT3G17040	AT3G17040	AT3G17040							AT3G17040	AT3G17040							AT3G17040	AT3G17040
AT1G50575	AT1G50575	AT1G50575	AT1G50575	AT1G50575					AT1G50575	AT1G50575
AT3G09900	AT3G09900	AT3G09900							AT3G09900		AT3G09900
AT5G65120	AT5G65120	AT5G65120	AT5G65120	AT5G65120					AT5G65120	AT5G65120
AT5G59710	AT5G59710	AT5G59710		AT5G59710			AT5G59710	AT5G59710	AT5G59710	AT5G59710		AT5G59710		AT5G59710			AT5G59710
AT5G54750	AT5G54750	AT5G54750							AT5G54750	AT5G54750	AT5G54750	AT5G54750					AT5G54750	AT5G54750
AT1G15420	AT1G15420	AT1G15420	AT1G15420	AT1G15420					AT1G15420	AT1G15420
AT1G20225	AT1G20225	AT1G20225							AT1G20225	AT1G20225	AT1G20225	AT1G20225					AT1G20225	AT1G20225
AT2G28390	AT2G28390	AT2G28390	AT2G28390	AT2G28390					AT2G28390	AT2G28390
AT5G16780	AT5G16780	AT5G16780		AT5G16780					AT5G16780	AT5G16780							AT5G16780
AT3G15356	AT3G15356	AT3G15356	AT3G15356	AT3G15356					AT3G15356	AT3G15356	AT3G15356	AT3G15356
AT1G22840	AT1G22840	AT1G22840	AT1G22840	AT1G22840					AT1G22840	AT1G22840	AT1G22840	AT1G22840
AT3G01390	AT3G01390	AT3G01390	AT3G01390						AT3G01390	AT3G01390	AT3G01390	AT3G01390						AT3G01390
AT3G47450	AT3G47450	AT3G47450							AT3G47450
AT3G19990	AT3G19990	AT3G19990	AT3G19990	AT3G19990			AT3G19990		AT3G19990	AT3G19990		AT3G19990		AT3G19990
AT4G14200	AT4G14200	AT4G14200	AT4G14200	AT4G14200					AT4G14200	AT4G14200
AT5G10730	AT5G10730	AT5G10730							AT5G10730	AT5G10730	AT5G10730	AT5G10730					AT5G10730	AT5G10730
AT5G64670	AT5G64670	AT5G64670	AT5G64670	AT5G64670					AT5G64670	AT5G64670
AT2G34310	AT2G34310	AT2G34310	AT2G34310	AT2G34310					AT2G34310	AT2G34310		AT2G34310
AT3G22640	AT3G22640		AT3G22640	AT3G22640					AT3G22640	AT3G22640						AT3G22640
AT3G58390	AT3G58390	AT3G58390	AT3G58390	AT3G58390					AT3G58390	AT3G58390
AT4G25300	AT4G25300	AT4G25300		AT4G25300					AT4G25300	AT4G25300							AT4G25300
AT4G37760	AT4G37760	AT4G37760			AT4G37760	AT4G37760	AT4G37760	AT4G37760	AT4G37760		AT4G37760	AT4G37760	AT4G37760	AT4G37760
AT4G10030	AT4G10030								AT4G10030							AT4G10030
AT5G17190	AT5G17190	AT5G17190	AT5G17190	AT5G17190			AT5G17190		AT5G17190	AT5G17190		AT5G17190		AT5G17190
AT1G47710	AT1G47710	AT1G47710				AT1G47710			AT1G47710	AT1G47710	AT1G47710		AT1G47710				AT1G47710	AT1G47710
AT2G26540	AT2G26540	AT2G26540							AT2G26540			AT2G26540
AT5G62600	AT5G62600	AT5G62600							AT5G62600	AT5G62600		AT5G62600					AT5G62600	AT5G62600
AT3G44100	AT3G44100	AT3G44100	AT3G44100	AT3G44100					AT3G44100	AT3G44100	AT3G44100	AT3G44100
AT5G43350	AT5G43350	AT5G43350		AT5G43350			AT5G43350	AT5G43350	AT5G43350	AT5G43350	AT5G43350	AT5G43350		AT5G43350			AT5G43350
AT4G16650	AT4G16650	AT4G16650	AT4G16650	AT4G16650					AT4G16650	AT4G16650
AT3G21140	AT3G21140	AT3G21140							AT3G21140	AT3G21140	AT3G21140						AT3G21140	AT3G21140
AT2G04520	AT2G04520	AT2G04520		AT2G04520					AT2G04520	AT2G04520	AT2G04520	AT2G04520					AT2G04520
AT3G46610	AT3G46610	AT3G46610							AT3G46610			AT3G46610
AT5G62720	AT5G62720	AT5G62720							AT5G62720	AT5G62720							AT5G62720	AT5G62720
AT5G05580	AT5G05580	AT5G05580							AT5G05580
AT4G10050	AT4G10050	AT4G10050	AT4G10050	AT4G10050					AT4G10050	AT4G10050	AT4G10050	AT4G10050
AT1G55160	AT1G55160	AT1G55160	AT1G55160	AT1G55160					AT1G55160	AT1G55160	AT1G55160	AT1G55160
AT3G47390	AT3G47390	AT3G47390	AT3G47390	AT3G47390					AT3G47390	AT3G47390
AT5G53440	AT5G53440	AT5G53440	AT5G53440	AT5G53440					AT5G53440	AT5G53440
AT2G02790	AT2G02790	AT2G02790	AT2G02790	AT2G02790					AT2G02790	AT2G02790
AT5G53340	AT5G53340	AT5G53340	AT5G53340	AT5G53340					AT5G53340	AT5G53340
AT1G22710	AT1G22710	AT1G22710	AT1G22710	AT1G22710					AT1G22710	AT1G22710
AT5G11680	AT5G11680	AT5G11680							AT5G11680	AT5G11680							AT5G11680	AT5G11680
AT2G27470	AT2G27470	AT2G27470	AT2G27470	AT2G27470					AT2G27470	AT2G27470
AT3G28450	AT3G28450	AT3G28450					AT3G28450	AT3G28450	AT3G28450	AT3G28450	AT3G28450	AT3G28450		AT3G28450			AT3G28450	AT3G28450
AT1G22940	AT1G22940	AT1G22940							AT1G22940	AT1G22940	AT1G22940	AT1G22940					AT1G22940	AT1G22940
AT3G16310	AT3G16310	AT3G16310		AT3G16310					AT3G16310	AT3G16310							AT3G16310
AT3G12280	AT3G12280	AT3G12280	AT3G12280	AT3G12280					AT3G12280	AT3G12280		AT3G12280
AT3G53880	AT3G53880	AT3G53880		AT3G53880					AT3G53880	AT3G53880							AT3G53880
AT4G27430	AT4G27430	AT4G27430	AT4G27430	AT4G27430					AT4G27430	AT4G27430
AT4G14930	AT4G14930	AT4G14930	AT4G14930	AT4G14930					AT4G14930	AT4G14930	AT4G14930
AT3G21220	AT3G21220	AT3G21220	AT3G21220	AT3G21220					AT3G21220	AT3G21220
ATCG01060	ATCG01060	ATCG01060		ATCG01060					ATCG01060	ATCG01060	ATCG01060	ATCG01060					ATCG01060
AT1G80420	AT1G80420	AT1G80420	AT1G80420	AT1G80420					AT1G80420	AT1G80420
AT3G01420	AT3G01420	AT3G01420	AT3G01420	AT3G01420	AT3G01420	AT3G01420			AT3G01420	AT3G01420	AT3G01420	AT3G01420	AT3G01420
AT2G44120	AT2G44120	AT2G44120	AT2G44120	AT2G44120					AT2G44120	AT2G44120	AT2G44120	AT2G44120
AT1G30520	AT1G30520	AT1G30520							AT1G30520
AT4G16150	AT4G16150	AT4G16150	AT4G16150	AT4G16150					AT4G16150	AT4G16150
AT3G11500	AT3G11500	AT3G11500	AT3G11500	AT3G11500					AT3G11500	AT3G11500
AT4G28025	AT4G28025	AT4G28025	AT4G28025	AT4G28025					AT4G28025	AT4G28025	AT4G28025	AT4G28025
AT1G67440	AT1G67440	AT1G67440							AT1G67440			AT1G67440
AT1G29120	AT1G29120	AT1G29120	AT1G29120	AT1G29120			AT1G29120		AT1G29120	AT1G29120		AT1G29120		AT1G29120
AT1G26190	AT1G26190	AT1G26190							AT1G26190
AT3G46270	AT3G46270	AT3G46270							AT3G46270
AT5G46870	AT5G46870	AT5G46870							AT5G46870
AT3G15880	AT3G15880	AT3G15880							AT3G15880	AT3G15880		AT3G15880					AT3G15880	AT3G15880
AT1G02580	AT1G02580	AT1G02580							AT1G02580
AT2G21195	AT2G21195	AT2G21195		AT2G21195					AT2G21195	AT2G21195							AT2G21195
AT5G19370	AT5G19370	AT5G19370		AT5G19370					AT5G19370	AT5G19370	AT5G19370	AT5G19370					AT5G19370
AT5G65910	AT5G65910	AT5G65910	AT5G65910	AT5G65910			AT5G65910	AT5G65910	AT5G65910	AT5G65910		AT5G65910		AT5G65910
AT5G07860	AT5G07860	AT5G07860							AT5G07860	AT5G07860							AT5G07860	AT5G07860
AT1G07010	AT1G07010	AT1G07010							AT1G07010
AT3G08910	AT3G08910	AT3G08910							AT3G08910	AT3G08910							AT3G08910	AT3G08910
AT1G09770	AT1G09770	AT1G09770							AT1G09770	AT1G09770	AT1G09770	AT1G09770					AT1G09770	AT1G09770
AT3G23620	AT3G23620	AT3G23620	AT3G23620	AT3G23620					AT3G23620	AT3G23620
AT3G54200	AT3G54200	AT3G54200	AT3G54200	AT3G54200					AT3G54200	AT3G54200		AT3G54200
AT5G25070	AT5G25070	AT5G25070				AT5G25070			AT5G25070	AT5G25070	AT5G25070	AT5G25070	AT5G25070				AT5G25070	AT5G25070
AT5G64120	AT5G64120	AT5G64120	AT5G64120	AT5G64120		AT5G64120	AT5G64120	AT5G64120	AT5G64120	AT5G64120	AT5G64120	AT5G64120	AT5G64120	AT5G64120
AT1G56410	AT1G56410	AT1G56410							AT1G56410	AT1G56410							AT1G56410	AT1G56410
AT4G20020	AT4G20020	AT4G20020	AT4G20020	AT4G20020					AT4G20020	AT4G20020
AT3G11820	AT3G11820	AT3G11820	AT3G11820	AT3G11820	AT3G11820	AT3G11820			AT3G11820	AT3G11820	AT3G11820	AT3G11820	AT3G11820
AT3G13720	AT3G13720	AT3G13720							AT3G13720	AT3G13720	AT3G13720	AT3G13720					AT3G13720	AT3G13720
AT4G24350	AT4G24350	AT4G24350							AT4G24350
AT5G19150	AT5G19150	AT5G19150		AT5G19150					AT5G19150	AT5G19150							AT5G19150
AT4G29810	AT4G29810	AT4G29810							AT4G29810	AT4G29810							AT4G29810	AT4G29810
AT3G23280	AT3G23280	AT3G23280	AT3G23280	AT3G23280					AT3G23280	AT3G23280
AT3G07990	AT3G07990	AT3G07990	AT3G07990	AT3G07990					AT3G07990	AT3G07990
AT2G43640	AT2G43640	AT2G43640	AT2G43640	AT2G43640					AT2G43640	AT2G43640	AT2G43640
AT1G60550	AT1G60550	AT1G60550							AT1G60550
AT2G36300	AT2G36300								AT2G36300	AT2G36300	AT2G36300	AT2G36300				AT2G36300	AT2G36300	AT2G36300
AT5G52200	AT5G52200	AT5G52200	AT5G52200	AT5G52200					AT5G52200	AT5G52200
AT4G38370	AT4G38370	AT4G38370	AT4G38370	AT4G38370					AT4G38370	AT4G38370
AT3G16940	AT3G16940	AT3G16940							AT3G16940	AT3G16940							AT3G16940	AT3G16940
AT1G06960	AT1G06960	AT1G06960							AT1G06960
AT4G31160	AT4G31160	AT4G31160							AT4G31160	AT4G31160							AT4G31160	AT4G31160
AT1G55920	AT1G55920	AT1G55920	AT1G55920	AT1G55920					AT1G55920	AT1G55920
AT5G20980	AT5G20980	AT5G20980	AT5G20980	AT5G20980					AT5G20980	AT5G20980		AT5G20980
AT1G04270	AT1G04270	AT1G04270	AT1G04270	AT1G04270					AT1G04270	AT1G04270	AT1G04270	AT1G04270
AT4G32320	AT4G32320	AT4G32320							AT4G32320
AT1G55190	AT1G55190	AT1G55190	AT1G55190	AT1G55190					AT1G55190	AT1G55190
AT5G67385	AT5G67385	AT5G67385						AT5G67385	AT5G67385			AT5G67385		AT5G67385
AT3G48460	AT3G48460	AT3G48460							AT3G48460
AT5G61970	AT5G61970								AT5G61970	AT5G61970	AT5G61970	AT5G61970				AT5G61970	AT5G61970	AT5G61970
AT3G26210	AT3G26210	AT3G26210							AT3G26210	AT3G26210		AT3G26210					AT3G26210	AT3G26210
AT5G01240	AT5G01240	AT5G01240							AT5G01240			AT5G01240
AT2G02590	AT2G02590	AT2G02590							AT2G02590
AT5G27350	AT5G27350	AT5G27350	AT5G27350				AT5G27350	AT5G27350	AT5G27350	AT5G27350		AT5G27350		AT5G27350				AT5G27350
AT3G16990	AT3G16990	AT3G16990							AT3G16990	AT3G16990							AT3G16990	AT3G16990
AT1G13700	AT1G13700	AT1G13700	AT1G13700	AT1G13700					AT1G13700	AT1G13700
AT1G70070	AT1G70070	AT1G70070							AT1G70070		AT1G70070	AT1G70070
AT1G80310	AT1G80310	AT1G80310	AT1G80310	AT1G80310					AT1G80310	AT1G80310
AT3G56690	AT3G56690	AT3G56690	AT3G56690	AT3G56690					AT3G56690	AT3G56690
AT1G44920	AT1G44920	AT1G44920	AT1G44920	AT1G44920					AT1G44920	AT1G44920		AT1G44920
AT5G08370	AT5G08370	AT5G08370							AT5G08370
AT3G63390	AT3G63390	AT3G63390							AT3G63390
AT4G31780	AT4G31780	AT4G31780							AT4G31780
AT5G58100	AT5G58100	AT5G58100							AT5G58100	AT5G58100	AT5G58100	AT5G58100					AT5G58100	AT5G58100
AT5G03610	AT5G03610	AT5G03610	AT5G03610	AT5G03610					AT5G03610	AT5G03610
AT2G44770	AT2G44770	AT2G44770							AT2G44770	AT2G44770							AT2G44770	AT2G44770
AT5G50565	AT5G50565	AT5G50565							AT5G50565	AT5G50565							AT5G50565	AT5G50565
AT4G23460	AT4G23460	AT4G23460							AT4G23460	AT4G23460							AT4G23460	AT4G23460
AT3G27700	AT3G27700	AT3G27700	AT3G27700	AT3G27700					AT3G27700	AT3G27700
AT1G45230	AT1G45230	AT1G45230							AT1G45230
AT4G16350	AT4G16350	AT4G16350							AT4G16350
AT1G52690	AT1G52690	AT1G52690	AT1G52690	AT1G52690					AT1G52690	AT1G52690
AT4G29060	AT4G29060	AT4G29060	AT4G29060	AT4G29060					AT4G29060	AT4G29060	AT4G29060	AT4G29060
AT1G79530	AT1G79530	AT1G79530							AT1G79530	AT1G79530							AT1G79530	AT1G79530
AT4G16690	AT4G16690	AT4G16690							AT4G16690
AT2G07727	AT2G07727	AT2G07727	AT2G07727	AT2G07727					AT2G07727	AT2G07727
AT4G04940	AT4G04940	AT4G04940							AT4G04940	AT4G04940							AT4G04940	AT4G04940
AT1G08160	AT1G08160	AT1G08160	AT1G08160	AT1G08160					AT1G08160	AT1G08160
AT5G08610	AT5G08610	AT5G08610							AT5G08610		AT5G08610	AT5G08610
AT1G48550	AT1G48550	AT1G48550							AT1G48550		AT1G48550	AT1G48550
AT3G15010	AT3G15010	AT3G15010							AT3G15010	AT3G15010		AT3G15010					AT3G15010	AT3G15010
AT2G32480	AT2G32480								AT2G32480							AT2G32480
AT1G80210	AT1G80210	AT1G80210	AT1G80210	AT1G80210					AT1G80210	AT1G80210
AT1G44910	AT1G44910	AT1G44910	AT1G44910	AT1G44910					AT1G44910	AT1G44910
AT5G47650	AT5G47650	AT5G47650	AT5G47650	AT5G47650					AT5G47650	AT5G47650
AT3G14690	AT3G14690	AT3G14690	AT3G14690	AT3G14690			AT3G14690	AT3G14690	AT3G14690	AT3G14690		AT3G14690		AT3G14690
AT2G47960	AT2G47960	AT2G47960							AT2G47960	AT2G47960		AT2G47960					AT2G47960	AT2G47960
AT4G00230	AT4G00230	AT4G00230		AT4G00230					AT4G00230	AT4G00230							AT4G00230
AT5G05740	AT5G05740	AT5G05740							AT5G05740		AT5G05740	AT5G05740
AT4G28706	AT4G28706	AT4G28706		AT4G28706					AT4G28706	AT4G28706		AT4G28706					AT4G28706
AT1G65020	AT1G65020	AT1G65020							AT1G65020	AT1G65020							AT1G65020	AT1G65020
AT5G62740	AT5G62740	AT5G62740		AT5G62740					AT5G62740	AT5G62740							AT5G62740
AT5G05340	AT5G05340	AT5G05340	AT5G05340	AT5G05340					AT5G05340	AT5G05340		AT5G05340
AT5G63440	AT5G63440	AT5G63440	AT5G63440	AT5G63440					AT5G63440	AT5G63440
AT4G39470	AT4G39470	AT4G39470							AT4G39470
AT2G16630	AT2G16630	AT2G16630							AT2G16630
AT2G29650	AT2G29650	AT2G29650							AT2G29650
AT1G43850	AT1G43850	AT1G43850	AT1G43850	AT1G43850					AT1G43850	AT1G43850
AT4G30930	AT4G30930	AT4G30930	AT4G30930	AT4G30930					AT4G30930	AT4G30930
AT5G63380	AT5G63380	AT5G63380	AT5G63380	AT5G63380					AT5G63380	AT5G63380		AT5G63380
AT2G47850	AT2G47850	AT2G47850	AT2G47850	AT2G47850					AT2G47850	AT2G47850
AT2G29570	AT2G29570	AT2G29570	AT2G29570	AT2G29570					AT2G29570	AT2G29570
AT4G35220	AT4G35220	AT4G35220							AT4G35220	AT4G35220							AT4G35220	AT4G35220
AT5G38360	AT5G38360	AT5G38360							AT5G38360		AT5G38360	AT5G38360
AT2G41300	AT2G41300	AT2G41300	AT2G41300	AT2G41300					AT2G41300	AT2G41300
AT2G23890	AT2G23890	AT2G23890	AT2G23890	AT2G23890					AT2G23890	AT2G23890
AT1G29530	AT1G29530	AT1G29530	AT1G29530	AT1G29530					AT1G29530	AT1G29530	AT1G29530
AT4G26860	AT4G26860	AT4G26860							AT4G26860
AT5G18070	AT5G18070	AT5G18070							AT5G18070	AT5G18070	AT5G18070	AT5G18070					AT5G18070	AT5G18070
AT5G61060	AT5G61060	AT5G61060	AT5G61060						AT5G61060	AT5G61060								AT5G61060
AT2G30280	AT2G30280	AT2G30280		AT2G30280					AT2G30280	AT2G30280							AT2G30280
AT4G27020	AT4G27020	AT4G27020							AT4G27020	AT4G27020	AT4G27020						AT4G27020	AT4G27020
AT2G16440	AT2G16440	AT2G16440	AT2G16440	AT2G16440					AT2G16440	AT2G16440
AT5G39340	AT5G39340	AT5G39340	AT5G39340	AT5G39340					AT5G39340	AT5G39340
AT1G62560	AT1G62560	AT1G62560							AT1G62560
AT4G19045	AT4G19045	AT4G19045							AT4G19045
AT3G18280	AT3G18280	AT3G18280							AT3G18280			AT3G18280
AT1G75660	AT1G75660	AT1G75660	AT1G75660	AT1G75660	AT1G75660	AT1G75660			AT1G75660	AT1G75660	AT1G75660	AT1G75660	AT1G75660
AT3G11400	AT3G11400	AT3G11400							AT3G11400	AT3G11400	AT3G11400	AT3G11400					AT3G11400	AT3G11400
AT2G06210	AT2G06210	AT2G06210							AT2G06210	AT2G06210		AT2G06210					AT2G06210	AT2G06210
AT1G10590	AT1G10590	AT1G10590	AT1G10590	AT1G10590			AT1G10590		AT1G10590	AT1G10590	AT1G10590	AT1G10590		AT1G10590
AT3G16370	AT3G16370	AT3G16370	AT3G16370	AT3G16370					AT3G16370	AT3G16370
AT2G38790	AT2G38790	AT2G38790	AT2G38790	AT2G38790					AT2G38790	AT2G38790
AT4G17830	AT4G17830	AT4G17830					AT4G17830		AT4G17830	AT4G17830		AT4G17830		AT4G17830			AT4G17830	AT4G17830
AT1G03280	AT1G03280	AT1G03280	AT1G03280	AT1G03280			AT1G03280	AT1G03280	AT1G03280	AT1G03280		AT1G03280		AT1G03280
AT5G32450	AT5G32450	AT5G32450	AT5G32450	AT5G32450					AT5G32450	AT5G32450		AT5G32450
ATMG00160	ATMG00160	ATMG00160	ATMG00160	ATMG00160					ATMG00160	ATMG00160	ATMG00160	ATMG00160
AT5G58660	AT5G58660	AT5G58660							AT5G58660	AT5G58660							AT5G58660	AT5G58660
AT5G55050	AT5G55050	AT5G55050							AT5G55050	AT5G55050	AT5G55050	AT5G55050					AT5G55050	AT5G55050
AT1G66340	AT1G66340	AT1G66340	AT1G66340	AT1G66340					AT1G66340	AT1G66340
AT3G16290	AT3G16290	AT3G16290		AT3G16290					AT3G16290	AT3G16290		AT3G16290					AT3G16290
AT2G23940	AT2G23940	AT2G23940							AT2G23940	AT2G23940							AT2G23940	AT2G23940
AT4G34860	AT4G34860	AT4G34860							AT4G34860	AT4G34860							AT4G34860	AT4G34860
AT5G44000	AT5G44000	AT5G44000							AT5G44000
AT3G10650	AT3G10650	AT3G10650	AT3G10650	AT3G10650					AT3G10650	AT3G10650	AT3G10650	AT3G10650
AT4G36020	AT4G36020	AT4G36020	AT4G36020	AT4G36020					AT4G36020	AT4G36020		AT4G36020
AT5G54500	AT5G54500	AT5G54500	AT5G54500						AT5G54500	AT5G54500	AT5G54500	AT5G54500						AT5G54500
AT2G41475	AT2G41475	AT2G41475				AT2G41475			AT2G41475	AT2G41475	AT2G41475	AT2G41475	AT2G41475				AT2G41475	AT2G41475
AT3G19910	AT3G19910	AT3G19910	AT3G19910	AT3G19910					AT3G19910	AT3G19910
AT2G24590	AT2G24590	AT2G24590	AT2G24590	AT2G24590					AT2G24590	AT2G24590
AT3G19770	AT3G19770	AT3G19770							AT3G19770	AT3G19770							AT3G19770	AT3G19770
AT3G44300	AT3G44300	AT3G44300	AT3G44300	AT3G44300			AT3G44300		AT3G44300	AT3G44300	AT3G44300	AT3G44300		AT3G44300
AT4G21670	AT4G21670	AT4G21670	AT4G21670	AT4G21670					AT4G21670	AT4G21670
AT2G32640	AT2G32640	AT2G32640							AT2G32640
AT4G17650	AT4G17650	AT4G17650	AT4G17650	AT4G17650					AT4G17650	AT4G17650		AT4G17650
AT5G51340	AT5G51340	AT5G51340	AT5G51340	AT5G51340					AT5G51340	AT5G51340
AT4G11210	AT4G11210	AT4G11210	AT4G11210	AT4G11210					AT4G11210	AT4G11210
AT5G63260	AT5G63260	AT5G63260	AT5G63260						AT5G63260	AT5G63260								AT5G63260
AT5G16010	AT5G16010	AT5G16010	AT5G16010	AT5G16010					AT5G16010	AT5G16010	AT5G16010	AT5G16010
AT2G20840	AT2G20840	AT2G20840	AT2G20840	AT2G20840					AT2G20840	AT2G20840
AT1G04630	AT1G04630	AT1G04630		AT1G04630					AT1G04630	AT1G04630	AT1G04630						AT1G04630
AT5G62480	AT5G62480	AT5G62480							AT5G62480	AT5G62480							AT5G62480	AT5G62480
AT3G02180	AT3G02180	AT3G02180	AT3G02180	AT3G02180					AT3G02180	AT3G02180
AT2G43620	AT2G43620	AT2G43620	AT2G43620	AT2G43620					AT2G43620	AT2G43620
AT5G23530	AT5G23530	AT5G23530							AT5G23530	AT5G23530							AT5G23530	AT5G23530
AT5G03350	AT5G03350	AT5G03350							AT5G03350
AT5G57800	AT5G57800	AT5G57800		AT5G57800	AT5G57800	AT5G57800			AT5G57800	AT5G57800	AT5G57800		AT5G57800				AT5G57800
AT3G04590	AT3G04590	AT3G04590		AT3G04590					AT3G04590	AT3G04590							AT3G04590
AT3G26935	AT3G26935	AT3G26935	AT3G26935	AT3G26935					AT3G26935	AT3G26935	AT3G26935	AT3G26935
AT5G61920	AT5G61920	AT5G61920	AT5G61920	AT5G61920					AT5G61920	AT5G61920	AT5G61920	AT5G61920
AT5G58970	AT5G58970	AT5G58970	AT5G58970	AT5G58970					AT5G58970	AT5G58970
AT5G43440	AT5G43440	AT5G43440							AT5G43440
AT3G12480	AT3G12480	AT3G12480	AT3G12480	AT3G12480					AT3G12480	AT3G12480
AT1G16445	AT1G16445	AT1G16445							AT1G16445
AT1G20910	AT1G20910	AT1G20910	AT1G20910	AT1G20910					AT1G20910	AT1G20910
AT2G21470	AT2G21470	AT2G21470							AT2G21470	AT2G21470		AT2G21470					AT2G21470	AT2G21470
AT3G11397	AT3G11397	AT3G11397	AT3G11397	AT3G11397					AT3G11397	AT3G11397	AT3G11397	AT3G11397
AT5G04920	AT5G04920	AT5G04920	AT5G04920	AT5G04920					AT5G04920	AT5G04920
AT4G21105	AT4G21105	AT4G21105	AT4G21105	AT4G21105					AT4G21105	AT4G21105	AT4G21105	AT4G21105
AT5G47880	AT5G47880	AT5G47880							AT5G47880	AT5G47880							AT5G47880	AT5G47880
AT1G50170	AT1G50170	AT1G50170	AT1G50170	AT1G50170					AT1G50170	AT1G50170
AT2G33240	AT2G33240	AT2G33240							AT2G33240
AT2G47130	AT2G47130	AT2G47130	AT2G47130	AT2G47130					AT2G47130	AT2G47130	AT2G47130	AT2G47130
AT3G04720	AT3G04720	AT3G04720	AT3G04720	AT3G04720					AT3G04720	AT3G04720
AT1G48760	AT1G48760	AT1G48760							AT1G48760	AT1G48760							AT1G48760	AT1G48760
AT5G48370	AT5G48370	AT5G48370	AT5G48370	AT5G48370					AT5G48370	AT5G48370
AT4G11290	AT4G11290	AT4G11290		AT4G11290					AT4G11290	AT4G11290	AT4G11290						AT4G11290
AT2G43610	AT2G43610	AT2G43610	AT2G43610	AT2G43610					AT2G43610	AT2G43610	AT2G43610	AT2G43610
AT3G46290	AT3G46290	AT3G46290		AT3G46290					AT3G46290	AT3G46290							AT3G46290
AT2G32600	AT2G32600	AT2G32600		AT2G32600					AT2G32600	AT2G32600		AT2G32600					AT2G32600
AT4G24090	AT4G24090	AT4G24090							AT4G24090
AT5G52440	AT5G52440	AT5G52440							AT5G52440		AT5G52440	AT5G52440
AT5G40870	AT5G40870	AT5G40870	AT5G40870	AT5G40870					AT5G40870	AT5G40870
AT5G35590	AT5G35590			AT5G35590					AT5G35590	AT5G35590	AT5G35590	AT5G35590				AT5G35590	AT5G35590
AT5G14430	AT5G14430	AT5G14430	AT5G14430	AT5G14430					AT5G14430	AT5G14430
AT2G46370	AT2G46370	AT2G46370	AT2G46370	AT2G46370					AT2G46370	AT2G46370
AT1G54030	AT1G54030								AT1G54030	AT1G54030						AT1G54030	AT1G54030	AT1G54030
AT5G59180	AT5G59180	AT5G59180		AT5G59180					AT5G59180	AT5G59180							AT5G59180
AT4G04330	AT4G04330	AT4G04330							AT4G04330
AT4G30490	AT4G30490	AT4G30490	AT4G30490	AT4G30490					AT4G30490	AT4G30490
AT2G18770	AT2G18770	AT2G18770		AT2G18770					AT2G18770	AT2G18770	AT2G18770	AT2G18770					AT2G18770
AT1G24800	AT1G24800	AT1G24800	AT1G24800	AT1G24800			AT1G24800	AT1G24800	AT1G24800	AT1G24800	AT1G24800	AT1G24800		AT1G24800
AT3G14240	AT3G14240	AT3G14240							AT3G14240
AT5G45670	AT5G45670								AT5G45670							AT5G45670
AT5G65205	AT5G65205	AT5G65205	AT5G65205	AT5G65205					AT5G65205	AT5G65205
AT5G58490	AT5G58490	AT5G58490					AT5G58490	AT5G58490	AT5G58490	AT5G58490	AT5G58490	AT5G58490		AT5G58490			AT5G58490	AT5G58490
AT4G24680	AT4G24680	AT4G24680	AT4G24680	AT4G24680					AT4G24680	AT4G24680		AT4G24680
AT5G10810	AT5G10810	AT5G10810	AT5G10810	AT5G10810					AT5G10810	AT5G10810
AT5G11580	AT5G11580	AT5G11580							AT5G11580
AT1G62730	AT1G62730	AT1G62730	AT1G62730	AT1G62730					AT1G62730	AT1G62730
AT2G40610	AT2G40610	AT2G40610							AT2G40610
AT4G36440	AT4G36440	AT4G36440							AT4G36440	AT4G36440							AT4G36440	AT4G36440
AT1G63460	AT1G63460	AT1G63460	AT1G63460						AT1G63460	AT1G63460		AT1G63460						AT1G63460
AT4G00750	AT4G00750	AT4G00750							AT4G00750
AT3G10940	AT3G10940	AT3G10940	AT3G10940	AT3G10940					AT3G10940	AT3G10940	AT3G10940
AT5G05860	AT5G05860	AT5G05860							AT5G05860	AT5G05860							AT5G05860	AT5G05860
AT1G04260	AT1G04260	AT1G04260	AT1G04260	AT1G04260					AT1G04260	AT1G04260	AT1G04260	AT1G04260
AT2G29190	AT2G29190	AT2G29190	AT2G29190	AT2G29190					AT2G29190	AT2G29190		AT2G29190
AT3G58840	AT3G58840	AT3G58840	AT3G58840	AT3G58840					AT3G58840	AT3G58840	AT3G58840
AT1G15860	AT1G15860	AT1G15860							AT1G15860	AT1G15860		AT1G15860					AT1G15860	AT1G15860
AT5G27670	AT5G27670	AT5G27670	AT5G27670	AT5G27670					AT5G27670	AT5G27670
AT5G45210	AT5G45210	AT5G45210	AT5G45210	AT5G45210					AT5G45210	AT5G45210
AT2G42500	AT2G42500	AT2G42500							AT2G42500	AT2G42500							AT2G42500	AT2G42500
AT1G67900	AT1G67900	AT1G67900	AT1G67900	AT1G67900					AT1G67900	AT1G67900
AT3G06670	AT3G06670	AT3G06670							AT3G06670	AT3G06670							AT3G06670	AT3G06670
AT4G04040	AT4G04040	AT4G04040							AT4G04040	AT4G04040	AT4G04040	AT4G04040					AT4G04040	AT4G04040
AT1G35340	AT1G35340	AT1G35340							AT1G35340
AT1G51390	AT1G51390	AT1G51390	AT1G51390	AT1G51390					AT1G51390	AT1G51390
AT3G51050	AT3G51050	AT3G51050	AT3G51050						AT3G51050	AT3G51050	AT3G51050							AT3G51050
AT2G30910	AT2G30910	AT2G30910	AT2G30910	AT2G30910					AT2G30910	AT2G30910
AT3G52140	AT3G52140								AT3G52140	AT3G52140	AT3G52140	AT3G52140				AT3G52140	AT3G52140	AT3G52140
AT1G47290	AT1G47290	AT1G47290							AT1G47290	AT1G47290							AT1G47290	AT1G47290
AT1G75640	AT1G75640	AT1G75640	AT1G75640	AT1G75640					AT1G75640	AT1G75640
AT3G13070	AT3G13070	AT3G13070	AT3G13070	AT3G13070					AT3G13070	AT3G13070
AT5G08380	AT5G08380	AT5G08380	AT5G08380	AT5G08380					AT5G08380	AT5G08380	AT5G08380
AT5G50580	AT5G50580	AT5G50580	AT5G50580	AT5G50580					AT5G50580	AT5G50580
AT4G39090	AT4G39090	AT4G39090		AT4G39090	AT4G39090	AT4G39090			AT4G39090	AT4G39090	AT4G39090	AT4G39090	AT4G39090				AT4G39090
AT5G56030	AT5G56030	AT5G56030		AT5G56030					AT5G56030	AT5G56030	AT5G56030	AT5G56030					AT5G56030
AT3G13330	AT3G13330	AT3G13330							AT3G13330	AT3G13330							AT3G13330	AT3G13330
AT4G30010	AT4G30010	AT4G30010	AT4G30010	AT4G30010					AT4G30010	AT4G30010	AT4G30010	AT4G30010
AT2G20860	AT2G20860	AT2G20860	AT2G20860	AT2G20860					AT2G20860	AT2G20860
AT5G59480	AT5G59480	AT5G59480	AT5G59480	AT5G59480					AT5G59480	AT5G59480
AT5G46900	AT5G46900	AT5G46900	AT5G46900	AT5G46900					AT5G46900	AT5G46900
AT2G39550	AT2G39550	AT2G39550	AT2G39550	AT2G39550					AT2G39550	AT2G39550
AT1G14900	AT1G14900	AT1G14900	AT1G14900	AT1G14900					AT1G14900	AT1G14900
AT3G05230	AT3G05230	AT3G05230	AT3G05230	AT3G05230					AT3G05230	AT3G05230
AT1G30530	AT1G30530	AT1G30530	AT1G30530	AT1G30530					AT1G30530	AT1G30530	AT1G30530
AT2G39270	AT2G39270	AT2G39270							AT2G39270	AT2G39270							AT2G39270	AT2G39270
AT2G40980	AT2G40980	AT2G40980							AT2G40980	AT2G40980							AT2G40980	AT2G40980
AT5G19050	AT5G19050	AT5G19050							AT5G19050	AT5G19050	AT5G19050						AT5G19050	AT5G19050
AT3G05280	AT3G05280	AT3G05280	AT3G05280	AT3G05280					AT3G05280	AT3G05280	AT3G05280	AT3G05280
AT4G16530	AT4G16530	AT4G16530							AT4G16530
AT4G18230	AT4G18230	AT4G18230	AT4G18230	AT4G18230					AT4G18230	AT4G18230
AT3G17160	AT3G17160	AT3G17160	AT3G17160	AT3G17160					AT3G17160	AT3G17160
AT2G37195	AT2G37195	AT2G37195	AT2G37195	AT2G37195					AT2G37195	AT2G37195
AT2G36850	AT2G36850	AT2G36850						AT2G36850	AT2G36850	AT2G36850	AT2G36850	AT2G36850		AT2G36850			AT2G36850	AT2G36850
AT1G75140	AT1G75140	AT1G75140		AT1G75140					AT1G75140	AT1G75140							AT1G75140
AT1G20575	AT1G20575	AT1G20575							AT1G20575	AT1G20575							AT1G20575	AT1G20575
AT2G18110	AT2G18110	AT2G18110		AT2G18110					AT2G18110	AT2G18110							AT2G18110
AT4G08920	AT4G08920	AT4G08920	AT4G08920	AT4G08920					AT4G08920	AT4G08920		AT4G08920
AT1G12240	AT1G12240	AT1G12240							AT1G12240	AT1G12240		AT1G12240					AT1G12240	AT1G12240
AT1G79470	AT1G79470	AT1G79470							AT1G79470	AT1G79470							AT1G79470	AT1G79470
AT5G47040	AT5G47040	AT5G47040			AT5G47040	AT5G47040	AT5G47040	AT5G47040	AT5G47040	AT5G47040	AT5G47040	AT5G47040	AT5G47040	AT5G47040			AT5G47040	AT5G47040
AT1G08370	AT1G08370	AT1G08370	AT1G08370	AT1G08370					AT1G08370	AT1G08370
AT2G39970	AT2G39970	AT2G39970							AT2G39970	AT2G39970							AT2G39970	AT2G39970
AT1G78920	AT1G78920	AT1G78920							AT1G78920	AT1G78920	AT1G78920						AT1G78920	AT1G78920
AT1G79790	AT1G79790	AT1G79790							AT1G79790		AT1G79790
AT3G03630	AT3G03630	AT3G03630							AT3G03630		AT3G03630	AT3G03630
AT1G14345	AT1G14345	AT1G14345							AT1G14345	AT1G14345	AT1G14345	AT1G14345					AT1G14345	AT1G14345
AT2G20920	AT2G20920	AT2G20920							AT2G20920
AT2G38170	AT2G38170	AT2G38170	AT2G38170	AT2G38170					AT2G38170	AT2G38170
AT3G53890	AT3G53890	AT3G53890	AT3G53890	AT3G53890					AT3G53890	AT3G53890
AT3G06050	AT3G06050	AT3G06050							AT3G06050	AT3G06050	AT3G06050	AT3G06050					AT3G06050	AT3G06050
AT1G74600	AT1G74600	AT1G74600							AT1G74600
AT1G55805	AT1G55805	AT1G55805	AT1G55805	AT1G55805					AT1G55805	AT1G55805
AT5G67330	AT5G67330								AT5G67330							AT5G67330
AT1G65650	AT1G65650	AT1G65650		AT1G65650					AT1G65650	AT1G65650	AT1G65650	AT1G65650					AT1G65650
AT1G72710	AT1G72710	AT1G72710	AT1G72710	AT1G72710					AT1G72710	AT1G72710
AT1G62820	AT1G62820	AT1G62820	AT1G62820	AT1G62820					AT1G62820	AT1G62820
AT3G14110	AT3G14110	AT3G14110							AT3G14110		AT3G14110	AT3G14110
AT1G22270	AT1G22270	AT1G22270		AT1G22270					AT1G22270	AT1G22270	AT1G22270						AT1G22270
AT1G10200	AT1G10200	AT1G10200	AT1G10200	AT1G10200					AT1G10200	AT1G10200	AT1G10200	AT1G10200
AT1G68260	AT1G68260	AT1G68260	AT1G68260						AT1G68260	AT1G68260								AT1G68260
AT1G55890	AT1G55890	AT1G55890							AT1G55890	AT1G55890		AT1G55890					AT1G55890	AT1G55890
AT3G09670	AT3G09670	AT3G09670							AT3G09670	AT3G09670							AT3G09670	AT3G09670
AT4G00830	AT4G00830	AT4G00830	AT4G00830	AT4G00830					AT4G00830	AT4G00830
AT3G23570	AT3G23570	AT3G23570							AT3G23570	AT3G23570							AT3G23570	AT3G23570
AT4G38680	AT4G38680	AT4G38680	AT4G38680	AT4G38680					AT4G38680	AT4G38680		AT4G38680
AT3G15190	AT3G15190	AT3G15190							AT3G15190		AT3G15190	AT3G15190
AT1G74520	AT1G74520	AT1G74520							AT1G74520	AT1G74520							AT1G74520	AT1G74520
AT4G27560	AT4G27560		AT4G27560						AT4G27560	AT4G27560						AT4G27560		AT4G27560
AT2G33060	AT2G33060	AT2G33060							AT2G33060
AT3G24160	AT3G24160	AT3G24160		AT3G24160	AT3G24160	AT3G24160	AT3G24160	AT3G24160	AT3G24160	AT3G24160	AT3G24160	AT3G24160	AT3G24160	AT3G24160			AT3G24160
AT5G43740	AT5G43740	AT5G43740							AT5G43740
AT3G30390	AT3G30390	AT3G30390	AT3G30390	AT3G30390	AT3G30390	AT3G30390			AT3G30390	AT3G30390	AT3G30390	AT3G30390	AT3G30390
AT4G28470	AT4G28470	AT4G28470							AT4G28470	AT4G28470	AT4G28470	AT4G28470					AT4G28470	AT4G28470
AT2G15890	AT2G15890	AT2G15890							AT2G15890
AT3G44380	AT3G44380	AT3G44380	AT3G44380	AT3G44380					AT3G44380	AT3G44380	AT3G44380	AT3G44380
AT4G16580	AT4G16580		AT4G16580	AT4G16580					AT4G16580	AT4G16580						AT4G16580
AT5G48900	AT5G48900	AT5G48900	AT5G48900	AT5G48900					AT5G48900	AT5G48900
AT2G44230	AT2G44230	AT2G44230		AT2G44230					AT2G44230	AT2G44230							AT2G44230
AT2G46070	AT2G46070	AT2G46070	AT2G46070	AT2G46070					AT2G46070	AT2G46070
AT3G51660	AT3G51660	AT3G51660	AT3G51660	AT3G51660					AT3G51660	AT3G51660
AT1G30820	AT1G30820	AT1G30820	AT1G30820						AT1G30820	AT1G30820								AT1G30820
AT3G48170	AT3G48170	AT3G48170							AT3G48170	AT3G48170							AT3G48170	AT3G48170
AT3G54010	AT3G54010	AT3G54010							AT3G54010	AT3G54010		AT3G54010					AT3G54010	AT3G54010
AT4G13340	AT4G13340	AT4G13340	AT4G13340	AT4G13340					AT4G13340	AT4G13340
AT1G07140	AT1G07140	AT1G07140							AT1G07140	AT1G07140	AT1G07140	AT1G07140					AT1G07140	AT1G07140
AT1G66180	AT1G66180	AT1G66180	AT1G66180				AT1G66180	AT1G66180	AT1G66180	AT1G66180	AT1G66180	AT1G66180		AT1G66180				AT1G66180
AT2G22250	AT2G22250	AT2G22250							AT2G22250	AT2G22250	AT2G22250	AT2G22250					AT2G22250	AT2G22250
AT1G32410	AT1G32410	AT1G32410							AT1G32410
AT4G12130	AT4G12130	AT4G12130	AT4G12130	AT4G12130					AT4G12130	AT4G12130
AT3G28740	AT3G28740	AT3G28740	AT3G28740	AT3G28740	AT3G28740		AT3G28740	AT3G28740	AT3G28740	AT3G28740	AT3G28740	AT3G28740	AT3G28740	AT3G28740
AT2G41140	AT2G41140	AT2G41140	AT2G41140	AT2G41140					AT2G41140	AT2G41140
AT3G60440	AT3G60440	AT3G60440	AT3G60440	AT3G60440					AT3G60440	AT3G60440
AT4G29510	AT4G29510	AT4G29510							AT4G29510	AT4G29510		AT4G29510					AT4G29510	AT4G29510
AT5G25120	AT5G25120	AT5G25120					AT5G25120	AT5G25120	AT5G25120	AT5G25120		AT5G25120		AT5G25120			AT5G25120	AT5G25120
AT4G22260	AT4G22260	AT4G22260							AT4G22260
AT1G64350	AT1G64350	AT1G64350	AT1G64350	AT1G64350					AT1G64350	AT1G64350
AT2G31960	AT2G31960	AT2G31960	AT2G31960	AT2G31960			AT2G31960	AT2G31960	AT2G31960	AT2G31960		AT2G31960		AT2G31960
AT2G38480	AT2G38480	AT2G38480	AT2G38480	AT2G38480					AT2G38480	AT2G38480
AT1G49600	AT1G49600	AT1G49600	AT1G49600	AT1G49600			AT1G49600	AT1G49600	AT1G49600	AT1G49600	AT1G49600	AT1G49600		AT1G49600
AT4G00450	AT4G00450	AT4G00450	AT4G00450	AT4G00450					AT4G00450	AT4G00450
AT1G64950	AT1G64950	AT1G64950		AT1G64950			AT1G64950	AT1G64950	AT1G64950	AT1G64950	AT1G64950	AT1G64950		AT1G64950			AT1G64950
AT1G44900	AT1G44900	AT1G44900	AT1G44900	AT1G44900					AT1G44900	AT1G44900
AT5G04850	AT5G04850	AT5G04850	AT5G04850	AT5G04850					AT5G04850	AT5G04850
AT4G32760	AT4G32760	AT4G32760	AT4G32760	AT4G32760			AT4G32760	AT4G32760	AT4G32760	AT4G32760	AT4G32760	AT4G32760		AT4G32760
AT5G25060	AT5G25060								AT5G25060	AT5G25060						AT5G25060	AT5G25060	AT5G25060
AT5G41950	AT5G41950	AT5G41950							AT5G41950	AT5G41950		AT5G41950					AT5G41950	AT5G41950
AT4G37300	AT4G37300	AT4G37300	AT4G37300	AT4G37300					AT4G37300	AT4G37300
AT5G03460	AT5G03460	AT5G03460	AT5G03460	AT5G03460					AT5G03460	AT5G03460
AT2G38660	AT2G38660	AT2G38660							AT2G38660	AT2G38660							AT2G38660	AT2G38660
AT5G25090	AT5G25090	AT5G25090	AT5G25090	AT5G25090					AT5G25090	AT5G25090		AT5G25090
AT1G66250	AT1G66250	AT1G66250							AT1G66250	AT1G66250							AT1G66250	AT1G66250
AT5G54910	AT5G54910	AT5G54910	AT5G54910	AT5G54910					AT5G54910	AT5G54910
AT4G28770	AT4G28770	AT4G28770	AT4G28770	AT4G28770					AT4G28770	AT4G28770
AT1G54000	AT1G54000	AT1G54000							AT1G54000	AT1G54000	AT1G54000	AT1G54000					AT1G54000	AT1G54000
AT1G48320	AT1G48320	AT1G48320							AT1G48320	AT1G48320	AT1G48320						AT1G48320	AT1G48320
AT1G17810	AT1G17810	AT1G17810							AT1G17810			AT1G17810
AT5G16790	AT5G16790	AT5G16790							AT5G16790
AT1G68590	AT1G68590	AT1G68590							AT1G68590		AT1G68590	AT1G68590
AT5G24350	AT5G24350	AT5G24350							AT5G24350	AT5G24350		AT5G24350					AT5G24350	AT5G24350
AT4G18670	AT4G18670	AT4G18670	AT4G18670	AT4G18670					AT4G18670	AT4G18670
AT2G18230	AT2G18230	AT2G18230							AT2G18230	AT2G18230							AT2G18230	AT2G18230
AT3G54860	AT3G54860	AT3G54860							AT3G54860	AT3G54860							AT3G54860	AT3G54860
AT5G18110	AT5G18110	AT5G18110	AT5G18110	AT5G18110					AT5G18110	AT5G18110	AT5G18110	AT5G18110
AT1G79830	AT1G79830	AT1G79830	AT1G79830						AT1G79830	AT1G79830								AT1G79830
AT3G07880	AT3G07880	AT3G07880	AT3G07880	AT3G07880					AT3G07880	AT3G07880
AT1G71840	AT1G71840	AT1G71840	AT1G71840	AT1G71840					AT1G71840	AT1G71840
AT1G52190	AT1G52190	AT1G52190							AT1G52190
AT5G67130	AT5G67130	AT5G67130	AT5G67130	AT5G67130					AT5G67130	AT5G67130
AT3G26560	AT3G26560	AT3G26560							AT3G26560	AT3G26560	AT3G26560	AT3G26560					AT3G26560	AT3G26560
AT5G38940	AT5G38940	AT5G38940	AT5G38940	AT5G38940					AT5G38940	AT5G38940	AT5G38940
AT4G07390	AT4G07390		AT4G07390	AT4G07390					AT4G07390	AT4G07390						AT4G07390
AT4G31790	AT4G31790	AT4G31790							AT4G31790	AT4G31790							AT4G31790	AT4G31790
AT4G35570	AT4G35570	AT4G35570	AT4G35570						AT4G35570	AT4G35570								AT4G35570
AT5G42070	AT5G42070	AT5G42070							AT5G42070	AT5G42070							AT5G42070	AT5G42070
AT3G02730	AT3G02730	AT3G02730							AT3G02730
AT2G33830	AT2G33830	AT2G33830	AT2G33830	AT2G33830	AT2G33830	AT2G33830	AT2G33830	AT2G33830	AT2G33830	AT2G33830	AT2G33830	AT2G33830	AT2G33830	AT2G33830
AT3G61520	AT3G61520								AT3G61520							AT3G61520
AT5G57040	AT5G57040	AT5G57040							AT5G57040		AT5G57040
AT2G34970	AT2G34970	AT2G34970		AT2G34970					AT2G34970	AT2G34970		AT2G34970					AT2G34970
AT2G41460	AT2G41460	AT2G41460	AT2G41460	AT2G41460					AT2G41460	AT2G41460
AT5G40810	AT5G40810	AT5G40810		AT5G40810					AT5G40810	AT5G40810							AT5G40810
AT1G63160	AT1G63160	AT1G63160		AT1G63160					AT1G63160	AT1G63160							AT1G63160
AT1G60170	AT1G60170	AT1G60170		AT1G60170					AT1G60170	AT1G60170							AT1G60170
AT4G39860	AT4G39860	AT4G39860	AT4G39860	AT4G39860					AT4G39860	AT4G39860
AT2G26900	AT2G26900	AT2G26900	AT2G26900						AT2G26900	AT2G26900		AT2G26900						AT2G26900
AT2G01520	AT2G01520		AT2G01520	AT2G01520					AT2G01520	AT2G01520						AT2G01520
AT4G29160	AT4G29160	AT4G29160	AT4G29160	AT4G29160					AT4G29160	AT4G29160	AT4G29160	AT4G29160
AT1G01490	AT1G01490	AT1G01490	AT1G01490	AT1G01490					AT1G01490	AT1G01490
AT5G04870	AT5G04870	AT5G04870							AT5G04870	AT5G04870	AT5G04870						AT5G04870	AT5G04870
AT2G33630	AT2G33630								AT2G33630	AT2G33630						AT2G33630	AT2G33630	AT2G33630
AT5G06260	AT5G06260	AT5G06260							AT5G06260	AT5G06260							AT5G06260	AT5G06260
AT1G77460	AT1G77460	AT1G77460	AT1G77460	AT1G77460					AT1G77460	AT1G77460
AT3G52730	AT3G52730	AT3G52730							AT3G52730	AT3G52730	AT3G52730	AT3G52730					AT3G52730	AT3G52730
AT5G20060	AT5G20060	AT5G20060	AT5G20060	AT5G20060					AT5G20060	AT5G20060	AT5G20060	AT5G20060
AT3G13580	AT3G13580	AT3G13580	AT3G13580	AT3G13580					AT3G13580	AT3G13580	AT3G13580
AT2G07732	AT2G07732	AT2G07732							AT2G07732
AT2G40850	AT2G40850	AT2G40850							AT2G40850
AT1G48630	AT1G48630	AT1G48630							AT1G48630	AT1G48630	AT1G48630	AT1G48630					AT1G48630	AT1G48630
AT3G22560	AT3G22560	AT3G22560	AT3G22560						AT3G22560	AT3G22560								AT3G22560
AT4G01700	AT4G01700	AT4G01700	AT4G01700	AT4G01700					AT4G01700	AT4G01700		AT4G01700
AT3G19720	AT3G19720	AT3G19720							AT3G19720
AT1G47600	AT1G47600	AT1G47600	AT1G47600	AT1G47600					AT1G47600	AT1G47600	AT1G47600	AT1G47600
AT1G21980	AT1G21980	AT1G21980							AT1G21980
AT4G23895	AT4G23895	AT4G23895		AT4G23895					AT4G23895	AT4G23895							AT4G23895
AT3G07420	AT3G07420		AT3G07420						AT3G07420	AT3G07420						AT3G07420		AT3G07420
AT1G21500	AT1G21500	AT1G21500							AT1G21500
AT5G43970	AT5G43970	AT5G43970	AT5G43970	AT5G43970					AT5G43970	AT5G43970	AT5G43970	AT5G43970
AT1G72230	AT1G72230	AT1G72230							AT1G72230	AT1G72230							AT1G72230	AT1G72230
AT4G18060	AT4G18060	AT4G18060							AT4G18060	AT4G18060		AT4G18060					AT4G18060	AT4G18060
AT4G37070	AT4G37070								AT4G37070	AT4G37070						AT4G37070	AT4G37070	AT4G37070
ATCG00600	ATCG00600	ATCG00600							ATCG00600		ATCG00600	ATCG00600
AT4G33400	AT4G33400	AT4G33400		AT4G33400					AT4G33400	AT4G33400							AT4G33400
AT5G59960	AT5G59960	AT5G59960							AT5G59960	AT5G59960	AT5G59960	AT5G59960					AT5G59960	AT5G59960
AT4G25770	AT4G25770	AT4G25770	AT4G25770	AT4G25770					AT4G25770	AT4G25770		AT4G25770
AT4G27490	AT4G27490	AT4G27490	AT4G27490	AT4G27490					AT4G27490	AT4G27490
AT5G14880	AT5G14880		AT5G14880	AT5G14880					AT5G14880	AT5G14880						AT5G14880
AT1G53645	AT1G53645	AT1G53645		AT1G53645					AT1G53645	AT1G53645							AT1G53645
AT5G66520	AT5G66520	AT5G66520							AT5G66520
AT1G52600	AT1G52600	AT1G52600							AT1G52600	AT1G52600		AT1G52600					AT1G52600	AT1G52600
AT2G44790	AT2G44790	AT2G44790							AT2G44790	AT2G44790	AT2G44790	AT2G44790					AT2G44790	AT2G44790
AT3G08670	AT3G08670								AT3G08670							AT3G08670
AT1G73940	AT1G73940	AT1G73940							AT1G73940	AT1G73940							AT1G73940	AT1G73940
AT3G56340	AT3G56340	AT3G56340	AT3G56340	AT3G56340	AT3G56340	AT3G56340		AT3G56340	AT3G56340	AT3G56340	AT3G56340	AT3G56340	AT3G56340	AT3G56340
AT3G29200	AT3G29200	AT3G29200	AT3G29200						AT3G29200	AT3G29200								AT3G29200
AT4G36910	AT4G36910	AT4G36910	AT4G36910	AT4G36910					AT4G36910	AT4G36910		AT4G36910
AT5G64813	AT5G64813	AT5G64813	AT5G64813	AT5G64813					AT5G64813	AT5G64813
AT4G35770	AT4G35770	AT4G35770	AT4G35770	AT4G35770	AT4G35770	AT4G35770	AT4G35770	AT4G35770	AT4G35770	AT4G35770	AT4G35770	AT4G35770	AT4G35770	AT4G35770
AT5G08560	AT5G08560	AT5G08560	AT5G08560	AT5G08560					AT5G08560	AT5G08560
AT1G30000	AT1G30000	AT1G30000					AT1G30000		AT1G30000	AT1G30000		AT1G30000		AT1G30000			AT1G30000	AT1G30000
AT1G04680	AT1G04680	AT1G04680							AT1G04680
AT3G48750	AT3G48750								AT3G48750	AT3G48750	AT3G48750	AT3G48750				AT3G48750	AT3G48750	AT3G48750
AT4G29900	AT4G29900	AT4G29900							AT4G29900	AT4G29900		AT4G29900					AT4G29900	AT4G29900
AT2G29420	AT2G29420	AT2G29420							AT2G29420	AT2G29420	AT2G29420	AT2G29420					AT2G29420	AT2G29420
AT1G12310	AT1G12310	AT1G12310							AT1G12310	AT1G12310	AT1G12310	AT1G12310					AT1G12310	AT1G12310
AT5G33320	AT5G33320	AT5G33320		AT5G33320					AT5G33320	AT5G33320	AT5G33320	AT5G33320					AT5G33320
AT1G75990	AT1G75990	AT1G75990		AT1G75990					AT1G75990	AT1G75990	AT1G75990	AT1G75990					AT1G75990
AT2G29630	AT2G29630	AT2G29630					AT2G29630	AT2G29630	AT2G29630			AT2G29630		AT2G29630
AT2G01490	AT2G01490	AT2G01490							AT2G01490	AT2G01490							AT2G01490	AT2G01490
AT1G58280	AT1G58280	AT1G58280	AT1G58280	AT1G58280					AT1G58280	AT1G58280
AT5G02770	AT5G02770	AT5G02770	AT5G02770	AT5G02770					AT5G02770	AT5G02770
AT3G62820	AT3G62820	AT3G62820							AT3G62820
AT1G17020	AT1G17020	AT1G17020		AT1G17020					AT1G17020	AT1G17020							AT1G17020
AT1G71850	AT1G71850	AT1G71850	AT1G71850	AT1G71850					AT1G71850	AT1G71850
AT4G01130	AT4G01130	AT4G01130							AT4G01130			AT4G01130
AT5G42100	AT5G42100	AT5G42100	AT5G42100	AT5G42100					AT5G42100	AT5G42100	AT5G42100	AT5G42100
AT4G14040	AT4G14040	AT4G14040		AT4G14040					AT4G14040	AT4G14040	AT4G14040	AT4G14040					AT4G14040
AT5G59460	AT5G59460	AT5G59460		AT5G59460					AT5G59460	AT5G59460							AT5G59460
AT5G64370	AT5G64370	AT5G64370		AT5G64370					AT5G64370	AT5G64370	AT5G64370						AT5G64370
AT1G79260	AT1G79260	AT1G79260	AT1G79260	AT1G79260					AT1G79260	AT1G79260
AT5G63220	AT5G63220	AT5G63220	AT5G63220	AT5G63220					AT5G63220	AT5G63220
AT4G12320	AT4G12320	AT4G12320	AT4G12320						AT4G12320	AT4G12320								AT4G12320
AT5G28750	AT5G28750	AT5G28750							AT5G28750		AT5G28750	AT5G28750
AT3G14890	AT3G14890	AT3G14890	AT3G14890						AT3G14890	AT3G14890								AT3G14890
AT5G42750	AT5G42750								AT5G42750							AT5G42750
AT5G56590	AT5G56590	AT5G56590							AT5G56590	AT5G56590							AT5G56590	AT5G56590
AT1G05385	AT1G05385	AT1G05385							AT1G05385
AT4G14360	AT4G14360	AT4G14360	AT4G14360	AT4G14360					AT4G14360	AT4G14360	AT4G14360	AT4G14360
AT5G01930	AT5G01930	AT5G01930	AT5G01930	AT5G01930					AT5G01930	AT5G01930
AT1G64090	AT1G64090	AT1G64090	AT1G64090	AT1G64090					AT1G64090	AT1G64090	AT1G64090	AT1G64090
AT4G08900	AT4G08900	AT4G08900							AT4G08900	AT4G08900							AT4G08900	AT4G08900
AT1G36730	AT1G36730	AT1G36730							AT1G36730	AT1G36730							AT1G36730	AT1G36730
AT4G17100	AT4G17100		AT4G17100						AT4G17100	AT4G17100						AT4G17100		AT4G17100
AT5G23760	AT5G23760	AT5G23760	AT5G23760	AT5G23760					AT5G23760	AT5G23760
AT5G64380	AT5G64380	AT5G64380							AT5G64380
AT1G31812	AT1G31812	AT1G31812	AT1G31812	AT1G31812			AT1G31812	AT1G31812	AT1G31812	AT1G31812	AT1G31812	AT1G31812		AT1G31812
AT4G15770	AT4G15770	AT4G15770							AT4G15770	AT4G15770							AT4G15770	AT4G15770
AT1G22690	AT1G22690	AT1G22690							AT1G22690
AT1G02020	AT1G02020	AT1G02020	AT1G02020				AT1G02020	AT1G02020	AT1G02020	AT1G02020		AT1G02020		AT1G02020				AT1G02020
AT1G21610	AT1G21610	AT1G21610	AT1G21610	AT1G21610					AT1G21610	AT1G21610
AT3G52950	AT3G52950	AT3G52950							AT3G52950	AT3G52950							AT3G52950	AT3G52950
AT1G53730	AT1G53730	AT1G53730	AT1G53730	AT1G53730					AT1G53730	AT1G53730
AT1G45145	AT1G45145	AT1G45145							AT1G45145	AT1G45145	AT1G45145	AT1G45145					AT1G45145	AT1G45145
AT1G03350	AT1G03350	AT1G03350	AT1G03350	AT1G03350					AT1G03350	AT1G03350
AT4G37925	AT4G37925	AT4G37925				AT4G37925			AT4G37925	AT4G37925	AT4G37925	AT4G37925	AT4G37925				AT4G37925	AT4G37925
AT1G47200	AT1G47200	AT1G47200	AT1G47200	AT1G47200					AT1G47200	AT1G47200		AT1G47200
AT5G61140	AT5G61140	AT5G61140							AT5G61140	AT5G61140		AT5G61140					AT5G61140	AT5G61140
AT5G47550	AT5G47550	AT5G47550							AT5G47550
AT3G43740	AT3G43740	AT3G43740	AT3G43740	AT3G43740					AT3G43740	AT3G43740
AT1G24070	AT1G24070	AT1G24070							AT1G24070
AT3G46430	AT3G46430	AT3G46430							AT3G46430	AT3G46430							AT3G46430	AT3G46430
AT1G68530	AT1G68530		AT1G68530	AT1G68530	AT1G68530	AT1G68530	AT1G68530	AT1G68530	AT1G68530	AT1G68530	AT1G68530	AT1G68530	AT1G68530	AT1G68530		AT1G68530
AT3G47960	AT3G47960	AT3G47960	AT3G47960	AT3G47960					AT3G47960	AT3G47960		AT3G47960
AT5G54180	AT5G54180	AT5G54180							AT5G54180
AT4G34730	AT4G34730	AT4G34730	AT4G34730	AT4G34730					AT4G34730	AT4G34730	AT4G34730	AT4G34730
AT5G51890	AT5G51890	AT5G51890	AT5G51890	AT5G51890					AT5G51890	AT5G51890
AT5G19350	AT5G19350	AT5G19350	AT5G19350	AT5G19350					AT5G19350	AT5G19350	AT5G19350
AT1G01510	AT1G01510	AT1G01510		AT1G01510					AT1G01510	AT1G01510							AT1G01510
AT5G14600	AT5G14600	AT5G14600	AT5G14600	AT5G14600					AT5G14600	AT5G14600
AT2G03430	AT2G03430	AT2G03430	AT2G03430	AT2G03430					AT2G03430	AT2G03430
AT3G27080	AT3G27080	AT3G27080	AT3G27080	AT3G27080					AT3G27080	AT3G27080	AT3G27080	AT3G27080
AT2G46580	AT2G46580	AT2G46580							AT2G46580	AT2G46580		AT2G46580					AT2G46580	AT2G46580
AT1G74320	AT1G74320	AT1G74320				AT1G74320			AT1G74320	AT1G74320	AT1G74320	AT1G74320	AT1G74320				AT1G74320	AT1G74320
AT5G64420	AT5G64420	AT5G64420		AT5G64420					AT5G64420	AT5G64420							AT5G64420
AT1G77060	AT1G77060	AT1G77060							AT1G77060		AT1G77060	AT1G77060
AT1G14410	AT1G14410	AT1G14410	AT1G14410	AT1G14410					AT1G14410	AT1G14410	AT1G14410	AT1G14410
AT1G74880	AT1G74880	AT1G74880							AT1G74880	AT1G74880	AT1G74880	AT1G74880					AT1G74880	AT1G74880
AT5G43850	AT5G43850	AT5G43850							AT5G43850
AT4G11960	AT4G11960	AT4G11960							AT4G11960		AT4G11960
AT2G38960	AT2G38960	AT2G38960	AT2G38960	AT2G38960					AT2G38960	AT2G38960
AT3G23710	AT3G23710	AT3G23710	AT3G23710	AT3G23710					AT3G23710	AT3G23710
AT3G06010	AT3G06010	AT3G06010	AT3G06010	AT3G06010					AT3G06010	AT3G06010
AT1G22540	AT1G22540	AT1G22540	AT1G22540	AT1G22540					AT1G22540	AT1G22540
AT5G24010	AT5G24010	AT5G24010	AT5G24010	AT5G24010					AT5G24010	AT5G24010
AT3G26340	AT3G26340	AT3G26340		AT3G26340					AT3G26340	AT3G26340	AT3G26340						AT3G26340
AT1G04560	AT1G04560	AT1G04560							AT1G04560		AT1G04560	AT1G04560
AT2G01440	AT2G01440	AT2G01440							AT2G01440
AT2G27860	AT2G27860	AT2G27860	AT2G27860						AT2G27860	AT2G27860								AT2G27860
AT1G79850	AT1G79850	AT1G79850	AT1G79850	AT1G79850					AT1G79850	AT1G79850	AT1G79850	AT1G79850
AT4G18465	AT4G18465	AT4G18465							AT4G18465	AT4G18465							AT4G18465	AT4G18465
AT2G31140	AT2G31140	AT2G31140	AT2G31140						AT2G31140	AT2G31140								AT2G31140
AT1G78800	AT1G78800	AT1G78800	AT1G78800	AT1G78800					AT1G78800	AT1G78800
AT3G23450	AT3G23450	AT3G23450							AT3G23450		AT3G23450
AT2G45980	AT2G45980	AT2G45980							AT2G45980		AT2G45980	AT2G45980
AT3G61430	AT3G61430	AT3G61430							AT3G61430	AT3G61430	AT3G61430	AT3G61430					AT3G61430	AT3G61430
AT1G69390	AT1G69390	AT1G69390	AT1G69390	AT1G69390					AT1G69390	AT1G69390
AT5G57960	AT5G57960	AT5G57960	AT5G57960	AT5G57960			AT5G57960	AT5G57960	AT5G57960	AT5G57960		AT5G57960		AT5G57960
AT5G41600	AT5G41600	AT5G41600	AT5G41600	AT5G41600	AT5G41600				AT5G41600	AT5G41600	AT5G41600	AT5G41600	AT5G41600
AT3G12380	AT3G12380	AT3G12380		AT3G12380					AT3G12380	AT3G12380							AT3G12380
AT3G46450	AT3G46450	AT3G46450							AT3G46450	AT3G46450							AT3G46450	AT3G46450
AT4G13350	AT4G13350	AT4G13350	AT4G13350	AT4G13350			AT4G13350		AT4G13350	AT4G13350	AT4G13350	AT4G13350		AT4G13350
AT3G56430	AT3G56430	AT3G56430	AT3G56430	AT3G56430					AT3G56430	AT3G56430
AT3G58990	AT3G58990	AT3G58990	AT3G58990	AT3G58990					AT3G58990	AT3G58990
AT5G10010	AT5G10010	AT5G10010							AT5G10010	AT5G10010	AT5G10010	AT5G10010					AT5G10010	AT5G10010
AT1G04130	AT1G04130	AT1G04130	AT1G04130	AT1G04130					AT1G04130	AT1G04130
AT2G39795	AT2G39795	AT2G39795	AT2G39795	AT2G39795					AT2G39795	AT2G39795
AT3G21670	AT3G21670	AT3G21670							AT3G21670		AT3G21670	AT3G21670
AT3G53710	AT3G53710	AT3G53710		AT3G53710					AT3G53710	AT3G53710	AT3G53710						AT3G53710
AT5G02310	AT5G02310		AT5G02310	AT5G02310	AT5G02310	AT5G02310			AT5G02310	AT5G02310	AT5G02310	AT5G02310	AT5G02310			AT5G02310
AT2G42310	AT2G42310	AT2G42310	AT2G42310	AT2G42310					AT2G42310	AT2G42310	AT2G42310	AT2G42310
AT3G21350	AT3G21350	AT3G21350	AT3G21350						AT3G21350	AT3G21350								AT3G21350
AT3G20290	AT3G20290	AT3G20290					AT3G20290		AT3G20290	AT3G20290	AT3G20290	AT3G20290		AT3G20290			AT3G20290	AT3G20290
AT4G03190	AT4G03190	AT4G03190							AT4G03190	AT4G03190							AT4G03190	AT4G03190
AT5G42790	AT5G42790	AT5G42790	AT5G42790	AT5G42790					AT5G42790	AT5G42790	AT5G42790	AT5G42790
AT4G11640	AT4G11640	AT4G11640		AT4G11640					AT4G11640	AT4G11640							AT4G11640
AT1G03310	AT1G03310	AT1G03310							AT1G03310
AT3G04650	AT3G04650	AT3G04650					AT3G04650		AT3G04650			AT3G04650		AT3G04650
AT4G21990	AT4G21990	AT4G21990	AT4G21990	AT4G21990					AT4G21990	AT4G21990
AT1G22800	AT1G22800	AT1G22800	AT1G22800	AT1G22800					AT1G22800	AT1G22800		AT1G22800
AT5G11270	AT5G11270	AT5G11270							AT5G11270
AT2G42820	AT2G42820	AT2G42820	AT2G42820	AT2G42820					AT2G42820	AT2G42820
AT3G46670	AT3G46670	AT3G46670							AT3G46670			AT3G46670
AT4G17890	AT4G17890	AT4G17890							AT4G17890	AT4G17890	AT4G17890	AT4G17890					AT4G17890	AT4G17890
AT5G44520	AT5G44520	AT5G44520							AT5G44520
AT1G26640	AT1G26640	AT1G26640	AT1G26640						AT1G26640	AT1G26640								AT1G26640
AT3G09980	AT3G09980	AT3G09980	AT3G09980	AT3G09980					AT3G09980	AT3G09980		AT3G09980
AT3G52905	AT3G52905	AT3G52905	AT3G52905	AT3G52905					AT3G52905	AT3G52905
AT1G17340	AT1G17340	AT1G17340	AT1G17340				AT1G17340	AT1G17340	AT1G17340	AT1G17340		AT1G17340		AT1G17340				AT1G17340
AT5G46420	AT5G46420	AT5G46420							AT5G46420	AT5G46420							AT5G46420	AT5G46420
AT1G15250	AT1G15250	AT1G15250	AT1G15250	AT1G15250					AT1G15250	AT1G15250	AT1G15250	AT1G15250
AT4G24200	AT4G24200	AT4G24200	AT4G24200	AT4G24200					AT4G24200	AT4G24200
AT1G63550	AT1G63550	AT1G63550							AT1G63550
AT2G41120	AT2G41120	AT2G41120							AT2G41120
AT5G55070	AT5G55070	AT5G55070	AT5G55070	AT5G55070					AT5G55070	AT5G55070	AT5G55070	AT5G55070
AT5G03370	AT5G03370	AT5G03370		AT5G03370					AT5G03370	AT5G03370							AT5G03370
AT4G38600	AT4G38600	AT4G38600			AT4G38600	AT4G38600			AT4G38600	AT4G38600	AT4G38600	AT4G38600	AT4G38600				AT4G38600	AT4G38600
AT1G19430	AT1G19430	AT1G19430	AT1G19430	AT1G19430					AT1G19430	AT1G19430		AT1G19430
AT2G29320	AT2G29320	AT2G29320							AT2G29320
AT1G25380	AT1G25380	AT1G25380		AT1G25380					AT1G25380	AT1G25380							AT1G25380
AT5G01390	AT5G01390	AT5G01390	AT5G01390	AT5G01390					AT5G01390	AT5G01390
AT5G18490	AT5G18490	AT5G18490	AT5G18490	AT5G18490					AT5G18490	AT5G18490
AT5G54580	AT5G54580	AT5G54580	AT5G54580	AT5G54580					AT5G54580	AT5G54580
AT2G47060	AT2G47060	AT2G47060							AT2G47060	AT2G47060							AT2G47060	AT2G47060
AT5G47020	AT5G47020	AT5G47020							AT5G47020
AT3G52340	AT3G52340	AT3G52340					AT3G52340		AT3G52340			AT3G52340		AT3G52340
AT2G36910	AT2G36910	AT2G36910							AT2G36910	AT2G36910							AT2G36910	AT2G36910
AT3G54130	AT3G54130	AT3G54130	AT3G54130	AT3G54130					AT3G54130	AT3G54130
AT1G72340	AT1G72340	AT1G72340							AT1G72340	AT1G72340							AT1G72340	AT1G72340
AT5G10840	AT5G10840	AT5G10840	AT5G10840	AT5G10840					AT5G10840	AT5G10840	AT5G10840	AT5G10840
AT3G15060	AT3G15060	AT3G15060	AT3G15060	AT3G15060					AT3G15060	AT3G15060
AT5G48570	AT5G48570	AT5G48570	AT5G48570	AT5G48570					AT5G48570	AT5G48570
AT4G01330	AT4G01330	AT4G01330	AT4G01330	AT4G01330					AT4G01330	AT4G01330
AT5G16450	AT5G16450	AT5G16450	AT5G16450	AT5G16450					AT5G16450	AT5G16450	AT5G16450	AT5G16450
AT4G38200	AT4G38200	AT4G38200							AT4G38200	AT4G38200							AT4G38200	AT4G38200
AT3G28720	AT3G28720	AT3G28720					AT3G28720		AT3G28720	AT3G28720		AT3G28720		AT3G28720			AT3G28720	AT3G28720
AT3G21250	AT3G21250	AT3G21250		AT3G21250					AT3G21250	AT3G21250							AT3G21250
AT1G10940	AT1G10940	AT1G10940	AT1G10940		AT1G10940	AT1G10940	AT1G10940	AT1G10940	AT1G10940	AT1G10940	AT1G10940	AT1G10940	AT1G10940	AT1G10940				AT1G10940
AT3G44190	AT3G44190	AT3G44190							AT3G44190	AT3G44190		AT3G44190					AT3G44190	AT3G44190
AT2G41950	AT2G41950	AT2G41950							AT2G41950
AT2G35605	AT2G35605	AT2G35605	AT2G35605	AT2G35605					AT2G35605	AT2G35605	AT2G35605	AT2G35605
AT5G49880	AT5G49880	AT5G49880	AT5G49880	AT5G49880					AT5G49880	AT5G49880
AT4G24780	AT4G24780	AT4G24780	AT4G24780	AT4G24780					AT4G24780	AT4G24780
AT2G34160	AT2G34160	AT2G34160	AT2G34160	AT2G34160					AT2G34160	AT2G34160	AT2G34160	AT2G34160
AT1G15270	AT1G15270	AT1G15270	AT1G15270	AT1G15270					AT1G15270	AT1G15270
AT4G17330	AT4G17330	AT4G17330	AT4G17330						AT4G17330	AT4G17330		AT4G17330						AT4G17330
AT2G36230	AT2G36230	AT2G36230							AT2G36230		AT2G36230
AT3G66654	AT3G66654	AT3G66654							AT3G66654	AT3G66654	AT3G66654	AT3G66654					AT3G66654	AT3G66654
AT1G33980	AT1G33980	AT1G33980	AT1G33980	AT1G33980					AT1G33980	AT1G33980
AT1G43690	AT1G43690	AT1G43690							AT1G43690	AT1G43690							AT1G43690	AT1G43690
AT3G15380	AT3G15380	AT3G15380							AT3G15380
AT5G51010	AT5G51010	AT5G51010	AT5G51010	AT5G51010					AT5G51010	AT5G51010	AT5G51010	AT5G51010
AT3G04890	AT3G04890	AT3G04890							AT3G04890
AT3G07030	AT3G07030	AT3G07030	AT3G07030	AT3G07030					AT3G07030	AT3G07030		AT3G07030
AT1G65290	AT1G65290	AT1G65290	AT1G65290	AT1G65290					AT1G65290	AT1G65290
AT2G45440	AT2G45440	AT2G45440		AT2G45440					AT2G45440	AT2G45440	AT2G45440	AT2G45440					AT2G45440
AT5G58640	AT5G58640	AT5G58640							AT5G58640	AT5G58640							AT5G58640	AT5G58640
AT5G12430	AT5G12430	AT5G12430							AT5G12430
AT1G65540	AT1G65540	AT1G65540	AT1G65540	AT1G65540					AT1G65540	AT1G65540
AT2G17560	AT2G17560	AT2G17560	AT2G17560	AT2G17560					AT2G17560	AT2G17560
AT1G60940	AT1G60940	AT1G60940	AT1G60940	AT1G60940					AT1G60940	AT1G60940
AT3G50520	AT3G50520	AT3G50520	AT3G50520	AT3G50520					AT3G50520	AT3G50520
AT5G05920	AT5G05920	AT5G05920	AT5G05920	AT5G05920					AT5G05920	AT5G05920
AT5G42760	AT5G42760	AT5G42760	AT5G42760	AT5G42760					AT5G42760	AT5G42760
AT5G35450	AT5G35450	AT5G35450	AT5G35450						AT5G35450	AT5G35450								AT5G35450
AT1G51840	AT1G51840	AT1G51840							AT1G51840	AT1G51840							AT1G51840	AT1G51840
AT5G10870	AT5G10870	AT5G10870	AT5G10870	AT5G10870					AT5G10870	AT5G10870
AT2G43970	AT2G43970	AT2G43970	AT2G43970	AT2G43970					AT2G43970	AT2G43970
AT1G52900	AT1G52900	AT1G52900							AT1G52900
AT3G13180	AT3G13180	AT3G13180							AT3G13180
AT5G64350	AT5G64350	AT5G64350							AT5G64350	AT5G64350		AT5G64350					AT5G64350	AT5G64350
AT2G41760	AT2G41760	AT2G41760	AT2G41760	AT2G41760					AT2G41760	AT2G41760
AT4G00660	AT4G00660	AT4G00660							AT4G00660	AT4G00660							AT4G00660	AT4G00660
AT4G00860	AT4G00860	AT4G00860	AT4G00860	AT4G00860					AT4G00860	AT4G00860	AT4G00860	AT4G00860
AT1G62630	AT1G62630	AT1G62630							AT1G62630
AT2G30520	AT2G30520	AT2G30520	AT2G30520	AT2G30520			AT2G30520	AT2G30520	AT2G30520	AT2G30520	AT2G30520	AT2G30520		AT2G30520
AT3G44590	AT3G44590	AT3G44590		AT3G44590					AT3G44590	AT3G44590							AT3G44590
AT1G62570	AT1G62570	AT1G62570	AT1G62570	AT1G62570	AT1G62570	AT1G62570	AT1G62570	AT1G62570	AT1G62570	AT1G62570	AT1G62570	AT1G62570	AT1G62570	AT1G62570
AT5G32470	AT5G32470	AT5G32470							AT5G32470	AT5G32470		AT5G32470					AT5G32470	AT5G32470
AT5G65730	AT5G65730	AT5G65730							AT5G65730			AT5G65730
AT5G52310	AT5G52310	AT5G52310	AT5G52310	AT5G52310					AT5G52310	AT5G52310	AT5G52310	AT5G52310
AT5G13530	AT5G13530	AT5G13530							AT5G13530	AT5G13530		AT5G13530					AT5G13530	AT5G13530
AT1G09850	AT1G09850	AT1G09850		AT1G09850					AT1G09850	AT1G09850		AT1G09850					AT1G09850
AT5G24850	AT5G24850	AT5G24850							AT5G24850			AT5G24850
AT3G15690	AT3G15690	AT3G15690		AT3G15690					AT3G15690	AT3G15690							AT3G15690
ATCG00750	ATCG00750	ATCG00750							ATCG00750	ATCG00750	ATCG00750	ATCG00750					ATCG00750	ATCG00750
AT5G16310	AT5G16310	AT5G16310	AT5G16310	AT5G16310					AT5G16310	AT5G16310
AT1G70480	AT1G70480	AT1G70480	AT1G70480	AT1G70480					AT1G70480	AT1G70480
AT1G29260	AT1G29260	AT1G29260	AT1G29260				AT1G29260	AT1G29260	AT1G29260	AT1G29260		AT1G29260		AT1G29260				AT1G29260
AT4G25210	AT4G25210	AT4G25210	AT4G25210	AT4G25210					AT4G25210	AT4G25210
AT1G58290	AT1G58290	AT1G58290	AT1G58290	AT1G58290					AT1G58290	AT1G58290	AT1G58290	AT1G58290
AT5G26742	AT5G26742	AT5G26742	AT5G26742	AT5G26742					AT5G26742	AT5G26742	AT5G26742	AT5G26742
AT2G29290	AT2G29290	AT2G29290							AT2G29290		AT2G29290	AT2G29290
AT4G14240	AT4G14240	AT4G14240		AT4G14240					AT4G14240	AT4G14240							AT4G14240
AT3G26030	AT3G26030	AT3G26030	AT3G26030	AT3G26030					AT3G26030	AT3G26030
AT4G28780	AT4G28780	AT4G28780							AT4G28780			AT4G28780
AT1G73650	AT1G73650	AT1G73650	AT1G73650	AT1G73650			AT1G73650	AT1G73650	AT1G73650	AT1G73650	AT1G73650	AT1G73650		AT1G73650
AT3G03640	AT3G03640	AT3G03640							AT3G03640	AT3G03640							AT3G03640	AT3G03640
AT2G23390	AT2G23390	AT2G23390							AT2G23390
AT3G59400	AT3G59400	AT3G59400							AT3G59400		AT3G59400	AT3G59400
AT3G04910	AT3G04910	AT3G04910					AT3G04910		AT3G04910			AT3G04910		AT3G04910
AT3G21400	AT3G21400	AT3G21400		AT3G21400					AT3G21400	AT3G21400							AT3G21400
AT3G57030	AT3G57030	AT3G57030							AT3G57030	AT3G57030		AT3G57030					AT3G57030	AT3G57030
AT4G34230	AT4G34230	AT4G34230	AT4G34230	AT4G34230					AT4G34230	AT4G34230		AT4G34230
AT5G53490	AT5G53490	AT5G53490	AT5G53490	AT5G53490					AT5G53490	AT5G53490	AT5G53490	AT5G53490
AT2G46560	AT2G46560	AT2G46560	AT2G46560	AT2G46560					AT2G46560	AT2G46560
AT5G09420	AT5G09420	AT5G09420							AT5G09420	AT5G09420							AT5G09420	AT5G09420
AT3G15360	AT3G15360	AT3G15360	AT3G15360	AT3G15360					AT3G15360	AT3G15360	AT3G15360	AT3G15360
AT2G39960	AT2G39960	AT2G39960							AT2G39960	AT2G39960							AT2G39960	AT2G39960
AT2G32410	AT2G32410	AT2G32410	AT2G32410	AT2G32410					AT2G32410	AT2G32410
AT2G11890	AT2G11890	AT2G11890							AT2G11890	AT2G11890		AT2G11890					AT2G11890	AT2G11890
AT5G27560	AT5G27560	AT5G27560							AT5G27560			AT5G27560
AT1G62480	AT1G62480	AT1G62480	AT1G62480	AT1G62480					AT1G62480	AT1G62480
AT4G17870	AT4G17870	AT4G17870		AT4G17870					AT4G17870	AT4G17870	AT4G17870	AT4G17870					AT4G17870
AT3G24420	AT3G24420	AT3G24420	AT3G24420	AT3G24420			AT3G24420	AT3G24420	AT3G24420	AT3G24420		AT3G24420		AT3G24420
AT2G47580	AT2G47580	AT2G47580	AT2G47580	AT2G47580					AT2G47580	AT2G47580	AT2G47580	AT2G47580
AT5G07120	AT5G07120	AT5G07120							AT5G07120	AT5G07120	AT5G07120	AT5G07120					AT5G07120	AT5G07120
AT5G45930	AT5G45930	AT5G45930	AT5G45930	AT5G45930					AT5G45930	AT5G45930	AT5G45930	AT5G45930
AT2G22360	AT2G22360	AT2G22360	AT2G22360	AT2G22360					AT2G22360	AT2G22360	AT2G22360	AT2G22360
AT1G72970	AT1G72970	AT1G72970	AT1G72970	AT1G72970					AT1G72970	AT1G72970
AT3G52640	AT3G52640	AT3G52640		AT3G52640					AT3G52640	AT3G52640							AT3G52640
ATCG00520	ATCG00520	ATCG00520							ATCG00520		ATCG00520	ATCG00520
AT3G17770	AT3G17770	AT3G17770		AT3G17770	AT3G17770	AT3G17770			AT3G17770	AT3G17770	AT3G17770	AT3G17770	AT3G17770				AT3G17770
AT2G43360	AT2G43360	AT2G43360	AT2G43360	AT2G43360					AT2G43360	AT2G43360
AT4G23600	AT4G23600	AT4G23600							AT4G23600
AT2G39420	AT2G39420	AT2G39420	AT2G39420	AT2G39420					AT2G39420	AT2G39420
AT3G12080	AT3G12080	AT3G12080						AT3G12080	AT3G12080		AT3G12080	AT3G12080		AT3G12080
AT3G53260	AT3G53260	AT3G53260	AT3G53260	AT3G53260					AT3G53260	AT3G53260
AT4G24690	AT4G24690	AT4G24690	AT4G24690	AT4G24690			AT4G24690	AT4G24690	AT4G24690	AT4G24690	AT4G24690	AT4G24690		AT4G24690
AT1G09630	AT1G09630	AT1G09630							AT1G09630	AT1G09630	AT1G09630	AT1G09630					AT1G09630	AT1G09630
AT5G26880	AT5G26880	AT5G26880	AT5G26880	AT5G26880					AT5G26880	AT5G26880
AT2G18330	AT2G18330	AT2G18330	AT2G18330						AT2G18330	AT2G18330	AT2G18330	AT2G18330						AT2G18330
AT4G29520	AT4G29520	AT4G29520	AT4G29520	AT4G29520					AT4G29520	AT4G29520	AT4G29520	AT4G29520
AT5G13630	AT5G13630	AT5G13630	AT5G13630	AT5G13630		AT5G13630	AT5G13630	AT5G13630	AT5G13630	AT5G13630	AT5G13630	AT5G13630	AT5G13630	AT5G13630
AT3G05220	AT3G05220	AT3G05220	AT3G05220	AT3G05220			AT3G05220	AT3G05220	AT3G05220	AT3G05220	AT3G05220	AT3G05220		AT3G05220
AT1G16890	AT1G16890	AT1G16890							AT1G16890	AT1G16890							AT1G16890	AT1G16890
AT2G43760	AT2G43760	AT2G43760		AT2G43760					AT2G43760	AT2G43760							AT2G43760
AT4G28400	AT4G28400	AT4G28400	AT4G28400	AT4G28400					AT4G28400	AT4G28400
AT2G29350	AT2G29350	AT2G29350							AT2G29350
AT3G56910	AT3G56910	AT3G56910	AT3G56910	AT3G56910					AT3G56910	AT3G56910	AT3G56910	AT3G56910
AT1G77122	AT1G77122	AT1G77122							AT1G77122
AT1G64500	AT1G64500	AT1G64500	AT1G64500	AT1G64500			AT1G64500	AT1G64500	AT1G64500	AT1G64500		AT1G64500		AT1G64500
AT1G60970	AT1G60970	AT1G60970							AT1G60970		AT1G60970	AT1G60970
AT3G56110	AT3G56110	AT3G56110	AT3G56110	AT3G56110					AT3G56110	AT3G56110
AT3G08840	AT3G08840	AT3G08840		AT3G08840					AT3G08840	AT3G08840							AT3G08840
AT5G53070	AT5G53070	AT5G53070							AT5G53070	AT5G53070							AT5G53070	AT5G53070
AT1G56423	AT1G56423	AT1G56423	AT1G56423	AT1G56423					AT1G56423	AT1G56423
AT4G34290	AT4G34290	AT4G34290		AT4G34290					AT4G34290	AT4G34290							AT4G34290
AT5G24165	AT5G24165	AT5G24165	AT5G24165	AT5G24165					AT5G24165	AT5G24165		AT5G24165
AT1G16870	AT1G16870	AT1G16870	AT1G16870	AT1G16870					AT1G16870	AT1G16870
AT4G11600	AT4G11600	AT4G11600							AT4G11600	AT4G11600	AT4G11600	AT4G11600					AT4G11600	AT4G11600
AT1G48160	AT1G48160	AT1G48160		AT1G48160					AT1G48160	AT1G48160							AT1G48160
AT3G60245	AT3G60245	AT3G60245	AT3G60245	AT3G60245					AT3G60245	AT3G60245	AT3G60245	AT3G60245
AT5G08580	AT5G08580	AT5G08580		AT5G08580					AT5G08580	AT5G08580							AT5G08580
AT4G28740	AT4G28740	AT4G28740							AT4G28740
AT5G18230	AT5G18230	AT5G18230							AT5G18230	AT5G18230		AT5G18230					AT5G18230	AT5G18230
AT5G24780	AT5G24780	AT5G24780	AT5G24780	AT5G24780					AT5G24780	AT5G24780
AT3G09210	AT3G09210	AT3G09210							AT3G09210
AT1G27090	AT1G27090	AT1G27090		AT1G27090					AT1G27090	AT1G27090							AT1G27090
AT3G07110	AT3G07110	AT3G07110	AT3G07110						AT3G07110	AT3G07110	AT3G07110	AT3G07110						AT3G07110
AT2G39900	AT2G39900	AT2G39900	AT2G39900	AT2G39900				AT2G39900	AT2G39900	AT2G39900		AT2G39900		AT2G39900
AT1G33680	AT1G33680	AT1G33680		AT1G33680					AT1G33680	AT1G33680							AT1G33680
AT5G46790	AT5G46790	AT5G46790							AT5G46790	AT5G46790	AT5G46790	AT5G46790					AT5G46790	AT5G46790
AT3G04940	AT3G04940	AT3G04940	AT3G04940	AT3G04940					AT3G04940	AT3G04940		AT3G04940
AT2G36070	AT2G36070	AT2G36070	AT2G36070						AT2G36070	AT2G36070								AT2G36070
AT3G10840	AT3G10840	AT3G10840							AT3G10840
AT1G08980	AT1G08980								AT1G08980							AT1G08980
AT1G36390	AT1G36390	AT1G36390							AT1G36390		AT1G36390	AT1G36390
AT2G17240	AT2G17240	AT2G17240							AT2G17240
AT2G01110	AT2G01110	AT2G01110							AT2G01110
AT1G06190	AT1G06190	AT1G06190	AT1G06190	AT1G06190					AT1G06190	AT1G06190	AT1G06190	AT1G06190
AT1G70940	AT1G70940	AT1G70940	AT1G70940	AT1G70940					AT1G70940	AT1G70940		AT1G70940
AT4G34760	AT4G34760	AT4G34760	AT4G34760	AT4G34760					AT4G34760	AT4G34760
AT2G37050	AT2G37050	AT2G37050							AT2G37050	AT2G37050		AT2G37050					AT2G37050	AT2G37050
AT1G58080	AT1G58080	AT1G58080		AT1G58080					AT1G58080	AT1G58080							AT1G58080
AT4G23470	AT4G23470	AT4G23470							AT4G23470	AT4G23470							AT4G23470	AT4G23470
AT3G26520	AT3G26520	AT3G26520	AT3G26520	AT3G26520	AT3G26520	AT3G26520			AT3G26520	AT3G26520	AT3G26520	AT3G26520	AT3G26520
AT1G31860	AT1G31860	AT1G31860							AT1G31860	AT1G31860		AT1G31860					AT1G31860	AT1G31860
AT1G55150	AT1G55150	AT1G55150							AT1G55150	AT1G55150							AT1G55150	AT1G55150
AT1G30510	AT1G30510	AT1G30510							AT1G30510	AT1G30510	AT1G30510	AT1G30510					AT1G30510	AT1G30510
AT1G79050	AT1G79050	AT1G79050							AT1G79050	AT1G79050							AT1G79050	AT1G79050
AT3G42170	AT3G42170	AT3G42170							AT3G42170	AT3G42170	AT3G42170	AT3G42170					AT3G42170	AT3G42170
AT2G43680	AT2G43680	AT2G43680	AT2G43680	AT2G43680					AT2G43680	AT2G43680		AT2G43680
AT5G63140	AT5G63140	AT5G63140							AT5G63140
AT4G12340	AT4G12340	AT4G12340	AT4G12340	AT4G12340					AT4G12340	AT4G12340
AT5G17230	AT5G17230	AT5G17230					AT5G17230	AT5G17230	AT5G17230			AT5G17230		AT5G17230
AT3G11170	AT3G11170	AT3G11170							AT3G11170
AT4G18760	AT4G18760	AT4G18760	AT4G18760						AT4G18760	AT4G18760								AT4G18760
AT1G49780	AT1G49780	AT1G49780	AT1G49780	AT1G49780					AT1G49780	AT1G49780
AT1G11870	AT1G11870	AT1G11870		AT1G11870					AT1G11870	AT1G11870		AT1G11870					AT1G11870
AT4G38225	AT4G38225	AT4G38225							AT4G38225
AT2G25430	AT2G25430	AT2G25430					AT2G25430	AT2G25430	AT2G25430	AT2G25430		AT2G25430		AT2G25430			AT2G25430	AT2G25430
AT5G20070	AT5G20070	AT5G20070							AT5G20070	AT5G20070	AT5G20070						AT5G20070	AT5G20070
AT5G24260	AT5G24260	AT5G24260							AT5G24260	AT5G24260		AT5G24260					AT5G24260	AT5G24260
AT1G69460	AT1G69460	AT1G69460		AT1G69460					AT1G69460	AT1G69460	AT1G69460	AT1G69460					AT1G69460
AT1G23080	AT1G23080	AT1G23080							AT1G23080		AT1G23080
AT2G41220	AT2G41220	AT2G41220							AT2G41220	AT2G41220		AT2G41220					AT2G41220	AT2G41220
AT4G05020	AT4G05020	AT4G05020		AT4G05020					AT4G05020	AT4G05020		AT4G05020					AT4G05020
AT5G60960	AT5G60960	AT5G60960		AT5G60960					AT5G60960	AT5G60960							AT5G60960
AT5G06140	AT5G06140	AT5G06140							AT5G06140	AT5G06140	AT5G06140	AT5G06140					AT5G06140	AT5G06140
AT5G04900	AT5G04900								AT5G04900		AT5G04900	AT5G04900				AT5G04900
AT1G48350	AT1G48350	AT1G48350	AT1G48350	AT1G48350		AT1G48350			AT1G48350	AT1G48350	AT1G48350	AT1G48350	AT1G48350
AT5G65460	AT5G65460	AT5G65460							AT5G65460	AT5G65460							AT5G65460	AT5G65460
AT2G33450	AT2G33450	AT2G33450							AT2G33450		AT2G33450	AT2G33450
AT5G08260	AT5G08260	AT5G08260	AT5G08260	AT5G08260					AT5G08260	AT5G08260		AT5G08260
AT1G13930	AT1G13930	AT1G13930	AT1G13930	AT1G13930	AT1G13930		AT1G13930	AT1G13930	AT1G13930	AT1G13930	AT1G13930	AT1G13930	AT1G13930	AT1G13930
AT3G45770	AT3G45770	AT3G45770	AT3G45770	AT3G45770					AT3G45770	AT3G45770		AT3G45770
AT5G14030	AT5G14030	AT5G14030	AT5G14030	AT5G14030					AT5G14030	AT5G14030	AT5G14030	AT5G14030
AT2G18040	AT2G18040	AT2G18040	AT2G18040	AT2G18040					AT2G18040	AT2G18040	AT2G18040	AT2G18040
AT4G31700	AT4G31700	AT4G31700							AT4G31700	AT4G31700	AT4G31700	AT4G31700					AT4G31700	AT4G31700
AT1G16610	AT1G16610	AT1G16610	AT1G16610	AT1G16610					AT1G16610	AT1G16610
AT1G19110	AT1G19110	AT1G19110							AT1G19110	AT1G19110							AT1G19110	AT1G19110
AT3G06080	AT3G06080	AT3G06080							AT3G06080
AT4G00290	AT4G00290	AT4G00290		AT4G00290					AT4G00290	AT4G00290							AT4G00290
AT2G43130	AT2G43130	AT2G43130	AT2G43130	AT2G43130					AT2G43130	AT2G43130
AT1G30120	AT1G30120	AT1G30120							AT1G30120	AT1G30120		AT1G30120					AT1G30120	AT1G30120
AT4G20130	AT4G20130	AT4G20130							AT4G20130		AT4G20130	AT4G20130
AT3G01590	AT3G01590	AT3G01590							AT3G01590	AT3G01590							AT3G01590	AT3G01590
AT2G30170	AT2G30170	AT2G30170							AT2G30170	AT2G30170							AT2G30170	AT2G30170
AT1G09940	AT1G09940	AT1G09940							AT1G09940
AT5G06530	AT5G06530	AT5G06530	AT5G06530	AT5G06530					AT5G06530	AT5G06530	AT5G06530	AT5G06530
AT2G25670	AT2G25670	AT2G25670	AT2G25670	AT2G25670					AT2G25670	AT2G25670
AT4G00100	AT4G00100		AT4G00100	AT4G00100					AT4G00100	AT4G00100						AT4G00100
AT5G19485	AT5G19485	AT5G19485	AT5G19485	AT5G19485					AT5G19485	AT5G19485		AT5G19485
AT1G20440	AT1G20440	AT1G20440		AT1G20440		AT1G20440			AT1G20440	AT1G20440	AT1G20440	AT1G20440	AT1G20440				AT1G20440
AT5G09530	AT5G09530	AT5G09530	AT5G09530	AT5G09530					AT5G09530	AT5G09530
AT1G56590	AT1G56590	AT1G56590							AT1G56590	AT1G56590							AT1G56590	AT1G56590
AT5G11340	AT5G11340	AT5G11340	AT5G11340	AT5G11340					AT5G11340	AT5G11340
AT1G79950	AT1G79950	AT1G79950							AT1G79950
AT4G29830	AT4G29830	AT4G29830		AT4G29830		AT4G29830			AT4G29830	AT4G29830	AT4G29830	AT4G29830	AT4G29830				AT4G29830
AT3G12915	AT3G12915	AT3G12915	AT3G12915	AT3G12915					AT3G12915	AT3G12915		AT3G12915
AT3G17780	AT3G17780		AT3G17780	AT3G17780					AT3G17780	AT3G17780						AT3G17780
AT4G34660	AT4G34660	AT4G34660							AT4G34660	AT4G34660		AT4G34660					AT4G34660	AT4G34660
AT1G31220	AT1G31220	AT1G31220	AT1G31220	AT1G31220					AT1G31220	AT1G31220
AT5G05000	AT5G05000	AT5G05000							AT5G05000	AT5G05000	AT5G05000	AT5G05000					AT5G05000	AT5G05000
AT1G62180	AT1G62180	AT1G62180	AT1G62180	AT1G62180					AT1G62180	AT1G62180
AT3G53700	AT3G53700	AT3G53700					AT3G53700	AT3G53700	AT3G53700			AT3G53700		AT3G53700
AT5G36890	AT5G36890						AT5G36890	AT5G36890	AT5G36890	AT5G36890		AT5G36890		AT5G36890		AT5G36890	AT5G36890	AT5G36890
AT3G26580	AT3G26580	AT3G26580							AT3G26580			AT3G26580
AT4G25340	AT4G25340	AT4G25340	AT4G25340	AT4G25340					AT4G25340	AT4G25340	AT4G25340	AT4G25340
AT5G54310	AT5G54310	AT5G54310							AT5G54310	AT5G54310							AT5G54310	AT5G54310
AT1G27450	AT1G27450	AT1G27450							AT1G27450	AT1G27450							AT1G27450	AT1G27450
AT1G71950	AT1G71950	AT1G71950	AT1G71950	AT1G71950					AT1G71950	AT1G71950
AT5G63640	AT5G63640	AT5G63640	AT5G63640	AT5G63640					AT5G63640	AT5G63640
AT1G21660	AT1G21660	AT1G21660		AT1G21660			AT1G21660		AT1G21660	AT1G21660		AT1G21660		AT1G21660			AT1G21660
AT5G20830	AT5G20830	AT5G20830	AT5G20830	AT5G20830					AT5G20830	AT5G20830	AT5G20830
AT1G20090	AT1G20090	AT1G20090							AT1G20090			AT1G20090
AT3G45310	AT3G45310	AT3G45310							AT3G45310	AT3G45310							AT3G45310	AT3G45310
AT1G17860	AT1G17860	AT1G17860	AT1G17860	AT1G17860					AT1G17860	AT1G17860	AT1G17860	AT1G17860
AT5G03435	AT5G03435	AT5G03435							AT5G03435
AT5G63880	AT5G63880		AT5G63880	AT5G63880					AT5G63880	AT5G63880						AT5G63880
AT1G20330	AT1G20330	AT1G20330		AT1G20330				AT1G20330	AT1G20330	AT1G20330	AT1G20330	AT1G20330		AT1G20330			AT1G20330
AT1G07250	AT1G07250	AT1G07250							AT1G07250	AT1G07250							AT1G07250	AT1G07250
AT2G06050	AT2G06050	AT2G06050							AT2G06050	AT2G06050							AT2G06050	AT2G06050
AT2G17840	AT2G17840	AT2G17840	AT2G17840	AT2G17840	AT2G17840	AT2G17840	AT2G17840	AT2G17840	AT2G17840	AT2G17840	AT2G17840	AT2G17840	AT2G17840	AT2G17840
AT1G25260	AT1G25260	AT1G25260							AT1G25260	AT1G25260							AT1G25260	AT1G25260
AT5G37475	AT5G37475	AT5G37475	AT5G37475	AT5G37475					AT5G37475	AT5G37475
AT1G26090	AT1G26090	AT1G26090	AT1G26090						AT1G26090	AT1G26090								AT1G26090
AT5G64850	AT5G64850	AT5G64850							AT5G64850
AT2G44760	AT2G44760	AT2G44760	AT2G44760	AT2G44760					AT2G44760	AT2G44760
AT1G48900	AT1G48900	AT1G48900							AT1G48900	AT1G48900	AT1G48900	AT1G48900					AT1G48900	AT1G48900
AT2G03420	AT2G03420	AT2G03420							AT2G03420
AT5G16140	AT5G16140	AT5G16140							AT5G16140
AT5G56870	AT5G56870	AT5G56870	AT5G56870	AT5G56870	AT5G56870	AT5G56870	AT5G56870	AT5G56870	AT5G56870	AT5G56870	AT5G56870	AT5G56870	AT5G56870	AT5G56870
AT5G51750	AT5G51750	AT5G51750							AT5G51750			AT5G51750
AT5G23630	AT5G23630	AT5G23630							AT5G23630	AT5G23630		AT5G23630					AT5G23630	AT5G23630
AT1G28660	AT1G28660	AT1G28660	AT1G28660	AT1G28660					AT1G28660	AT1G28660
AT3G51820	AT3G51820	AT3G51820							AT3G51820
AT5G02610	AT5G02610	AT5G02610							AT5G02610	AT5G02610							AT5G02610	AT5G02610
AT3G27690	AT3G27690	AT3G27690							AT3G27690
AT3G48590	AT3G48590		AT3G48590	AT3G48590					AT3G48590	AT3G48590	AT3G48590	AT3G48590				AT3G48590
AT2G44920	AT2G44920	AT2G44920	AT2G44920	AT2G44920					AT2G44920	AT2G44920	AT2G44920	AT2G44920
AT5G56730	AT5G56730	AT5G56730	AT5G56730	AT5G56730					AT5G56730	AT5G56730		AT5G56730
AT5G52300	AT5G52300	AT5G52300	AT5G52300	AT5G52300	AT5G52300	AT5G52300			AT5G52300	AT5G52300	AT5G52300	AT5G52300	AT5G52300
AT1G65440	AT1G65440	AT1G65440							AT1G65440	AT1G65440							AT1G65440	AT1G65440
AT4G21445	AT4G21445	AT4G21445							AT4G21445		AT4G21445	AT4G21445
AT5G55670	AT5G55670	AT5G55670	AT5G55670	AT5G55670					AT5G55670	AT5G55670
AT1G44790	AT1G44790	AT1G44790	AT1G44790	AT1G44790					AT1G44790	AT1G44790
AT1G21880	AT1G21880	AT1G21880	AT1G21880	AT1G21880					AT1G21880	AT1G21880
AT5G17630	AT5G17630	AT5G17630	AT5G17630	AT5G17630					AT5G17630	AT5G17630	AT5G17630	AT5G17630
AT4G39040	AT4G39040	AT4G39040							AT4G39040
AT2G41850	AT2G41850	AT2G41850					AT2G41850	AT2G41850	AT2G41850			AT2G41850		AT2G41850
AT2G21580	AT2G21580	AT2G21580							AT2G21580	AT2G21580	AT2G21580	AT2G21580					AT2G21580	AT2G21580
AT3G55250	AT3G55250	AT3G55250	AT3G55250	AT3G55250			AT3G55250		AT3G55250	AT3G55250	AT3G55250	AT3G55250		AT3G55250
AT1G15500	AT1G15500	AT1G15500							AT1G15500	AT1G15500	AT1G15500	AT1G15500					AT1G15500	AT1G15500
AT1G30460	AT1G30460	AT1G30460		AT1G30460					AT1G30460	AT1G30460							AT1G30460
AT4G25850	AT4G25850	AT4G25850							AT4G25850
AT3G53870	AT3G53870	AT3G53870	AT3G53870	AT3G53870					AT3G53870	AT3G53870	AT3G53870	AT3G53870
AT1G06820	AT1G06820	AT1G06820							AT1G06820
AT3G18890	AT3G18890	AT3G18890		AT3G18890					AT3G18890	AT3G18890	AT3G18890	AT3G18890					AT3G18890
AT4G36130	AT4G36130	AT4G36130	AT4G36130	AT4G36130					AT4G36130	AT4G36130	AT4G36130	AT4G36130
AT3G58180	AT3G58180	AT3G58180	AT3G58180	AT3G58180					AT3G58180	AT3G58180	AT3G58180	AT3G58180
AT1G79510	AT1G79510	AT1G79510					AT1G79510	AT1G79510	AT1G79510			AT1G79510		AT1G79510
AT4G28710	AT4G28710	AT4G28710	AT4G28710	AT4G28710					AT4G28710	AT4G28710		AT4G28710
AT1G48480	AT1G48480	AT1G48480		AT1G48480					AT1G48480	AT1G48480	AT1G48480	AT1G48480					AT1G48480
AT5G37290	AT5G37290	AT5G37290	AT5G37290	AT5G37290					AT5G37290	AT5G37290
AT1G67550	AT1G67550	AT1G67550	AT1G67550						AT1G67550	AT1G67550								AT1G67550
AT2G43030	AT2G43030		AT2G43030	AT2G43030					AT2G43030	AT2G43030	AT2G43030	AT2G43030				AT2G43030
AT1G02816	AT1G02816	AT1G02816	AT1G02816						AT1G02816	AT1G02816	AT1G02816	AT1G02816						AT1G02816
AT2G06530	AT2G06530	AT2G06530	AT2G06530		AT2G06530	AT2G06530	AT2G06530	AT2G06530	AT2G06530	AT2G06530	AT2G06530	AT2G06530	AT2G06530	AT2G06530				AT2G06530
AT5G23830	AT5G23830	AT5G23830							AT5G23830	AT5G23830	AT5G23830	AT5G23830					AT5G23830	AT5G23830
AT1G10310	AT1G10310	AT1G10310	AT1G10310	AT1G10310					AT1G10310	AT1G10310	AT1G10310	AT1G10310
AT4G34180	AT4G34180	AT4G34180	AT4G34180	AT4G34180					AT4G34180	AT4G34180		AT4G34180
AT1G41880	AT1G41880	AT1G41880	AT1G41880	AT1G41880					AT1G41880	AT1G41880		AT1G41880
AT3G11270	AT3G11270	AT3G11270	AT3G11270	AT3G11270					AT3G11270	AT3G11270
AT5G48880	AT5G48880	AT5G48880	AT5G48880	AT5G48880					AT5G48880	AT5G48880
AT3G52610	AT3G52610	AT3G52610	AT3G52610	AT3G52610					AT3G52610	AT3G52610
AT4G30950	AT4G30950	AT4G30950					AT4G30950		AT4G30950	AT4G30950	AT4G30950	AT4G30950		AT4G30950			AT4G30950	AT4G30950
AT5G13710	AT5G13710	AT5G13710	AT5G13710	AT5G13710					AT5G13710	AT5G13710	AT5G13710	AT5G13710
AT4G04470	AT4G04470		AT4G04470	AT4G04470					AT4G04470	AT4G04470	AT4G04470					AT4G04470
AT1G17470	AT1G17470	AT1G17470							AT1G17470	AT1G17470		AT1G17470					AT1G17470	AT1G17470
AT3G01490	AT3G01490	AT3G01490							AT3G01490
AT2G16640	AT2G16640	AT2G16640					AT2G16640	AT2G16640	AT2G16640	AT2G16640	AT2G16640	AT2G16640		AT2G16640			AT2G16640	AT2G16640
AT5G64140	AT5G64140	AT5G64140	AT5G64140	AT5G64140					AT5G64140	AT5G64140
AT3G29240	AT3G29240	AT3G29240							AT3G29240	AT3G29240							AT3G29240	AT3G29240
AT1G08190	AT1G08190	AT1G08190			AT1G08190		AT1G08190	AT1G08190	AT1G08190	AT1G08190	AT1G08190	AT1G08190	AT1G08190	AT1G08190			AT1G08190	AT1G08190
AT2G37220	AT2G37220	AT2G37220	AT2G37220	AT2G37220					AT2G37220	AT2G37220	AT2G37220	AT2G37220
AT3G49870	AT3G49870	AT3G49870							AT3G49870	AT3G49870							AT3G49870	AT3G49870
AT5G65960	AT5G65960	AT5G65960	AT5G65960	AT5G65960					AT5G65960	AT5G65960
AT2G31570	AT2G31570	AT2G31570	AT2G31570						AT2G31570	AT2G31570	AT2G31570	AT2G31570						AT2G31570
AT3G50270	AT3G50270	AT3G50270							AT3G50270
AT1G48920	AT1G48920	AT1G48920	AT1G48920	AT1G48920					AT1G48920	AT1G48920	AT1G48920	AT1G48920
AT4G37830	AT4G37830	AT4G37830							AT4G37830	AT4G37830							AT4G37830	AT4G37830
AT2G11000	AT2G11000	AT2G11000	AT2G11000	AT2G11000					AT2G11000	AT2G11000
AT4G17560	AT4G17560	AT4G17560							AT4G17560		AT4G17560	AT4G17560
AT1G48840	AT1G48840	AT1G48840	AT1G48840						AT1G48840	AT1G48840								AT1G48840
AT1G26660	AT1G26660	AT1G26660	AT1G26660	AT1G26660					AT1G26660	AT1G26660
AT1G09200	AT1G09200	AT1G09200	AT1G09200	AT1G09200					AT1G09200	AT1G09200	AT1G09200	AT1G09200
AT1G05460	AT1G05460	AT1G05460	AT1G05460	AT1G05460					AT1G05460	AT1G05460
AT1G66070	AT1G66070	AT1G66070	AT1G66070	AT1G66070					AT1G66070	AT1G66070
AT4G30340	AT4G30340	AT4G30340	AT4G30340	AT4G30340					AT4G30340	AT4G30340
AT5G47500	AT5G47500	AT5G47500							AT5G47500
AT3G61820	AT3G61820	AT3G61820	AT3G61820	AT3G61820					AT3G61820	AT3G61820	AT3G61820	AT3G61820
AT3G26180	AT3G26180	AT3G26180							AT3G26180
AT3G03100	AT3G03100	AT3G03100	AT3G03100	AT3G03100					AT3G03100	AT3G03100	AT3G03100	AT3G03100
AT5G62890	AT5G62890	AT5G62890		AT5G62890					AT5G62890	AT5G62890		AT5G62890					AT5G62890
AT3G01800	AT3G01800	AT3G01800	AT3G01800	AT3G01800					AT3G01800	AT3G01800
AT2G22450	AT2G22450	AT2G22450	AT2G22450	AT2G22450					AT2G22450	AT2G22450	AT2G22450	AT2G22450
AT5G43430	AT5G43430	AT5G43430							AT5G43430	AT5G43430							AT5G43430	AT5G43430
AT3G03380	AT3G03380	AT3G03380							AT3G03380	AT3G03380		AT3G03380					AT3G03380	AT3G03380
AT3G10420	AT3G10420	AT3G10420							AT3G10420		AT3G10420	AT3G10420
AT3G20680	AT3G20680	AT3G20680							AT3G20680
AT5G47720	AT5G47720	AT5G47720					AT5G47720	AT5G47720	AT5G47720	AT5G47720		AT5G47720		AT5G47720			AT5G47720	AT5G47720
AT5G59670	AT5G59670	AT5G59670							AT5G59670
AT3G57180	AT3G57180								AT3G57180							AT3G57180
AT1G32900	AT1G32900	AT1G32900							AT1G32900
AT2G38780	AT2G38780								AT2G38780							AT2G38780
AT1G49740	AT1G49740	AT1G49740							AT1G49740
AT2G32090	AT2G32090	AT2G32090	AT2G32090	AT2G32090					AT2G32090	AT2G32090
AT4G26910	AT4G26910	AT4G26910							AT4G26910	AT4G26910							AT4G26910	AT4G26910
AT2G38550	AT2G38550	AT2G38550							AT2G38550	AT2G38550							AT2G38550	AT2G38550
AT5G17870	AT5G17870	AT5G17870							AT5G17870
AT3G08600	AT3G08600	AT3G08600	AT3G08600	AT3G08600					AT3G08600	AT3G08600	AT3G08600	AT3G08600
AT3G10405	AT3G10405	AT3G10405							AT3G10405			AT3G10405
AT2G38810	AT2G38810	AT2G38810	AT2G38810	AT2G38810					AT2G38810	AT2G38810
AT4G28030	AT4G28030	AT4G28030							AT4G28030			AT4G28030
AT2G46650	AT2G46650	AT2G46650	AT2G46650	AT2G46650					AT2G46650	AT2G46650
AT5G08450	AT5G08450	AT5G08450							AT5G08450	AT5G08450							AT5G08450	AT5G08450
AT2G26060	AT2G26060			AT2G26060			AT2G26060	AT2G26060	AT2G26060	AT2G26060		AT2G26060		AT2G26060		AT2G26060	AT2G26060
AT1G77120	AT1G77120	AT1G77120	AT1G77120	AT1G77120	AT1G77120	AT1G77120			AT1G77120	AT1G77120	AT1G77120	AT1G77120	AT1G77120
AT3G16170	AT3G16170	AT3G16170							AT3G16170	AT3G16170	AT3G16170	AT3G16170					AT3G16170	AT3G16170
AT3G56130	AT3G56130	AT3G56130	AT3G56130	AT3G56130					AT3G56130	AT3G56130	AT3G56130	AT3G56130
AT3G18600	AT3G18600	AT3G18600		AT3G18600					AT3G18600	AT3G18600							AT3G18600
AT3G27110	AT3G27110	AT3G27110							AT3G27110
AT3G01640	AT3G01640	AT3G01640	AT3G01640	AT3G01640					AT3G01640	AT3G01640		AT3G01640
AT3G23325	AT3G23325	AT3G23325	AT3G23325	AT3G23325					AT3G23325	AT3G23325	AT3G23325	AT3G23325
AT2G30210	AT2G30210	AT2G30210		AT2G30210					AT2G30210	AT2G30210							AT2G30210
AT4G39540	AT4G39540	AT4G39540	AT4G39540	AT4G39540					AT4G39540	AT4G39540		AT4G39540
AT3G19950	AT3G19950	AT3G19950	AT3G19950	AT3G19950					AT3G19950	AT3G19950
AT5G05270	AT5G05270	AT5G05270	AT5G05270						AT5G05270	AT5G05270								AT5G05270
AT4G38800	AT4G38800	AT4G38800							AT4G38800	AT4G38800							AT4G38800	AT4G38800
AT2G01290	AT2G01290	AT2G01290							AT2G01290
AT5G39580	AT5G39580	AT5G39580	AT5G39580	AT5G39580			AT5G39580	AT5G39580	AT5G39580	AT5G39580		AT5G39580		AT5G39580
AT1G20510	AT1G20510	AT1G20510							AT1G20510	AT1G20510							AT1G20510	AT1G20510
AT5G64290	AT5G64290	AT5G64290	AT5G64290	AT5G64290					AT5G64290	AT5G64290	AT5G64290	AT5G64290
AT2G21340	AT2G21340	AT2G21340							AT2G21340		AT2G21340	AT2G21340
AT1G24460	AT1G24460	AT1G24460							AT1G24460	AT1G24460		AT1G24460					AT1G24460	AT1G24460
AT2G35920	AT2G35920	AT2G35920							AT2G35920	AT2G35920		AT2G35920					AT2G35920	AT2G35920
AT3G55770	AT3G55770	AT3G55770	AT3G55770	AT3G55770					AT3G55770	AT3G55770	AT3G55770
AT5G35430	AT5G35430	AT5G35430							AT5G35430	AT5G35430		AT5G35430					AT5G35430	AT5G35430
AT1G01050	AT1G01050	AT1G01050							AT1G01050	AT1G01050		AT1G01050					AT1G01050	AT1G01050
AT5G07110	AT5G07110	AT5G07110	AT5G07110	AT5G07110					AT5G07110	AT5G07110
AT5G04260	AT5G04260	AT5G04260	AT5G04260	AT5G04260					AT5G04260	AT5G04260
AT3G21865	AT3G21865	AT3G21865							AT3G21865	AT3G21865							AT3G21865	AT3G21865
AT3G51750	AT3G51750	AT3G51750	AT3G51750	AT3G51750					AT3G51750	AT3G51750
AT2G36145	AT2G36145	AT2G36145							AT2G36145			AT2G36145
AT1G71350	AT1G71350	AT1G71350	AT1G71350	AT1G71350					AT1G71350	AT1G71350
AT3G10720	AT3G10720	AT3G10720	AT3G10720	AT3G10720		AT3G10720			AT3G10720	AT3G10720	AT3G10720	AT3G10720	AT3G10720
AT5G58770	AT5G58770	AT5G58770							AT5G58770	AT5G58770							AT5G58770	AT5G58770
AT2G21530	AT2G21530	AT2G21530							AT2G21530	AT2G21530							AT2G21530	AT2G21530
AT5G42190	AT5G42190	AT5G42190	AT5G42190	AT5G42190					AT5G42190	AT5G42190
AT4G32330	AT4G32330	AT4G32330	AT4G32330	AT4G32330					AT4G32330	AT4G32330
AT1G23730	AT1G23730	AT1G23730							AT1G23730
AT1G19660	AT1G19660	AT1G19660					AT1G19660	AT1G19660	AT1G19660	AT1G19660	AT1G19660	AT1G19660		AT1G19660			AT1G19660	AT1G19660
AT1G09740	AT1G09740	AT1G09740	AT1G09740	AT1G09740					AT1G09740	AT1G09740	AT1G09740	AT1G09740
AT2G36100	AT2G36100		AT2G36100	AT2G36100					AT2G36100	AT2G36100	AT2G36100	AT2G36100				AT2G36100
AT1G04350	AT1G04350	AT1G04350							AT1G04350
AT3G53430	AT3G53430	AT3G53430	AT3G53430	AT3G53430					AT3G53430	AT3G53430
AT1G09500	AT1G09500	AT1G09500							AT1G09500
AT2G35880	AT2G35880	AT2G35880	AT2G35880	AT2G35880					AT2G35880	AT2G35880
AT5G14800	AT5G14800	AT5G14800							AT5G14800	AT5G14800	AT5G14800	AT5G14800					AT5G14800	AT5G14800
AT2G25310	AT2G25310	AT2G25310		AT2G25310					AT2G25310	AT2G25310	AT2G25310	AT2G25310					AT2G25310
AT5G12130	AT5G12130	AT5G12130							AT5G12130	AT5G12130		AT5G12130					AT5G12130	AT5G12130
AT3G44820	AT3G44820	AT3G44820	AT3G44820	AT3G44820					AT3G44820	AT3G44820
AT4G20860	AT4G20860	AT4G20860	AT4G20860	AT4G20860	AT4G20860	AT4G20860	AT4G20860	AT4G20860	AT4G20860	AT4G20860	AT4G20860	AT4G20860	AT4G20860	AT4G20860
AT3G52230	AT3G52230	AT3G52230							AT3G52230		AT3G52230	AT3G52230
AT5G15610	AT5G15610	AT5G15610							AT5G15610	AT5G15610							AT5G15610	AT5G15610
AT2G39750	AT2G39750	AT2G39750		AT2G39750					AT2G39750	AT2G39750							AT2G39750
AT2G38360	AT2G38360	AT2G38360	AT2G38360	AT2G38360					AT2G38360	AT2G38360		AT2G38360
AT5G24520	AT5G24520	AT5G24520		AT5G24520					AT5G24520	AT5G24520							AT5G24520
AT4G08310	AT4G08310	AT4G08310							AT4G08310	AT4G08310							AT4G08310	AT4G08310
AT5G51430	AT5G51430	AT5G51430							AT5G51430	AT5G51430							AT5G51430	AT5G51430
AT2G40590	AT2G40590	AT2G40590	AT2G40590	AT2G40590		AT2G40590			AT2G40590	AT2G40590	AT2G40590	AT2G40590	AT2G40590
AT4G39800	AT4G39800	AT4G39800	AT4G39800	AT4G39800					AT4G39800	AT4G39800		AT4G39800
AT1G53070	AT1G53070	AT1G53070	AT1G53070	AT1G53070					AT1G53070	AT1G53070	AT1G53070
AT4G15415	AT4G15415	AT4G15415		AT4G15415					AT4G15415	AT4G15415							AT4G15415
AT3G27170	AT3G27170	AT3G27170	AT3G27170	AT3G27170					AT3G27170	AT3G27170
AT5G46180	AT5G46180	AT5G46180	AT5G46180	AT5G46180					AT5G46180	AT5G46180
AT1G35140	AT1G35140	AT1G35140							AT1G35140
AT3G21540	AT3G21540	AT3G21540		AT3G21540					AT3G21540	AT3G21540							AT3G21540
AT5G03040	AT5G03040	AT5G03040		AT5G03040					AT5G03040	AT5G03040		AT5G03040					AT5G03040
AT4G31140	AT4G31140	AT4G31140							AT4G31140	AT4G31140							AT4G31140	AT4G31140
AT5G53580	AT5G53580	AT5G53580							AT5G53580
AT1G70200	AT1G70200	AT1G70200							AT1G70200
AT5G18410	AT5G18410	AT5G18410		AT5G18410					AT5G18410	AT5G18410							AT5G18410
AT5G19180	AT5G19180	AT5G19180		AT5G19180					AT5G19180	AT5G19180	AT5G19180						AT5G19180
AT4G24100	AT4G24100	AT4G24100							AT4G24100	AT4G24100							AT4G24100	AT4G24100
AT1G52340	AT1G52340	AT1G52340	AT1G52340	AT1G52340					AT1G52340	AT1G52340
AT1G28490	AT1G28490	AT1G28490	AT1G28490	AT1G28490					AT1G28490	AT1G28490
AT1G10670	AT1G10670	AT1G10670					AT1G10670	AT1G10670	AT1G10670	AT1G10670		AT1G10670		AT1G10670			AT1G10670	AT1G10670
AT3G20230	AT3G20230	AT3G20230							AT3G20230			AT3G20230
AT2G29340	AT2G29340	AT2G29340							AT2G29340
AT1G14030	AT1G14030	AT1G14030							AT1G14030	AT1G14030							AT1G14030	AT1G14030
AT3G06770	AT3G06770	AT3G06770							AT3G06770
AT4G31570	AT4G31570	AT4G31570							AT4G31570	AT4G31570							AT4G31570	AT4G31570
AT5G44340	AT5G44340	AT5G44340							AT5G44340	AT5G44340	AT5G44340	AT5G44340					AT5G44340	AT5G44340
AT1G72010	AT1G72010	AT1G72010	AT1G72010	AT1G72010					AT1G72010	AT1G72010	AT1G72010	AT1G72010
AT4G34940	AT4G34940	AT4G34940							AT4G34940
AT1G30470	AT1G30470	AT1G30470	AT1G30470	AT1G30470			AT1G30470	AT1G30470	AT1G30470	AT1G30470		AT1G30470		AT1G30470
AT2G26440	AT2G26440	AT2G26440							AT2G26440
AT1G31970	AT1G31970	AT1G31970	AT1G31970	AT1G31970					AT1G31970	AT1G31970
AT4G19003	AT4G19003	AT4G19003	AT4G19003	AT4G19003					AT4G19003	AT4G19003
AT1G51730	AT1G51730	AT1G51730	AT1G51730						AT1G51730	AT1G51730								AT1G51730
AT1G08930	AT1G08930	AT1G08930	AT1G08930	AT1G08930	AT1G08930	AT1G08930	AT1G08930	AT1G08930	AT1G08930	AT1G08930	AT1G08930	AT1G08930	AT1G08930	AT1G08930
AT1G71460	AT1G71460	AT1G71460							AT1G71460
AT3G18790	AT3G18790	AT3G18790							AT3G18790	AT3G18790		AT3G18790					AT3G18790	AT3G18790
AT2G20810	AT2G20810	AT2G20810	AT2G20810	AT2G20810					AT2G20810	AT2G20810
AT1G44835	AT1G44835	AT1G44835							AT1G44835	AT1G44835							AT1G44835	AT1G44835
AT2G43090	AT2G43090	AT2G43090	AT2G43090	AT2G43090					AT2G43090	AT2G43090	AT2G43090	AT2G43090
AT1G49730	AT1G49730	AT1G49730							AT1G49730
AT1G75040	AT1G75040	AT1G75040							AT1G75040
AT1G61850	AT1G61850	AT1G61850	AT1G61850	AT1G61850					AT1G61850	AT1G61850
AT5G62200	AT5G62200	AT5G62200		AT5G62200					AT5G62200	AT5G62200	AT5G62200	AT5G62200					AT5G62200
AT3G47430	AT3G47430	AT3G47430							AT3G47430			AT3G47430
AT1G17600	AT1G17600	AT1G17600							AT1G17600
AT3G16760	AT3G16760	AT3G16760	AT3G16760	AT3G16760					AT3G16760	AT3G16760
AT5G18970	AT5G18970	AT5G18970	AT5G18970	AT5G18970					AT5G18970	AT5G18970	AT5G18970	AT5G18970
AT5G56710	AT5G56710	AT5G56710	AT5G56710	AT5G56710					AT5G56710	AT5G56710	AT5G56710	AT5G56710
AT2G27170	AT2G27170	AT2G27170					AT2G27170		AT2G27170	AT2G27170		AT2G27170		AT2G27170			AT2G27170	AT2G27170
AT1G58050	AT1G58050	AT1G58050							AT1G58050
AT3G49720	AT3G49720	AT3G49720							AT3G49720	AT3G49720	AT3G49720	AT3G49720					AT3G49720	AT3G49720
AT5G20660	AT5G20660	AT5G20660							AT5G20660	AT5G20660							AT5G20660	AT5G20660
AT2G05220	AT2G05220	AT2G05220	AT2G05220						AT2G05220	AT2G05220								AT2G05220
AT1G08640	AT1G08640	AT1G08640	AT1G08640	AT1G08640					AT1G08640	AT1G08640	AT1G08640	AT1G08640
AT1G76970	AT1G76970	AT1G76970	AT1G76970	AT1G76970					AT1G76970	AT1G76970
AT1G78510	AT1G78510	AT1G78510							AT1G78510
AT1G48410	AT1G48410	AT1G48410					AT1G48410		AT1G48410	AT1G48410	AT1G48410	AT1G48410		AT1G48410			AT1G48410	AT1G48410
AT1G55810	AT1G55810	AT1G55810	AT1G55810		AT1G55810	AT1G55810			AT1G55810	AT1G55810	AT1G55810		AT1G55810					AT1G55810
AT3G62910	AT3G62910	AT3G62910							AT3G62910			AT3G62910
AT5G60670	AT5G60670	AT5G60670							AT5G60670	AT5G60670							AT5G60670	AT5G60670
AT2G32260	AT2G32260	AT2G32260	AT2G32260	AT2G32260					AT2G32260	AT2G32260		AT2G32260
AT4G38420	AT4G38420	AT4G38420							AT4G38420
AT5G62140	AT5G62140	AT5G62140							AT5G62140
AT3G03980	AT3G03980	AT3G03980	AT3G03980	AT3G03980					AT3G03980	AT3G03980	AT3G03980	AT3G03980
AT1G75880	AT1G75880								AT1G75880							AT1G75880
AT2G27730	AT2G27730	AT2G27730	AT2G27730	AT2G27730					AT2G27730	AT2G27730	AT2G27730	AT2G27730
AT4G01610	AT4G01610	AT4G01610		AT4G01610					AT4G01610	AT4G01610	AT4G01610	AT4G01610					AT4G01610
AT5G58590	AT5G58590	AT5G58590	AT5G58590	AT5G58590					AT5G58590	AT5G58590
AT4G34270	AT4G34270	AT4G34270	AT4G34270	AT4G34270					AT4G34270	AT4G34270
AT1G50500	AT1G50500	AT1G50500							AT1G50500	AT1G50500							AT1G50500	AT1G50500
AT5G06110	AT5G06110	AT5G06110		AT5G06110					AT5G06110	AT5G06110							AT5G06110
AT5G16880	AT5G16880	AT5G16880	AT5G16880		AT5G16880				AT5G16880	AT5G16880	AT5G16880	AT5G16880	AT5G16880					AT5G16880
AT2G04280	AT2G04280	AT2G04280		AT2G04280					AT2G04280	AT2G04280							AT2G04280
AT2G39480	AT2G39480	AT2G39480					AT2G39480	AT2G39480	AT2G39480	AT2G39480		AT2G39480		AT2G39480			AT2G39480	AT2G39480
AT1G74730	AT1G74730	AT1G74730							AT1G74730		AT1G74730	AT1G74730
AT1G26160	AT1G26160	AT1G26160							AT1G26160
AT3G49100	AT3G49100	AT3G49100	AT3G49100	AT3G49100					AT3G49100	AT3G49100
AT1G13430	AT1G13430	AT1G13430		AT1G13430					AT1G13430	AT1G13430							AT1G13430
AT5G56650	AT5G56650	AT5G56650	AT5G56650						AT5G56650	AT5G56650	AT5G56650	AT5G56650						AT5G56650
[truncated: 8,034 more rows]

## Sheet: Exclusive
present only in AHA enrichments (unique vstack column)	present in high salt, absent in 2023 salt	present in high mannitol, absent in 2023 mannitol	present in low salt, absent in 2023 salt	present in low mannitol, absent in 2023 mannitol
AT4G32640	AT4G32640	AT1G06840	AT4G11570	AT1G06840
AT1G20620	AT1G20620	AT5G43470	AT1G12140	AT5G42240
AT4G01395	AT4G01395	AT4G35800	AT4G18010	AT5G36890
AT1G70290	AT1G70290	AT5G40890	AT1G20620	AT1G12770
AT1G21670	AT1G21670	AT3G47370	AT4G34890	AT5G21060
AT2G30490	AT2G30490	AT1G78000	AT1G70290	AT5G14250
AT5G44070	AT5G44070	AT3G15450	AT3G48560	AT2G17033
AT3G27530	AT3G27530	AT2G36410	AT5G58270	AT2G26140
AT3G57530	AT3G57530	AT3G19290	AT5G53120	AT1G03330
AT4G13360	AT4G13360	AT1G73480	AT3G27050	AT1G54270
AT5G61170	AT5G61170	AT2G25740	AT5G18170	AT5G65430
AT4G03200	AT4G03200	AT2G36770	AT1G11910	AT5G43470
AT5G16370	AT5G16370	AT1G61740	AT2G30490	AT5G38990
AT1G21000	AT1G21000	AT5G42950	AT5G44070	AT5G40890
AT1G79940	AT1G79940	AT5G38830	AT3G24503	AT1G76680
AT1G19380	AT1G19380	AT4G09150	AT1G13320	AT2G15390
AT4G37380	AT4G37380	AT3G13062	AT5G07440	AT1G08410
AT1G73480	AT1G73480	AT3G01560	AT1G78570	AT1G78000
AT2G25740	AT2G25740	AT2G26570	AT3G24430	AT5G35690
AT4G25140	AT4G25140	AT5G54300	AT5G42220	AT3G15450
AT2G36770	AT2G36770	AT4G36670	AT1G01090	AT5G03730
AT1G61740	AT1G61740	AT1G10760	AT2G37970	AT2G35795
AT5G42950	AT5G42950	AT1G17220	AT4G26480	AT5G42390
AT5G38830	AT5G38830	AT1G25560	AT4G34830	AT5G42950
AT1G15670	AT1G15670	AT5G19690	AT3G60860	AT1G15670
AT4G09150	AT4G09150	AT4G34000	AT3G14100	AT4G09150
AT3G13062	AT3G13062	AT1G06390	AT2G13360	AT3G13062
AT3G01560	AT3G01560	AT1G30100	AT1G27000	AT4G36670
AT2G26570	AT2G26570	AT5G15860	AT1G07530	AT1G18270
AT5G43400	AT5G43400	AT1G80440	AT3G13080	AT1G17220
AT5G54300	AT5G54300	AT5G19120	AT2G31370	AT1G25560
AT4G36670	AT4G36670	AT3G19390	AT5G16370	AT5G19120
AT1G18270	AT1G18270	AT5G06600	AT5G64250	AT4G34030
AT1G10760	AT1G10760	AT1G07430	AT1G21000	AT3G60950
AT1G17220	AT1G17220	AT4G34030	AT2G38400	AT3G16830
AT1G25560	AT1G25560	AT4G19880	AT1G21080	AT5G04530
AT5G19690	AT5G19690	AT2G44350	AT4G33010	AT2G43020
AT4G34000	AT4G34000	AT1G33560	AT5G63600	AT1G17840
AT1G06390	AT1G06390	AT1G28380	AT1G18890	AT1G21680
AT1G30100	AT1G30100	AT2G39470	AT5G15970	AT2G39980
AT5G15860	AT5G15860	AT1G80110	AT1G07110	AT2G18050
AT1G80440	AT1G80440	AT3G50450	AT5G49480	AT1G55860
AT1G54860	AT1G54860	AT3G16830	AT5G42950	AT4G12310
AT4G12060	AT4G12060	AT1G02080	AT5G38830	AT1G08630
AT5G19120	AT5G19120	AT5G05690	AT1G15670	AT1G06410
AT3G19390	AT3G19390	AT4G37360	AT4G09150	AT5G04760
AT5G06600	AT5G06600	AT5G04530	AT3G13062	AT3G16910
AT1G07430	AT1G07430	AT3G27710	AT4G36670	AT2G32240
AT4G34030	AT4G34030	AT3G20100	AT1G18270	AT1G22930
AT4G19880	AT4G19880	AT1G23900	AT1G17220	AT5G53460
AT2G44350	AT2G44350	AT5G36230	AT1G25560	AT1G11960
AT1G33560	AT1G33560	AT2G43020	AT5G19120	AT1G59870
AT1G28380	AT1G28380	AT3G09440	AT4G34030	AT5G64270
AT3G60950	AT3G60950	AT1G17840	AT3G60950	AT5G57655
AT2G39470	AT2G39470	AT1G21680	AT3G16830	AT3G48530
AT2G45170	AT2G45170	AT2G39980	AT5G04530	AT2G47110
AT1G80110	AT1G80110	AT2G18050	AT1G23900	AT4G33510
AT3G50450	AT3G50450	AT1G55860	AT2G43020	AT5G15450
AT3G16830	AT3G16830	AT4G12310	AT1G17840	AT3G04010
AT1G02080	AT1G02080	AT5G15960	AT1G21680	AT3G51840
AT5G05690	AT5G05690	AT1G08630	AT2G39980	AT2G14170
AT4G37360	AT4G37360	AT1G06410	AT2G18050	AT5G50920
AT5G04530	AT5G04530	AT4G36820	AT1G55860	AT2G23120
AT3G27710	AT3G27710	AT5G04760	AT4G12310	AT1G17690
AT3G20100	AT3G20100	AT3G16910	AT1G08630	AT1G07745
AT4G39080	AT4G39080	AT2G32240	AT1G06410	AT3G11280
AT1G23900	AT1G23900	AT1G22930	AT5G04760	AT2G42750
AT1G69740	AT1G69740	AT3G14640	AT3G16910	AT1G27540
AT2G19240	AT2G19240	AT1G69490	AT2G32240	AT5G56910
AT1G29310	AT1G29310	AT5G53460	AT1G22930	AT1G27470
AT1G07570	AT1G07570	AT2G20510	AT5G53460	AT1G60870
AT5G36230	AT5G36230	AT1G24650	AT1G11960	AT1G31070
AT2G43020	AT2G43020	AT5G55410	AT1G59870	AT5G57930
AT3G09440	AT3G09440	AT1G11960	AT5G57655	AT5G62810
AT1G17840	AT1G17840	AT1G59870	AT1G61400	AT3G21510
AT1G21680	AT1G21680	AT5G64270	AT3G48530	AT4G35790
AT2G39980	AT2G39980	AT5G57655	AT2G47110	AT1G69160
AT3G10740	AT3G10740	AT5G10860	AT4G33510	AT3G12010
AT2G18050	AT2G18050	AT1G61400	AT5G15450	AT4G04720
AT1G55860	AT1G55860	AT3G48530	AT3G04010	AT5G13300
AT1G09620	AT1G09620	AT2G47110	AT3G51840	AT2G46030
AT4G12310	AT4G12310	AT4G33510	AT3G56150	AT4G33630
AT5G15960	AT5G15960	AT4G36850	AT2G14170	AT4G20090
AT1G08630	AT1G08630	AT1G53420	AT5G50920	AT2G37360
AT1G06410	AT1G06410	AT1G56450	AT2G23120	AT1G30330
AT4G36820	AT4G36820	AT4G22310	AT1G17690	AT3G48310
AT5G04760	AT5G04760	AT2G35840	AT5G47710	AT1G19910
AT3G16910	AT3G16910	AT2G26740	AT1G07745	AT1G27770
AT2G32240	AT2G32240	AT5G15450	AT1G80960	AT1G70310
AT1G22930	AT1G22930	AT3G61220	AT3G11280	AT1G34210
AT3G14640	AT3G14640	AT5G08740	AT2G42750	AT5G16760
AT1G69490	AT1G69490	AT2G20990	AT3G26100	AT3G04140
AT4G21580	AT4G21580	AT5G47770	AT1G27540	AT1G55960
AT5G53460	AT5G53460	AT2G37690	AT5G56910	AT1G65850
AT2G20510	AT2G20510	AT5G14260	AT1G27470	AT3G11180
AT1G24650	AT1G24650	AT3G04010	AT1G60870	AT1G79750
AT5G55410	AT5G55410	AT3G55360	AT1G31070	AT4G28000
AT1G11960	AT1G11960	AT3G51840	AT1G27150	AT1G09570
AT4G34240	AT4G34240	AT4G29070	AT5G57930	AT1G14370
AT1G59870	AT1G59870	AT4G34110	AT5G62810	AT1G04210
AT5G64270	AT5G64270	AT5G67500	AT3G21510	AT1G80920
AT5G57655	AT5G57655	AT3G42960	AT4G35790	AT2G39380
AT5G10860	AT5G10860	AT2G07050	AT3G61960	AT4G39675
AT5G01310	AT5G01310	AT2G37400	AT1G69160	AT5G09870
AT1G61400	AT1G61400	AT3G56150	AT3G12010	AT5G18600
AT3G48530	AT3G48530	AT2G14170	AT4G04720	AT4G00780
AT2G47110	AT2G47110	AT2G38530	AT5G13300	AT1G01430
AT4G33510	AT4G33510	AT5G65220	AT2G46030	AT5G16220
0		AT1G72250	AT4G33630	AT5G62000
AT1G06840		AT2G19900	AT4G20090	AT2G37280
AT5G43470		AT5G50920	AT2G37360	AT5G52530
AT4G35800		AT2G23120	AT1G30330	AT2G26690
AT5G40890			AT3G48310	AT3G10970
AT3G47370			AT1G19910	AT1G64770
AT1G78000			AT1G27770	AT4G27710
AT3G15450			AT1G70310	AT1G61210
AT2G36410			AT1G34210	AT1G71010
AT3G19290			AT5G16760	AT4G29950
AT4G36850			AT3G04140	AT1G49570
AT1G53420			AT1G55960	AT5G65490
AT1G56450			AT1G65850	AT1G74840
AT4G22310			AT3G11180	AT2G44370
AT2G35840			AT1G79750	AT1G09980
AT2G26740			AT4G28000	AT5G22920
AT5G15450			AT1G09570	AT4G19170
AT3G61220			AT3G55560	AT3G26480
AT5G08740			AT1G14370	AT5G16260
AT2G20990			AT1G04210	AT1G13640
AT5G47770			AT1G80920	AT2G03730
AT2G37690			AT2G39380	AT5G48160
AT5G14260			AT4G39675	AT2G13560
AT3G04010			AT5G09870	AT4G15430
AT3G55360			AT5G18600	AT1G58602
AT3G51840			AT5G50950	AT2G27600
AT4G29070			AT4G00780	AT1G61380
AT4G34110			AT1G01430	AT2G42880
AT5G67500			AT5G16220	AT4G24020
AT3G42960			AT5G62000	AT4G10920
AT2G07050			AT2G37280	AT3G23070
AT2G37400			AT5G52530	AT3G19760
AT3G56150			AT2G26690	AT5G24120
AT2G14170			AT3G15180	AT4G02510
AT2G38530			AT3G10970	AT3G26190
AT5G65220			AT1G64770	AT3G06530
AT1G72250			AT4G27710	AT1G42550
AT2G19900			AT1G61210	AT5G66890
AT5G50920			AT1G71010	AT3G48360
AT2G23120			AT4G29950	AT5G52920
AT4G11570			AT1G49570	AT1G18150
AT1G12140			AT5G65490	AT1G60140
AT4G18010			AT1G74840	AT2G27050
AT4G34890			AT2G44370	AT1G60420
AT3G48560			AT1G09980	AT5G52640
AT5G58270			AT5G59420	AT5G48620
AT5G53120			AT5G22920	AT1G71270
AT3G27050			AT1G62740	AT1G32700
AT5G18170			AT4G19170	AT3G26510
AT1G11910			AT3G26480	AT3G46600
AT3G24503			AT5G16260	AT1G52360
AT1G13320			AT1G13640	AT1G80070
AT5G07440			AT2G03730	AT1G35580
AT1G78570			AT5G48160	AT3G27440
AT3G24430			AT4G30900	AT3G15840
AT5G42220			AT2G13560	AT2G26080
AT1G01090			AT4G15430	AT4G30190
AT2G37970			AT5G54960	AT3G59920
AT4G26480			AT1G58602	AT4G14540
AT4G34830			AT2G27600	AT4G17230
AT3G60860			AT1G61380	AT5G51970
AT3G14100			AT2G42880	AT2G18960
AT2G13360			AT4G24020	AT4G35090
AT1G27000			AT4G10920	AT1G62380
AT1G07530			AT3G23070	AT1G73740
AT3G13080			AT3G19760	AT2G33793
AT2G31370			AT5G24120	AT1G14080
AT5G64250			AT4G02510	AT5G57240
AT2G38400			AT3G03780	AT3G09710
AT1G21080			AT3G26190	AT4G30825
AT4G33010			AT3G06530	AT4G02920
AT5G63600			AT1G42550	AT4G33300
AT1G18890			AT5G66890	AT2G05230
AT5G15970			AT3G48360	AT1G05630
AT1G07110			AT5G52920	AT1G29470
AT5G49480			AT1G18150	AT1G14330
AT1G17690			AT2G30110	AT1G10090
AT5G47710			AT1G60140	AT3G44340
AT1G07745			AT2G27050	AT5G13280
AT1G80960			AT1G60420	AT3G10380
AT3G11280			AT5G52640	AT3G04610
AT2G42750			AT1G50480	AT2G17420
AT3G26100			AT5G48620	AT5G11560
AT1G27540			AT1G71270	AT5G47620
AT5G56910			AT1G32700	AT2G21410
AT1G27470			AT3G26510	AT2G40890
AT1G60870			AT3G46600	AT5G35970
AT1G31070			AT1G52360	AT1G74960
AT1G27150			AT1G80070	AT4G01100
AT5G57930			AT2G38040	AT4G24550
AT5G62810			AT1G35580	AT3G15920
AT3G21510			AT5G09590	AT2G37620
AT4G35790			AT1G80460	AT3G06400
AT3G61960			AT5G62790	AT5G28850
AT1G69160			AT5G65080	AT1G18070
AT3G12010			AT3G27440	AT3G21070
AT4G04720			AT3G15840	AT4G34050
AT5G13300			AT1G65130	AT5G54160
AT2G46030			AT2G26080	AT5G53480
AT4G33630			AT4G30190	AT4G23100
AT4G20090			AT4G23850	AT1G25490
AT2G37360			AT3G59920	AT3G28710
AT1G30330			AT4G14540	AT1G53210
AT3G48310			AT4G17230	AT2G42590
AT1G19910			AT5G51970	AT3G48870
AT1G27770			AT2G18960	AT2G20010
AT1G70310			AT4G35090	AT4G24120
AT1G34210			AT1G62380	AT3G50950
AT5G16760			AT1G73740	AT3G28430
AT3G04140			AT2G33793
AT1G55960			AT1G14080
AT1G65850			AT5G57240
AT3G11180			AT3G09710
AT1G79750			AT4G30825
AT4G28000			AT4G02920
AT1G09570			AT4G33300
AT3G55560			AT2G05230
AT1G14370			AT1G05630
AT1G04210
AT1G80920
AT2G39380
AT4G39675
AT5G09870
AT5G18600
AT5G50950
AT4G00780
AT1G01430
AT5G16220
AT5G62000
AT2G37280
AT5G52530
AT2G26690
AT3G15180
AT3G10970
AT1G64770
AT4G27710
AT1G61210
AT1G71010
AT4G29950
AT1G49570
AT5G65490
AT1G74840
AT2G44370
AT1G09980
AT5G59420
AT5G22920
AT1G62740
AT4G19170
AT3G26480
AT5G16260
AT1G13640
AT2G03730
AT5G48160
AT4G30900
AT2G13560
AT4G15430
AT5G54960
AT1G58602
AT2G27600
AT1G61380
AT2G42880
AT4G24020
AT4G10920
AT3G23070
AT3G19760
AT5G24120
AT4G02510
AT3G03780
AT3G26190
AT3G06530
AT1G42550
AT5G66890
AT3G48360
AT5G52920
AT1G18150
AT2G30110
AT1G60140
AT2G27050
AT1G60420
AT5G52640
AT1G50480
AT5G48620
AT1G71270
AT1G32700
AT3G26510
AT3G46600
AT1G52360
AT1G80070
AT2G38040
AT1G35580
AT5G09590
AT1G80460
AT5G62790
AT5G65080
AT3G27440
AT3G15840
AT1G65130
AT2G26080
AT4G30190
AT4G23850
AT3G59920
AT4G14540
AT4G17230
AT5G51970
AT2G18960
AT4G35090
AT1G62380
AT1G73740
AT2G33793
AT1G14080
AT5G57240
AT3G09710
AT4G30825
AT4G02920
AT4G33300
AT2G05230
AT1G05630
AT5G42240
AT5G36890
AT1G12770
AT5G21060
AT5G14250
AT2G17033
AT2G26140
AT1G03330
AT1G54270
AT5G65430
AT5G38990
AT1G76680
AT2G15390
AT1G08410
AT5G35690
AT5G03730
AT2G35795
AT5G42390
AT1G29470
AT1G14330
AT1G10090
AT3G44340
AT5G13280
AT3G10380
AT3G04610
AT2G17420
AT5G11560
AT5G47620
AT2G21410
AT2G40890
AT5G35970
AT1G74960
AT4G01100
AT4G24550
AT3G15920
AT2G37620
AT3G06400
AT5G28850
AT1G18070
AT3G21070
AT4G34050
AT5G54160
AT5G53480
AT4G23100
AT1G25490
AT3G28710
AT1G53210
AT2G42590
AT3G48870
AT2G20010
AT4G24120
AT3G50950
AT3G28430
