# Supplementary material for: Optimizing bio-orthogonal non-canonical amino acid tagging (BONCAT) for low-disruption labeling of Arabidopsis proteins in vivo
Source: Plant Physiol. 2025 Nov 7;201(1):kiaf573. doi: 10.1093/plphys/kiaf573 (PMC13221635; doi:10.1093/plphys/kiaf573)
Supplement: kiaf573_Supplementary_Data [file kiaf573_supplementary_data.zip › SupplementaryTable-S5.xlsx]

## Sheet: README
Supplementary Table S5
Output from Ontologizer 2.0. Data input into ontologizer were hits from positive control, salt and/or mannitol stress that with log2FC > 0.58 over negative control.
Title	Contents and/or category
Control 1	High stress (150mM salt and 300mM mannitol).		Ontologizer raw output. NSP (Biological process, cellular component, metabolic process) was not directly exportable from Ontologizer.
Salt 1
Mannitol 1
Control 2	Low stress (50mM salt and 100mM mannitol).
Salt 2
Mannitol 2

## Sheet: Control 1
ID	Pop.total	Pop.term	Study.total	Study.term	Pop.family	Study.family	nparents	is.trivial	p	p.adjusted	p.min	name
GO:0003824	2956	1532	398	252	2704	356	1	FALSE	3.05952e-09	8.45651e-06	0	catalytic activity
GO:0036211	2956	229	398	47	667	74	2	FALSE	5.06697e-08	7.00256e-05	1.45856e-185	protein modification process
GO:0006464	2956	229	398	47	570	67	2	FALSE	1.26802e-07	0.000116827	4.90398e-166	cellular protein modification process
GO:1901565	2956	59	398	20	812	102	2	FALSE	7.45583e-06	0.00515198	2.60701e-91	organonitrogen compound catabolic process
GO:0016705	2956	31	398	15	430	71	1	FALSE	1.61676e-05	0.00893747	5.73666e-48	oxidoreductase activity, acting on paired donors, with incorporation or reduction of molecular oxygen
GO:0016638	2956	14	398	9	430	71	1	FALSE	5.74781e-05	0.0264783	1.46129e-26	oxidoreductase activity, acting on the CH-NH2 group of donors
GO:0071310	2956	116	398	32	408	65	2	FALSE	8.32117e-05	0.0288423	3.78966e-105	cellular response to organic substance
GO:0097367	2956	465	398	90	1694	237	1	FALSE	9.12231e-05	0.0288423	0	carbohydrate derivative binding
GO:2000112	2956	118	398	24	438	46	3	FALSE	0.00010355	0.0288423	3.40107e-110	regulation of cellular macromolecule biosynthetic process
GO:0044248	2956	245	398	55	1578	225	2	FALSE	0.00010435	0.0288423	4.88227e-295	cellular catabolic process
GO:0046395	2956	46	398	18	377	66	2	FALSE	0.000157313	0.0373197	2.96653e-60	carboxylic acid catabolic process
GO:0043412	2956	249	398	47	897	109	1	FALSE	0.000168344	0.0373197	2.66785e-229	macromolecule modification
GO:0010556	2956	119	398	24	507	53	3	FALSE	0.000175527	0.0373197	2.49381e-119	regulation of macromolecule biosynthetic process
GO:0005634	2956	738	398	118	2324	287	1	FALSE	0.000223775	0.0441795	0	nucleus
GO:0016054	2956	46	398	18	613	108	4	FALSE	0.000266637	0.0491323	1.85997e-70	organic acid catabolic process
GO:0036094	2956	634	398	113	1694	237	1	FALSE	0.00032687	0.0564668	0	small molecule binding
GO:0044389	2956	11	398	6	105	13	1	FALSE	0.000358615	0.0583065	4.01371e-15	ubiquitin-like protein ligase binding
GO:0006629	2956	182	398	42	1755	252	3	FALSE	0.000570654	0.0876272	3.85904e-253	lipid metabolic process
GO:0044699	2956	1574	398	244	2710	371	1	FALSE	0.000689457	0.100298	0	single-organism process
GO:1901265	2956	574	398	107	999	155	2	FALSE	0.000902766	0.120919	5.1035e-295	nucleoside phosphate binding
GO:0034249	2956	9	398	4	340	20	4	FALSE	0.000918703	0.120919	6.65005e-18	negative regulation of cellular amide metabolic process
GO:0043167	2956	1001	398	162	1694	237	1	FALSE	0.000999373	0.123181	0	ion binding
GO:0016740	2956	460	398	97	1532	252	1	FALSE	0.00102502	0.123181	0	transferase activity
GO:0009063	2956	27	398	12	219	42	3	FALSE	0.00112674	0.126571	3.72358e-35	cellular amino acid catabolic process
GO:1990234	2956	54	398	13	193	22	1	FALSE	0.00114482	0.126571	3.2398e-49	transferase complex
GO:0017148	2956	9	398	4	313	20	6	FALSE	0.00125901	0.133842	1.41343e-17	negative regulation of translation
GO:0005960	2956	3	398	3	2322	265	2	FALSE	0.00147157	0.148581	4.79873e-10	glycine cleavage complex
GO:1901606	2956	26	398	11	115	22	2	FALSE	0.00150516	0.148581	2.276e-26	alpha-amino acid catabolic process
GO:0000151	2956	24	398	9	2683	342	2	FALSE	0.00180523	0.166786	3.55317e-59	ubiquitin ligase complex
GO:0032501	2956	398	398	74	2710	371	1	FALSE	0.00181027	0.166786	0	multicellular organismal process
GO:0006351	2956	96	398	19	518	55	3	FALSE	0.00205098	0.182868	3.18557e-107	transcription, DNA-templated
GO:0051259	2956	14	398	5	72	7	1	FALSE	0.00236704	0.196213	3.34645e-15	protein oligomerization
GO:0050660	2956	30	398	12	670	117	3	FALSE	0.00242061	0.196213	8.46477e-53	flavin adenine dinucleotide binding
GO:0019825	2956	19	398	8	1694	237	1	FALSE	0.00245523	0.196213	6.02199e-45	oxygen binding
GO:0071495	2956	99	398	26	322	54	1	FALSE	0.00250926	0.196213	1.06617e-85	cellular response to endogenous stimulus
GO:0072525	2956	9	398	5	705	91	5	FALSE	0.0026624	0.196213	8.87825e-21	pyridine-containing compound biosynthetic process
GO:0010468	2956	144	398	24	500	51	2	FALSE	0.00271047	0.196213	1.09695e-129	regulation of gene expression
GO:0044255	2956	146	398	33	1763	250	3	FALSE	0.00275697	0.196213	6.30286e-218	cellular lipid metabolic process
GO:0005654	2956	26	398	8	188	21	2	FALSE	0.00276856	0.196213	1.83968e-32	nucleoplasm
GO:0005506	2956	33	398	10	264	33	1	FALSE	0.00292091	0.197755	8.55772e-43	iron ion binding
GO:0009751	2956	18	398	9	303	60	3	FALSE	0.00294491	0.197755	2.31217e-29	response to salicylic acid
GO:0032774	2956	98	398	19	585	62	3	FALSE	0.00300496	0.197755	3.43439e-114	RNA biosynthetic process
GO:0016798	2956	67	398	18	518	75	1	FALSE	0.00319318	0.205255	4.36936e-86	hydrolase activity, acting on glycosyl bonds
GO:0004497	2956	33	398	12	430	71	1	FALSE	0.00326784	0.20528	3.81476e-50	monooxygenase activity
GO:0003995	2956	5	398	4	34	7	1	FALSE	0.00347162	0.210538	3.59381e-06	acyl-CoA dehydrogenase activity
GO:0015662	2956	9	398	4	32	4	1	FALSE	0.00350389	0.210538	3.56521e-08	ATPase activity, coupled to transmembrane movement of ions, phosphorylative mechanism
GO:0042787	2956	8	398	5	79	14	2	FALSE	0.0036	0.211711	3.83306e-11	protein ubiquitination involved in ubiquitin-dependent protein catabolic process
GO:0006468	2956	74	398	22	349	63	2	FALSE	0.00380744	0.217249	9.46325e-78	protein phosphorylation
GO:0009148	2956	5	398	3	40	4	2	FALSE	0.00388445	0.217249	1.51974e-06	pyrimidine nucleoside triphosphate biosynthetic process
GO:0006793	2956	355	398	67	1552	222	1	FALSE	0.00398752	0.217249	0	phosphorus metabolic process
GO:0018205	2956	5	398	4	56	11	1	FALSE	0.00400857	0.217249	2.61793e-07	peptidyl-lysine modification
GO:0014070	2956	42	398	14	375	63	1	FALSE	0.0041272	0.217601	1.18705e-56	response to organic cyclic compound
GO:0009209	2956	5	398	3	39	4	3	FALSE	0.00419448	0.217601	1.73684e-06	pyrimidine ribonucleoside triphosphate biosynthetic process
GO:0032870	2956	99	398	26	331	57	3	FALSE	0.00434426	0.217601	4.15127e-87	cellular response to hormone stimulus
GO:0071446	2956	9	398	6	113	26	4	FALSE	0.00452309	0.217601	1.67503e-13	cellular response to salicylic acid stimulus
GO:0002376	2956	75	398	19	2710	371	1	FALSE	0.00454237	0.217601	2.34832e-148	immune system process
GO:0048585	2956	24	398	9	1160	170	3	FALSE	0.00456436	0.217601	2.23744e-50	negative regulation of response to stimulus
GO:0009056	2956	333	398	63	1875	265	1	FALSE	0.00456727	0.217601	0	catabolic process
GO:0051171	2956	132	398	27	934	119	2	FALSE	0.00464488	0.217601	1.53529e-164	regulation of nitrogen compound metabolic process
GO:0042542	2956	14	398	6	345	45	2	FALSE	0.00475323	0.218965	3.36526e-25	response to hydrogen peroxide
GO:0007154	2956	235	398	47	1936	273	1	FALSE	0.00495512	0.223175	5.45634305305163E-310	cell communication
GO:0015294	2956	14	398	7	81	16	2	FALSE	0.00500611	0.223175	5.4846e-16	solute:cation symporter activity
GO:0098791	2956	53	398	10	554	44	3	FALSE	0.005324	0.225718	2.19277e-75	Golgi subcompartment
GO:0020037	2956	59	398	17	86	18	1	FALSE	0.00533502	0.225718	6.23311e-23	heme binding
GO:0071368	2956	6	398	4	211	32	2	FALSE	0.00534556	0.225718	8.76564e-12	cellular response to cytokinin stimulus
GO:0009611	2956	43	398	14	682	112	1	FALSE	0.00538978	0.225718	3.27926e-69	response to wounding
GO:1901700	2956	303	398	60	680	107	1	FALSE	0.00623696	0.256425	3.66129e-202	response to oxygen-containing compound
GO:0030001	2956	34	398	10	115	17	1	FALSE	0.00647119	0.256425	5.8511e-30	metal ion transport
GO:0043173	2956	6	398	3	98	8	2	FALSE	0.00652116	0.256425	9.50012e-10	nucleotide salvage
GO:0001101	2956	236	398	49	680	107	1	FALSE	0.006527	0.256425	6.79791e-190	response to acid chemical
GO:0004672	2956	68	398	22	174	38	3	FALSE	0.00658689	0.256425	4.42432e-50	protein kinase activity
GO:0032502	2956	444	398	78	2710	371	1	FALSE	0.006831	0.262235	0	developmental process
GO:2000762	2956	3	398	3	225	44	3	FALSE	0.00707025	0.267701	5.33846e-07	regulation of phenylpropanoid metabolic process
GO:1901362	2956	312	398	57	1018	143	2	FALSE	0.00732801	0.27049	1.29402e-271	organic cyclic compound biosynthetic process
GO:0009208	2956	5	398	3	86	9	2	FALSE	0.00733963	0.27049	2.87139e-08	pyrimidine ribonucleoside triphosphate metabolic process
GO:0006417	2956	28	398	7	389	35	5	FALSE	0.00769058	0.279694	2.49964e-43	regulation of translation
GO:0009698	2956	37	398	12	1226	195	4	FALSE	0.00874093	0.310696	1.26733e-71	phenylpropanoid metabolic process
GO:0019748	2956	86	398	22	1016	159	1	FALSE	0.00876782	0.310696	2.50934e-127	secondary metabolic process
GO:0015295	2956	10	398	4	75	8	2	FALSE	0.00910615	0.3186	1.20637e-12	solute:proton symporter activity
GO:0050662	2956	86	398	18	150	22	1	FALSE	0.00938976	0.323646	5.38053e-44	coenzyme binding
GO:0044270	2956	38	398	11	918	126	2	FALSE	0.00949489	0.323646	2.93564e-68	cellular nitrogen compound catabolic process
GO:0009147	2956	5	398	3	88	10	1	FALSE	0.0096231	0.323646	2.5526e-08	pyrimidine nucleoside triphosphate metabolic process
GO:0044711	2956	457	398	79	1352	190	2	FALSE	0.00971876	0.323646	0	single-organism biosynthetic process
GO:0023052	2956	194	398	38	2710	371	1	FALSE	0.0111532	0.366993	1.59136e-302	signaling
GO:0003849	2956	2	398	2	33	4	1	FALSE	0.0113636	0.368321	0.00189394	3-deoxy-7-phosphoheptulonate synthase activity
GO:0015075	2956	113	398	22	168	25	2	FALSE	0.0114601	0.368321	1.12143e-45	ion transmembrane transporter activity
GO:0005783	2956	183	398	33	2563	314	3	FALSE	0.0117947	0.368344	1.49093e-285	endoplasmic reticulum
GO:0009108	2956	40	398	12	141	24	2	FALSE	0.0118303	0.368344	4.05173e-36	coenzyme biosynthetic process
GO:0006809	2956	2	398	2	535	59	3	FALSE	0.011978	0.368344	7.0006e-06	nitric oxide biosynthetic process
GO:0019206	2956	6	398	3	68	7	2	FALSE	0.0121055	0.368344	9.13631e-09	nucleoside kinase activity
GO:0016652	2956	7	398	2	59	2	1	FALSE	0.0122735	0.368344	2.93127e-09	oxidoreductase activity, acting on NAD(P)H, NAD(P) as acceptor
GO:0006082	2956	404	398	72	1883	267	4	FALSE	0.0123285	0.368344	0	organic acid metabolic process
GO:2001057	2956	12	398	5	866	112	1	FALSE	0.0123936	0.368344	2.90649e-27	reactive nitrogen species metabolic process
GO:0034248	2956	28	398	7	462	45	3	FALSE	0.0127112	0.373765	1.7249e-45	regulation of cellular amide metabolic process
GO:0016301	2956	170	398	38	221	42	2	FALSE	0.0129693	0.373918	2.23031e-51	kinase activity
GO:0001055	2956	2	398	2	22	3	3	FALSE	0.012987	0.373918	0.004329	RNA polymerase II activity
GO:0070887	2956	158	398	34	821	126	2	FALSE	0.0134772	0.38403	6.72667e-174	cellular response to chemical stimulus
GO:0031326	2956	134	398	27	865	118	3	FALSE	0.0148132	0.40532	2.90458e-161	regulation of cellular biosynthetic process
GO:0043168	2956	575	398	106	1001	162	1	FALSE	0.0148628	0.40532	1.24885e-295	anion binding
GO:1901363	2956	996	398	155	1694	237	1	FALSE	0.015009	0.40532	0	heterocyclic compound binding
GO:0030151	2956	5	398	3	264	33	1	FALSE	0.0150313	0.40532	9.7209e-11	molybdenum ion binding
GO:0006260	2956	6	398	3	440	44	3	FALSE	0.0151032	0.40532	1.0268e-13	DNA replication
GO:0009863	2956	6	398	4	196	39	2	FALSE	0.0151042	0.40532	1.37198e-11	salicylic acid mediated signaling pathway
GO:0003857	2956	2	398	2	61	8	1	FALSE	0.0153005	0.406641	0.000546448	3-hydroxyacyl-CoA dehydrogenase activity
GO:0004176	2956	9	398	4	184	23	2	FALSE	0.0155219	0.408596	1.8311e-15	ATP-dependent peptidase activity
GO:0031224	2956	568	398	76	705	85	1	FALSE	0.0159381	0.411041	4.44684e-150	intrinsic component of membrane
GO:0051188	2956	74	398	17	885	121	2	FALSE	0.0159861	0.411041	6.44916e-110	cofactor biosynthetic process
GO:0007165	2956	194	398	38	1936	273	5	FALSE	0.0162517	0.411041	6.46996e-273	signal transduction
GO:0050789	2956	527	398	88	2710	371	2	FALSE	0.0164532	0.411041	0	regulation of biological process
GO:0044550	2956	50	398	15	488	86	2	FALSE	0.0166359	0.411041	1.55282e-69	secondary metabolite biosynthetic process
GO:0005515	2956	634	398	104	1694	237	1	FALSE	0.0166376	0.411041	0	protein binding
GO:0051716	2956	349	398	63	2156	306	2	FALSE	0.0166558	0.411041	0	cellular response to stimulus
GO:0043574	2956	2	398	2	490	64	1	FALSE	0.0168273	0.4116	8.3469e-06	peroxisomal transport
GO:0097159	2956	999	398	155	1694	237	1	FALSE	0.0173974	0.421811	0	organic cyclic compound binding
GO:0051607	2956	10	398	5	161	29	3	FALSE	0.0177741	0.427197	4.12431e-16	defense response to virus
GO:0071941	2956	13	398	5	866	112	1	FALSE	0.018092	0.428227	4.42439e-29	nitrogen cycle metabolic process
GO:0009220	2956	11	398	3	59	4	3	FALSE	0.0181268	0.428227	3.57306e-12	pyrimidine ribonucleotide biosynthetic process
GO:0016558	2956	2	398	2	77	11	3	FALSE	0.018797	0.43662	0.000341763	protein import into peroxisome matrix
GO:0044282	2956	69	398	18	601	98	2	FALSE	0.0188252	0.43662	1.79715e-92	small molecule catabolic process
GO:0031418	2956	3	398	2	68	6	3	FALSE	0.018956	0.43662	1.99537e-05	L-ascorbic acid binding
GO:0055088	2956	2	398	2	47	7	1	FALSE	0.0194265	0.441843	0.000925069	lipid homeostasis
GO:0008430	2956	2	398	2	1694	237	1	FALSE	0.0195025	0.441843	6.97364e-07	selenium binding
GO:0004300	2956	2	398	2	75	11	1	FALSE	0.0198198	0.445382	0.00036036	enoyl-CoA hydratase activity
GO:0008610	2956	111	398	24	909	132	3	FALSE	0.0202075	0.446863	7.73376e-146	lipid biosynthetic process
GO:0009833	2956	4	398	2	42	3	3	FALSE	0.0202091	0.446863	8.93416e-06	plant-type primary cell wall biogenesis
GO:0010073	2956	4	398	3	382	71	2	FALSE	0.0214649	0.465302	1.14499e-09	meristem maintenance
GO:0072662	2956	2	398	2	72	11	2	FALSE	0.021518	0.465302	0.000391236	protein localization to peroxisome
GO:0010051	2956	10	398	5	19	5	1	FALSE	0.0216718	0.465302	1.08251e-05	xylem and phloem pattern formation
GO:0005643	2956	16	398	4	474	34	3	FALSE	0.0217163	0.465302	4.16229e-30	nuclear pore
GO:0019438	2956	284	398	50	1009	140	2	FALSE	0.0219376	0.466426	1.30434e-259	aromatic compound biosynthetic process
GO:0032559	2956	377	398	79	446	86	2	FALSE	0.0221663	0.466742	6.92606e-83	adenyl ribonucleotide binding
GO:0006631	2956	82	398	22	224	43	2	FALSE	0.0223619	0.466742	2.28916e-63	fatty acid metabolic process
GO:0035639	2956	433	398	85	661	115	2	FALSE	0.0225083	0.466742	3.48039e-184	purine ribonucleoside triphosphate binding
GO:0000975	2956	33	398	7	104	11	2	FALSE	0.0226279	0.466742	7.17056e-28	regulatory region DNA binding
GO:0048583	2956	70	398	17	1264	189	2	FALSE	0.0233874	0.478835	6.3316e-117	regulation of response to stimulus
GO:0070300	2956	4	398	2	23	2	1	FALSE	0.0237154	0.479017	0.000112931	phosphatidic acid binding
GO:0072511	2956	13	398	5	115	17	1	FALSE	0.0238899	0.479017	2.04675e-17	divalent inorganic cation transport
GO:0043546	2956	2	398	2	1006	156	3	FALSE	0.0239162	0.479017	1.97818e-06	molybdopterin cofactor binding
GO:1901361	2956	46	398	13	756	123	2	FALSE	0.0245023	0.487226	8.61861e-75	organic cyclic compound catabolic process
GO:0051704	2956	275	398	49	2710	371	1	FALSE	0.02492	0.491993	0	multi-organism process
GO:0030554	2956	378	398	79	446	86	1	FALSE	0.0254438	0.49877	3.79428e-82	adenyl nucleotide binding
GO:0005789	2956	63	398	13	1550	181	4	FALSE	0.025779	0.501783	7.26203e-114	endoplasmic reticulum membrane
GO:0034654	2956	185	398	31	763	94	5	FALSE	0.0261416	0.505282	8.46109e-183	nucleobase-containing compound biosynthetic process
GO:0044451	2956	23	398	6	188	21	2	FALSE	0.0269977	0.518123	5.20155e-30	nucleoplasm part
GO:0003690	2956	34	398	7	104	11	1	FALSE	0.0271809	0.518123	3.43379e-28	double-stranded DNA binding
GO:0001067	2956	34	398	7	388	36	1	FALSE	0.0273842	0.518424	1.24944e-49	regulatory region nucleic acid binding
GO:0010558	2956	25	398	6	455	45	4	FALSE	0.0278082	0.520793	1.07644e-41	negative regulation of macromolecule biosynthetic process
GO:0019439	2956	41	398	12	731	122	2	FALSE	0.0278861	0.520793	3.98329e-68	aromatic compound catabolic process
GO:0006625	2956	2	398	2	69	12	3	FALSE	0.028133	0.521876	0.000426257	protein targeting to peroxisome
GO:0035195	2956	5	398	2	274	16	3	FALSE	0.0288993	0.532518	8.06058e-11	gene silencing by miRNA
GO:0044707	2956	379	398	71	1574	244	2	FALSE	0.029344	0.537132	0	single-multicellular organism process
GO:0010629	2956	40	398	8	473	46	3	FALSE	0.0298056	0.539077	4.51008e-59	negative regulation of gene expression
GO:0044710	2956	1016	398	159	2200	310	2	FALSE	0.0298403	0.539077	0	single-organism metabolic process
GO:0072663	2956	2	398	2	61	11	2	FALSE	0.0300546	0.539422	0.000546448	establishment of protein localization to peroxisome
GO:2000113	2956	25	398	6	425	43	4	FALSE	0.0305817	0.54534	6.21656e-41	negative regulation of cellular macromolecule biosynthetic process
GO:0051603	2956	74	398	13	172	20	2	FALSE	0.0310864	0.547392	1.46087e-50	proteolysis involved in cellular protein catabolic process
GO:0006950	2956	682	398	112	1131	167	1	FALSE	0.0313098	0.547392	0	response to stress
GO:0044763	2956	1049	398	163	2185	307	2	FALSE	0.0313318	0.547392	0	single-organism cellular process
GO:0009733	2956	43	398	12	320	53	1	FALSE	0.0316447	0.547392	2.20493e-54	response to auxin
GO:0044257	2956	80	398	15	590	69	3	FALSE	0.0320136	0.547392	4.21462e-101	cellular protein catabolic process
GO:0046209	2956	2	398	2	59	11	2	FALSE	0.0321449	0.547392	0.000584454	nitric oxide metabolic process
GO:0009635	2956	5	398	3	698	113	2	FALSE	0.0322571	0.547392	7.3475e-13	response to herbicide
GO:0006955	2956	68	398	16	1131	167	2	FALSE	0.0322811	0.547392	4.48409e-111	immune response
GO:0009889	2956	141	398	27	960	132	2	FALSE	0.0332396	0.560209	3.00951e-173	regulation of biosynthetic process
GO:0009825	2956	6	398	3	78	11	1	FALSE	0.0337369	0.565144	3.8933e-09	multidimensional cell growth
GO:0004601	2956	42	398	7	66	7	2	FALSE	0.0346414	0.5768	1.60144e-18	peroxidase activity
GO:0010075	2956	2	398	2	19	4	4	FALSE	0.0350877	0.580733	0.00584795	regulation of meristem growth
GO:1901575	2956	285	398	53	1582	236	2	FALSE	0.0355553	0.584108	3.5E-323	organic substance catabolic process
GO:0044206	2956	2	398	2	8	2	3	FALSE	0.0357143	0.584108	0.0357143	UMP salvage
GO:0009620	2956	65	398	17	209	38	1	FALSE	0.036961	0.600406	9.08412e-56	response to fungus
GO:0046873	2956	22	398	7	69	12	2	FALSE	0.0371452	0.600406	1.69874e-18	metal ion transmembrane transporter activity
GO:0071897	2956	8	398	3	515	52	3	FALSE	0.0377889	0.6018	8.60578e-18	DNA biosynthetic process
GO:0000139	2956	48	398	10	375	44	2	FALSE	0.0378468	0.6018	8.04834e-62	Golgi membrane
GO:1902494	2956	193	398	22	663	54	1	FALSE	0.0380276	0.6018	6.34534e-173	catalytic complex
GO:0009736	2956	6	398	4	88	23	2	FALSE	0.0382088	0.6018	1.84525e-09	cytokinin-activated signaling pathway
GO:0043565	2956	36	398	7	104	11	1	FALSE	0.0383201	0.6018	8.95772e-29	sequence-specific DNA binding
GO:0048507	2956	18	398	7	55	12	1	FALSE	0.0391359	0.61114	6.9406e-15	meristem development
GO:0017038	2956	38	398	9	364	47	2	FALSE	0.0399036	0.617256	1.84423e-52	protein import
GO:0010072	2956	5	398	3	243	43	5	FALSE	0.040038	0.617256	1.47616e-10	primary shoot apical meristem specification
GO:0006083	2956	2	398	2	171	35	1	FALSE	0.0409357	0.617256	6.87994e-05	acetate metabolic process
GO:0022414	2956	231	398	41	2710	371	2	FALSE	0.0410356	0.617256	0	reproductive process
GO:0010016	2956	22	398	7	186	30	2	FALSE	0.0411154	0.617256	4.81859e-29	shoot system morphogenesis
GO:0030880	2956	11	398	4	2681	342	2	FALSE	0.0412789	0.617256	7.92158e-31	RNA polymerase complex
GO:0060255	2956	184	398	30	934	114	2	FALSE	0.041359	0.617256	1.59407e-200	regulation of macromolecule metabolic process
GO:0043455	2956	8	398	4	307	57	2	FALSE	0.0418649	0.617256	5.60209e-16	regulation of secondary metabolic process
GO:0006551	2956	8	398	4	115	22	2	FALSE	0.0424532	0.617256	1.69066e-12	leucine metabolic process
GO:0102337	2956	4	398	3	44	11	1	FALSE	0.0425411	0.617256	7.36643e-06	3-oxo-cerotoyl-CoA synthase activity
GO:0102336	2956	4	398	3	44	11	1	FALSE	0.0425411	0.617256	7.36643e-06	3-oxo-arachidoyl-CoA synthase activity
GO:0102338	2956	4	398	3	44	11	1	FALSE	0.0425411	0.617256	7.36643e-06	3-oxo-lignoceronyl-CoA synthase activity
GO:0016773	2956	106	398	28	197	42	1	FALSE	0.0427747	0.617256	1.54856e-58	phosphotransferase activity, alcohol group as acceptor
GO:0004473	2956	3	398	2	61	8	2	FALSE	0.0427897	0.617256	2.77855e-05	malate dehydrogenase (decarboxylating) (NADP+) activity
GO:0071229	2956	72	398	20	312	62	2	FALSE	0.0428774	0.617256	1.18502e-72	cellular response to acid chemical
GO:0000003	2956	232	398	41	2710	371	1	FALSE	0.0436402	0.624982	0	reproduction
GO:0048508	2956	5	398	3	229	42	3	FALSE	0.0440891	0.626332	1.9911e-10	embryonic meristem development
GO:0042126	2956	12	398	5	404	72	2	FALSE	0.0445324	0.626332	2.98808e-23	nitrate metabolic process
GO:0009116	2956	23	398	6	656	78	3	FALSE	0.0446985	0.626332	6.21082e-43	nucleoside metabolic process
GO:0005388	2956	3	398	2	36	5	3	FALSE	0.0448179	0.626332	0.000140056	calcium-transporting ATPase activity
GO:0044427	2956	22	398	5	1454	134	2	FALSE	0.0450238	0.626332	3.49695e-49	chromosomal part
GO:0009755	2956	88	398	23	204	41	2	FALSE	0.0451986	0.626332	4.74612e-60	hormone-mediated signaling pathway
GO:0016856	2956	2	398	2	12	3	1	FALSE	0.0454545	0.626332	0.0151515	racemase and epimerase activity, acting on hydroxy acids and derivatives
GO:0051049	2956	32	398	8	493	65	2	FALSE	0.0458812	0.626332	4.96161e-51	regulation of transport
GO:0007389	2956	23	398	8	379	71	2	FALSE	0.0459408	0.626332	2.50968e-37	pattern specification process
GO:0023051	2956	30	398	9	527	88	2	FALSE	0.0460005	0.626332	1.36365e-49	regulation of signaling
GO:0010411	2956	10	398	4	62	10	2	FALSE	0.0464085	0.628657	9.30069e-12	xyloglucan metabolic process
GO:0010646	2956	30	398	9	477	80	2	FALSE	0.046639	0.628657	2.96886e-48	regulation of cell communication
GO:0009267	2956	29	398	8	149	23	3	FALSE	0.0470076	0.628657	1.55285e-31	cellular response to starvation
GO:0016854	2956	12	398	3	133	10	1	FALSE	0.0472954	0.628657	2.60691e-17	racemase and epimerase activity
GO:0031323	2956	192	398	35	1684	235	3	FALSE	0.0473085	0.628657	1.02681e-258	regulation of cellular metabolic process
GO:0004371	2956	2	398	2	170	38	2	FALSE	0.0489384	0.647204	6.96136e-05	glycerone kinase activity
GO:0004030	2956	3	398	2	64	9	1	FALSE	0.0495392	0.651887	2.40015e-05	aldehyde dehydrogenase [NAD(P)+] activity
GO:0022615	2956	2	398	2	16	4	1	FALSE	0.05	0.651887	0.00833333	protein to membrane docking
GO:0032262	2956	2	398	2	16	4	3	FALSE	0.05	0.651887	0.00833333	pyrimidine nucleotide salvage
GO:0044431	2956	84	398	15	2363	271	3	FALSE	0.0509326	0.657879	6.27775e-157	Golgi apparatus part
GO:0019359	2956	3	398	2	63	9	2	FALSE	0.051069	0.657879	2.51819e-05	nicotinamide nucleotide biosynthetic process
GO:0048519	2956	107	398	21	2710	371	2	FALSE	0.0513666	0.657879	4.80749e-195	negative regulation of biological process
GO:0042816	2956	6	398	3	1049	163	3	FALSE	0.0514117	0.657879	5.48151e-16	vitamin B6 metabolic process
GO:0016863	2956	4	398	2	26	3	1	FALSE	0.0523077	0.66626	6.68896e-05	intramolecular oxidoreductase activity, transposing C=C bonds
GO:0016413	2956	2	398	2	20	5	2	FALSE	0.0526316	0.66731	0.00526316	O-acetyltransferase activity
GO:0019674	2956	7	398	3	63	9	1	FALSE	0.0539976	0.669615	1.80743e-09	NAD metabolic process
GO:0009174	2956	8	398	2	54	3	3	FALSE	0.0541848	0.669615	9.61108e-10	pyrimidine ribonucleoside monophosphate biosynthetic process
GO:0044454	2956	8	398	3	195	23	3	FALSE	0.0543471	0.669615	2.23059e-14	nuclear chromosome part
GO:0010138	2956	2	398	2	11	3	2	FALSE	0.0545455	0.669615	0.0181818	pyrimidine ribonucleotide salvage
GO:0003987	2956	2	398	2	11	3	2	FALSE	0.0545455	0.669615	0.0181818	acetate-CoA ligase activity
GO:0042546	2956	27	398	6	287	31	2	FALSE	0.0549092	0.669615	1.66901e-38	cell wall biogenesis
GO:0071704	2956	1538	398	227	1875	265	1	FALSE	0.0549838	0.669615	0	organic substance metabolic process
GO:0072509	2956	10	398	4	59	10	2	FALSE	0.0551327	0.669615	1.59164e-11	divalent inorganic cation transmembrane transporter activity
GO:0009314	2956	158	398	30	518	77	1	FALSE	0.0551541	0.669615	1.13128e-137	response to radiation
GO:0010478	2956	1	398	1	18	1	1	FALSE	0.0555556	0.669615	0.0555556	chlororespiration
GO:0005488	2956	1694	398	237	2704	356	1	FALSE	0.0558911	0.669615	0	binding
GO:0009514	2956	9	398	4	81	15	1	FALSE	0.0559876	0.669615	3.83306e-12	glyoxysome
GO:0009615	2956	17	398	6	221	39	2	FALSE	0.0564335	0.669615	9.34478e-26	response to virus
GO:0042802	2956	56	398	14	634	104	1	FALSE	0.0564587	0.669615	1.05193e-81	identical protein binding
GO:0072528	2956	17	398	5	648	84	5	FALSE	0.0567114	0.669615	7.01819e-34	pyrimidine-containing compound biosynthetic process
GO:0042344	2956	4	398	2	15	2	3	FALSE	0.0571429	0.669615	0.000732601	indole glucosinolate catabolic process
GO:0045229	2956	74	398	14	446	56	1	FALSE	0.0575026	0.669615	1.80546e-86	external encapsulating structure organization
GO:0019363	2956	3	398	2	155	23	4	FALSE	0.0577754	0.669615	1.64289e-06	pyridine nucleotide biosynthetic process
GO:0009819	2956	3	398	2	93	14	1	FALSE	0.0582048	0.669615	7.70618e-06	drought recovery
GO:0052542	2956	6	398	3	224	37	2	FALSE	0.0583267	0.669615	6.09772e-12	defense response by callose deposition
GO:0010817	2956	28	398	7	161	22	1	FALSE	0.0588346	0.669615	5.97377e-32	regulation of hormone levels
GO:0006270	2956	4	398	2	34	4	2	FALSE	0.0588882	0.669615	2.15629e-05	DNA replication initiation
GO:0005665	2956	2	398	2	23	6	3	FALSE	0.0592885	0.669615	0.00395257	DNA-directed RNA polymerase II, core complex
GO:0044700	2956	194	398	38	1574	244	2	FALSE	0.0605989	0.669615	1.97629e-254	single organism signaling
GO:0046036	2956	5	398	3	11	3	3	FALSE	0.0606061	0.669615	0.0021645	CTP metabolic process
GO:0006241	2956	5	398	3	11	3	4	FALSE	0.0606061	0.669615	0.0021645	CTP biosynthetic process
GO:0010318	2956	1	398	1	345	21	2	FALSE	0.0608696	0.669615	0.00289855	pyrophosphate-dependent phosphofructokinase complex, beta-subunit complex
GO:0015562	2956	3	398	2	177	27	1	FALSE	0.0611655	0.669615	1.10059e-06	efflux transmembrane transporter activity
GO:0051252	2956	93	398	18	297	42	3	FALSE	0.0613739	0.669615	1.33973e-79	regulation of RNA metabolic process
GO:0044432	2956	79	398	14	2363	271	3	FALSE	0.0613983	0.669615	1.04866e-149	endoplasmic reticulum part
GO:0008655	2956	3	398	2	223	34	3	FALSE	0.0614285	0.669615	5.48405e-07	pyrimidine-containing compound salvage
GO:0055081	2956	7	398	3	31	5	1	FALSE	0.0619207	0.669615	3.8029e-07	anion homeostasis
GO:0065007	2956	599	398	94	2710	371	1	FALSE	0.0621854	0.669615	0	biological regulation
GO:0005524	2956	372	398	78	438	86	2	FALSE	0.0621962	0.669615	4.36689e-80	ATP binding
GO:0042626	2956	47	398	8	65	8	3	FALSE	0.0623011	0.669615	2.00761e-16	ATPase activity, coupled to transmembrane movement of substances
GO:0000166	2956	574	398	107	634	113	2	FALSE	0.062341	0.669615	1.11455e-85	nucleotide binding
GO:0009218	2956	11	398	3	109	10	2	FALSE	0.0624648	0.669615	2.60615e-15	pyrimidine ribonucleotide metabolic process
GO:0006446	2956	3	398	2	50	8	2	FALSE	0.0628571	0.669615	5.10204e-05	regulation of translational initiation
GO:0042822	2956	6	398	3	779	131	7	FALSE	0.0630095	0.669615	3.28466e-15	pyridoxal phosphate metabolic process
GO:0019219	2956	100	398	19	511	70	4	FALSE	0.0630993	0.669615	4.34599e-109	regulation of nucleobase-containing compound metabolic process
GO:0042579	2956	81	398	15	2563	314	2	FALSE	0.0631521	0.669615	1.61967e-155	microbody
GO:0004540	2956	9	398	3	21	3	2	FALSE	0.0631579	0.669615	3.40217e-06	ribonuclease activity
GO:1902580	2956	53	398	11	359	47	2	FALSE	0.0632306	0.669615	9.24086e-65	single-organism cellular localization
GO:0010959	2956	2	398	2	46	12	2	FALSE	0.0637681	0.672729	0.000966184	regulation of metal ion transport
GO:0030163	2956	87	398	15	686	80	2	FALSE	0.0644987	0.676023	1.09225e-112	protein catabolic process
GO:0035556	2956	65	398	13	2716	348	2	FALSE	0.0645695	0.676023	1.11213e-132	intracellular signal transduction
GO:0032879	2956	36	398	9	912	133	2	FALSE	0.065405	0.681902	2.06394e-65	regulation of localization
GO:0008278	2956	1	398	1	365	24	3	FALSE	0.0657534	0.681902	0.00273973	cohesin complex
GO:0018130	2956	269	398	44	995	134	2	FALSE	0.0658711	0.681902	2.26493e-251	heterocycle biosynthetic process
GO:0010329	2956	2	398	2	6	2	3	FALSE	0.0666667	0.687562	0.0666667	auxin efflux transmembrane transporter activity
GO:0002252	2956	10	398	5	75	19	1	FALSE	0.0674369	0.69209	1.20637e-12	immune effector process
GO:0015293	2956	21	398	8	43	11	1	FALSE	0.0676955	0.69209	9.50526e-13	symporter activity
GO:0070588	2956	8	398	3	75	10	2	FALSE	0.0678569	0.69209	5.92731e-11	calcium ion transmembrane transport
GO:0015749	2956	10	398	4	18	4	1	FALSE	0.0686275	0.695039	2.2853e-05	monosaccharide transport
GO:0042823	2956	6	398	3	349	61	7	FALSE	0.068704	0.695039	4.16049e-13	pyridoxal phosphate biosynthetic process
GO:0035384	2956	12	398	4	845	116	3	FALSE	0.0692214	0.695039	3.9096e-27	thioester biosynthetic process
GO:1905950	2956	9	398	4	16	4	2	FALSE	0.0692308	0.695039	8.74126e-05	monosaccharide transmembrane transport
GO:0046459	2956	2	398	2	82	22	1	FALSE	0.0695574	0.695039	0.000301114	short-chain fatty acid metabolic process
GO:0009101	2956	10	398	3	506	51	3	FALSE	0.0696548	0.695039	3.60682e-21	glycoprotein biosynthetic process
GO:0042175	2956	63	398	13	2873	385	3	FALSE	0.0702635	0.695206	5.2418e-131	nuclear outer membrane-endoplasmic reticulum membrane network
GO:0008023	2956	1	398	1	354	25	2	FALSE	0.0706215	0.695206	0.00282486	transcription elongation factor complex
GO:1902582	2956	53	398	11	337	45	3	FALSE	0.0707573	0.695206	3.48761e-63	single-organism intracellular transport
GO:0080161	2956	3	398	2	151	25	1	FALSE	0.0712921	0.695206	1.77786e-06	auxin transmembrane transporter activity
GO:0006559	2956	4	398	3	8	3	3	FALSE	0.0714286	0.695206	0.0142857	L-phenylalanine catabolic process
GO:0009045	2956	1	398	1	14	1	1	FALSE	0.0714286	0.695206	0.0714286	xylose isomerase activity
GO:0009753	2956	31	398	9	440	77	3	FALSE	0.0714321	0.695206	2.74124e-48	response to jasmonic acid
GO:1904278	2956	1	398	1	41	3	3	FALSE	0.0731707	0.7057	0.0243902	positive regulation of wax biosynthetic process
GO:0016762	2956	6	398	3	53	10	1	FALSE	0.0732483	0.7057	4.35588e-08	xyloglucan:xyloglucosyl transferase activity
GO:0099094	2956	3	398	2	58	10	3	FALSE	0.0738916	0.7057	3.24086e-05	ligand-gated cation channel activity
GO:0000376	2956	1	398	1	27	2	1	FALSE	0.0740741	0.7057	0.037037	RNA splicing, via transesterification reactions with guanosine as nucleophile
GO:0009157	2956	1	398	1	54	4	2	FALSE	0.0740741	0.7057	0.0185185	deoxyribonucleoside monophosphate biosynthetic process
GO:0070647	2956	48	398	14	229	47	1	FALSE	0.0741198	0.7057	1.33815e-50	protein modification by small protein conjugation or removal
GO:0035383	2956	16	398	5	1547	229	2	FALSE	0.0744121	0.7057	2.10172e-38	thioester metabolic process
GO:0009605	2956	278	398	49	1131	167	1	FALSE	0.0750485	0.7057	4.34277e-273	response to external stimulus
GO:0065002	2956	24	398	6	2690	343	3	FALSE	0.0751195	0.7057	3.33688e-59	intracellular protein transmembrane transport
GO:0042594	2956	33	398	9	687	113	2	FALSE	0.0754119	0.7057	4.55288e-57	response to starvation
GO:0048532	2956	10	398	4	434	75	2	FALSE	0.0756555	0.7057	1.69914e-20	anatomical structure arrangement
GO:0016817	2956	173	398	31	518	75	1	FALSE	0.0757953	0.7057	1.37041e-142	hydrolase activity, acting on acid anhydrides
GO:0015291	2956	43	398	11	106	19	1	FALSE	0.0758296	0.7057	1.04494e-30	secondary active transmembrane transporter activity
GO:0046369	2956	1	398	1	26	2	2	FALSE	0.0769231	0.711921	0.0384615	galactose biosynthetic process
GO:0046700	2956	39	398	10	706	113	2	FALSE	0.0770132	0.711921	4.68323e-65	heterocycle catabolic process
GO:0051131	2956	2	398	1	51	2	1	FALSE	0.0776471	0.712613	0.000784314	chaperone-mediated protein complex assembly
GO:1901698	2956	20	398	6	680	107	1	FALSE	0.0784234	0.712613	7.21889e-39	response to nitrogen compound
GO:0009162	2956	1	398	1	102	8	1	FALSE	0.0784314	0.712613	0.00980392	deoxyribonucleoside monophosphate metabolic process
GO:0006195	2956	1	398	1	102	8	3	FALSE	0.0784314	0.712613	0.00980392	purine nucleotide catabolic process
GO:0009671	2956	1	398	1	38	3	3	FALSE	0.0789474	0.712613	0.0263158	nitrate:proton symporter activity
GO:0031348	2956	10	398	4	232	41	3	FALSE	0.0790456	0.712613	9.77902e-18	negative regulation of defense response
GO:0080036	2956	4	398	3	32	10	2	FALSE	0.0792547	0.712613	2.78087e-05	regulation of cytokinin-activated signaling pathway
GO:0043531	2956	6	398	3	575	106	2	FALSE	0.0795547	0.712613	2.04499e-14	ADP binding
GO:0044272	2956	51	398	11	839	116	2	FALSE	0.07963	0.712613	5.65487e-83	sulfur compound biosynthetic process
GO:0008299	2956	28	398	7	829	115	3	FALSE	0.0796663	0.712613	9.22288e-53	isoprenoid biosynthetic process
GO:0000155	2956	4	398	2	29	4	4	FALSE	0.0800387	0.712898	4.21035e-05	phosphorelay sensor kinase activity
GO:0000226	2956	10	398	2	34	2	2	FALSE	0.0802139	0.712898	7.62613e-09	microtubule cytoskeleton organization
GO:0071695	2956	3	398	2	424	75	2	FALSE	0.0821282	0.721388	7.92743e-08	anatomical structure maturation
GO:0009146	2956	1	398	1	85	7	2	FALSE	0.0823529	0.721388	0.0117647	purine nucleoside triphosphate catabolic process
GO:0044765	2956	248	398	38	491	64	2	FALSE	0.0824587	0.721388	4.45788e-147	single-organism transport
GO:0035197	2956	1	398	1	291	24	1	FALSE	0.0824742	0.721388	0.00343643	siRNA binding
GO:0035198	2956	1	398	1	291	24	1	FALSE	0.0824742	0.721388	0.00343643	miRNA binding
GO:0048825	2956	6	398	3	142	27	2	FALSE	0.0827699	0.721691	9.77423e-11	cotyledon development
GO:0009966	2956	30	398	9	221	42	4	FALSE	0.0846894	0.736105	9.71676e-38	regulation of signal transduction
GO:0010025	2956	8	398	3	883	122	2	FALSE	0.0853592	0.73752	1.12628e-19	wax biosynthetic process
GO:0009782	2956	2	398	1	388	17	3	FALSE	0.0858174	0.73752	1.33195e-05	photosystem I antenna complex
GO:0009835	2956	3	398	2	403	73	6	FALSE	0.0858411	0.73752	9.23583e-08	fruit ripening
GO:0006972	2956	16	398	5	196	31	1	FALSE	0.0860471	0.73752	8.27403e-24	hyperosmotic response
GO:0055029	2956	7	398	3	742	119	3	FALSE	0.0861864	0.73752	4.18727e-17	nuclear DNA-directed RNA polymerase complex
GO:0017056	2956	3	398	1	202	6	1	FALSE	0.086907	0.739017	7.3888e-07	structural constituent of nuclear pore
GO:0072658	2956	1	398	1	23	2	2	FALSE	0.0869565	0.739017	0.0434783	maintenance of protein location in membrane
GO:0043269	2956	21	398	6	184	29	2	FALSE	0.0871967	0.739017	4.59556e-28	regulation of ion transport
GO:0046184	2956	8	398	3	896	125	4	FALSE	0.0874308	0.739017	1.00154e-19	aldehyde biosynthetic process
GO:0008202	2956	15	398	5	719	120	2	FALSE	0.0880047	0.7416	2.13511e-31	steroid metabolic process
GO:0044786	2956	4	398	2	57	8	3	FALSE	0.0904838	0.756813	2.53158e-06	cell cycle DNA replication
GO:0072527	2956	18	398	5	909	126	4	FALSE	0.0905966	0.756813	4.22439e-38	pyrimidine-containing compound metabolic process
GO:0010166	2956	8	398	3	1875	265	1	FALSE	0.09073	0.756813	2.6792e-22	wax metabolic process
GO:0000288	2956	4	398	2	12	2	1	FALSE	0.0909091	0.756813	0.0020202	nuclear-transcribed mRNA catabolic process, deadenylation-dependent decay
GO:1901617	2956	41	398	9	860	117	2	FALSE	0.0913409	0.756813	4.27312e-71	organic hydroxy compound biosynthetic process
GO:0045087	2956	65	398	15	223	38	2	FALSE	0.091672	0.756813	6.11716e-58	innate immune response
GO:0072594	2956	61	398	11	183	23	2	FALSE	0.0919372	0.756813	4.13877e-50	establishment of protein localization to organelle
GO:0009626	2956	16	398	5	186	30	3	FALSE	0.0920004	0.756813	1.98028e-23	plant-type hypersensitive response
GO:0043174	2956	5	398	2	53	6	2	FALSE	0.0925384	0.758979	3.4847e-07	nucleoside salvage
GO:0050896	2956	1131	398	167	2710	371	1	FALSE	0.093331	0.761581	0	response to stimulus
GO:0090069	2956	2	398	1	105	5	2	FALSE	0.0934066	0.761581	0.00018315	regulation of ribosome biogenesis
GO:0022892	2956	185	398	33	231	37	1	FALSE	0.0942501	0.766198	1.26572e-49	substrate-specific transporter activity
GO:0006535	2956	5	398	2	15	2	2	FALSE	0.0952381	0.769702	0.000333	cysteine biosynthetic process from serine
GO:0003730	2956	1	398	1	147	14	1	FALSE	0.0952381	0.769702	0.00680272	mRNA 3'-UTR binding
GO:0009130	2956	8	398	2	55	4	2	FALSE	0.0966706	0.778811	8.2131e-10	pyrimidine nucleoside monophosphate biosynthetic process
GO:0032880	2956	4	398	2	219	31	2	FALSE	0.0970644	0.778811	1.0725e-08	regulation of protein localization
GO:0044438	2956	10	398	3	2363	271	3	FALSE	0.0972708	0.778811	6.81408e-28	microbody part
GO:0050794	2956	441	398	71	1951	275	2	FALSE	0.0983637	0.778811	0	regulation of cellular process
GO:0004830	2956	2	398	1	40	2	1	FALSE	0.0987179	0.778811	0.00128205	tryptophan-tRNA ligase activity
GO:0004832	2956	2	398	1	40	2	1	FALSE	0.0987179	0.778811	0.00128205	valine-tRNA ligase activity
GO:0006436	2956	2	398	1	40	2	1	FALSE	0.0987179	0.778811	0.00128205	tryptophanyl-tRNA aminoacylation
GO:0006438	2956	2	398	1	40	2	1	FALSE	0.0987179	0.778811	0.00128205	valyl-tRNA aminoacylation
GO:0006999	2956	1	398	1	91	9	2	FALSE	0.0989011	0.778811	0.010989	nuclear pore organization
GO:0044238	2956	1402	398	207	1875	265	1	FALSE	0.100124	0.783579	0	primary metabolic process
GO:0046906	2956	86	398	18	999	155	2	FALSE	0.10045	0.783579	1.14283e-126	tetrapyrrole binding
GO:0070542	2956	3	398	2	303	60	3	FALSE	0.101149	0.783579	2.17839e-07	response to fatty acid
GO:0051246	2956	62	398	11	759	90	3	FALSE	0.10216	0.783579	1.08491e-92	regulation of protein metabolic process
GO:0015296	2956	3	398	2	84	17	3	FALSE	0.102766	0.783579	1.04949e-05	anion:cation symporter activity
GO:0010014	2956	7	398	3	433	75	2	FALSE	0.103543	0.783579	1.85432e-15	meristem initiation
GO:0090070	2956	2	398	1	94	5	3	FALSE	0.104095	0.783579	0.000228781	positive regulation of ribosome biogenesis
GO:0000815	2956	2	398	1	224	12	3	FALSE	0.1045	0.783579	4.00384e-05	ESCRT III complex
GO:0009081	2956	16	398	5	173	29	1	FALSE	0.105146	0.783579	6.64583e-23	branched-chain amino acid metabolic process
GO:0009163	2956	16	398	4	606	71	4	FALSE	0.105896	0.783579	7.72323e-32	nucleoside biosynthetic process
GO:0048509	2956	6	398	3	80	17	2	FALSE	0.106668	0.783579	3.32778e-09	regulation of meristem development
GO:0003883	2956	1	398	1	28	3	1	FALSE	0.107143	0.783579	0.0357143	CTP synthase activity
GO:0006479	2956	3	398	2	8	2	2	FALSE	0.107143	0.783579	0.0178571	protein methylation
GO:0032787	2956	171	398	35	377	66	1	FALSE	0.107221	0.783579	4.00807e-112	monocarboxylic acid metabolic process
GO:0031347	2956	21	398	6	231	38	2	FALSE	0.107239	0.783579	3.0167e-30	regulation of defense response
GO:0022836	2956	16	398	4	45	6	1	FALSE	0.107255	0.783579	1.54649e-12	gated channel activity
GO:1901401	2956	7	398	3	226	40	3	FALSE	0.107628	0.783579	1.83831e-13	regulation of tetrapyrrole metabolic process
GO:0008213	2956	3	398	2	229	47	1	FALSE	0.107807	0.783579	5.06238e-07	protein alkylation
GO:0048878	2956	47	398	7	89	9	1	FALSE	0.108113	0.783579	2.20116e-26	chemical homeostasis
GO:0009100	2956	10	398	3	1039	125	3	FALSE	0.10839	0.783579	2.58508e-24	glycoprotein metabolic process
GO:0043097	2956	3	398	2	13	3	3	FALSE	0.108392	0.783579	0.0034965	pyrimidine nucleoside salvage
GO:0048367	2956	95	398	21	433	75	2	FALSE	0.108797	0.783579	2.47115e-98	shoot system development
GO:0034214	2956	2	398	2	14	5	1	FALSE	0.10989	0.783579	0.010989	protein hexamerization
GO:0004753	2956	1	398	1	9	1	1	FALSE	0.111111	0.783579	0.111111	saccharopine dehydrogenase activity
GO:0005215	2956	231	398	37	2729	360	2	FALSE	0.111971	0.783579	0	transporter activity
GO:0072330	2956	72	398	16	272	46	2	FALSE	0.112896	0.783579	9.83409e-68	monocarboxylic acid biosynthetic process
GO:0009723	2956	21	398	6	320	53	1	FALSE	0.113224	0.783579	2.46314e-33	response to ethylene
GO:0009143	2956	1	398	1	88	10	2	FALSE	0.113636	0.783579	0.0113636	nucleoside triphosphate catabolic process
GO:0034440	2956	18	398	5	524	78	2	FALSE	0.113867	0.783579	9.69663e-34	lipid oxidation
GO:0080167	2956	34	398	8	518	77	1	FALSE	0.114368	0.783579	4.61083e-54	response to karrikin
GO:0005950	2956	1	398	1	2343	270	2	FALSE	0.115237	0.783579	0.000426803	anthranilate synthase complex
GO:0004084	2956	1	398	1	26	3	1	FALSE	0.115385	0.783579	0.0384615	branched-chain-amino-acid transaminase activity
GO:0016781	2956	3	398	2	197	42	1	FALSE	0.115496	0.783579	7.96883e-07	phosphotransferase activity, paired acceptors
GO:0023057	2956	11	398	4	272	49	4	FALSE	0.115676	0.783579	8.12582e-20	negative regulation of signaling
GO:0080120	2956	1	398	1	577	67	4	FALSE	0.116118	0.783579	0.0017331	CAAX-box protein maturation
GO:0009672	2956	1	398	1	86	10	4	FALSE	0.116279	0.783579	0.0116279	auxin:proton symporter activity
GO:0009173	2956	9	398	2	101	7	2	FALSE	0.117528	0.783579	4.78854e-13	pyrimidine ribonucleoside monophosphate metabolic process
GO:0010337	2956	1	398	1	17	2	2	FALSE	0.117647	0.783579	0.0588235	regulation of salicylic acid metabolic process
GO:0001071	2956	32	398	7	2704	356	3	FALSE	0.117795	0.783579	4.74168e-75	nucleic acid binding transcription factor activity
GO:0051172	2956	27	398	6	885	113	3	FALSE	0.118025	0.783579	4.40054e-52	negative regulation of nitrogen compound metabolic process
GO:0010316	2956	2	398	1	345	21	1	FALSE	0.1182	0.783579	1.6852e-05	pyrophosphate-dependent phosphofructokinase complex
GO:0042723	2956	4	398	2	1218	191	5	FALSE	0.118218	0.783579	1.09588e-11	thiamine-containing compound metabolic process
GO:0080037	2956	4	398	3	13	5	3	FALSE	0.118881	0.783579	0.0013986	negative regulation of cytokinin-activated signaling pathway
GO:0071491	2956	1	398	1	25	3	2	FALSE	0.12	0.783579	0.04	cellular response to red light
GO:0044767	2956	433	398	75	1578	244	2	FALSE	0.120034	0.783579	0	single-organism developmental process
GO:0055085	2956	208	398	32	490	64	1	FALSE	0.120251	0.783579	2.34272e-144	transmembrane transport
GO:0009099	2956	5	398	2	78	10	3	FALSE	0.120463	0.783579	4.73685e-08	valine biosynthetic process
GO:0000790	2956	8	398	3	739	118	3	FALSE	0.120934	0.783579	4.70843e-19	nuclear chromatin
GO:0097035	2956	1	398	1	223	27	2	FALSE	0.121076	0.783579	0.0044843	regulation of membrane lipid distribution
GO:0070574	2956	1	398	1	74	9	2	FALSE	0.121622	0.783579	0.0135135	cadmium ion transmembrane transport
GO:0044764	2956	36	398	8	1976	278	2	FALSE	0.122009	0.783579	1.15214e-77	multi-organism cellular process
GO:0032527	2956	1	398	1	2504	306	2	FALSE	0.122204	0.783579	0.000399361	protein exit from endoplasmic reticulum
GO:1900618	2956	3	398	2	49	11	3	FALSE	0.122395	0.783579	5.4277e-05	regulation of shoot system morphogenesis
GO:0009057	2956	130	398	22	1039	138	2	FALSE	0.122546	0.783579	2.04631e-169	macromolecule catabolic process
GO:0004096	2956	4	398	2	42	7	1	FALSE	0.122889	0.783579	8.93416e-06	catalase activity
GO:0010648	2956	11	398	4	288	53	3	FALSE	0.123503	0.783579	4.28354e-20	negative regulation of cell communication
GO:0036452	2956	2	398	1	361	23	2	FALSE	0.12353	0.783579	1.53894e-05	ESCRT complex
GO:0009607	2956	217	398	38	1131	167	1	FALSE	0.123568	0.783579	2.35296e-239	response to biotic stimulus
GO:0044390	2956	1	398	1	105	13	1	FALSE	0.12381	0.783579	0.00952381	ubiquitin-like protein conjugating enzyme binding
GO:0004471	2956	5	398	2	61	8	2	FALSE	0.12386	0.783579	1.68091e-07	malate dehydrogenase (decarboxylating) (NAD+) activity
GO:0071398	2956	3	398	2	103	23	4	FALSE	0.124461	0.783579	5.65448e-06	cellular response to fatty acid
GO:0008970	2956	1	398	1	48	6	2	FALSE	0.125	0.783579	0.0208333	phosphatidylcholine 1-acylhydrolase activity
GO:0034204	2956	1	398	1	24	3	2	FALSE	0.125	0.783579	0.0416667	lipid translocation
GO:0003678	2956	1	398	1	24	3	2	FALSE	0.125	0.783579	0.0416667	DNA helicase activity
GO:0010203	2956	1	398	1	16	2	2	FALSE	0.125	0.783579	0.0625	response to very low fluence red light stimulus
GO:0032440	2956	1	398	1	16	2	1	FALSE	0.125	0.783579	0.0625	2-alkenal reductase [NAD(P)] activity
GO:0003868	2956	1	398	1	8	1	1	FALSE	0.125	0.783579	0.125	4-hydroxyphenylpyruvate dioxygenase activity
GO:0051189	2956	1	398	1	715	90	2	FALSE	0.125874	0.783579	0.0013986	prosthetic group metabolic process
GO:0009166	2956	1	398	1	135	17	2	FALSE	0.125926	0.783579	0.00740741	nucleotide catabolic process
GO:0030089	2956	3	398	1	388	17	4	FALSE	0.126079	0.783579	1.03519e-07	phycobilisome
GO:0006694	2956	11	398	4	395	73	3	FALSE	0.126191	0.783579	1.25777e-21	steroid biosynthetic process
GO:1905428	2956	4	398	2	29	5	2	FALSE	0.126521	0.783579	4.21035e-05	regulation of plant organ formation
GO:0040007	2956	106	398	19	2710	371	1	FALSE	0.12669	0.783579	1.16997e-193	growth
GO:1902221	2956	7	398	3	115	22	1	FALSE	0.127024	0.783579	2.28239e-11	erythrose 4-phosphate/phosphoenolpyruvate family amino acid metabolic process
GO:1900376	2956	3	398	2	187	42	3	FALSE	0.127116	0.783579	9.32449e-07	regulation of secondary metabolite biosynthetic process
GO:0033588	2956	1	398	1	2681	342	2	FALSE	0.127564	0.783579	0.000372995	Elongator holoenzyme complex
GO:0042803	2956	35	398	10	80	17	2	FALSE	0.12814	0.783579	1.7271e-23	protein homodimerization activity
GO:0004514	2956	2	398	2	13	5	1	FALSE	0.128205	0.783579	0.0128205	nicotinate-nucleotide diphosphorylase (carboxylating) activity
GO:0004845	2956	2	398	2	13	5	1	FALSE	0.128205	0.783579	0.0128205	uracil phosphoribosyltransferase activity
GO:0050832	2956	48	398	12	167	31	2	FALSE	0.128244	0.783579	4.6024e-43	defense response to fungus
GO:0006624	2956	1	398	1	1145	147	3	FALSE	0.128384	0.783579	0.000873362	vacuolar protein processing
GO:0080051	2956	1	398	1	373	48	2	FALSE	0.128686	0.783579	0.00268097	cutin transport
GO:0016661	2956	4	398	2	430	71	1	FALSE	0.12898	0.783579	7.11892e-10	oxidoreductase activity, acting on other nitrogenous compounds as donors
GO:0015851	2956	1	398	1	378	49	3	FALSE	0.12963	0.783579	0.0026455	nucleobase transport
GO:0044281	2956	556	398	94	1016	159	1	FALSE	0.130051	0.783579	5.31921e-303	small molecule metabolic process
GO:0048211	2956	1	398	1	46	6	2	FALSE	0.130435	0.783579	0.0217391	Golgi vesicle docking
GO:0031386	2956	1	398	1	2704	356	1	FALSE	0.131657	0.783579	0.000369822	protein tag
GO:0072530	2956	1	398	1	386	51	3	FALSE	0.132124	0.783579	0.00259067	purine-containing compound transmembrane transport
GO:0016485	2956	12	398	3	172	19	2	FALSE	0.132149	0.783579	1.058e-18	protein processing
GO:0005773	2956	680	398	92	2563	314	2	FALSE	0.132222	0.783579	0	vacuole
GO:0022834	2956	3	398	2	25	6	2	FALSE	0.132609	0.783579	0.000434783	ligand-gated channel activity
GO:0015276	2956	3	398	2	25	6	2	FALSE	0.132609	0.783579	0.000434783	ligand-gated ion channel activity
GO:0010269	2956	1	398	1	338	45	1	FALSE	0.133136	0.783579	0.00295858	response to selenium ion
GO:0010201	2956	1	398	1	15	2	1	FALSE	0.133333	0.783579	0.0666667	response to continuous far red light stimulus by the high-irradiance response system
GO:0048864	2956	1	398	1	45	6	2	FALSE	0.133333	0.783579	0.0222222	stem cell development
GO:0044215	2956	1	398	1	2932	394	1	FALSE	0.134379	0.783579	0.000341064	other organism
GO:0044217	2956	1	398	1	2932	394	2	FALSE	0.134379	0.783579	0.000341064	other organism part
GO:0016634	2956	7	398	3	34	7	1	FALSE	0.134617	0.783579	1.85887e-07	oxidoreductase activity, acting on the CH-CH group of donors, oxygen as acceptor
GO:0009719	2956	322	398	54	1131	167	1	FALSE	0.134761	0.783579	1.49322e-292	response to endogenous stimulus
GO:0006777	2956	1	398	1	1024	138	10	FALSE	0.134766	0.783579	0.000976563	Mo-molybdopterin cofactor biosynthetic process
GO:0045056	2956	1	398	1	326	44	2	FALSE	0.134969	0.783579	0.00306748	transcytosis
GO:0071985	2956	1	398	1	326	44	2	FALSE	0.134969	0.783579	0.00306748	multivesicular body sorting pathway
GO:0008150	2956	2710	398	371	2956	398	1	FALSE	0.1353	0.783579	0	biological_process
GO:0032324	2956	1	398	1	842	114	13	FALSE	0.135392	0.783579	0.00118765	molybdopterin cofactor biosynthetic process
GO:0019319	2956	18	398	2	48	2	2	FALSE	0.135638	0.783579	1.36802e-13	hexose biosynthetic process
GO:0048194	2956	1	398	1	81	11	3	FALSE	0.135802	0.783579	0.0123457	Golgi vesicle budding
GO:0044262	2956	113	398	21	1602	234	2	FALSE	0.135808	0.783579	9.52341e-177	cellular carbohydrate metabolic process
GO:0009071	2956	5	398	3	45	13	2	FALSE	0.135889	0.783579	8.18492e-07	serine family amino acid catabolic process
GO:0046484	2956	1	398	1	522	71	1	FALSE	0.136015	0.783579	0.00191571	oxazole or thiazole metabolic process
GO:0009074	2956	5	398	3	88	25	4	FALSE	0.136359	0.783579	2.5526e-08	aromatic amino acid family catabolic process
GO:0019877	2956	1	398	1	88	12	3	FALSE	0.136364	0.783579	0.0113636	diaminopimelate biosynthetic process
GO:0071248	2956	11	398	3	238	29	2	FALSE	0.136975	0.783579	3.63648e-19	cellular response to metal ion
GO:0006811	2956	173	398	27	490	64	1	FALSE	0.137076	0.783579	1.75985e-137	ion transport
GO:0009897	2956	1	398	1	910	125	4	FALSE	0.137363	0.783579	0.0010989	external side of plasma membrane
GO:0006723	2956	1	398	1	884	122	2	FALSE	0.138009	0.783579	0.00113122	cuticle hydrocarbon biosynthetic process
GO:0042391	2956	5	398	2	161	22	1	FALSE	0.138174	0.783579	1.18109e-09	regulation of membrane potential
GO:0044611	2956	2	398	1	474	34	3	FALSE	0.138455	0.783579	8.92053e-06	nuclear pore inner ring
GO:1900674	2956	5	398	2	840	114	2	FALSE	0.138616	0.783579	2.90378e-13	olefin biosynthetic process
GO:0043447	2956	1	398	1	871	121	4	FALSE	0.138921	0.783579	0.00114811	alkane biosynthetic process
GO:1902222	2956	4	398	3	29	11	2	FALSE	0.138942	0.783579	4.21035e-05	erythrose 4-phosphate/phosphoenolpyruvate family amino acid catabolic process
GO:0042181	2956	5	398	2	867	118	4	FALSE	0.139311	0.783579	2.47801e-13	ketone biosynthetic process
GO:0051248	2956	18	398	4	674	77	3	FALSE	0.139338	0.783579	9.77043e-36	negative regulation of protein metabolic process
GO:0048029	2956	4	398	2	667	115	2	FALSE	0.139492	0.783579	1.22355e-10	monosaccharide binding
GO:0097243	2956	1	398	1	1694	237	1	FALSE	0.139906	0.783579	0.000590319	flavonoid binding
GO:0008863	2956	1	398	1	64	9	1	FALSE	0.140625	0.783579	0.015625	formate dehydrogenase (NAD+) activity
GO:0050062	2956	1	398	1	64	9	1	FALSE	0.140625	0.783579	0.015625	long-chain-fatty-acyl-CoA reductase activity
GO:0004491	2956	1	398	1	64	9	1	FALSE	0.140625	0.783579	0.015625	methylmalonate-semialdehyde dehydrogenase (acylating) activity
GO:0008374	2956	9	398	4	44	11	1	FALSE	0.140954	0.783579	1.41058e-09	O-acyltransferase activity
GO:0000103	2956	4	398	2	91	16	1	FALSE	0.14099	0.783579	3.74158e-07	sulfate assimilation
GO:0043450	2956	5	398	2	817	112	3	FALSE	0.141017	0.783579	3.33731e-13	alkene biosynthetic process
GO:0044265	2956	98	398	18	933	133	3	FALSE	0.141128	0.783579	1.6587e-135	cellular macromolecule catabolic process
GO:0046777	2956	16	398	7	74	22	1	FALSE	0.141215	0.783579	1.48676e-16	protein autophosphorylation
GO:0043446	2956	1	398	1	1989	282	4	FALSE	0.14178	0.783579	0.000502765	cellular alkane metabolic process
GO:0046497	2956	1	398	1	63	9	1	FALSE	0.142857	0.783579	0.015873	nicotinate nucleotide metabolic process
GO:0042402	2956	1	398	1	14	2	2	FALSE	0.142857	0.783579	0.0714286	cellular biogenic amine catabolic process
GO:0004003	2956	1	398	1	21	3	3	FALSE	0.142857	0.783579	0.047619	ATP-dependent DNA helicase activity
GO:0046386	2956	1	398	1	21	3	3	FALSE	0.142857	0.783579	0.047619	deoxyribose phosphate catabolic process
GO:0009435	2956	2	398	2	7	3	2	FALSE	0.142857	0.783579	0.047619	NAD biosynthetic process
GO:0051647	2956	2	398	1	14	1	1	FALSE	0.142857	0.783579	0.010989	nucleus localization
GO:0030121	2956	1	398	1	119	17	4	FALSE	0.142857	0.783579	0.00840336	AP-1 adaptor complex
GO:0097354	2956	1	398	1	1552	222	1	FALSE	0.143041	0.783579	0.00064433	prenylation
GO:0007034	2956	16	398	4	490	64	1	FALSE	0.143391	0.783579	2.4265e-30	vacuolar transport
GO:0016117	2956	9	398	3	50	8	3	FALSE	0.143651	0.783579	3.99132e-10	carotenoid biosynthetic process
GO:0019499	2956	1	398	1	1913	275	4	FALSE	0.143753	0.783579	0.000522739	cyanide metabolic process
GO:0035266	2956	4	398	2	90	16	2	FALSE	0.143778	0.783579	3.9136e-07	meristem growth
GO:0006558	2956	7	398	3	28	6	2	FALSE	0.144259	0.783579	8.44566e-07	L-phenylalanine metabolic process
GO:0016760	2956	5	398	2	27	4	2	FALSE	0.144444	0.783579	1.2387e-05	cellulose synthase (UDP-forming) activity
GO:0090304	2956	256	398	36	1042	125	2	FALSE	0.144679	0.783579	1.72e-251	nucleic acid metabolic process
GO:0000373	2956	2	398	1	27	2	1	FALSE	0.145299	0.783579	0.002849	Group II intron splicing
GO:0006606	2956	15	398	4	118	17	6	FALSE	0.14579	0.783579	2.76437e-19	protein import into nucleus
GO:0042724	2956	4	398	2	338	60	5	FALSE	0.14629	0.783579	1.87189e-09	thiamine-containing compound biosynthetic process
GO:0006788	2956	1	398	1	526	77	3	FALSE	0.146388	0.783579	0.00190114	heme oxidation
GO:0006637	2956	16	398	5	379	69	3	FALSE	0.146592	0.783579	1.59153e-28	acyl-CoA metabolic process
GO:0016508	2956	1	398	1	75	11	1	FALSE	0.146667	0.783579	0.0133333	long-chain-enoyl-CoA hydratase activity
GO:0008840	2956	1	398	1	75	11	1	FALSE	0.146667	0.783579	0.0133333	4-hydroxy-tetrahydrodipicolinate synthase
GO:0004333	2956	1	398	1	75	11	1	FALSE	0.146667	0.783579	0.0133333	fumarate hydratase activity
GO:0009129	2956	9	398	2	102	8	1	FALSE	0.146793	0.783579	4.36602e-13	pyrimidine nucleoside monophosphate metabolic process
GO:1900425	2956	1	398	1	102	15	6	FALSE	0.147059	0.783579	0.00980392	negative regulation of defense response to bacterium
GO:0042221	2956	680	398	107	1131	167	1	FALSE	0.148367	0.783579	0	response to chemical
GO:0046983	2956	59	398	13	634	104	1	FALSE	0.148953	0.783579	1.06811e-84	protein dimerization activity
GO:0000266	2956	7	398	2	68	7	2	FALSE	0.14905	0.783579	1.03152e-09	mitochondrial fission
GO:0005261	2956	12	398	4	87	16	2	FALSE	0.149302	0.783579	5.63804e-15	cation channel activity
GO:0032269	2956	18	398	4	586	69	4	FALSE	0.150906	0.783579	1.25522e-34	negative regulation of cellular protein metabolic process
GO:0051213	2956	13	398	4	430	71	1	FALSE	0.151045	0.783579	4.35255e-25	dioxygenase activity
GO:0051410	2956	1	398	1	86	13	2	FALSE	0.151163	0.783579	0.0116279	detoxification of nitrogen compound
GO:0043545	2956	1	398	1	1071	162	7	FALSE	0.151261	0.783579	0.000933707	molybdopterin cofactor metabolic process
GO:0006546	2956	5	398	3	12	4	2	FALSE	0.151515	0.783579	0.00126263	glycine catabolic process
GO:0004849	2956	3	398	2	11	3	2	FALSE	0.151515	0.783579	0.00606061	uridine kinase activity
GO:0043449	2956	5	398	2	1552	222	2	FALSE	0.151864	0.783579	1.34129e-14	cellular alkene metabolic process
GO:0002239	2956	4	398	2	209	38	1	FALSE	0.151924	0.783579	1.29468e-08	response to oomycetes
GO:0090708	2956	1	398	1	46	7	2	FALSE	0.152174	0.783579	0.0217391	specification of plant organ axis polarity
GO:0042335	2956	8	398	3	441	78	3	FALSE	0.152814	0.783579	3.0043e-17	cuticle development
GO:0016405	2956	4	398	2	15	3	1	FALSE	0.153846	0.783579	0.000732601	CoA-ligase activity
GO:0008234	2956	22	398	4	109	11	1	FALSE	0.154322	0.783579	1.64082e-23	cysteine-type peptidase activity
GO:0080190	2956	1	398	1	1579	244	2	FALSE	0.154528	0.783579	0.000633312	lateral growth
GO:0008948	2956	5	398	2	33	5	1	FALSE	0.154553	0.783579	4.21344e-06	oxaloacetate decarboxylase activity
GO:2001147	2956	1	398	1	1007	156	3	FALSE	0.154916	0.783579	0.000993049	camalexin binding
GO:1900424	2956	1	398	1	116	18	5	FALSE	0.155172	0.783579	0.00862069	regulation of defense response to bacterium
GO:0009968	2956	11	398	4	200	40	5	FALSE	0.155369	0.783579	2.57871e-18	negative regulation of signal transduction
GO:0019344	2956	7	398	2	27	3	3	FALSE	0.155556	0.783579	1.12609e-06	cysteine biosynthetic process
GO:0012507	2956	7	398	2	27	3	3	FALSE	0.155556	0.783579	1.12609e-06	ER to Golgi transport vesicle membrane
GO:0042538	2956	14	398	4	179	28	2	FALSE	0.155998	0.783579	4.23664e-21	hyperosmotic salinity response
GO:0046822	2956	1	398	1	32	5	2	FALSE	0.15625	0.783579	0.03125	regulation of nucleocytoplasmic transport
GO:0045730	2956	1	398	1	1016	159	1	FALSE	0.156496	0.783579	0.000984252	respiratory burst
GO:0005635	2956	29	398	5	1018	102	3	FALSE	0.156526	0.783579	7.88313e-57	nuclear envelope
GO:0033037	2956	11	398	3	232	30	1	FALSE	0.156975	0.783579	4.84546e-19	polysaccharide localization
GO:0006400	2956	3	398	1	19	1	2	FALSE	0.157895	0.783579	0.00103199	tRNA modification
GO:0010335	2956	1	398	1	196	31	1	FALSE	0.158163	0.783579	0.00510204	response to non-ionic osmotic stress
GO:0000152	2956	1	398	1	744	118	3	FALSE	0.158602	0.783579	0.00134409	nuclear ubiquitin ligase complex
GO:0000228	2956	9	398	3	750	119	4	FALSE	0.15877	0.783579	5.07151e-21	nuclear chromosome
GO:0009914	2956	14	398	4	262	41	2	FALSE	0.158839	0.783579	1.72859e-23	hormone transport
GO:0015935	2956	71	398	4	148	5	1	FALSE	0.158924	0.783579	4.83018e-44	small ribosomal subunit
GO:0000427	2956	2	398	1	1267	105	3	FALSE	0.158938	0.783579	1.24687e-06	plastid-encoded plastid RNA polymerase complex
GO:0030551	2956	4	398	2	574	107	1	FALSE	0.159724	0.783579	2.23415e-10	cyclic nucleotide binding
GO:0009098	2956	5	398	2	80	12	3	FALSE	0.15987	0.783579	4.15973e-08	leucine biosynthetic process
GO:0006081	2956	50	398	10	1989	282	4	FALSE	0.160124	0.783579	6.62307e-101	cellular aldehyde metabolic process
GO:1900673	2956	5	398	2	1538	227	1	FALSE	0.16013	0.783579	1.40354e-14	olefin metabolic process
GO:0022804	2956	106	398	19	177	27	1	FALSE	0.160178	0.783579	2.7831e-51	active transmembrane transporter activity
GO:0019222	2956	235	398	39	1992	284	2	FALSE	0.160293	0.783579	4.34610878306E-313	regulation of metabolic process
GO:0009608	2956	8	398	3	209	38	1	FALSE	0.160848	0.783579	1.26836e-14	response to symbiont
GO:0031559	2956	2	398	1	60	5	1	FALSE	0.161017	0.783579	0.000564972	oxidosqualene cyclase activity
GO:0009880	2956	4	398	2	127	24	2	FALSE	0.161489	0.783579	9.67621e-08	embryonic pattern specification
GO:0006743	2956	1	398	1	68	11	2	FALSE	0.161765	0.783579	0.0147059	ubiquinone metabolic process
GO:1901292	2956	1	398	1	284	46	4	FALSE	0.161972	0.783579	0.00352113	nucleoside phosphate catabolic process
GO:0051708	2956	1	398	1	148	24	2	FALSE	0.162162	0.783579	0.00675676	intracellular protein transport in other organism involved in symbiotic interaction
GO:0031491	2956	2	398	1	24	2	2	FALSE	0.163043	0.783579	0.00362319	nucleosome binding
GO:0052865	2956	1	398	1	141	23	3	FALSE	0.163121	0.783579	0.0070922	1-deoxy-D-xylulose 5-phosphate biosynthetic process
GO:0018131	2956	1	398	1	269	44	2	FALSE	0.163569	0.783579	0.00371747	oxazole or thiazole biosynthetic process
GO:0009720	2956	1	398	1	324	53	3	FALSE	0.16358	0.783579	0.00308642	detection of hormone stimulus
GO:0010928	2956	6	398	3	43	11	2	FALSE	0.163591	0.783579	1.6403e-07	regulation of auxin mediated signaling pathway
GO:0031122	2956	6	398	2	63	8	3	FALSE	0.163745	0.783579	1.47177e-08	cytoplasmic microtubule organization
GO:0030674	2956	1	398	1	634	104	2	FALSE	0.164038	0.783579	0.00157729	protein binding, bridging
GO:0030855	2956	1	398	1	67	11	2	FALSE	0.164179	0.783579	0.0149254	epithelial cell differentiation
GO:0048863	2956	1	398	1	67	11	1	FALSE	0.164179	0.783579	0.0149254	stem cell differentiation
GO:0015205	2956	1	398	1	151	25	2	FALSE	0.165563	0.783579	0.00662252	nucleobase transmembrane transporter activity
GO:0000289	2956	1	398	1	12	2	2	FALSE	0.166667	0.783579	0.0833333	nuclear-transcribed mRNA poly(A) tail shortening
GO:0000290	2956	1	398	1	12	2	2	FALSE	0.166667	0.783579	0.0833333	deadenylation-dependent decapping of nuclear-transcribed mRNA
GO:0009883	2956	1	398	1	12	2	2	FALSE	0.166667	0.783579	0.0833333	red or far-red light photoreceptor activity
GO:0050307	2956	1	398	1	6	1	1	FALSE	0.166667	0.783579	0.166667	sucrose-phosphate phosphatase activity
GO:0004049	2956	1	398	1	6	1	1	FALSE	0.166667	0.783579	0.166667	anthranilate synthase activity
GO:0031648	2956	1	398	1	6	1	1	FALSE	0.166667	0.783579	0.166667	protein destabilization
GO:0008825	2956	1	398	1	18	3	1	FALSE	0.166667	0.783579	0.0555556	cyclopropane-fatty-acyl-phospholipid synthase activity
GO:0008940	2956	2	398	2	4	2	1	FALSE	0.166667	0.783579	0.166667	nitrate reductase activity
GO:0004165	2956	2	398	2	4	2	1	FALSE	0.166667	0.783579	0.166667	dodecenoyl-CoA delta-isomerase activity
GO:0046874	2956	1	398	1	108	18	2	FALSE	0.166667	0.783579	0.00925926	quinolinate metabolic process
GO:0030797	2956	1	398	1	18	3	1	FALSE	0.166667	0.783579	0.0555556	24-methylenesterol C-methyltransferase activity
GO:0016278	2956	1	398	1	18	3	2	FALSE	0.166667	0.783579	0.0555556	lysine N-methyltransferase activity
GO:0010148	2956	3	398	1	18	1	1	FALSE	0.166667	0.783579	0.00122549	transpiration
GO:0031327	2956	28	398	6	833	113	4	FALSE	0.167119	0.783579	8.04194e-53	negative regulation of cellular biosynthetic process
GO:0009726	2956	1	398	1	335	56	2	FALSE	0.167164	0.783579	0.00298507	detection of endogenous stimulus
GO:0005802	2956	45	398	8	250	31	2	FALSE	0.167477	0.783579	1.00587e-50	trans-Golgi network
GO:0044744	2956	15	398	4	85	13	4	FALSE	0.167903	0.783579	5.56035e-17	protein targeting to nucleus
GO:0006982	2956	1	398	1	375	63	2	FALSE	0.168	0.783579	0.00266667	response to lipid hydroperoxide
GO:0070676	2956	2	398	1	46	4	3	FALSE	0.168116	0.783579	0.000966184	intralumenal vesicle formation
GO:0052482	2956	5	398	2	328	50	3	FALSE	0.168179	0.783579	3.25922e-11	defense response by cell wall thickening
GO:0006968	2956	1	398	1	220	37	1	FALSE	0.168182	0.783579	0.00454545	cellular defense response
GO:1905421	2956	1	398	1	101	17	3	FALSE	0.168317	0.783579	0.00990099	regulation of plant organ morphogenesis
GO:0006570	2956	4	398	2	124	24	2	FALSE	0.168339	0.783579	1.06596e-07	tyrosine metabolic process
GO:0061630	2956	11	398	5	26	8	2	FALSE	0.168879	0.783579	1.2943e-07	ubiquitin protein ligase activity
GO:0071554	2956	82	398	15	1936	273	1	FALSE	0.169263	0.783579	8.06219e-147	cell wall organization or biogenesis
GO:0018202	2956	4	398	2	56	11	1	FALSE	0.169362	0.783579	2.72264e-06	peptidyl-histidine modification
GO:1901605	2956	115	398	22	173	29	1	FALSE	0.169369	0.783579	1.86191e-47	alpha-amino acid metabolic process
GO:0051202	2956	1	398	1	153	26	2	FALSE	0.169935	0.783579	0.00653595	phytochromobilin metabolic process
GO:0006529	2956	2	398	1	371	33	4	FALSE	0.170205	0.783579	1.45698e-05	asparagine biosynthetic process
GO:0004012	2956	1	398	1	47	8	3	FALSE	0.170213	0.783579	0.0212766	phospholipid-translocating ATPase activity
GO:1901657	2956	52	398	11	1022	159	2	FALSE	0.170413	0.783579	9.73622e-89	glycosyl compound metabolic process
GO:0009890	2956	28	398	6	909	124	3	FALSE	0.170641	0.783579	6.71118e-54	negative regulation of biosynthetic process
GO:0044702	2956	218	398	39	1574	244	2	FALSE	0.170861	0.783579	3.78729e-274	single organism reproductive process
GO:1990837	2956	31	398	7	39	7	2	FALSE	0.170963	0.783579	1.62539e-08	sequence-specific double-stranded DNA binding
GO:0006862	2956	7	398	2	35	4	2	FALSE	0.170989	0.783579	1.48709e-07	nucleotide transport
GO:1905393	2956	16	398	4	24	4	1	FALSE	0.171278	0.783579	1.35967e-06	plant organ formation
GO:0008152	2956	1875	398	265	2710	371	1	FALSE	0.172352	0.783579	0	metabolic process
GO:0009560	2956	1	398	1	255	44	5	FALSE	0.172549	0.783579	0.00392157	embryo sac egg cell differentiation
GO:0009699	2956	28	398	8	340	68	4	FALSE	0.172616	0.783579	1.25642e-41	phenylpropanoid biosynthetic process
GO:1901661	2956	5	398	2	173	27	2	FALSE	0.173976	0.783579	8.20871e-10	quinone metabolic process
GO:0019427	2956	1	398	1	459	80	3	FALSE	0.174292	0.783579	0.00217865	acetyl-CoA biosynthetic process from acetate
GO:0042819	2956	6	398	3	30	8	3	FALSE	0.174595	0.783579	1.68414e-06	vitamin B6 biosynthetic process
GO:0048657	2956	1	398	1	263	46	4	FALSE	0.174905	0.783579	0.00380228	anther wall tapetum cell differentiation
GO:0010050	2956	1	398	1	240	42	1	FALSE	0.175	0.783579	0.00416667	vegetative phase change
GO:0048655	2956	1	398	1	445	78	6	FALSE	0.175281	0.783579	0.00224719	anther wall tapetum morphogenesis
GO:0048656	2956	1	398	1	445	78	6	FALSE	0.175281	0.783579	0.00224719	anther wall tapetum formation
GO:0048653	2956	1	398	1	449	79	5	FALSE	0.175947	0.783579	0.00222717	anther development
GO:0015145	2956	9	398	4	13	4	2	FALSE	0.176224	0.783579	0.0013986	monosaccharide transmembrane transporter activity
GO:0043617	2956	3	398	2	29	8	1	FALSE	0.176245	0.783579	0.000273673	cellular response to sucrose starvation
GO:0060089	2956	23	398	5	2704	356	1	FALSE	0.176327	0.783579	3.28919e-57	molecular transducer activity
GO:0019177	2956	1	398	1	170	30	1	FALSE	0.176471	0.783579	0.00588235	dihydroneopterin triphosphate pyrophosphohydrolase activity
GO:0047429	2956	1	398	1	170	30	1	FALSE	0.176471	0.783579	0.00588235	nucleoside-triphosphate diphosphatase activity
GO:0009264	2956	1	398	1	17	3	3	FALSE	0.176471	0.783579	0.0588235	deoxyribonucleotide catabolic process
GO:0009991	2956	42	398	10	278	49	1	FALSE	0.176774	0.783579	8.22778e-51	response to extracellular stimulus
GO:0048658	2956	1	398	1	424	75	3	FALSE	0.176887	0.783579	0.00235849	anther wall tapetum development
GO:0004028	2956	11	398	3	64	9	1	FALSE	0.177249	0.783579	1.34482e-12	3-chloroallyl aldehyde dehydrogenase activity
GO:0006221	2956	12	398	3	70	9	3	FALSE	0.177425	0.783579	9.39947e-14	pyrimidine nucleotide biosynthetic process
GO:0015711	2956	33	398	7	277	40	2	FALSE	0.177428	0.783579	1.5816e-43	organic anion transport
GO:0034219	2956	15	398	4	210	32	2	FALSE	0.177874	0.783579	3.20284e-23	carbohydrate transmembrane transport
GO:0009987	2956	1936	398	273	2710	371	1	FALSE	0.17824	0.783579	0	cellular process
GO:0005344	2956	1	398	1	185	33	2	FALSE	0.178378	0.783579	0.00540541	oxygen transporter activity
GO:0052863	2956	1	398	1	398	71	3	FALSE	0.178392	0.783579	0.00251256	1-deoxy-D-xylulose 5-phosphate metabolic process
GO:0080039	2956	1	398	1	28	5	1	FALSE	0.178571	0.783579	0.0357143	xyloglucan endotransglucosylase activity
GO:0010605	2956	53	398	9	902	109	3	FALSE	0.178602	0.783579	4.80526e-87	negative regulation of macromolecule metabolic process
GO:1900140	2956	18	398	5	55	10	2	FALSE	0.179122	0.784114	6.9406e-15	regulation of seedling development
GO:0034644	2956	4	398	2	34	7	2	FALSE	0.180072	0.784114	2.15629e-05	cellular response to UV
GO:0016125	2956	12	398	4	71	14	2	FALSE	0.18027	0.784114	7.81083e-14	sterol metabolic process
GO:0046912	2956	6	398	3	53	14	1	FALSE	0.180744	0.784114	4.35588e-08	transferase activity, transferring acyl groups, acyl groups converted into alkyl on transfer
GO:0018209	2956	8	398	3	56	11	1	FALSE	0.181477	0.784114	7.0398e-10	peptidyl-serine modification
GO:0061798	2956	1	398	1	55	10	1	FALSE	0.181818	0.784114	0.0181818	GTP 3',8'-cyclase activity
GO:0016647	2956	1	398	1	11	2	1	FALSE	0.181818	0.784114	0.0909091	oxidoreductase activity, acting on the CH-NH group of donors, oxygen as acceptor
GO:0010161	2956	1	398	1	11	2	2	FALSE	0.181818	0.784114	0.0909091	red light signaling pathway
GO:0015112	2956	1	398	1	11	2	2	FALSE	0.181818	0.784114	0.0909091	nitrate transmembrane transporter activity
GO:0048572	2956	1	398	1	11	2	1	FALSE	0.181818	0.784114	0.0909091	short-day photoperiodism
GO:0022412	2956	5	398	2	1130	180	3	FALSE	0.181844	0.784114	6.57109e-14	cellular process involved in reproduction in multicellular organism
GO:0019500	2956	1	398	1	296	54	4	FALSE	0.182432	0.785426	0.00337838	cyanide catabolic process
GO:0008135	2956	44	398	5	413	29	2	FALSE	0.184002	0.785855	2.26185e-60	translation factor activity, RNA binding
GO:2001227	2956	1	398	1	581	107	3	FALSE	0.184165	0.785855	0.00172117	quercitrin binding
GO:0009696	2956	4	398	2	172	35	3	FALSE	0.184388	0.785855	2.84021e-08	salicylic acid metabolic process
GO:0099600	2956	12	398	4	23	5	1	FALSE	0.185355	0.785855	7.39602e-07	transmembrane receptor activity
GO:0005516	2956	24	398	6	634	104	1	FALSE	0.185591	0.785855	5.42008e-44	calmodulin binding
GO:1901659	2956	23	398	6	495	85	3	FALSE	0.18589	0.785855	4.59187e-40	glycosyl compound biosynthetic process
GO:0009756	2956	8	398	3	196	38	2	FALSE	0.186107	0.785855	2.13954e-14	carbohydrate mediated signaling
GO:0043231	2956	2324	398	287	2388	292	2	FALSE	0.186259	0.785855	1.90175e-127	intracellular membrane-bounded organelle
GO:0051170	2956	16	398	4	31	5	1	FALSE	0.18638	0.785855	3.32734e-09	nuclear import
GO:0016208	2956	5	398	2	1001	162	3	FALSE	0.186648	0.785855	1.20602e-13	AMP binding
GO:0051274	2956	19	398	4	37	5	2	FALSE	0.186732	0.785855	5.65847e-11	beta-glucan biosynthetic process
GO:0019787	2956	27	398	8	460	97	1	FALSE	0.186992	0.785855	3.02315e-44	ubiquitin-like protein transferase activity
GO:0007032	2956	3	398	1	61	4	2	FALSE	0.186996	0.785855	2.77855e-05	endosome organization
GO:0071407	2956	28	398	10	128	35	2	FALSE	0.18702	0.785855	7.37878e-29	cellular response to organic cyclic compound
GO:0015630	2956	25	398	4	49	5	1	FALSE	0.187075	0.785855	1.58215e-14	microtubule cytoskeleton
GO:0016763	2956	13	398	5	76	19	1	FALSE	0.187081	0.785855	6.54775e-15	transferase activity, transferring pentosyl groups
GO:0047782	2956	1	398	1	16	3	1	FALSE	0.1875	0.785925	0.0625	coniferin beta-glucosidase activity
GO:0019758	2956	7	398	2	538	62	4	FALSE	0.187888	0.785925	4.01768e-16	glycosinolate biosynthetic process
GO:0051186	2956	153	398	26	1552	222	1	FALSE	0.188136	0.785925	2.89711e-216	cofactor metabolic process
GO:0008568	2956	1	398	1	85	16	1	FALSE	0.188235	0.785925	0.0117647	microtubule-severing ATPase activity
GO:0008417	2956	1	398	1	53	10	2	FALSE	0.188679	0.786152	0.0188679	fucosyltransferase activity
GO:0090501	2956	11	398	3	235	33	2	FALSE	0.188858	0.786152	4.19374e-19	RNA phosphodiester bond hydrolysis
GO:0008643	2956	18	398	4	373	48	2	FALSE	0.189332	0.786822	4.97253e-31	carbohydrate transport
GO:0033194	2956	1	398	1	369	70	2	FALSE	0.189702	0.786822	0.00271003	response to hydroperoxide
GO:0010117	2956	1	398	1	158	30	1	FALSE	0.189873	0.786822	0.00632911	photoprotection
GO:0070413	2956	5	398	2	682	112	3	FALSE	0.191059	0.788835	8.25356e-13	trehalose metabolism in response to stress
GO:0080090	2956	174	398	30	1422	210	2	FALSE	0.19137	0.788835	9.98572e-229	regulation of primary metabolic process
GO:0033365	2956	67	398	11	129	17	1	FALSE	0.192552	0.788835	2.30725e-38	protein localization to organelle
GO:0007568	2956	28	398	7	433	75	1	FALSE	0.192986	0.788835	1.12176e-44	aging
GO:0006820	2956	55	398	11	173	27	1	FALSE	0.193043	0.788835	1.61062e-46	anion transport
GO:0052544	2956	5	398	2	223	37	4	FALSE	0.193317	0.788835	2.27648e-10	defense response by callose deposition in cell wall
GO:0005991	2956	5	398	2	23	4	1	FALSE	0.193676	0.788835	2.97186e-05	trehalose metabolic process
GO:0006544	2956	12	398	4	28	6	1	FALSE	0.193757	0.788835	3.28712e-08	glycine metabolic process
GO:0004029	2956	6	398	2	64	9	1	FALSE	0.195745	0.788835	1.33379e-08	aldehyde dehydrogenase (NAD) activity
GO:0031490	2956	2	398	1	107	11	2	FALSE	0.195909	0.788835	0.000176336	chromatin DNA binding
GO:1904276	2956	1	398	1	148	29	2	FALSE	0.195946	0.788835	0.00675676	regulation of wax biosynthetic process
GO:0009931	2956	6	398	3	55	15	2	FALSE	0.196112	0.788835	3.4495e-08	calcium-dependent protein serine/threonine kinase activity
GO:0004683	2956	6	398	3	55	15	1	FALSE	0.196112	0.788835	3.4495e-08	calmodulin-dependent protein kinase activity
GO:0060548	2956	5	398	2	101	17	3	FALSE	0.19613	0.788835	1.26249e-08	negative regulation of cell death
GO:0070085	2956	10	398	3	1016	159	1	FALSE	0.196155	0.788835	3.23684e-24	glycosylation
GO:0010338	2956	1	398	1	117	23	3	FALSE	0.196581	0.788835	0.00854701	leaf formation
GO:0010439	2956	1	398	1	152	30	7	FALSE	0.197368	0.788835	0.00657895	regulation of glucosinolate biosynthetic process
GO:0022618	2956	26	398	3	164	10	3	FALSE	0.197429	0.788835	8.48707e-31	ribonucleoprotein complex assembly
GO:0009411	2956	17	398	5	158	30	1	FALSE	0.19756	0.788835	3.64299e-23	response to UV
GO:0007031	2956	7	398	2	268	32	1	FALSE	0.198187	0.788835	5.49283e-14	peroxisome organization
GO:0016775	2956	4	398	2	197	42	1	FALSE	0.199917	0.788835	1.64306e-08	phosphotransferase activity, nitrogenous group as acceptor
GO:0051275	2956	1	398	1	30	6	3	FALSE	0.2	0.788835	0.0333333	beta-glucan catabolic process
GO:0006106	2956	1	398	1	45	9	1	FALSE	0.2	0.788835	0.0222222	fumarate metabolic process
GO:0044211	2956	2	398	2	6	3	3	FALSE	0.2	0.788835	0.0666667	CTP salvage
GO:0004930	2956	1	398	1	10	2	2	FALSE	0.2	0.788835	0.1	G-protein coupled receptor activity
GO:0034213	2956	1	398	1	5	1	3	FALSE	0.2	0.788835	0.2	quinolinate catabolic process
GO:0043680	2956	1	398	1	5	1	1	FALSE	0.2	0.788835	0.2	filiform apparatus
GO:0061604	2956	1	398	1	5	1	1	FALSE	0.2	0.788835	0.2	molybdopterin-synthase sulfurtransferase activity
GO:0030366	2956	1	398	1	5	1	1	FALSE	0.2	0.788835	0.2	molybdopterin synthase activity
GO:0007338	2956	1	398	1	5	1	1	FALSE	0.2	0.788835	0.2	single fertilization
GO:0048654	2956	1	398	1	5	1	3	FALSE	0.2	0.788835	0.2	anther morphogenesis
GO:0032509	2956	1	398	1	15	3	2	FALSE	0.2	0.788835	0.0666667	endosome transport via multivesicular body sorting pathway
GO:0071474	2956	1	398	1	25	5	2	FALSE	0.2	0.788835	0.04	cellular hyperosmotic response
GO:0016746	2956	53	398	14	460	97	1	FALSE	0.200363	0.788835	7.21576e-71	transferase activity, transferring acyl groups
GO:0035145	2956	3	398	1	474	34	2	FALSE	0.200516	0.788835	5.66983e-08	exon-exon junction complex
GO:0009532	2956	511	398	36	780	50	1	FALSE	0.200634	0.788835	1.97216e-217	plastid stroma
GO:0034504	2956	15	398	4	67	11	1	FALSE	0.201275	0.789205	2.892e-15	protein localization to nucleus
GO:1901141	2956	1	398	1	154	31	4	FALSE	0.201299	0.789205	0.00649351	regulation of lignin biosynthetic process
GO:0055122	2956	1	398	1	49	10	1	FALSE	0.204082	0.795677	0.0204082	response to very low light intensity stimulus
GO:0043069	2956	4	398	2	27	6	3	FALSE	0.204274	0.795677	5.69801e-05	negative regulation of programmed cell death
GO:0006605	2956	69	398	12	118	17	1	FALSE	0.204784	0.795677	2.22201e-34	protein targeting
GO:0017006	2956	1	398	1	229	47	1	FALSE	0.20524	0.795677	0.00436681	protein-tetrapyrrole linkage
GO:0042040	2956	1	398	1	229	47	1	FALSE	0.20524	0.795677	0.00436681	metal incorporation into metallo-molybdopterin complex
GO:0018342	2956	1	398	1	229	47	2	FALSE	0.20524	0.795677	0.00436681	protein prenylation
GO:0044712	2956	176	398	32	1124	178	2	FALSE	0.205645	0.795677	4.44916e-211	single-organism catabolic process
GO:0015908	2956	2	398	1	28	3	2	FALSE	0.206349	0.795677	0.0026455	fatty acid transport
GO:0006725	2956	553	398	85	1552	222	1	FALSE	0.206427	0.795677	0	cellular aromatic compound metabolic process
GO:0006220	2956	12	398	3	141	19	2	FALSE	0.206506	0.795677	1.25533e-17	pyrimidine nucleotide metabolic process
GO:1901615	2956	69	398	13	1538	227	1	FALSE	0.206677	0.795677	1.01352e-121	organic hydroxy compound metabolic process
GO:0006787	2956	9	398	3	43	8	3	FALSE	0.207017	0.795677	1.77329e-09	porphyrin-containing compound catabolic process
GO:0016759	2956	5	398	2	28	5	1	FALSE	0.207123	0.795677	1.0175e-05	cellulose synthase activity
GO:0030134	2956	7	398	2	2502	306	3	FALSE	0.207224	0.795677	8.28071e-21	ER to Golgi transport vesicle
GO:0006528	2956	2	398	1	493	54	3	FALSE	0.207268	0.795677	8.24552e-06	asparagine metabolic process
GO:0012501	2956	26	398	6	33	6	1	FALSE	0.20787	0.796882	2.3408e-07	programmed cell death
GO:0006486	2956	10	398	3	1204	194	4	FALSE	0.208851	0.799467	5.88536e-25	protein glycosylation
GO:0043650	2956	10	398	3	197	32	2	FALSE	0.209123	0.799467	5.19923e-17	dicarboxylic acid biosynthetic process
GO:0008324	2956	75	398	15	129	22	2	FALSE	0.209813	0.801	1.15128e-37	cation transmembrane transporter activity
GO:0071322	2956	11	398	4	152	34	3	FALSE	0.210533	0.80171	5.77791e-17	cellular response to carbohydrate stimulus
GO:0101005	2956	6	398	2	518	75	1	FALSE	0.210709	0.80171	3.83685e-14	ubiquitinyl hydrolase activity
GO:0061599	2956	1	398	1	460	97	1	FALSE	0.21087	0.80171	0.00217391	molybdopterin molybdotransferase activity
GO:0043227	2956	2326	398	287	2388	292	1	FALSE	0.211331	0.802258	2.55074e-124	membrane-bounded organelle
GO:0061659	2956	12	398	5	27	8	1	FALSE	0.211594	0.802258	5.75246e-08	ubiquitin-like protein ligase activity
GO:0009110	2956	35	398	7	1350	190	4	FALSE	0.212221	0.803488	4.42195e-70	vitamin biosynthetic process
GO:0006364	2956	26	398	3	93	6	3	FALSE	0.212851	0.803488	1.27151e-23	rRNA processing
GO:0044036	2956	19	398	4	834	106	2	FALSE	0.213565	0.803488	4.70599e-39	cell wall macromolecule metabolic process
GO:0071395	2956	10	398	4	149	37	4	FALSE	0.213931	0.803488	9.161e-16	cellular response to jasmonic acid stimulus
GO:0030048	2956	3	398	1	14	1	2	FALSE	0.214286	0.803488	0.00274725	actin filament-based movement
GO:0009346	2956	2	398	1	2340	266	2	FALSE	0.214471	0.803488	3.65413e-07	citrate lyase complex
GO:0045239	2956	2	398	1	2340	266	2	FALSE	0.214471	0.803488	3.65413e-07	tricarboxylic acid cycle enzyme complex
GO:0031907	2956	2	398	1	229	26	2	FALSE	0.214625	0.803488	3.83054e-05	microbody lumen
GO:1905360	2956	2	398	1	193	22	1	FALSE	0.215512	0.803488	5.39724e-05	GTPase complex
GO:0033358	2956	2	398	1	18	2	2	FALSE	0.215686	0.803488	0.00653595	UDP-L-arabinose biosynthetic process
GO:0005343	2956	2	398	1	18	2	2	FALSE	0.215686	0.803488	0.00653595	organic acid:sodium symporter activity
GO:0008138	2956	2	398	1	18	2	1	FALSE	0.215686	0.803488	0.00653595	protein tyrosine/serine/threonine phosphatase activity
GO:0006790	2956	91	398	16	1552	222	1	FALSE	0.217704	0.803488	8.48548e-150	sulfur compound metabolic process
GO:0008544	2956	1	398	1	55	12	1	FALSE	0.218182	0.803488	0.0181818	epidermis development
GO:0010315	2956	4	398	2	26	6	3	FALSE	0.218395	0.803488	6.68896e-05	auxin efflux
GO:0070922	2956	2	398	1	35	4	2	FALSE	0.218487	0.803488	0.00168067	small RNA loading onto RISC
GO:0015144	2956	15	398	4	151	25	3	FALSE	0.2194	0.803488	5.54622e-21	carbohydrate transmembrane transporter activity
GO:0072524	2956	68	398	12	909	126	4	FALSE	0.219724	0.803488	2.13042e-104	pyridine-containing compound metabolic process
GO:0012505	2956	409	398	59	2843	373	3	FALSE	0.220133	0.803488	0	endomembrane system
GO:0048831	2956	16	398	5	119	25	2	FALSE	0.220219	0.803488	3.7168e-20	regulation of shoot system development
GO:0045694	2956	1	398	1	59	13	5	FALSE	0.220339	0.803488	0.0169492	regulation of embryo sac egg cell differentiation
GO:0016757	2956	76	398	19	460	97	1	FALSE	0.22075	0.803488	5.71736e-89	transferase activity, transferring glycosyl groups
GO:0030154	2956	67	398	11	110	15	1	FALSE	0.221187	0.803488	1.38732e-31	cell differentiation
GO:0070547	2956	2	398	1	26	3	1	FALSE	0.221538	0.803488	0.00307692	L-tyrosine aminotransferase activity
GO:0047635	2956	2	398	1	26	3	1	FALSE	0.221538	0.803488	0.00307692	alanine-oxo-acid transaminase activity
GO:0046902	2956	3	398	1	26	2	3	FALSE	0.221538	0.803488	0.000384615	regulation of mitochondrial membrane permeability
GO:0002831	2956	5	398	2	266	48	2	FALSE	0.222186	0.803488	9.35821e-11	regulation of response to biotic stimulus
GO:0005471	2956	5	398	2	10	2	3	FALSE	0.222222	0.803488	0.00396825	ATP:ADP antiporter activity
GO:0016573	2956	1	398	1	9	2	2	FALSE	0.222222	0.803488	0.111111	histone acetylation
GO:0009584	2956	1	398	1	9	2	1	FALSE	0.222222	0.803488	0.111111	detection of visible light
GO:0010107	2956	1	398	1	9	2	1	FALSE	0.222222	0.803488	0.111111	potassium ion import
GO:0010163	2956	1	398	1	9	2	1	FALSE	0.222222	0.803488	0.111111	high-affinity potassium ion import
GO:0005034	2956	1	398	1	9	2	1	FALSE	0.222222	0.803488	0.111111	osmosensor activity
GO:0000791	2956	1	398	1	18	4	1	FALSE	0.222222	0.803488	0.0555556	euchromatin
GO:0033013	2956	43	398	8	908	124	4	FALSE	0.222489	0.803488	1.05259e-74	tetrapyrrole metabolic process
GO:0009803	2956	1	398	1	206	46	3	FALSE	0.223301	0.803488	0.00485437	cinnamic acid metabolic process
GO:0009151	2956	3	398	1	100	8	2	FALSE	0.223377	0.803488	6.18429e-06	purine deoxyribonucleotide metabolic process
GO:0050521	2956	1	398	1	170	38	2	FALSE	0.223529	0.803488	0.00588235	alpha-glucan, water dikinase activity
GO:2000026	2956	48	398	11	383	69	3	FALSE	0.224146	0.803488	2.7281e-62	regulation of multicellular organismal development
GO:0030658	2956	15	398	3	361	40	4	FALSE	0.224411	0.803488	7.61967e-27	transport vesicle membrane
GO:0032101	2956	5	398	2	325	59	2	FALSE	0.224556	0.803488	3.41342e-11	regulation of response to external stimulus
GO:0009251	2956	11	398	3	71	11	2	FALSE	0.224733	0.803488	3.90541e-13	glucan catabolic process
GO:0010154	2956	137	398	25	193	32	1	FALSE	0.226109	0.803488	5.20206e-50	fruit development
GO:0015748	2956	13	398	3	373	48	2	FALSE	0.226748	0.803488	2.8439e-24	organophosphate ester transport
GO:0016070	2956	233	398	33	794	100	2	FALSE	0.227709	0.803488	6.48827e-208	RNA metabolic process
GO:0005987	2956	2	398	1	17	2	2	FALSE	0.227941	0.803488	0.00735294	sucrose catabolic process
GO:0006620	2956	2	398	1	17	2	2	FALSE	0.227941	0.803488	0.00735294	posttranslational protein targeting to membrane
GO:0022406	2956	16	398	4	1049	163	1	FALSE	0.228056	0.803488	1.09179e-35	membrane docking
GO:0006855	2956	6	398	2	209	32	2	FALSE	0.22947	0.803488	9.28755e-12	drug transmembrane transport
GO:0071366	2956	1	398	1	122	28	6	FALSE	0.229508	0.803488	0.00819672	cellular response to indolebutyric acid stimulus
GO:0010024	2956	1	398	1	74	17	3	FALSE	0.22973	0.803488	0.0135135	phytochromobilin biosynthetic process
GO:0009215	2956	3	398	1	85	7	2	FALSE	0.229766	0.803488	1.01245e-05	purine deoxyribonucleoside triphosphate metabolic process
GO:0010033	2956	375	398	63	680	107	1	FALSE	0.230184	0.803488	2.39485e-202	response to organic substance
GO:0000268	2956	1	398	1	13	3	1	FALSE	0.230769	0.803488	0.0769231	peroxisome targeting sequence binding
GO:0080160	2956	1	398	1	13	3	1	FALSE	0.230769	0.803488	0.0769231	selenate transport
GO:0004659	2956	2	398	1	33	4	1	FALSE	0.231061	0.803488	0.00189394	prenyltransferase activity
GO:0044264	2956	66	398	11	850	111	3	FALSE	0.231147	0.803488	3.30726e-100	cellular polysaccharide metabolic process
GO:0009570	2956	499	398	35	778	50	2	FALSE	0.231276	0.803488	1.04527e-219	chloroplast stroma
GO:0016114	2956	22	398	6	33	7	2	FALSE	0.23204	0.803488	5.16698e-09	terpenoid biosynthetic process
GO:0044247	2956	11	398	3	83	13	3	FALSE	0.232206	0.803488	6.19508e-14	cellular polysaccharide catabolic process
GO:0010586	2956	3	398	1	72	6	1	FALSE	0.23273	0.803488	1.67673e-05	miRNA metabolic process
GO:0010498	2956	20	398	5	87	15	2	FALSE	0.233111	0.803488	4.20972e-20	proteasomal protein catabolic process
GO:0010410	2956	13	398	4	18	4	1	FALSE	0.23366	0.803488	0.000116713	hemicellulose metabolic process
GO:0098588	2956	355	398	40	506	53	1	FALSE	0.233773	0.803488	2.93975e-133	bounding membrane of organelle
GO:0097747	2956	6	398	2	25	4	1	FALSE	0.233992	0.803488	5.64653e-06	RNA polymerase activity
GO:0005975	2956	256	398	42	1538	227	2	FALSE	0.234395	0.803488	7.02841e-300	carbohydrate metabolic process
GO:0048523	2956	74	398	13	1937	273	3	FALSE	0.234411	0.803488	7.67994e-136	negative regulation of cellular process
GO:0051604	2956	14	398	3	793	96	2	FALSE	0.234552	0.803488	2.51597e-30	protein maturation
GO:0009800	2956	1	398	1	98	23	3	FALSE	0.234694	0.803488	0.0102041	cinnamic acid biosynthetic process
GO:0044376	2956	1	398	1	17	4	2	FALSE	0.235294	0.803488	0.0588235	RNA polymerase II complex import to nucleus
GO:1990022	2956	1	398	1	17	4	2	FALSE	0.235294	0.803488	0.0588235	RNA polymerase III complex localization to nucleus
GO:0050897	2956	34	398	6	264	33	1	FALSE	0.235336	0.803488	1.25958e-43	cobalt ion binding
GO:0000160	2956	13	398	4	65	13	1	FALSE	0.235497	0.803488	6.08974e-14	phosphorelay signal transduction system
GO:1901476	2956	16	398	4	233	37	2	FALSE	0.23643	0.803488	4.69599e-25	carbohydrate transporter activity
GO:0010243	2956	10	398	3	379	65	3	FALSE	0.236634	0.803488	6.68917e-20	response to organonitrogen compound
GO:0004806	2956	2	398	1	48	6	2	FALSE	0.236702	0.803488	0.000886525	triglyceride lipase activity
GO:0031897	2956	4	398	1	885	58	3	FALSE	0.237847	0.803488	3.939e-11	Tic complex
GO:0072526	2956	1	398	1	147	35	5	FALSE	0.238095	0.803488	0.00680272	pyridine-containing compound catabolic process
GO:0051223	2956	2	398	1	181	23	3	FALSE	0.238613	0.803488	6.13874e-05	regulation of protein transport
GO:0044419	2956	34	398	8	275	49	1	FALSE	0.23874	0.803488	2.8652e-44	interspecies interaction between organisms
GO:0005834	2956	2	398	1	2681	342	4	FALSE	0.238898	0.803488	2.78355e-07	heterotrimeric G-protein complex
GO:0016591	2956	7	398	3	23	6	2	FALSE	0.239165	0.803488	4.07902e-06	DNA-directed RNA polymerase II, holoenzyme
GO:0006757	2956	43	398	4	218	13	4	FALSE	0.239615	0.803488	1.43312e-46	ATP generation from ADP
GO:0032268	2956	55	398	9	678	85	3	FALSE	0.240212	0.803488	2.31117e-82	regulation of cellular protein metabolic process
GO:0009593	2956	6	398	2	686	108	2	FALSE	0.240726	0.803488	7.0617e-15	detection of chemical stimulus
GO:0000281	2956	14	398	2	28	2	3	FALSE	0.240741	0.803488	2.49273e-08	mitotic cytokinesis
GO:0035671	2956	2	398	1	16	2	1	FALSE	0.241667	0.803488	0.00833333	enone reductase activity
GO:0005992	2956	5	398	2	15	3	2	FALSE	0.241758	0.803488	0.000333	trehalose biosynthetic process
GO:1902581	2956	2	398	1	178	23	2	FALSE	0.242367	0.803488	6.348e-05	multi-organism cellular localization
GO:0010608	2956	37	398	8	144	24	1	FALSE	0.243041	0.803488	3.04155e-35	posttranscriptional regulation of gene expression
GO:0070201	2956	2	398	1	185	24	2	FALSE	0.243243	0.803488	5.87544e-05	regulation of establishment of protein localization
GO:0015462	2956	2	398	1	62	8	2	FALSE	0.243258	0.803488	0.000528821	ATPase-coupled protein transmembrane transporter activity
GO:0009528	2956	38	398	4	176	12	2	FALSE	0.243907	0.803488	1.82825e-39	plastid inner membrane
GO:0006520	2956	173	398	29	1478	218	3	FALSE	0.24459	0.803488	5.83678e-231	cellular amino acid metabolic process
GO:0040023	2956	2	398	1	153	20	3	FALSE	0.245098	0.803488	8.59993e-05	establishment of nucleus localization
GO:0043161	2956	20	398	5	62	11	2	FALSE	0.245101	0.803488	1.08619e-16	proteasome-mediated ubiquitin-dependent protein catabolic process
GO:2000904	2956	2	398	1	31	4	3	FALSE	0.245161	0.803488	0.00215054	regulation of starch metabolic process
GO:0005216	2956	25	398	6	126	22	2	FALSE	0.245516	0.803488	6.16346e-27	ion channel activity
GO:0031969	2956	93	398	8	771	50	3	FALSE	0.245836	0.803488	1.20098e-122	chloroplast membrane
GO:0009888	2956	55	398	12	424	75	1	FALSE	0.245927	0.803488	1.54642e-70	tissue development
GO:0070646	2956	8	398	2	192	23	2	FALSE	0.245989	0.803488	2.53097e-14	protein modification by small protein removal
GO:1901360	2956	582	398	91	1538	227	1	FALSE	0.246975	0.803488	0	organic cyclic compound metabolic process
GO:0034256	2956	2	398	1	61	8	1	FALSE	0.246995	0.803488	0.000546448	chlorophyll(ide) b reductase activity
GO:0003899	2956	5	398	2	98	19	2	FALSE	0.247763	0.803488	1.47252e-08	DNA-directed 5'-3' RNA polymerase activity
GO:0010383	2956	18	398	4	82	12	2	FALSE	0.247814	0.803488	1.70896e-18	cell wall polysaccharide metabolic process
GO:0071490	2956	2	398	1	23	3	2	FALSE	0.249012	0.803488	0.00395257	cellular response to far red light
GO:0042147	2956	8	398	2	880	106	4	FALSE	0.249174	0.803488	1.15749e-19	retrograde transport, endosome to Golgi
GO:0016615	2956	12	398	3	74	11	1	FALSE	0.249391	0.803488	4.55704e-14	malate dehydrogenase activity
GO:0034702	2956	2	398	1	539	72	2	FALSE	0.249533	0.803488	6.89698e-06	ion channel complex
GO:0016752	2956	1	398	1	44	11	1	FALSE	0.25	0.803488	0.0227273	sinapoyltransferase activity
GO:0009616	2956	1	398	1	72	18	4	FALSE	0.25	0.803488	0.0138889	virus induced gene silencing
GO:0008616	2956	1	398	1	16	4	2	FALSE	0.25	0.803488	0.0625	queuosine biosynthetic process
GO:0017153	2956	1	398	1	8	2	3	FALSE	0.25	0.803488	0.125	sodium:dicarboxylate symporter activity
GO:0050373	2956	2	398	1	8	1	1	FALSE	0.25	0.803488	0.0357143	UDP-arabinose 4-epimerase activity
GO:0042306	2956	1	398	1	16	4	5	FALSE	0.25	0.803488	0.0625	regulation of protein import into nucleus
GO:0003978	2956	2	398	1	8	1	1	FALSE	0.25	0.803488	0.0357143	UDP-glucose 4-epimerase activity
GO:0061598	2956	1	398	1	8	2	1	FALSE	0.25	0.803488	0.125	molybdopterin adenylyltransferase activity
GO:0061605	2956	1	398	1	8	2	1	FALSE	0.25	0.803488	0.125	molybdopterin-synthase adenylyltransferase activity
GO:0005548	2956	1	398	1	8	2	2	FALSE	0.25	0.803488	0.125	phospholipid transporter activity
GO:0030245	2956	1	398	1	16	4	2	FALSE	0.25	0.803488	0.0625	cellulose catabolic process
GO:0071586	2956	1	398	1	12	3	2	FALSE	0.25	0.803488	0.0833333	CAAX-box protein processing
GO:0015245	2956	1	398	1	8	2	2	FALSE	0.25	0.803488	0.125	fatty acid transporter activity
GO:0048575	2956	1	398	1	8	2	2	FALSE	0.25	0.803488	0.125	short-day photoperiodism, flowering
GO:1900180	2956	1	398	1	16	4	2	FALSE	0.25	0.803488	0.0625	regulation of protein localization to nucleus
GO:0050779	2956	1	398	1	4	1	1	FALSE	0.25	0.803488	0.25	RNA destabilization
GO:0019432	2956	1	398	1	4	1	2	FALSE	0.25	0.803488	0.25	triglyceride biosynthetic process
GO:0008020	2956	1	398	1	4	1	3	FALSE	0.25	0.803488	0.25	G-protein coupled photoreceptor activity
GO:0046116	2956	1	398	1	20	5	1	FALSE	0.25	0.803488	0.05	queuosine metabolic process
GO:0071596	2956	1	398	1	20	5	1	FALSE	0.25	0.803488	0.05	ubiquitin-dependent protein catabolic process via the N-end rule pathway
GO:0032434	2956	1	398	1	20	5	2	FALSE	0.25	0.803488	0.05	regulation of proteasomal ubiquitin-dependent protein catabolic process
GO:0032436	2956	1	398	1	20	5	3	FALSE	0.25	0.803488	0.05	positive regulation of proteasomal ubiquitin-dependent protein catabolic process
GO:1902583	2956	2	398	1	149	20	3	FALSE	0.251224	0.806486	9.06947e-05	multi-organism intracellular transport
GO:0030705	2956	2	398	1	148	20	1	FALSE	0.252804	0.810492	9.19287e-05	cytoskeleton-dependent intracellular transport
GO:0006541	2956	15	398	3	32	4	1	FALSE	0.253059	0.810492	1.76765e-09	glutamine metabolic process
GO:0051187	2956	9	398	3	380	75	2	FALSE	0.253384	0.810524	2.41638e-18	cofactor catabolic process
GO:0071944	2956	1050	398	144	2843	373	1	FALSE	0.253739	0.810524	0	cell periphery
GO:0031965	2956	9	398	2	655	71	3	FALSE	0.253948	0.810524	1.72808e-20	nuclear membrane
GO:0004222	2956	16	398	2	81	5	2	FALSE	0.254827	0.812389	2.97671e-17	metalloendopeptidase activity
GO:0042436	2956	4	398	2	101	25	6	FALSE	0.255319	0.813022	2.44922e-07	indole-containing compound catabolic process
GO:0008271	2956	1	398	1	43	11	2	FALSE	0.255814	0.813659	0.0232558	secondary active sulfate transmembrane transporter activity
GO:1903827	2956	2	398	1	131	18	3	FALSE	0.256841	0.814031	0.00011744	regulation of cellular protein localization
GO:0010253	2956	2	398	1	15	2	2	FALSE	0.257143	0.814031	0.00952381	UDP-rhamnose biosynthetic process
GO:0004793	2956	2	398	1	15	2	1	FALSE	0.257143	0.814031	0.00952381	threonine aldolase activity
GO:0090056	2956	6	398	2	42	7	3	FALSE	0.257388	0.814031	1.90629e-07	regulation of chlorophyll metabolic process
GO:0010007	2956	4	398	1	922	66	2	FALSE	0.257404	0.814031	3.34285e-11	magnesium chelatase complex
GO:0010200	2956	5	398	2	303	60	2	FALSE	0.257955	0.814843	4.85705e-11	response to chitin
GO:0046460	2956	2	398	1	826	115	3	FALSE	0.259212	0.816342	2.93492e-06	neutral lipid biosynthetic process
GO:0009060	2956	33	398	4	59	5	1	FALSE	0.259919	0.816342	2.52511e-17	aerobic respiration
GO:0046039	2956	4	398	1	98	7	3	FALSE	0.260115	0.816342	2.76833e-07	GTP metabolic process
GO:0046488	2956	11	398	3	23	4	1	FALSE	0.26087	0.816342	7.39602e-07	phosphatidylinositol metabolic process
GO:0051239	2956	52	398	11	767	131	2	FALSE	0.261111	0.816342	4.62909e-82	regulation of multicellular organismal process
GO:0031903	2956	8	398	2	426	53	4	FALSE	0.261361	0.816342	3.97153e-17	microbody membrane
GO:0015706	2956	2	398	1	221	31	2	FALSE	0.261415	0.816342	4.11353e-05	nitrate transport
GO:0003746	2956	17	398	2	273	16	2	FALSE	0.261855	0.816342	2.27589e-27	translation elongation factor activity
GO:0034661	2956	3	398	1	84	8	2	FALSE	0.262206	0.816342	1.04949e-05	ncRNA catabolic process
GO:0006448	2956	5	398	1	273	16	2	FALSE	0.26235	0.816342	8.2104e-11	regulation of translational elongation
GO:0051723	2956	2	398	1	43	6	1	FALSE	0.262458	0.816342	0.00110742	protein methylesterase activity
GO:0045226	2956	2	398	1	43	6	2	FALSE	0.262458	0.816342	0.00110742	extracellular polysaccharide biosynthetic process
GO:0005681	2956	22	398	3	380	31	2	FALSE	0.262918	0.816342	3.66993e-36	spliceosomal complex
GO:0009954	2956	1	398	1	19	5	1	FALSE	0.263158	0.816342	0.0526316	proximal/distal pattern formation
GO:0043900	2956	11	398	3	696	114	2	FALSE	0.263229	0.816342	2.32781e-24	regulation of multi-organism process
GO:0080019	2956	2	398	1	64	9	1	FALSE	0.263393	0.816342	0.000496032	fatty-acyl-CoA reductase (alcohol-forming) activity
GO:0043414	2956	8	398	2	816	102	3	FALSE	0.263451	0.816342	2.12299e-19	macromolecule methylation
GO:0008810	2956	1	398	1	64	17	1	FALSE	0.265625	0.822086	0.015625	cellulase activity
GO:0019288	2956	7	398	2	69	10	3	FALSE	0.266173	0.822086	9.26872e-10	isopentenyl diphosphate biosynthetic process, methylerythritol 4-phosphate pathway
GO:0006636	2956	5	398	2	54	11	2	FALSE	0.266371	0.822086	3.16205e-07	unsaturated fatty acid biosynthetic process
GO:0006097	2956	7	398	2	180	26	3	FALSE	0.266829	0.822086	9.26428e-13	glyoxylate cycle
GO:0090087	2956	2	398	1	209	30	2	FALSE	0.267068	0.822086	4.60066e-05	regulation of peptide transport
GO:0044237	2956	1552	398	222	2175	304	2	FALSE	0.267089	0.822086	0	cellular metabolic process
GO:0006995	2956	4	398	2	31	8	2	FALSE	0.268298	0.824091	3.17813e-05	cellular response to nitrogen starvation
GO:0033157	2956	2	398	1	118	17	4	FALSE	0.268434	0.824091	0.000144865	regulation of intracellular protein transport
GO:0005346	2956	7	398	2	13	2	2	FALSE	0.269231	0.824091	0.000582751	purine ribonucleotide transmembrane transporter activity
GO:0015215	2956	7	398	2	13	2	3	FALSE	0.269231	0.824091	0.000582751	nucleotide transmembrane transporter activity
GO:0015868	2956	7	398	2	13	2	2	FALSE	0.269231	0.824091	0.000582751	purine ribonucleotide transport
GO:0044439	2956	10	398	3	81	15	2	FALSE	0.271043	0.824746	5.3237e-13	peroxisomal part
GO:0035335	2956	3	398	1	21	2	1	FALSE	0.271429	0.824746	0.00075188	peptidyl-tyrosine dephosphorylation
GO:0090002	2956	3	398	1	21	2	2	FALSE	0.271429	0.824746	0.00075188	establishment of protein localization to plasma membrane
GO:0016887	2956	113	398	22	163	29	1	FALSE	0.271909	0.824746	3.38553e-43	ATPase activity
GO:0016624	2956	7	398	2	68	10	1	FALSE	0.272338	0.824746	1.03152e-09	oxidoreductase activity, acting on the aldehyde or oxo group of donors, disulfide as acceptor
GO:0005771	2956	6	398	1	22	1	1	FALSE	0.272727	0.824746	1.34025e-05	multivesicular body
GO:0060145	2956	1	398	1	11	3	2	FALSE	0.272727	0.824746	0.0909091	viral gene silencing in virus induced gene silencing
GO:0071291	2956	1	398	1	11	3	2	FALSE	0.272727	0.824746	0.0909091	cellular response to selenium ion
GO:0047760	2956	1	398	1	11	3	1	FALSE	0.272727	0.824746	0.0909091	butyrate-CoA ligase activity
GO:0042732	2956	3	398	1	11	1	1	FALSE	0.272727	0.824746	0.00606061	D-xylose metabolic process
GO:0004697	2956	1	398	1	55	15	1	FALSE	0.272727	0.824746	0.0181818	protein kinase C activity
GO:0050377	2956	2	398	1	75	11	1	FALSE	0.273514	0.825089	0.00036036	UDP-glucose 4,6-dehydratase activity
GO:0016126	2956	9	398	3	43	9	3	FALSE	0.273794	0.825089	1.77329e-09	sterol biosynthetic process
GO:0046463	2956	2	398	1	14	2	3	FALSE	0.274725	0.825089	0.010989	acylglycerol biosynthetic process
GO:0006595	2956	2	398	1	14	2	1	FALSE	0.274725	0.825089	0.010989	polyamine metabolic process
GO:0006607	2956	4	398	2	15	4	1	FALSE	0.274725	0.825089	0.000732601	NLS-bearing protein import into nucleus
GO:0009862	2956	3	398	2	14	5	2	FALSE	0.274725	0.825089	0.00274725	systemic acquired resistance, salicylic acid mediated signaling pathway
GO:0017076	2956	446	398	86	574	107	1	FALSE	0.27493	0.825089	1.2853e-131	purine nucleotide binding
GO:0009934	2956	1	398	1	29	8	3	FALSE	0.275862	0.826061	0.0344828	regulation of meristem structural organization
GO:0009097	2956	8	398	2	77	10	3	FALSE	0.276742	0.826061	4.75238e-11	isoleucine biosynthetic process
GO:0010224	2956	10	398	4	17	5	1	FALSE	0.278281	0.826061	5.14192e-05	response to UV-B
GO:0090693	2956	14	398	4	128	25	2	FALSE	0.278972	0.826061	5.7503e-19	plant organ senescence
GO:0010294	2956	2	398	1	27	4	1	FALSE	0.279202	0.826061	0.002849	abscisic acid glucosyltransferase activity
GO:0003729	2956	147	398	14	291	24	1	FALSE	0.27929	0.826061	5.4619e-87	mRNA binding
GO:0042343	2956	8	398	2	38	5	2	FALSE	0.279307	0.826061	2.04484e-08	indole glucosinolate metabolic process
GO:0044743	2956	22	398	5	78	13	4	FALSE	0.279696	0.826061	7.05707e-20	protein transmembrane import into intracellular organelle
GO:0048193	2956	34	398	5	102	11	1	FALSE	0.28007	0.826061	7.61548e-28	Golgi vesicle transport
GO:0006108	2956	14	398	4	45	9	1	FALSE	0.280155	0.826061	5.99264e-12	malate metabolic process
GO:0060341	2956	2	398	1	205	31	2	FALSE	0.280201	0.826061	4.7824e-05	regulation of cellular localization
GO:0065003	2956	106	398	11	144	13	2	FALSE	0.280357	0.826061	1.08018e-35	macromolecular complex assembly
GO:0030244	2956	15	398	4	20	4	2	FALSE	0.281734	0.826061	6.44995e-05	cellulose biosynthetic process
GO:0005856	2956	49	398	5	382	28	1	FALSE	0.281803	0.826061	4.57577e-63	cytoskeleton
GO:0051193	2956	6	398	2	332	58	2	FALSE	0.282201	0.826061	5.62646e-13	regulation of cofactor metabolic process
GO:0044042	2956	59	398	10	82	12	1	FALSE	0.283072	0.826061	7.54209e-21	glucan metabolic process
GO:0010029	2956	18	398	5	33	7	2	FALSE	0.283219	0.826061	9.64173e-10	regulation of seed germination
GO:0009082	2956	12	398	3	89	14	2	FALSE	0.283287	0.826061	4.21269e-15	branched-chain amino acid biosynthetic process
GO:0015669	2956	2	398	1	248	38	1	FALSE	0.283499	0.826061	3.26499e-05	gas transport
GO:0030865	2956	5	398	1	33	2	1	FALSE	0.284091	0.826061	4.21344e-06	cortical cytoskeleton organization
GO:0033993	2956	140	398	26	375	63	1	FALSE	0.284159	0.826061	5.86321e-107	response to lipid
GO:0071496	2956	36	398	8	278	49	1	FALSE	0.285243	0.826061	4.11061e-46	cellular response to external stimulus
GO:0090421	2956	5	398	3	7	3	1	FALSE	0.285714	0.826061	0.047619	embryonic meristem initiation
GO:0003997	2956	5	398	3	7	3	1	FALSE	0.285714	0.826061	0.047619	acyl-CoA oxidase activity
GO:0008661	2956	1	398	1	7	2	1	FALSE	0.285714	0.826061	0.142857	1-deoxy-D-xylulose-5-phosphate synthase activity
GO:0050017	2956	1	398	1	7	2	1	FALSE	0.285714	0.826061	0.142857	L-3-cyanoalanine synthase activity
GO:0033759	2956	1	398	1	7	2	2	FALSE	0.285714	0.826061	0.142857	flavone synthase activity
GO:0009594	2956	1	398	1	7	2	2	FALSE	0.285714	0.826061	0.142857	detection of nutrient
GO:0009727	2956	1	398	1	21	6	2	FALSE	0.285714	0.826061	0.047619	detection of ethylene stimulus
GO:0010184	2956	1	398	1	14	4	1	FALSE	0.285714	0.826061	0.0714286	cytokinin transport
GO:0010185	2956	1	398	1	21	6	2	FALSE	0.285714	0.826061	0.047619	regulation of cellular defense response
GO:0003984	2956	1	398	1	7	2	1	FALSE	0.285714	0.826061	0.142857	acetolactate synthase activity
GO:0004066	2956	2	398	1	7	1	1	FALSE	0.285714	0.826061	0.047619	asparagine synthase (glutamine-hydrolyzing) activity
GO:0004315	2956	2	398	1	7	1	1	FALSE	0.285714	0.826061	0.047619	3-oxoacyl-[acyl-carrier-protein] synthase activity
GO:0004180	2956	6	398	1	21	1	1	FALSE	0.285714	0.826061	1.84284e-05	carboxypeptidase activity
GO:0043413	2956	10	398	3	249	47	2	FALSE	0.286649	0.82639	4.75635e-18	macromolecule glycosylation
GO:0007584	2956	2	398	1	701	109	2	FALSE	0.286994	0.82639	4.07581e-06	response to nutrient
GO:0051651	2956	7	398	2	1249	189	4	FALSE	0.287006	0.82639	1.08096e-18	maintenance of location in cell
GO:0032386	2956	2	398	1	174	27	3	FALSE	0.287024	0.82639	6.64408e-05	regulation of intracellular transport
GO:0009310	2956	1	398	1	73	21	2	FALSE	0.287671	0.827392	0.0136986	amine catabolic process
GO:0019742	2956	2	398	1	582	91	2	FALSE	0.288494	0.828139	5.91467e-06	pentacyclic triterpenoid metabolic process
GO:0022627	2956	60	398	4	194	9	3	FALSE	0.28853	0.828139	1.24763e-51	cytosolic small ribosomal subunit
GO:0046244	2956	1	398	1	24	7	3	FALSE	0.291667	0.834521	0.0416667	salicylic acid catabolic process
GO:0015914	2956	2	398	1	51	8	3	FALSE	0.291765	0.834521	0.000784314	phospholipid transport
GO:0030162	2956	15	398	3	213	27	2	FALSE	0.291851	0.834521	2.56995e-23	regulation of proteolysis
GO:0015893	2956	7	398	2	248	38	2	FALSE	0.291961	0.834521	9.51413e-14	drug transport
GO:0006997	2956	9	398	2	268	32	1	FALSE	0.29268	0.835709	5.82793e-17	nucleus organization
GO:1901679	2956	7	398	2	208	32	2	FALSE	0.293626	0.835924	3.31359e-13	nucleotide transmembrane transport
GO:0010675	2956	6	398	2	301	54	3	FALSE	0.293703	0.835924	1.01791e-12	regulation of cellular carbohydrate metabolic process
GO:0080022	2956	6	398	2	61	11	1	FALSE	0.294069	0.835924	1.80098e-08	primary root development
GO:0009650	2956	1	398	1	17	5	1	FALSE	0.294118	0.835924	0.0588235	UV protection
GO:0010857	2956	6	398	3	68	22	1	FALSE	0.294502	0.835924	9.13631e-09	calcium-dependent protein kinase activity
GO:0034655	2956	19	398	4	439	64	5	FALSE	0.294665	0.835924	1.12167e-33	nucleobase-containing compound catabolic process
GO:0034050	2956	17	398	5	26	6	1	FALSE	0.295652	0.835924	3.20046e-07	host programmed cell death induced by symbiont
GO:0009312	2956	17	398	3	106	12	2	FALSE	0.295809	0.835924	5.12237e-20	oligosaccharide biosynthetic process
GO:2000022	2956	1	398	1	37	11	2	FALSE	0.297297	0.835924	0.027027	regulation of jasmonic acid mediated signaling pathway
GO:0070838	2956	13	398	5	34	10	2	FALSE	0.297627	0.835924	1.07761e-09	divalent metal ion transport
GO:0048280	2956	3	398	1	55	6	2	FALSE	0.297732	0.835924	3.8117e-05	vesicle fusion with Golgi apparatus
GO:0009910	2956	2	398	1	56	9	4	FALSE	0.298052	0.835924	0.000649351	negative regulation of flower development
GO:0005887	2956	29	398	5	1166	147	3	FALSE	0.298167	0.835924	1.46133e-58	integral component of plasma membrane
GO:0055069	2956	3	398	1	19	2	2	FALSE	0.298246	0.835924	0.00103199	zinc ion homeostasis
GO:0019005	2956	4	398	2	18	5	1	FALSE	0.29902	0.835924	0.000326797	SCF ubiquitin ligase complex
GO:0071806	2956	33	398	6	353	49	2	FALSE	0.299711	0.835924	3.40898e-47	protein transmembrane transport
GO:0071805	2956	9	398	2	74	9	2	FALSE	0.299762	0.835924	9.0478e-12	potassium ion transmembrane transport
GO:0010540	2956	1	398	1	10	3	1	FALSE	0.3	0.835924	0.1	basipetal auxin transport
GO:0036065	2956	1	398	1	10	3	1	FALSE	0.3	0.835924	0.1	fucosylation
GO:0009750	2956	3	398	1	10	1	1	FALSE	0.3	0.835924	0.00833333	response to fructose
GO:0016024	2956	3	398	1	10	1	2	FALSE	0.3	0.835924	0.00833333	CDP-diacylglycerol biosynthetic process
GO:1902652	2956	2	398	1	25	4	1	FALSE	0.3	0.835924	0.00333333	secondary alcohol metabolic process
GO:0005242	2956	3	398	2	5	2	2	FALSE	0.3	0.835924	0.1	inward rectifier potassium channel activity
GO:0005983	2956	8	398	2	29	4	3	FALSE	0.300029	0.835924	2.32984e-07	starch catabolic process
GO:0042537	2956	7	398	2	583	91	2	FALSE	0.300316	0.835924	2.28272e-16	benzene-containing compound metabolic process
GO:0010280	2956	2	398	1	1532	252	1	FALSE	0.302014	0.838626	8.527e-07	UDP-L-rhamnose synthase activity
GO:0009507	2956	1250	398	103	1264	103	1	FALSE	0.302272	0.838626	3.52637e-33	chloroplast
GO:0009682	2956	2	398	1	134	22	2	FALSE	0.302435	0.838626	0.000112221	induced systemic resistance
GO:0071702	2956	257	398	36	490	64	1	FALSE	0.3025	0.838626	1.56143e-146	organic substance transport
GO:0042493	2956	7	398	2	680	107	1	FALSE	0.303902	0.841667	7.73256e-17	response to drug
GO:0051606	2956	19	398	4	1131	167	1	FALSE	0.304471	0.842401	1.36562e-41	detection of stimulus
GO:0016860	2956	26	398	3	133	10	1	FALSE	0.305654	0.844828	3.32586e-28	intramolecular oxidoreductase activity
GO:0034765	2956	18	398	4	146	23	3	FALSE	0.306619	0.845488	2.10118e-23	regulation of ion transmembrane transport
GO:0009200	2956	3	398	1	88	10	1	FALSE	0.306736	0.845488	9.11278e-06	deoxyribonucleoside triphosphate metabolic process
GO:0046379	2956	2	398	1	66	11	1	FALSE	0.307692	0.845488	0.0004662	extracellular polysaccharide metabolic process
GO:1901371	2956	1	398	1	13	4	4	FALSE	0.307692	0.845488	0.0769231	regulation of leaf morphogenesis
GO:0043155	2956	9	398	1	79	3	3	FALSE	0.307781	0.845488	4.85881e-12	negative regulation of photosynthesis, light reaction
GO:1903409	2956	8	398	2	921	128	2	FALSE	0.307817	0.845488	8.02939e-20	reactive oxygen species biosynthetic process
GO:0033962	2956	3	398	1	27	3	2	FALSE	0.308034	0.845488	0.00034188	cytoplasmic mRNA processing body assembly
GO:0031668	2956	36	398	8	361	65	4	FALSE	0.310132	0.848942	1.92455e-50	cellular response to extracellular stimulus
GO:0016197	2956	15	398	3	490	64	1	FALSE	0.310231	0.848942	7.20366e-29	endosomal transport
GO:1901701	2956	103	398	23	346	70	2	FALSE	0.310276	0.848942	6.81393e-91	cellular response to oxygen-containing compound
GO:1901681	2956	14	398	3	1694	237	1	FALSE	0.310521	0.848942	5.74133e-35	sulfur compound binding
GO:0007275	2956	369	398	67	443	78	3	FALSE	0.311115	0.849726	3.11565e-86	multicellular organism development
GO:0010304	2956	6	398	2	80	15	1	FALSE	0.312822	0.85156	3.32778e-09	PSII associated light-harvesting complex II catabolic process
GO:0004725	2956	3	398	1	18	2	2	FALSE	0.313725	0.85156	0.00122549	protein tyrosine phosphatase activity
GO:0008139	2956	5	398	2	13	3	1	FALSE	0.314685	0.85156	0.000777001	nuclear localization sequence binding
GO:0043207	2956	210	398	38	285	49	2	FALSE	0.31477	0.85156	8.62377e-71	response to external biotic stimulus
GO:0009658	2956	50	398	7	68	8	1	FALSE	0.315854	0.85156	7.8516e-17	chloroplast organization
GO:0010345	2956	4	398	2	28	8	1	FALSE	0.317949	0.85156	4.884e-05	suberin biosynthetic process
GO:0009705	2956	19	398	3	258	27	2	FALSE	0.318316	0.85156	3.62497e-29	plant-type vacuole membrane
GO:0035725	2956	3	398	1	76	9	2	FALSE	0.318563	0.85156	1.42248e-05	sodium ion transmembrane transport
GO:0061013	2956	2	398	1	149	26	4	FALSE	0.319518	0.85156	9.06947e-05	regulation of mRNA catabolic process
GO:1903533	2956	2	398	1	69	12	2	FALSE	0.319693	0.85156	0.000426257	regulation of protein targeting
GO:0046839	2956	2	398	1	69	12	2	FALSE	0.319693	0.85156	0.000426257	phospholipid dephosphorylation
GO:0009627	2956	11	398	3	38	7	1	FALSE	0.319801	0.85156	8.31033e-10	systemic acquired resistance
GO:0009942	2956	2	398	1	445	78	5	FALSE	0.320164	0.85156	1.01225e-05	longitudinal axis specification
GO:0048826	2956	2	398	1	245	43	6	FALSE	0.32081	0.85156	3.3456e-05	cotyledon morphogenesis
GO:0031667	2956	38	398	10	42	10	1	FALSE	0.321272	0.85156	8.93416e-06	response to nutrient levels
GO:0016627	2956	34	398	7	430	71	1	FALSE	0.321669	0.85156	3.26705e-51	oxidoreductase activity, acting on the CH-CH group of donors
GO:0070727	2956	137	398	19	262	33	2	FALSE	0.322259	0.85156	3.60331e-78	cellular macromolecule localization
GO:0006515	2956	2	398	1	74	13	1	FALSE	0.322473	0.85156	0.000370233	misfolded or incompletely synthesized protein catabolic process
GO:0035265	2956	2	398	1	413	73	2	FALSE	0.322622	0.85156	1.17539e-05	organ growth
GO:0004551	2956	2	398	1	170	30	1	FALSE	0.322659	0.85156	6.96136e-05	nucleotide diphosphatase activity
GO:0006573	2956	6	398	2	115	22	2	FALSE	0.322744	0.85156	3.554e-10	valine metabolic process
GO:0052543	2956	8	398	2	139	20	3	FALSE	0.323441	0.85156	3.55225e-13	callose deposition in cell wall
GO:0042743	2956	30	398	6	49	8	1	FALSE	0.323893	0.85156	5.30457e-14	hydrogen peroxide metabolic process
GO:0009072	2956	28	398	6	661	111	3	FALSE	0.324446	0.85156	5.8935e-50	aromatic amino acid family metabolic process
GO:0099513	2956	20	398	3	49	5	3	FALSE	0.324534	0.85156	3.53638e-14	polymeric cytoskeletal fiber
GO:0051258	2956	9	398	1	51	2	1	FALSE	0.324706	0.85156	3.28697e-10	protein polymerization
GO:0051703	2956	2	398	1	275	49	1	FALSE	0.325149	0.85156	2.65428e-05	intraspecies interaction between organisms
GO:0010044	2956	3	398	1	236	29	1	FALSE	0.32641	0.85156	4.62334e-07	response to aluminum ion
GO:0051592	2956	3	398	1	236	29	1	FALSE	0.32641	0.85156	4.62334e-07	response to calcium ion
GO:0016819	2956	2	398	1	173	31	1	FALSE	0.327127	0.85156	6.72133e-05	hydrolase activity, acting on acid anhydrides, in sulfonyl-containing anhydrides
GO:0008565	2956	45	398	7	182	23	2	FALSE	0.327568	0.85156	9.06105e-44	protein transporter activity
GO:0005744	2956	8	398	1	86	4	2	FALSE	0.328284	0.85156	1.88465e-11	mitochondrial inner membrane presequence translocase complex
GO:0016709	2956	20	398	9	41	16	2	FALSE	0.32829	0.85156	3.71569e-12	oxidoreductase activity, acting on paired donors, with incorporation or reduction of molecular oxygen, NAD(P)H as one donor, and incorporation of one atom of oxygen
GO:0016441	2956	11	398	3	43	8	3	FALSE	0.328431	0.85156	1.73852e-10	posttranscriptional gene silencing
GO:0000062	2956	2	398	1	615	111	3	FALSE	0.328641	0.85156	5.29647e-06	fatty-acyl-CoA binding
GO:0034470	2956	32	398	4	131	12	2	FALSE	0.329533	0.85156	2.89875e-31	ncRNA processing
GO:0016607	2956	10	398	3	14	3	1	FALSE	0.32967	0.85156	0.000999001	nuclear speck
GO:0005694	2956	37	398	6	2690	343	2	FALSE	0.330383	0.85156	2.21777e-84	chromosome
GO:0033383	2956	2	398	1	61	11	2	FALSE	0.330601	0.85156	0.000546448	geranyl diphosphate metabolic process
GO:0045338	2956	2	398	1	61	11	2	FALSE	0.330601	0.85156	0.000546448	farnesyl diphosphate metabolic process
GO:0048830	2956	2	398	1	61	11	1	FALSE	0.330601	0.85156	0.000546448	adventitious root development
GO:0006886	2956	118	398	17	2690	343	4	FALSE	0.331158	0.85156	1.23299e-209	intracellular protein transport
GO:0016310	2956	194	398	38	329	61	1	FALSE	0.331206	0.85156	4.17877e-96	phosphorylation
GO:0042440	2956	54	398	10	1016	159	1	FALSE	0.331249	0.85156	4.10937e-91	pigment metabolic process
GO:0031503	2956	3	398	1	192	24	1	FALSE	0.331586	0.85156	8.61119e-07	protein complex localization
GO:0016109	2956	9	398	3	26	6	2	FALSE	0.332198	0.85156	3.20046e-07	tetraterpenoid biosynthetic process
GO:0019745	2956	2	398	1	312	57	3	FALSE	0.332488	0.85156	2.06118e-05	pentacyclic triterpenoid biosynthetic process
GO:0019203	2956	9	398	2	46	6	1	FALSE	0.33298	0.85156	9.07675e-10	carbohydrate phosphatase activity
GO:0016814	2956	8	398	1	24	1	1	FALSE	0.333333	0.85156	1.35967e-06	hydrolase activity, acting on carbon-nitrogen (but not peptide) bonds, in cyclic amidines
GO:0006826	2956	4	398	2	10	3	1	FALSE	0.333333	0.85156	0.0047619	iron ion transport
GO:0005719	2956	1	398	1	9	3	3	FALSE	0.333333	0.85156	0.111111	nuclear euchromatin
GO:0015086	2956	1	398	1	12	4	3	FALSE	0.333333	0.85156	0.0833333	cadmium ion transmembrane transporter activity
GO:0034757	2956	1	398	1	6	2	3	FALSE	0.333333	0.85156	0.166667	negative regulation of iron ion transport
GO:0005247	2956	2	398	1	6	1	2	FALSE	0.333333	0.85156	0.0666667	voltage-gated chloride channel activity
GO:0030581	2956	1	398	1	6	2	4	FALSE	0.333333	0.85156	0.166667	symbiont intracellular protein transport in host
GO:0009155	2956	1	398	1	3	1	4	FALSE	0.333333	0.85156	0.333333	purine deoxyribonucleotide catabolic process
GO:0009204	2956	1	398	1	3	1	2	FALSE	0.333333	0.85156	0.333333	deoxyribonucleoside triphosphate catabolic process
GO:0009217	2956	1	398	1	3	1	3	FALSE	0.333333	0.85156	0.333333	purine deoxyribonucleoside triphosphate catabolic process
GO:0050464	2956	2	398	2	3	2	2	FALSE	0.333333	0.85156	0.333333	nitrate reductase (NADPH) activity
GO:0009703	2956	2	398	2	3	2	2	FALSE	0.333333	0.85156	0.333333	nitrate reductase (NADH) activity
GO:0050691	2956	1	398	1	3	1	1	FALSE	0.333333	0.85156	0.333333	regulation of defense response to virus by host
GO:0002097	2956	1	398	1	3	1	1	FALSE	0.333333	0.85156	0.333333	tRNA wobble base modification
GO:0061733	2956	1	398	1	3	1	1	FALSE	0.333333	0.85156	0.333333	peptide-lysine-N-acetyltransferase activity
GO:0061799	2956	1	398	1	3	1	1	FALSE	0.333333	0.85156	0.333333	cyclic pyranopterin monophosphate synthase activity
GO:0004612	2956	1	398	1	3	1	1	FALSE	0.333333	0.85156	0.333333	phosphoenolpyruvate carboxykinase (ATP) activity
GO:0046070	2956	1	398	1	3	1	2	FALSE	0.333333	0.85156	0.333333	dGTP metabolic process
GO:0031492	2956	1	398	1	3	1	2	FALSE	0.333333	0.85156	0.333333	nucleosomal DNA binding
GO:0072660	2956	1	398	1	3	1	2	FALSE	0.333333	0.85156	0.333333	maintenance of protein location in plasma membrane
GO:0051701	2956	5	398	2	34	8	2	FALSE	0.333779	0.85156	3.59381e-06	interaction with host
GO:0009798	2956	6	398	3	23	8	1	FALSE	0.333819	0.85156	9.90619e-06	axis specification
GO:0018105	2956	7	398	3	75	22	2	FALSE	0.333895	0.85156	5.03822e-10	peptidyl-serine phosphorylation
GO:0070008	2956	8	398	1	44	2	2	FALSE	0.334038	0.85156	5.6423e-09	serine-type exopeptidase activity
GO:0044430	2956	32	398	4	1466	134	2	FALSE	0.334521	0.85156	1.78602e-66	cytoskeletal part
GO:0010588	2956	2	398	1	223	41	3	FALSE	0.334586	0.85156	4.03991e-05	cotyledon vascular tissue pattern formation
GO:0005319	2956	7	398	2	202	34	2	FALSE	0.334893	0.85156	4.07955e-13	lipid transporter activity
GO:0031234	2956	3	398	1	2681	342	3	FALSE	0.33606	0.85374	3.11707e-10	extrinsic component of cytoplasmic side of plasma membrane
GO:0033692	2956	43	398	6	460	51	4	FALSE	0.33733	0.854629	1.45425e-61	cellular polysaccharide biosynthetic process
GO:0060688	2956	2	398	1	65	12	3	FALSE	0.3375	0.854629	0.000480769	regulation of morphogenesis of a branching structure
GO:0080134	2956	34	398	7	704	118	2	FALSE	0.338309	0.854629	1.01017e-58	regulation of response to stress
GO:0031981	2956	155	398	18	254	27	2	FALSE	0.338646	0.854629	3.40131e-73	nuclear lumen
GO:0070482	2956	8	398	2	518	77	1	FALSE	0.338655	0.854629	8.21243e-18	response to oxygen levels
GO:0033478	2956	2	398	1	359	67	2	FALSE	0.338852	0.854629	1.55615e-05	UDP-rhamnose metabolic process
GO:0006355	2956	88	398	17	159	28	4	FALSE	0.338975	0.854629	5.35341e-47	regulation of transcription, DNA-templated
GO:0006537	2956	3	398	1	32	4	3	FALSE	0.339516	0.854629	0.000201613	glutamate biosynthetic process
GO:0016840	2956	7	398	2	147	25	1	FALSE	0.33993	0.854629	3.92813e-12	carbon-nitrogen lyase activity
GO:0016846	2956	7	398	2	147	25	1	FALSE	0.33993	0.854629	3.92813e-12	carbon-sulfur lyase activity
GO:0000287	2956	28	398	5	573	79	1	FALSE	0.339939	0.854629	3.52376e-48	magnesium ion binding
GO:0009631	2956	17	398	3	140	17	1	FALSE	0.34012	0.854629	3.20924e-22	cold acclimation
GO:0098655	2956	91	398	15	161	24	2	FALSE	0.340717	0.855351	2.13354e-47	cation transmembrane transport
GO:0018106	2956	4	398	2	74	22	2	FALSE	0.342162	0.858201	8.69092e-07	peptidyl-histidine phosphorylation
GO:2000031	2956	1	398	1	35	12	2	FALSE	0.342857	0.858544	0.0285714	regulation of salicylic acid mediated signaling pathway
GO:0016482	2956	10	398	2	914	110	2	FALSE	0.34326	0.858544	9.37039e-24	cytosolic transport
GO:0031227	2956	9	398	2	591	79	3	FALSE	0.343608	0.858544	4.38589e-20	intrinsic component of endoplasmic reticulum membrane
GO:0032507	2956	3	398	1	2843	373	4	FALSE	0.344321	0.858544	2.61384e-10	maintenance of protein location in cell
GO:0045230	2956	2	398	1	74	14	1	FALSE	0.344687	0.858544	0.000370233	capsule organization
GO:0010018	2956	2	398	1	11	2	2	FALSE	0.345455	0.858544	0.0181818	far-red light signaling pathway
GO:1902653	2956	2	398	1	11	2	2	FALSE	0.345455	0.858544	0.0181818	secondary alcohol biosynthetic process
GO:0046440	2956	2	398	1	11	2	1	FALSE	0.345455	0.858544	0.0181818	L-lysine metabolic process
GO:0006567	2956	2	398	1	11	2	2	FALSE	0.345455	0.858544	0.0181818	threonine catabolic process
GO:0015116	2956	2	398	1	11	2	3	FALSE	0.345455	0.858544	0.0181818	sulfate transmembrane transporter activity
GO:0032553	2956	458	398	88	581	109	2	FALSE	0.345891	0.858544	1.38383e-129	ribonucleotide binding
GO:0009793	2956	110	398	21	233	41	4	FALSE	0.346252	0.858544	1.99124e-69	embryo development ending in seed dormancy
GO:0099402	2956	114	398	22	424	75	2	FALSE	0.34637	0.858544	1.4657e-106	plant organ development
GO:0098656	2956	43	398	8	153	24	2	FALSE	0.346764	0.858544	4.78254e-39	anion transmembrane transport
GO:0009078	2956	2	398	1	115	22	1	FALSE	0.347368	0.858544	0.000152555	pyruvate family amino acid metabolic process
GO:1990778	2956	3	398	1	129	17	1	FALSE	0.347876	0.858544	2.8612e-06	protein localization to cell periphery
GO:0034629	2956	3	398	1	129	17	2	FALSE	0.347876	0.858544	2.8612e-06	cellular protein complex localization
GO:0033384	2956	2	398	1	42	8	3	FALSE	0.348432	0.858544	0.00116144	geranyl diphosphate biosynthetic process
GO:0045337	2956	2	398	1	42	8	3	FALSE	0.348432	0.858544	0.00116144	farnesyl diphosphate biosynthetic process
GO:0052866	2956	3	398	1	46	6	1	FALSE	0.349144	0.858544	6.58762e-05	phosphatidylinositol phosphate phosphatase activity
GO:0030176	2956	9	398	2	547	74	3	FALSE	0.349344	0.858544	8.84319e-20	integral component of endoplasmic reticulum membrane
GO:0042973	2956	2	398	1	16	3	1	FALSE	0.35	0.858544	0.00833333	glucan endo-1,3-beta-D-glucosidase activity
GO:0015691	2956	1	398	1	20	7	2	FALSE	0.35	0.858544	0.05	cadmium ion transport
GO:0015085	2956	7	398	3	23	7	3	FALSE	0.350522	0.858544	4.07902e-06	calcium ion transmembrane transporter activity
GO:0000271	2956	45	398	6	512	55	3	FALSE	0.350561	0.858544	1.06135e-65	polysaccharide biosynthetic process
GO:0010483	2956	2	398	1	52	10	3	FALSE	0.350679	0.858544	0.000754148	pollen tube reception
GO:0033014	2956	30	398	5	660	86	6	FALSE	0.350686	0.858544	1.34259e-52	tetrapyrrole biosynthetic process
GO:0010143	2956	4	398	1	430	44	1	FALSE	0.351693	0.860248	7.11892e-10	cutin biosynthetic process
GO:0019900	2956	17	398	3	105	13	1	FALSE	0.352175	0.860663	6.1008e-20	kinase binding
GO:0098586	2956	1	398	1	17	6	1	FALSE	0.352941	0.861775	0.0588235	cellular response to virus
GO:0008276	2956	2	398	1	26	5	2	FALSE	0.353846	0.863222	0.00307692	protein methyltransferase activity
GO:0007186	2956	2	398	1	194	38	1	FALSE	0.354201	0.863326	5.3416e-05	G-protein coupled receptor signaling pathway
GO:0018958	2956	8	398	2	610	94	3	FALSE	0.355991	0.863634	2.20241e-18	phenol-containing compound metabolic process
GO:0034762	2956	19	398	4	220	35	2	FALSE	0.356116	0.863634	8.44325e-28	regulation of transmembrane transport
GO:0051051	2956	3	398	1	572	78	3	FALSE	0.356376	0.863634	3.22288e-08	negative regulation of transport
GO:0048580	2956	38	398	8	247	44	2	FALSE	0.356879	0.863634	1.2586e-45	regulation of post-embryonic development
GO:0009884	2956	1	398	1	14	5	2	FALSE	0.357143	0.863634	0.0714286	cytokinin receptor activity
GO:0005249	2956	5	398	2	8	2	2	FALSE	0.357143	0.863634	0.0178571	voltage-gated potassium channel activity
GO:0071241	2956	13	398	3	448	73	2	FALSE	0.357396	0.863634	2.53509e-25	cellular response to inorganic substance
GO:0005976	2956	82	398	12	1059	136	2	FALSE	0.357614	0.863634	1.08104e-124	polysaccharide metabolic process
GO:0043255	2956	8	398	2	233	36	3	FALSE	0.357623	0.863634	5.24122e-15	regulation of carbohydrate biosynthetic process
GO:0045333	2956	59	398	5	72	5	1	FALSE	0.357815	0.863634	1.41029e-14	cellular respiration
GO:1902593	2956	15	398	4	54	11	2	FALSE	0.357973	0.863634	1.15549e-13	single-organism nuclear import
GO:0005795	2956	10	398	2	250	31	2	FALSE	0.358126	0.863634	4.5661e-18	Golgi stack
GO:0090559	2956	3	398	1	161	22	1	FALSE	0.358389	0.863634	1.4649e-06	regulation of membrane permeability
GO:0003677	2956	104	398	11	388	36	1	FALSE	0.360302	0.865501	2.44005e-97	DNA binding
GO:0015996	2956	8	398	2	1061	165	5	FALSE	0.360393	0.865501	2.57802e-20	chlorophyll catabolic process
GO:0006913	2956	31	398	5	2690	343	2	FALSE	0.360769	0.865501	4.6565e-73	nucleocytoplasmic transport
GO:0015079	2956	8	398	2	58	9	3	FALSE	0.361391	0.865501	5.21704e-10	potassium ion transmembrane transporter activity
GO:0005886	2956	907	398	125	2873	385	3	FALSE	0.362066	0.865501	0	plasma membrane
GO:0042445	2956	15	398	3	1882	268	2	FALSE	0.362508	0.865501	1.05075e-37	hormone metabolic process
GO:0016878	2956	11	398	3	15	3	1	FALSE	0.362637	0.865501	0.000732601	acid-thiol ligase activity
GO:0051119	2956	12	398	4	15	4	1	FALSE	0.362637	0.865501	0.0021978	sugar transmembrane transporter activity
GO:0008652	2956	85	398	12	610	76	3	FALSE	0.362985	0.865501	2.31576e-106	cellular amino acid biosynthetic process
GO:0002161	2956	3	398	1	44	6	2	FALSE	0.363032	0.865501	7.55059e-05	aminoacyl-tRNA editing activity
GO:0051538	2956	4	398	1	39	4	1	FALSE	0.363412	0.865501	1.21579e-05	3 iron, 4 sulfur cluster binding
GO:0030258	2956	26	398	7	146	33	1	FALSE	0.363464	0.865501	2.29602e-29	lipid modification
GO:0004470	2956	5	398	2	12	3	1	FALSE	0.363636	0.865501	0.00126263	malic enzyme activity
GO:0070509	2956	1	398	1	11	4	1	FALSE	0.363636	0.865501	0.0909091	calcium ion import
GO:0060090	2956	3	398	1	1694	237	1	FALSE	0.363918	0.865501	1.23646e-09	binding, bridging
GO:0030976	2956	3	398	1	1350	189	7	FALSE	0.364174	0.865501	2.44408e-09	thiamine pyrophosphate binding
GO:0009262	2956	3	398	1	222	31	2	FALSE	0.364551	0.865652	5.55883e-07	deoxyribonucleotide metabolic process
GO:0007276	2956	7	398	2	218	39	3	FALSE	0.365044	0.866079	2.37407e-13	gamete generation
GO:0008380	2956	37	398	5	92	10	1	FALSE	0.366663	0.869174	1.40492e-26	RNA splicing
GO:0080026	2956	2	398	1	332	68	5	FALSE	0.36818	0.871356	1.81997e-05	response to indolebutyric acid
GO:0031022	2956	2	398	1	54	11	4	FALSE	0.368973	0.871356	0.000698812	nuclear migration along microfilament
GO:0043687	2956	2	398	1	229	47	1	FALSE	0.369072	0.871356	3.83054e-05	post-translational protein modification
GO:0046271	2956	2	398	1	229	47	4	FALSE	0.369072	0.871356	3.83054e-05	phenylpropanoid catabolic process
GO:0009867	2956	8	398	3	89	24	2	FALSE	0.36916	0.871356	1.41592e-11	jasmonic acid mediated signaling pathway
GO:0016706	2956	3	398	2	41	17	2	FALSE	0.369981	0.87255	9.38086e-05	oxidoreductase activity, acting on paired donors, with incorporation or reduction of molecular oxygen, 2-oxoglutarate as one donor, and incorporation of one atom each of oxygen into both donors
GO:0000578	2956	3	398	2	7	3	2	FALSE	0.371429	0.875216	0.0285714	embryonic axis specification
GO:0009706	2956	36	398	4	93	8	2	FALSE	0.372281	0.876222	1.30326e-26	chloroplast inner membrane
GO:0016072	2956	26	398	3	72	6	1	FALSE	0.37249	0.876222	3.62404e-20	rRNA metabolic process
GO:0046351	2956	15	398	3	69	10	3	FALSE	0.37374	0.878417	1.76405e-15	disaccharide biosynthetic process
GO:0080034	2956	1	398	1	8	3	1	FALSE	0.375	0.879117	0.125	host response to induction by symbiont of tumor, nodule or growth in host
GO:0030243	2956	16	398	4	20	4	1	FALSE	0.375645	0.879117	0.000206398	cellulose metabolic process
GO:0072329	2956	21	398	6	194	46	2	FALSE	0.375664	0.879117	1.41943e-28	monocarboxylic acid catabolic process
GO:0006552	2956	3	398	2	31	13	3	FALSE	0.375973	0.879117	0.000222469	leucine catabolic process
GO:0006766	2956	35	398	7	556	94	1	FALSE	0.377153	0.879117	2.57807e-56	vitamin metabolic process
GO:0002682	2956	13	398	3	565	95	2	FALSE	0.377653	0.879117	1.19689e-26	regulation of immune system process
GO:1902358	2956	2	398	1	10	2	2	FALSE	0.377778	0.879117	0.0222222	sulfate transmembrane transport
GO:0005254	2956	2	398	1	10	2	2	FALSE	0.377778	0.879117	0.0222222	chloride channel activity
GO:0015108	2956	2	398	1	10	2	3	FALSE	0.377778	0.879117	0.0222222	chloride transmembrane transporter activity
GO:0005769	2956	4	398	1	73	8	1	FALSE	0.377966	0.879117	9.18755e-07	early endosome
GO:0019761	2956	7	398	2	22	4	2	FALSE	0.37799	0.879117	5.86359e-06	glucosinolate biosynthetic process
GO:0019783	2956	7	398	2	22	4	1	FALSE	0.37799	0.879117	5.86359e-06	ubiquitin-like protein-specific protease activity
GO:0016877	2956	15	398	3	96	14	1	FALSE	0.378173	0.879117	7.64437e-18	ligase activity, forming carbon-sulfur bonds
GO:0085029	2956	5	398	1	134	12	2	FALSE	0.379116	0.880569	2.99527e-09	extracellular matrix assembly
GO:0061695	2956	13	398	4	54	13	1	FALSE	0.379724	0.880859	9.02384e-13	transferase complex, transferring phosphorus-containing groups
GO:0000741	2956	4	398	1	37	4	2	FALSE	0.380422	0.880859	1.51412e-05	karyogamy
GO:1990069	2956	4	398	1	37	4	1	FALSE	0.380422	0.880859	1.51412e-05	stomatal opening
GO:0003700	2956	31	398	7	88	17	3	FALSE	0.380516	0.880859	1.79664e-24	transcription factor activity, sequence-specific DNA binding
GO:0009965	2956	10	398	3	82	18	3	FALSE	0.38091	0.881007	4.67447e-13	leaf morphogenesis
GO:0052386	2956	8	398	2	25	4	1	FALSE	0.381818	0.881007	9.24578e-07	cell wall thickening
GO:0070566	2956	8	398	2	25	4	1	FALSE	0.381818	0.881007	9.24578e-07	adenylyltransferase activity
GO:0009970	2956	8	398	3	29	8	1	FALSE	0.381866	0.881007	2.32984e-07	cellular response to sulfate starvation
GO:0004075	2956	4	398	1	28	3	1	FALSE	0.382173	0.881007	4.884e-05	biotin carboxylase activity
GO:0003994	2956	3	398	1	75	11	1	FALSE	0.382984	0.88214	1.48093e-05	aconitate hydratase activity
GO:0033116	2956	4	398	1	2322	265	3	FALSE	0.384336	0.882222	8.27723e-13	endoplasmic reticulum-Golgi intermediate compartment membrane
GO:0035194	2956	6	398	2	14	3	2	FALSE	0.384615	0.882222	0.000333	posttranscriptional gene silencing by RNA
GO:0008479	2956	1	398	1	13	5	1	FALSE	0.384615	0.882222	0.0769231	queuine tRNA-ribosyltransferase activity
GO:0004516	2956	1	398	1	13	5	1	FALSE	0.384615	0.882222	0.0769231	nicotinate phosphoribosyltransferase activity
GO:0006879	2956	5	398	1	13	1	2	FALSE	0.384615	0.882222	0.000777001	cellular iron ion homeostasis
GO:0043648	2956	45	398	9	377	66	1	FALSE	0.38515	0.882716	2.14106e-59	dicarboxylic acid metabolic process
GO:0009062	2956	16	398	5	90	23	3	FALSE	0.385689	0.883218	4.65837e-18	fatty acid catabolic process
GO:0098661	2956	9	398	2	117	17	3	FALSE	0.386634	0.88465	1.21082e-13	inorganic anion transmembrane transport
GO:0009317	2956	4	398	1	2343	270	2	FALSE	0.38742	0.884852	7.98426e-13	acetyl-CoA carboxylase complex
GO:0005347	2956	7	398	2	27	5	4	FALSE	0.387848	0.884852	1.12609e-06	ATP transmembrane transporter activity
GO:0015217	2956	7	398	2	27	5	4	FALSE	0.387848	0.884852	1.12609e-06	ADP transmembrane transporter activity
GO:0001666	2956	8	398	2	682	112	2	FALSE	0.388018	0.884852	8.97721e-19	response to hypoxia
GO:0009068	2956	5	398	2	50	13	2	FALSE	0.389038	0.884852	4.71974e-07	aspartate family amino acid catabolic process
GO:0016885	2956	9	398	2	96	14	1	FALSE	0.38912	0.884852	7.71282e-13	ligase activity, forming carbon-carbon bonds
GO:0004673	2956	4	398	2	68	22	3	FALSE	0.389545	0.884852	1.22792e-06	protein histidine kinase activity
GO:0007009	2956	4	398	1	79	9	2	FALSE	0.389754	0.884852	6.65557e-07	plasma membrane organization
GO:0009846	2956	12	398	3	399	74	3	FALSE	0.389968	0.884852	3.47697e-23	pollen germination
GO:0016712	2956	1	398	1	41	16	2	FALSE	0.390244	0.884852	0.0243902	oxidoreductase activity, acting on paired donors, with incorporation or reduction of molecular oxygen, reduced flavin or flavoprotein as one donor, and incorporation of one atom of oxygen
GO:0016713	2956	1	398	1	41	16	2	FALSE	0.390244	0.884852	0.0243902	oxidoreductase activity, acting on paired donors, with incorporation or reduction of molecular oxygen, reduced iron-sulfur protein as one donor, and incorporation of one atom of oxygen
GO:0032259	2956	29	398	5	1875	265	1	FALSE	0.391514	0.887004	1.33052e-64	methylation
GO:0060429	2956	2	398	1	55	12	1	FALSE	0.391919	0.887195	0.000673401	epithelium development
GO:1901682	2956	3	398	1	177	27	1	FALSE	0.393242	0.88831	1.10059e-06	sulfur compound transmembrane transporter activity
GO:0008614	2956	3	398	1	593	91	3	FALSE	0.393895	0.88831	2.89193e-08	pyridoxine metabolic process
GO:0006554	2956	2	398	1	14	3	2	FALSE	0.395604	0.88831	0.010989	lysine catabolic process
GO:0016642	2956	2	398	2	14	9	1	FALSE	0.395604	0.88831	0.010989	oxidoreductase activity, acting on the CH-NH2 group of donors, disulfide as acceptor
GO:0030308	2956	3	398	1	143	22	4	FALSE	0.39651	0.88831	2.0956e-06	negative regulation of cell growth
GO:0019953	2956	18	398	4	232	41	2	FALSE	0.396674	0.88831	3.32241e-27	sexual reproduction
GO:0009646	2956	11	398	3	49	10	1	FALSE	0.396975	0.88831	3.43219e-11	response to absence of light
GO:0006928	2956	3	398	1	1049	163	1	FALSE	0.397793	0.88831	5.21276e-09	movement of cell or subcellular component
GO:0009694	2956	11	398	3	171	35	1	FALSE	0.398554	0.88831	1.51647e-17	jasmonic acid metabolic process
GO:0010091	2956	5	398	1	33	3	2	FALSE	0.39956	0.88831	4.21344e-06	trichome branching
GO:0004611	2956	3	398	1	33	5	1	FALSE	0.39956	0.88831	0.000183284	phosphoenolpyruvate carboxykinase activity
GO:0004737	2956	3	398	1	33	5	1	FALSE	0.39956	0.88831	0.000183284	pyruvate decarboxylase activity
GO:0018022	2956	2	398	2	6	4	2	FALSE	0.4	0.88831	0.0666667	peptidyl-lysine methylation
GO:0051245	2956	1	398	1	10	4	3	FALSE	0.4	0.88831	0.1	negative regulation of cellular defense response
GO:0061157	2956	1	398	1	10	4	3	FALSE	0.4	0.88831	0.1	mRNA destabilization
GO:0043022	2956	2	398	1	5	1	1	FALSE	0.4	0.88831	0.1	ribosome binding
GO:0019464	2956	4	398	3	5	3	1	FALSE	0.4	0.88831	0.2	glycine decarboxylation via glycine cleavage system
GO:0071494	2956	1	398	1	5	2	2	FALSE	0.4	0.88831	0.2	cellular response to UV-C
GO:0006334	2956	6	398	1	15	1	3	FALSE	0.4	0.88831	0.0001998	nucleosome assembly
GO:0031071	2956	2	398	1	5	1	1	FALSE	0.4	0.88831	0.1	cysteine desulfurase activity
GO:0006744	2956	1	398	1	5	2	2	FALSE	0.4	0.88831	0.2	ubiquinone biosynthetic process
GO:0048455	2956	2	398	1	5	1	2	FALSE	0.4	0.88831	0.1	stamen formation
GO:1900151	2956	1	398	1	5	2	2	FALSE	0.4	0.88831	0.2	regulation of nuclear-transcribed mRNA catabolic process, deadenylation-dependent decay
GO:0050793	2956	70	398	13	793	134	2	FALSE	0.400125	0.88831	3.10676e-102	regulation of developmental process
GO:0043271	2956	3	398	1	173	27	3	FALSE	0.400882	0.889275	1.17918e-06	negative regulation of ion transport
GO:0006722	2956	2	398	1	27	6	1	FALSE	0.401709	0.890397	0.002849	triterpenoid metabolic process
GO:0072593	2956	49	398	8	1552	222	1	FALSE	0.402084	0.890513	5.79391e-94	reactive oxygen species metabolic process
GO:0044242	2956	19	398	5	371	81	3	FALSE	0.402496	0.890711	2.95513e-32	cellular lipid catabolic process
GO:0005048	2956	13	398	3	23	4	1	FALSE	0.403727	0.89272	8.74075e-07	signal sequence binding
GO:0071423	2956	4	398	1	18	2	2	FALSE	0.405229	0.894552	0.000326797	malate transmembrane transport
GO:0019757	2956	22	398	4	834	122	4	FALSE	0.405317	0.894552	8.06215e-44	glycosinolate metabolic process
GO:0009504	2956	12	398	2	2322	265	1	FALSE	0.405526	0.894552	2.00611e-32	cell plate
GO:0030150	2956	4	398	1	2502	306	5	FALSE	0.406754	0.89534	6.13909e-13	protein import into mitochondrial matrix
GO:0045786	2956	3	398	1	126	20	3	FALSE	0.407312	0.89534	3.0722e-06	negative regulation of cell cycle
GO:0005793	2956	4	398	1	2563	314	2	FALSE	0.407319	0.89534	5.57486e-13	endoplasmic reticulum-Golgi intermediate compartment
GO:0009909	2956	12	398	3	79	15	4	FALSE	0.407478	0.89534	1.95276e-14	regulation of flower development
GO:1902456	2956	3	398	1	26	4	2	FALSE	0.407692	0.89534	0.000384615	regulation of stomatal opening
GO:0008219	2956	33	398	6	1049	163	1	FALSE	0.407911	0.89534	2.97841e-63	cell death
GO:0009505	2956	111	398	16	261	35	1	FALSE	0.408279	0.89534	1.00756e-76	plant-type cell wall
GO:0046031	2956	45	398	4	98	7	3	FALSE	0.408475	0.89534	5.4246e-29	ADP metabolic process
GO:0015081	2956	3	398	1	57	9	3	FALSE	0.408886	0.895531	3.41763e-05	sodium ion transmembrane transporter activity
GO:0051817	2956	2	398	1	35	8	2	FALSE	0.410084	0.897444	0.00168067	modification of morphology or physiology of other organism involved in symbiotic interaction
GO:0006396	2956	92	398	10	470	46	2	FALSE	0.411132	0.898586	2.56142e-100	RNA processing
GO:0051169	2956	31	398	5	148	20	1	FALSE	0.411256	0.898586	1.277e-32	nuclear transport
GO:0071705	2956	212	398	29	490	64	1	FALSE	0.411643	0.898721	7.42995e-145	nitrogen compound transport
GO:0010948	2956	3	398	1	38	6	3	FALSE	0.412044	0.898886	0.00011854	negative regulation of cell cycle process
GO:0042548	2956	13	398	1	81	3	3	FALSE	0.412611	0.899415	2.66395e-15	regulation of photosynthesis, light reaction
GO:0048366	2956	42	398	10	55	12	1	FALSE	0.413644	0.900081	6.89093e-13	leaf development
GO:0090351	2956	35	398	7	240	42	1	FALSE	0.41435	0.900081	6.90526e-43	seedling development
GO:0043495	2956	3	398	1	634	104	1	FALSE	0.416346	0.900081	2.3656e-08	protein anchor
GO:0045185	2956	4	398	1	200	25	2	FALSE	0.416357	0.900081	1.54595e-08	maintenance of protein location
GO:0051924	2956	1	398	1	12	5	2	FALSE	0.416667	0.900081	0.0833333	regulation of calcium ion transport
GO:1902476	2956	2	398	1	9	2	2	FALSE	0.416667	0.900081	0.0277778	chloride transmembrane transport
GO:0004485	2956	2	398	1	9	2	1	FALSE	0.416667	0.900081	0.0277778	methylcrotonoyl-CoA carboxylase activity
GO:0004565	2956	6	398	2	9	2	1	FALSE	0.416667	0.900081	0.0119048	beta-galactosidase activity
GO:0008553	2956	4	398	1	41	5	3	FALSE	0.418337	0.900081	9.87459e-06	hydrogen-exporting ATPase activity, phosphorylative mechanism
GO:0033015	2956	9	398	3	113	29	6	FALSE	0.418545	0.900081	1.67503e-13	tetrapyrrole catabolic process
GO:0009311	2956	26	398	4	167	21	1	FALSE	0.419365	0.900081	5.09109e-31	oligosaccharide metabolic process
GO:0009926	2956	10	398	3	13	3	1	FALSE	0.41958	0.900081	0.0034965	auxin polar transport
GO:0019207	2956	3	398	1	236	39	4	FALSE	0.419822	0.900081	4.62334e-07	kinase regulator activity
GO:0016053	2956	173	398	27	989	147	4	FALSE	0.419875	0.900081	2.23146e-198	organic acid biosynthetic process
GO:2000024	2956	2	398	1	55	13	2	FALSE	0.420202	0.900081	0.000673401	regulation of leaf development
GO:0019901	2956	13	398	3	17	3	1	FALSE	0.420588	0.900081	0.000420168	protein kinase binding
GO:0050994	2956	3	398	1	61	10	3	FALSE	0.421367	0.900081	2.77855e-05	regulation of lipid catabolic process
GO:0000793	2956	3	398	1	37	6	1	FALSE	0.421493	0.900081	0.0001287	condensed chromosome
GO:0072505	2956	3	398	1	31	5	2	FALSE	0.42158	0.900081	0.000222469	divalent inorganic anion homeostasis
GO:0072506	2956	3	398	1	31	5	2	FALSE	0.42158	0.900081	0.000222469	trivalent inorganic anion homeostasis
GO:1902644	2956	3	398	1	25	4	1	FALSE	0.421739	0.900081	0.000434783	tertiary alcohol metabolic process
GO:0071804	2956	9	398	2	1172	183	3	FALSE	0.422046	0.900081	8.96989e-23	cellular potassium ion transport
GO:0004527	2956	3	398	1	19	3	1	FALSE	0.422085	0.900081	0.00103199	exonuclease activity
GO:0071329	2956	3	398	1	19	3	2	FALSE	0.422085	0.900081	0.00103199	cellular response to sucrose stimulus
GO:0032586	2956	3	398	1	19	3	1	FALSE	0.422085	0.900081	0.00103199	protein storage vacuole membrane
GO:1904589	2956	2	398	1	38	9	2	FALSE	0.422475	0.900081	0.00142248	regulation of protein import
GO:0006012	2956	9	398	1	38	2	1	FALSE	0.422475	0.900081	6.13453e-09	galactose metabolic process
GO:0032392	2956	3	398	1	13	2	1	FALSE	0.423077	0.900081	0.0034965	DNA geometric change
GO:0060919	2956	2	398	1	13	3	1	FALSE	0.423077	0.900081	0.0128205	auxin influx
GO:0006821	2956	2	398	1	13	3	1	FALSE	0.423077	0.900081	0.0128205	chloride transport
GO:0016123	2956	2	398	1	13	3	2	FALSE	0.423077	0.900081	0.0128205	xanthophyll biosynthetic process
GO:1900150	2956	2	398	1	67	16	5	FALSE	0.423338	0.900081	0.000452284	regulation of defense response to fungus
GO:0019400	2956	9	398	2	1077	169	4	FALSE	0.424738	0.901078	1.92476e-22	alditol metabolic process
GO:0098542	2956	155	398	28	265	46	2	FALSE	0.424869	0.901078	1.57836e-77	defense response to other organism
GO:0009845	2956	33	398	7	379	71	2	FALSE	0.425424	0.901078	2.92887e-48	seed germination
GO:0010167	2956	3	398	1	493	83	4	FALSE	0.425521	0.901078	5.038e-08	response to nitrate
GO:0090698	2956	16	398	3	123	18	1	FALSE	0.425595	0.901078	2.11276e-20	post-embryonic plant morphogenesis
GO:0048573	2956	8	398	2	233	41	3	FALSE	0.425763	0.901078	5.24122e-15	photoperiodism, flowering
GO:0009313	2956	5	398	1	78	8	2	FALSE	0.426699	0.9015	4.73685e-08	oligosaccharide catabolic process
GO:2000012	2956	2	398	1	58	14	3	FALSE	0.427707	0.9015	0.000604961	regulation of auxin polar transport
GO:0016593	2956	1	398	1	7	3	2	FALSE	0.428571	0.9015	0.142857	Cdc73/Paf1 complex
GO:0010600	2956	3	398	1	7	1	3	FALSE	0.428571	0.9015	0.0285714	regulation of auxin biosynthetic process
GO:0003933	2956	3	398	1	7	1	1	FALSE	0.428571	0.9015	0.0285714	GTP cyclohydrolase activity
GO:0097577	2956	3	398	1	7	1	2	FALSE	0.428571	0.9015	0.0285714	sequestering of iron ion
GO:0048448	2956	3	398	1	7	1	2	FALSE	0.428571	0.9015	0.0285714	stamen morphogenesis
GO:0030131	2956	6	398	1	14	1	2	FALSE	0.428571	0.9015	0.000333	clathrin adaptor complex
GO:0072523	2956	3	398	1	183	31	6	FALSE	0.428902	0.901509	9.95291e-07	purine-containing compound catabolic process
GO:0044766	2956	4	398	1	490	64	2	FALSE	0.429769	0.90176	4.21461e-10	multi-organism transport
GO:0009933	2956	9	398	4	19	7	2	FALSE	0.429983	0.90176	1.08251e-05	meristem structural organization
GO:0046274	2956	2	398	1	25	6	2	FALSE	0.43	0.90176	0.00333333	lignin catabolic process
GO:0016849	2956	3	398	1	147	25	1	FALSE	0.430769	0.902689	1.92803e-06	phosphorus-oxygen lyase activity
GO:2000241	2956	20	398	4	674	112	2	FALSE	0.431622	0.903739	8.64076e-39	regulation of reproductive process
GO:0016491	2956	430	398	71	1573	254	2	FALSE	0.431925	0.903739	0	oxidoreductase activity
GO:0009741	2956	19	398	4	440	77	4	FALSE	0.432573	0.904411	1.07323e-33	response to brassinosteroid
GO:0048235	2956	3	398	1	256	44	5	FALSE	0.433469	0.905599	3.61857e-07	pollen sperm cell differentiation
GO:0043901	2956	3	398	1	348	60	3	FALSE	0.43421	0.906462	1.43604e-07	negative regulation of multi-organism process
GO:0019395	2956	16	398	5	82	22	2	FALSE	0.436485	0.906882	2.39589e-17	fatty acid oxidation
GO:0015301	2956	8	398	2	45	8	2	FALSE	0.438784	0.906882	4.63923e-09	anion:anion antiporter activity
GO:0048037	2956	150	398	22	1694	237	1	FALSE	0.440094	0.906882	2.36075e-219	cofactor binding
GO:0010150	2956	14	398	4	42	10	2	FALSE	0.440245	0.906882	1.89178e-11	leaf senescence
GO:0006534	2956	9	398	2	38	6	2	FALSE	0.440785	0.906882	6.13453e-09	cysteine metabolic process
GO:0006813	2956	9	398	2	106	17	2	FALSE	0.440825	0.906882	3.04519e-13	potassium ion transport
GO:2000242	2956	3	398	1	313	55	3	FALSE	0.441101	0.906882	1.97557e-07	negative regulation of reproductive process
GO:0002213	2956	8	398	2	155	28	1	FALSE	0.441258	0.906882	1.45418e-13	defense response to insect
GO:0032409	2956	4	398	1	311	42	3	FALSE	0.441981	0.906882	2.61565e-09	regulation of transporter activity
GO:0071731	2956	4	398	1	355	48	3	FALSE	0.442193	0.906882	1.53696e-09	response to nitric oxide
GO:0016071	2956	65	398	10	233	33	1	FALSE	0.44235	0.906882	2.15049e-59	mRNA metabolic process
GO:0019897	2956	4	398	1	921	125	3	FALSE	0.442598	0.906882	3.35742e-11	extrinsic component of plasma membrane
GO:0070813	2956	3	398	1	91	16	1	FALSE	0.44417	0.906882	8.23147e-06	hydrogen sulfide metabolic process
GO:0016412	2956	1	398	1	9	4	1	FALSE	0.444444	0.906882	0.111111	serine O-acyltransferase activity
GO:0016753	2956	1	398	1	9	4	2	FALSE	0.444444	0.906882	0.111111	O-sinapoyltransferase activity
GO:0006450	2956	4	398	1	162	22	2	FALSE	0.445522	0.906882	3.61704e-08	regulation of translational fidelity
GO:0031204	2956	2	398	1	24	6	2	FALSE	0.445652	0.906882	0.00362319	posttranslational protein targeting to membrane, translocation
GO:0008615	2956	3	398	1	309	55	4	FALSE	0.445748	0.906882	2.05354e-07	pyridoxine biosynthetic process
GO:0000028	2956	5	398	1	29	3	3	FALSE	0.446086	0.906882	8.4207e-06	ribosomal small subunit assembly
GO:0019692	2956	3	398	1	398	71	3	FALSE	0.446293	0.906882	9.5892e-08	deoxyribose phosphate metabolic process
GO:0051235	2956	12	398	2	601	74	2	FALSE	0.446444	0.906882	2.40904e-25	maintenance of location
GO:0010039	2956	12	398	2	236	29	1	FALSE	0.447399	0.906882	2.13241e-20	response to iron ion
GO:0016144	2956	7	398	2	82	17	3	FALSE	0.447526	0.906882	2.63036e-10	S-glycoside biosynthetic process
GO:0042762	2956	3	398	1	274	49	2	FALSE	0.4476	0.906882	2.94896e-07	regulation of sulfur metabolic process
GO:0044275	2956	17	398	4	382	76	3	FALSE	0.447753	0.906882	6.49957e-30	cellular carbohydrate catabolic process
GO:0030133	2956	17	398	3	413	59	2	FALSE	0.44789	0.906882	1.67831e-30	transport vesicle
GO:0097305	2956	119	398	21	456	77	2	FALSE	0.448169	0.906882	4.84089e-113	response to alcohol
GO:0009892	2956	65	398	10	1889	269	3	FALSE	0.449018	0.906882	2.7861e-122	negative regulation of metabolic process
GO:0006732	2956	107	398	19	153	26	1	FALSE	0.449192	0.906882	3.36387e-40	coenzyme metabolic process
GO:0022839	2956	2	398	1	16	4	1	FALSE	0.45	0.906882	0.00833333	ion gated channel activity
GO:0009630	2956	9	398	1	20	1	2	FALSE	0.45	0.906882	5.9538e-06	gravitropism
GO:0016710	2956	1	398	1	20	9	1	FALSE	0.45	0.906882	0.05	trans-cinnamate 4-monooxygenase activity
GO:0009540	2956	1	398	1	20	9	1	FALSE	0.45	0.906882	0.05	zeaxanthin epoxidase [overall] activity
GO:0004499	2956	1	398	1	20	9	1	FALSE	0.45	0.906882	0.05	N,N-dimethylaniline monooxygenase activity
GO:0004506	2956	1	398	1	20	9	1	FALSE	0.45	0.906882	0.05	squalene monooxygenase activity
GO:0048529	2956	1	398	1	20	9	1	FALSE	0.45	0.906882	0.05	magnesium-protoporphyrin IX monomethyl ester (oxidative) cyclase activity
GO:0051707	2956	209	398	38	276	49	2	FALSE	0.450417	0.906882	6.59185e-66	response to other organism
GO:0009960	2956	3	398	1	255	46	3	FALSE	0.450857	0.906882	3.66148e-07	endosperm development
GO:0022402	2956	38	398	6	1936	273	2	FALSE	0.45167	0.906882	9.43727e-81	cell cycle process
GO:0016143	2956	22	398	4	1064	165	3	FALSE	0.452247	0.906882	3.57256e-46	S-glycoside metabolic process
GO:0002229	2956	3	398	1	155	28	2	FALSE	0.452303	0.906882	1.64289e-06	defense response to oomycetes
GO:0071484	2956	3	398	1	67	12	2	FALSE	0.452354	0.906882	2.08746e-05	cellular response to light intensity
GO:0042274	2956	8	398	1	100	7	2	FALSE	0.452724	0.906882	5.3738e-12	ribosomal small subunit biogenesis
GO:0046341	2956	3	398	1	23	4	1	FALSE	0.452851	0.906882	0.000564653	CDP-diacylglycerol metabolic process
GO:0001676	2956	9	398	3	82	22	1	FALSE	0.453044	0.906882	3.41236e-12	long-chain fatty acid metabolic process
GO:0016744	2956	7	398	2	460	97	1	FALSE	0.453767	0.906882	1.21073e-15	transferase activity, transferring aldehyde or ketonic groups
GO:0006778	2956	43	398	8	153	26	2	FALSE	0.454051	0.906882	4.78254e-39	porphyrin-containing compound metabolic process
GO:0010271	2956	2	398	1	12	3	3	FALSE	0.454545	0.906882	0.0151515	regulation of chlorophyll catabolic process
GO:0051020	2956	12	398	2	105	13	1	FALSE	0.456044	0.906882	5.12389e-16	GTPase binding
GO:0009069	2956	28	398	6	115	22	1	FALSE	0.456695	0.906882	2.19696e-27	serine family amino acid metabolic process
GO:0006397	2956	59	398	8	97	12	2	FALSE	0.456767	0.906882	7.54053e-28	mRNA processing
GO:0051273	2956	20	398	4	59	10	1	FALSE	0.457286	0.906882	3.57838e-16	beta-glucan metabolic process
GO:1901404	2956	2	398	1	27	7	3	FALSE	0.458689	0.906882	0.002849	regulation of tetrapyrrole catabolic process
GO:0009642	2956	49	398	10	158	30	1	FALSE	0.458884	0.906882	4.73904e-42	response to light intensity
GO:0008686	2956	3	398	1	55	10	1	FALSE	0.459119	0.906882	3.8117e-05	3,4-dihydroxy-2-butanone-4-phosphate synthase activity
GO:0002832	2956	3	398	1	233	43	3	FALSE	0.459349	0.906882	4.80502e-07	negative regulation of response to biotic stimulus
GO:0098552	2956	13	398	2	1550	181	3	FALSE	0.459469	0.906882	2.19726e-32	side of membrane
GO:0032102	2956	3	398	1	292	54	3	FALSE	0.459789	0.906882	2.43488e-07	negative regulation of response to external stimulus
GO:0009561	2956	8	398	2	379	71	2	FALSE	0.460193	0.906882	1.02025e-16	megagametogenesis
GO:0042446	2956	11	398	2	886	122	2	FALSE	0.460572	0.906882	1.60861e-25	hormone biosynthetic process
GO:0046907	2956	148	398	20	2726	354	4	FALSE	0.460895	0.906882	5.18749e-249	intracellular transport
GO:0046149	2956	8	398	2	54	10	1	FALSE	0.461358	0.906882	9.61108e-10	pigment catabolic process
GO:0009695	2956	11	398	3	72	16	2	FALSE	0.461424	0.906882	3.30875e-13	jasmonic acid biosynthetic process
GO:0005765	2956	6	398	1	13	1	2	FALSE	0.461538	0.906882	0.000582751	lysosomal membrane
GO:0016829	2956	147	398	25	1532	252	1	FALSE	0.461794	0.906882	1.40685e-209	lyase activity
GO:0015605	2956	10	398	2	179	27	2	FALSE	0.462542	0.906882	1.38802e-16	organophosphate ester transmembrane transporter activity
GO:0007062	2956	4	398	1	71	10	3	FALSE	0.46291	0.906882	1.02919e-06	sister chromatid cohesion
GO:0033926	2956	2	398	1	64	17	1	FALSE	0.46379	0.906882	0.000496032	glycopeptide alpha-N-acetylgalactosaminidase activity
GO:0004566	2956	2	398	1	64	17	1	FALSE	0.46379	0.906882	0.000496032	beta-glucuronidase activity
GO:0016160	2956	2	398	1	64	17	1	FALSE	0.46379	0.906882	0.000496032	amylase activity
GO:0006952	2956	220	398	37	682	112	1	FALSE	0.463851	0.906882	1.74807e-185	defense response
GO:0032875	2956	2	398	1	8	2	3	FALSE	0.464286	0.906882	0.0357143	regulation of DNA endoreduplication
GO:0046861	2956	2	398	1	8	2	1	FALSE	0.464286	0.906882	0.0357143	glyoxysomal membrane
GO:0004521	2956	3	398	1	17	3	3	FALSE	0.464706	0.906882	0.00147059	endoribonuclease activity
GO:0016801	2956	4	398	1	518	75	1	FALSE	0.466124	0.906882	3.37236e-10	hydrolase activity, acting on ether bonds
GO:0043487	2956	4	398	1	187	27	2	FALSE	0.466997	0.906882	2.02706e-08	regulation of RNA stability
GO:0009524	2956	22	398	3	2322	265	1	FALSE	0.467338	0.906882	1.10952e-53	phragmoplast
GO:0019321	2956	11	398	1	59	3	1	FALSE	0.467963	0.906882	3.57306e-12	pentose metabolic process
GO:0016830	2956	55	398	10	147	25	1	FALSE	0.46854	0.906882	9.14306e-42	carbon-carbon lyase activity
GO:0015866	2956	7	398	2	33	7	3	FALSE	0.468777	0.906882	2.3408e-07	ADP transport
GO:0015867	2956	7	398	2	33	7	3	FALSE	0.468777	0.906882	2.3408e-07	ATP transport
GO:0010206	2956	8	398	1	30	2	2	FALSE	0.468966	0.906882	1.70855e-07	photosystem II repair
GO:0008156	2956	2	398	1	30	8	4	FALSE	0.468966	0.906882	0.00229885	negative regulation of DNA replication
GO:1902579	2956	4	398	1	718	105	2	FALSE	0.469457	0.906882	9.10644e-11	multi-organism localization
GO:0034637	2956	59	398	9	1368	195	4	FALSE	0.46964	0.906882	4.61362e-105	cellular carbohydrate biosynthetic process
GO:0009969	2956	3	398	1	43	8	2	FALSE	0.469654	0.906882	8.10307e-05	xyloglucan biosynthetic process
GO:0008168	2956	25	398	4	37	5	2	FALSE	0.470134	0.906882	5.39816e-10	methyltransferase activity
GO:0000974	2956	10	398	1	345	21	1	FALSE	0.470926	0.906882	1.73279e-19	Prp19 complex
GO:0009816	2956	11	398	2	115	16	2	FALSE	0.472512	0.906882	1.40544e-15	defense response to bacterium, incompatible interaction
GO:0030312	2956	261	398	35	2843	373	2	FALSE	0.472601	0.906882	0	external encapsulating structure
GO:0040029	2956	15	398	3	144	24	1	FALSE	0.47294	0.906882	1.17202e-20	regulation of gene expression, epigenetic
GO:0008378	2956	3	398	1	53	10	1	FALSE	0.473192	0.906882	4.26876e-05	galactosyltransferase activity
GO:0051002	2956	4	398	1	96	14	1	FALSE	0.473486	0.906882	3.01027e-07	ligase activity, forming nitrogen-metal bonds
GO:0009638	2956	5	398	1	27	3	2	FALSE	0.473504	0.906882	1.2387e-05	phototropism
GO:0022622	2956	61	398	11	264	45	1	FALSE	0.474927	0.906882	1.81432e-61	root system development
GO:0006549	2956	8	398	2	115	22	2	FALSE	0.475455	0.906882	1.69066e-12	isoleucine metabolic process
GO:0072659	2956	3	398	1	63	12	4	FALSE	0.475586	0.906882	2.51819e-05	protein localization to plasma membrane
GO:0043562	2956	6	398	2	32	8	1	FALSE	0.476239	0.906882	1.10352e-06	cellular response to nitrogen levels
GO:1901663	2956	5	398	2	40	12	3	FALSE	0.47724	0.906882	1.51974e-06	quinone biosynthetic process
GO:1990641	2956	2	398	1	33	9	1	FALSE	0.477273	0.906882	0.00189394	response to iron ion starvation
GO:0015932	2956	10	398	2	168	26	2	FALSE	0.477468	0.906882	2.66229e-16	nucleobase-containing compound transmembrane transporter activity
GO:0032555	2956	445	398	86	459	88	2	FALSE	0.477471	0.906882	5.78082e-27	purine ribonucleotide binding
GO:0015988	2956	14	398	1	51	2	1	FALSE	0.477647	0.906882	7.73571e-13	energy coupled proton transmembrane transport, against electrochemical gradient
GO:0097478	2956	13	398	2	705	85	1	FALSE	0.477826	0.906882	6.54874e-28	leaflet of membrane bilayer
GO:1901136	2956	15	398	3	427	72	2	FALSE	0.477871	0.906882	5.8628e-28	carbohydrate derivative catabolic process
GO:0048827	2956	55	398	12	140	29	2	FALSE	0.478175	0.906882	2.65689e-40	phyllome development
GO:0004738	2956	4	398	1	68	10	1	FALSE	0.47903	0.906882	1.22792e-06	pyruvate dehydrogenase activity
GO:0004518	2956	19	398	3	128	17	2	FALSE	0.480262	0.906882	4.5547e-23	nuclease activity
GO:0016104	2956	2	398	1	22	6	2	FALSE	0.480519	0.906882	0.004329	triterpenoid biosynthetic process
GO:0009051	2956	6	398	1	22	2	5	FALSE	0.480519	0.906882	1.34025e-05	pentose-phosphate shunt, oxidative branch
GO:0071417	2956	2	398	1	122	34	4	FALSE	0.481371	0.906882	0.000135483	cellular response to organonitrogen compound
GO:0008033	2956	7	398	1	70	6	2	FALSE	0.481791	0.906882	8.34185e-10	tRNA processing
GO:0010019	2956	3	398	1	194	38	1	FALSE	0.482016	0.906882	8.34624e-07	chloroplast-nucleus signaling pathway
GO:0009850	2956	11	398	2	1554	223	2	FALSE	0.483217	0.906882	3.24041e-28	auxin metabolic process
GO:0004392	2956	1	398	1	31	15	1	FALSE	0.483871	0.906882	0.0322581	heme oxygenase (decyclizing) activity
GO:0080103	2956	1	398	1	31	15	1	FALSE	0.483871	0.906882	0.0322581	4-methylthiopropyl glucosinolate S-oxygenase activity
GO:0080107	2956	1	398	1	31	15	1	FALSE	0.483871	0.906882	0.0322581	8-methylthiopropyl glucosinolate S-oxygenase activity
GO:0042364	2956	27	398	6	35	7	2	FALSE	0.484214	0.906882	4.24884e-08	water-soluble vitamin biosynthetic process
GO:0006767	2956	27	398	6	35	7	1	FALSE	0.484214	0.906882	4.24884e-08	water-soluble vitamin metabolic process
GO:0022898	2956	4	398	1	178	27	3	FALSE	0.485279	0.906882	2.47325e-08	regulation of transmembrane transporter activity
GO:0046885	2956	3	398	1	142	28	3	FALSE	0.485286	0.906882	2.1405e-06	regulation of hormone biosynthetic process
GO:0044703	2956	20	398	4	429	76	2	FALSE	0.485997	0.906882	8.55669e-35	multi-organism reproductive process
GO:0004842	2956	25	398	8	37	11	2	FALSE	0.487098	0.906882	5.39816e-10	ubiquitin-protein transferase activity
GO:0019887	2956	2	398	1	78	22	4	FALSE	0.487179	0.906882	0.000333	protein kinase regulator activity
GO:0004124	2956	4	398	1	86	13	2	FALSE	0.487449	0.906882	4.70908e-07	cysteine synthase activity
GO:0030599	2956	11	398	2	43	6	1	FALSE	0.488009	0.906882	1.73852e-10	pectinesterase activity
GO:0016128	2956	3	398	1	71	14	2	FALSE	0.488059	0.906882	1.74963e-05	phytosteroid metabolic process
GO:0072661	2956	3	398	1	61	12	3	FALSE	0.48808	0.906882	2.77855e-05	protein targeting to plasma membrane
GO:0018212	2956	3	398	1	56	11	1	FALSE	0.488095	0.906882	3.6075e-05	peptidyl-tyrosine modification
GO:0000326	2956	7	398	1	36	3	2	FALSE	0.488235	0.906882	1.19794e-07	protein storage vacuole
GO:0030127	2956	4	398	1	21	3	2	FALSE	0.488722	0.906882	0.000167084	COPII vesicle coat
GO:0071732	2956	4	398	1	21	3	4	FALSE	0.488722	0.906882	0.000167084	cellular response to nitric oxide
GO:0009070	2956	17	398	3	87	13	2	FALSE	0.489274	0.906882	2.0214e-18	serine family amino acid biosynthetic process
GO:0031497	2956	7	398	1	134	12	3	FALSE	0.489666	0.906882	7.61879e-12	chromatin assembly
GO:0046910	2956	7	398	1	25	2	2	FALSE	0.49	0.906882	2.0803e-06	pectinesterase inhibitor activity
GO:0043021	2956	5	398	1	18	2	1	FALSE	0.490196	0.906882	0.000116713	ribonucleoprotein complex binding
GO:0000272	2956	24	398	4	236	35	3	FALSE	0.490792	0.906882	2.336e-33	polysaccharide catabolic process
GO:1902645	2956	3	398	1	11	2	2	FALSE	0.490909	0.906882	0.00606061	tertiary alcohol biosynthetic process
GO:0016132	2956	3	398	1	11	2	3	FALSE	0.490909	0.906882	0.00606061	brassinosteroid biosynthetic process
GO:0071277	2956	2	398	1	11	3	2	FALSE	0.490909	0.906882	0.0181818	cellular response to calcium ion
GO:0046856	2956	2	398	1	11	3	2	FALSE	0.490909	0.906882	0.0181818	phosphatidylinositol dephosphorylation
GO:0010941	2956	10	398	2	452	72	2	FALSE	0.491159	0.906882	1.127e-20	regulation of cell death
GO:0009767	2956	38	398	2	100	4	2	FALSE	0.491229	0.906882	1.76365e-28	photosynthetic electron transport chain
GO:0006553	2956	11	398	2	29	4	1	FALSE	0.493242	0.906882	2.8904e-08	lysine metabolic process
GO:0004619	2956	43	398	4	51	4	1	FALSE	0.493838	0.906882	1.57044e-09	phosphoglycerate mutase activity
GO:0048017	2956	3	398	1	65	13	1	FALSE	0.494048	0.906882	2.28938e-05	inositol lipid-mediated signaling
GO:0009687	2956	3	398	1	173	35	4	FALSE	0.494678	0.906882	1.17918e-06	abscisic acid metabolic process
GO:0051053	2956	4	398	1	78	12	4	FALSE	0.494737	0.906882	7.01053e-07	negative regulation of DNA metabolic process
GO:0042170	2956	94	398	8	1140	92	3	FALSE	0.494797	0.906882	2.5118e-140	plastid membrane
GO:0003006	2956	220	398	39	452	79	3	FALSE	0.494906	0.906882	2.68749e-135	developmental process involved in reproduction
GO:0032993	2956	8	398	1	663	54	1	FALSE	0.495117	0.906882	1.12674e-18	protein-DNA complex
GO:0098852	2956	6	398	1	253	27	1	FALSE	0.495567	0.906882	2.91438e-12	lytic vacuole membrane
GO:0035821	2956	4	398	1	402	63	2	FALSE	0.495708	0.906882	9.32842e-10	modification of morphology or physiology of other organism
GO:0009737	2956	118	398	21	397	69	4	FALSE	0.495875	0.906882	2.78357e-104	response to abscisic acid
GO:0005739	2956	494	398	61	2563	314	2	FALSE	0.496572	0.906882	0	mitochondrion
GO:0008250	2956	5	398	1	758	97	4	FALSE	0.496712	0.906882	4.85933e-13	oligosaccharyltransferase complex
GO:0016042	2956	33	398	7	427	85	3	FALSE	0.496769	0.906882	4.85013e-50	lipid catabolic process
GO:0046417	2956	3	398	1	45	9	1	FALSE	0.496829	0.906882	7.04722e-05	chorismate metabolic process
GO:0009790	2956	113	398	21	369	67	1	FALSE	0.497205	0.906882	4.1799e-98	embryo development
GO:0006275	2956	3	398	1	123	25	3	FALSE	0.497404	0.906882	3.30446e-06	regulation of DNA replication
GO:0048364	2956	61	398	11	433	75	3	FALSE	0.498008	0.906882	6.4154e-76	root development
GO:1902578	2956	253	398	39	1706	260	2	FALSE	0.498199	0.906882	3.72520252356547E-310	single-organism localization
GO:0009628	2956	518	398	77	1131	167	1	FALSE	0.498416	0.906882	0	response to abiotic stimulus
GO:0016866	2956	60	398	5	133	10	1	FALSE	0.499138	0.906882	2.50094e-39	intramolecular transferase activity
GO:0071489	2956	11	398	2	49	7	2	FALSE	0.499564	0.906882	3.43219e-11	cellular response to red or far red light
GO:0006085	2956	8	398	3	16	5	2	FALSE	0.5	0.906882	7.77001e-05	acetyl-CoA biosynthetic process
GO:0010222	2956	1	398	1	10	5	1	FALSE	0.5	0.906882	0.1	stem vascular tissue pattern formation
GO:1901068	2956	5	398	1	10	1	1	FALSE	0.5	0.906882	0.00396825	guanosine-containing compound metabolic process
GO:0019136	2956	1	398	1	6	3	2	FALSE	0.5	0.906882	0.166667	deoxynucleoside kinase activity
GO:0003852	2956	1	398	1	6	3	1	FALSE	0.5	0.906882	0.166667	2-isopropylmalate synthase activity
GO:0004698	2956	1	398	1	6	3	2	FALSE	0.5	0.906882	0.166667	calcium-dependent protein kinase C activity
GO:0009815	2956	4	398	3	8	5	1	FALSE	0.5	0.906882	0.0142857	1-aminocyclopropane-1-carboxylate oxidase activity
GO:1902265	2956	1	398	1	8	4	2	FALSE	0.5	0.906882	0.125	abscisic acid homeostasis
GO:0019365	2956	1	398	1	8	4	2	FALSE	0.5	0.906882	0.125	pyridine nucleotide salvage
GO:0016871	2956	1	398	1	2	1	1	FALSE	0.5	0.906882	0.5	cycloartenol synthase activity
GO:0033961	2956	1	398	1	2	1	1	FALSE	0.5	0.906882	0.5	cis-stilbene-oxide hydrolase activity
GO:0018393	2956	1	398	1	2	1	2	FALSE	0.5	0.906882	0.5	internal peptidyl-lysine acetylation
GO:0010296	2956	1	398	1	2	1	1	FALSE	0.5	0.906882	0.5	prenylcysteine methylesterase activity
GO:0052018	2956	1	398	1	2	1	2	FALSE	0.5	0.906882	0.5	modulation by symbiont of RNA levels in host
GO:0052249	2956	1	398	1	2	1	1	FALSE	0.5	0.906882	0.5	modulation of RNA levels in other organism involved in symbiotic interaction
GO:0019481	2956	1	398	1	2	1	1	FALSE	0.5	0.906882	0.5	L-alanine catabolic process, by transamination
GO:0004301	2956	1	398	1	2	1	1	FALSE	0.5	0.906882	0.5	epoxide hydrolase activity
GO:0045300	2956	1	398	1	2	1	1	FALSE	0.5	0.906882	0.5	acyl-[acyl-carrier-protein] desaturase activity
GO:0045332	2956	1	398	1	2	1	2	FALSE	0.5	0.906882	0.5	phospholipid translocation
GO:0045548	2956	1	398	1	2	1	1	FALSE	0.5	0.906882	0.5	phenylalanine ammonia-lyase activity
GO:0004715	2956	1	398	1	2	1	1	FALSE	0.5	0.906882	0.5	non-membrane spanning protein tyrosine kinase activity
GO:0006598	2956	1	398	1	2	1	2	FALSE	0.5	0.906882	0.5	polyamine catabolic process
GO:0047787	2956	1	398	1	2	1	1	FALSE	0.5	0.906882	0.5	delta4-3-oxosteroid 5beta-reductase activity
GO:0031516	2956	1	398	1	2	1	2	FALSE	0.5	0.906882	0.5	far-red light photoreceptor activity
GO:0015671	2956	1	398	1	2	1	1	FALSE	0.5	0.906882	0.5	oxygen transport
GO:0016215	2956	1	398	1	2	1	1	FALSE	0.5	0.906882	0.5	acyl-CoA desaturase activity
GO:0016314	2956	1	398	1	2	1	1	FALSE	0.5	0.906882	0.5	phosphatidylinositol-3,4,5-trisphosphate 3-phosphatase activity
GO:0016803	2956	2	398	1	4	1	1	FALSE	0.5	0.906882	0.166667	ether hydrolase activity
GO:0043488	2956	2	398	1	4	1	1	FALSE	0.5	0.906882	0.166667	regulation of mRNA stability
GO:0047334	2956	2	398	1	4	1	1	FALSE	0.5	0.906882	0.166667	diphosphate-fructose-6-phosphate 1-phosphotransferase activity
GO:2000025	2956	1	398	1	4	2	3	FALSE	0.5	0.906882	0.25	regulation of leaf formation
GO:0045181	2956	1	398	1	4	2	2	FALSE	0.5	0.906882	0.25	glutamate synthase activity, NAD(P)H as acceptor
GO:0046857	2956	3	398	2	4	2	1	FALSE	0.5	0.906882	0.25	oxidoreductase activity, acting on other nitrogenous compounds as donors, with NAD or NADP as acceptor
GO:0009522	2956	29	398	1	58	1	1	FALSE	0.5	0.906882	3.32588e-17	photosystem I
GO:0050792	2956	4	398	1	454	72	3	FALSE	0.500032	0.906882	5.72456e-10	regulation of viral process
GO:0090407	2956	105	398	15	892	124	2	FALSE	0.500406	0.906924	1.03367e-139	organophosphate biosynthetic process
GO:0009773	2956	11	398	1	38	2	1	FALSE	0.500711	0.906924	8.31033e-10	photosynthetic electron transport in photosystem I
GO:0009083	2956	4	398	2	39	15	2	FALSE	0.501696	0.908113	1.21579e-05	branched-chain amino acid catabolic process
GO:0005794	2956	250	398	31	2563	314	3	FALSE	0.502136	0.908315	0	Golgi apparatus
GO:0016772	2956	197	398	42	460	97	1	FALSE	0.502523	0.908419	1.0346e-135	transferase activity, transferring phosphorus-containing groups
GO:0000819	2956	5	398	1	94	12	3	FALSE	0.502918	0.908539	1.82179e-08	sister chromatid segregation
GO:0009559	2956	4	398	1	70	11	2	FALSE	0.503623	0.908644	1.09064e-06	embryo sac central cell differentiation
GO:0071616	2956	12	398	4	44	13	3	FALSE	0.503709	0.908644	4.74143e-11	acyl-CoA biosynthetic process
GO:0032580	2956	3	398	1	49	10	2	FALSE	0.503962	0.908644	5.4277e-05	Golgi cisterna membrane
GO:0042277	2956	23	398	4	27	4	1	FALSE	0.504558	0.909126	5.69801e-05	peptide binding
GO:0009986	2956	5	398	1	2843	373	1	FALSE	0.505269	0.909144	6.48374e-16	cell surface
GO:0044462	2956	5	398	1	2843	373	2	FALSE	0.505269	0.909144	6.48374e-16	external encapsulating structure part
GO:0005984	2956	23	398	4	1062	168	3	FALSE	0.505738	0.909144	8.23817e-48	disaccharide metabolic process
GO:0009644	2956	27	398	6	49	10	1	FALSE	0.505884	0.909144	2.01208e-14	response to high light intensity
GO:0048229	2956	64	398	12	369	67	1	FALSE	0.507139	0.910807	2.16592e-73	gametophyte development
GO:0032951	2956	3	398	1	20	4	3	FALSE	0.508772	0.91184	0.000877193	regulation of beta-glucan biosynthetic process
GO:0000209	2956	5	398	2	35	11	1	FALSE	0.509013	0.91184	3.08041e-06	protein polyubiquitination
GO:0009112	2956	14	398	2	649	77	2	FALSE	0.509731	0.91184	4.26878e-29	nucleobase metabolic process
GO:0048638	2956	11	398	2	141	21	3	FALSE	0.510678	0.91184	1.35994e-16	regulation of developmental growth
GO:0006979	2956	132	398	22	682	112	1	FALSE	0.511296	0.91184	7.71343e-145	response to oxidative stress
GO:0016458	2956	17	398	3	1067	167	2	FALSE	0.511732	0.91184	1.34251e-37	gene silencing
GO:0016722	2956	10	398	2	430	71	1	FALSE	0.512066	0.91184	1.86581e-20	oxidoreductase activity, oxidizing metal ions
GO:0005730	2956	116	398	10	433	36	3	FALSE	0.512312	0.91184	1.19564e-108	nucleolus
GO:0015031	2956	181	398	23	186	23	2	FALSE	0.512886	0.91184	5.69058e-10	protein transport
GO:0051276	2956	39	398	5	268	32	1	FALSE	0.513561	0.91184	7.50143e-48	chromosome organization
GO:0015698	2956	13	398	3	55	11	1	FALSE	0.513689	0.91184	6.89093e-13	inorganic anion transport
GO:0006970	2956	196	398	31	785	123	2	FALSE	0.51386	0.91184	7.77068e-191	response to osmotic stress
GO:0033559	2956	6	398	2	82	22	1	FALSE	0.51389	0.91184	2.85582e-09	unsaturated fatty acid metabolic process
GO:0009668	2956	14	398	2	119	14	2	FALSE	0.514281	0.91184	1.69114e-18	plastid membrane organization
GO:0010225	2956	2	398	1	17	5	1	FALSE	0.514706	0.91184	0.00735294	response to UV-C
GO:0048466	2956	5	398	1	17	2	1	FALSE	0.514706	0.91184	0.000161603	androecium development
GO:0012510	2956	6	398	1	29	3	4	FALSE	0.515326	0.91184	2.10517e-06	trans-Golgi network transport vesicle membrane
GO:0016725	2956	4	398	1	430	71	1	FALSE	0.515495	0.91184	7.11892e-10	oxidoreductase activity, acting on CH or CH2 groups
GO:0009610	2956	6	398	2	67	18	2	FALSE	0.515934	0.91184	1.00205e-08	response to symbiotic fungus
GO:0099080	2956	20	398	3	2932	394	1	FALSE	0.516042	0.91184	1.17774e-51	supramolecular complex
GO:0044426	2956	5	398	1	261	35	2	FALSE	0.516128	0.91184	1.02971e-10	cell wall part
GO:1901264	2956	13	398	2	373	48	2	FALSE	0.516139	0.91184	2.8439e-24	carbohydrate derivative transport
GO:0006401	2956	17	398	3	306	48	3	FALSE	0.516194	0.91184	3.09307e-28	RNA catabolic process
GO:0008272	2956	3	398	1	15	3	2	FALSE	0.516484	0.91184	0.0021978	sulfate transport
GO:0016131	2956	3	398	1	15	3	2	FALSE	0.516484	0.91184	0.0021978	brassinosteroid metabolic process
GO:0052747	2956	5	398	1	61	8	1	FALSE	0.517631	0.91184	1.68091e-07	sinapyl alcohol dehydrogenase activity
GO:0045551	2956	5	398	1	61	8	1	FALSE	0.517631	0.91184	1.68091e-07	cinnamyl-alcohol dehydrogenase activity
GO:0071826	2956	26	398	3	118	12	1	FALSE	0.51899	0.91184	1.07082e-26	ribonucleoprotein complex subunit organization
GO:0009553	2956	14	398	3	64	12	1	FALSE	0.519176	0.91184	2.08962e-14	embryo sac development
GO:0022891	2956	151	398	25	209	34	2	FALSE	0.519252	0.91184	4.02419e-53	substrate-specific transmembrane transporter activity
GO:0055076	2956	16	398	2	22	2	1	FALSE	0.519481	0.91184	1.34025e-05	transition metal ion homeostasis
GO:0022843	2956	6	398	2	19	5	2	FALSE	0.520382	0.91184	3.68568e-05	voltage-gated cation channel activity
GO:0032950	2956	3	398	1	24	5	3	FALSE	0.521245	0.91184	0.000494071	regulation of beta-glucan metabolic process
GO:0048856	2956	424	398	75	444	78	1	FALSE	0.521282	0.91184	4.23735e-35	anatomical structure development
GO:0047484	2956	4	398	1	221	37	2	FALSE	0.522137	0.91184	1.03394e-08	regulation of response to osmotic stress
GO:0009583	2956	9	398	2	162	30	3	FALSE	0.522716	0.91184	5.92068e-15	detection of light stimulus
GO:0016567	2956	35	398	11	40	12	1	FALSE	0.52276	0.91184	1.51974e-06	protein ubiquitination
GO:0045017	2956	12	398	2	835	118	3	FALSE	0.52332	0.91184	4.51425e-27	glycerolipid biosynthetic process
GO:0043288	2956	3	398	1	33	7	1	FALSE	0.52346	0.91184	0.000183284	apocarotenoid metabolic process
GO:0010090	2956	7	398	1	33	3	3	FALSE	0.52346	0.91184	2.3408e-07	trichome morphogenesis
GO:0007005	2956	31	398	4	268	32	1	FALSE	0.523491	0.91184	2.67121e-41	mitochondrion organization
GO:0007169	2956	11	398	2	15	2	1	FALSE	0.52381	0.91184	0.000732601	transmembrane receptor protein tyrosine kinase signaling pathway
GO:0016841	2956	2	398	1	7	2	1	FALSE	0.52381	0.91184	0.047619	ammonia-lyase activity
GO:0003863	2956	2	398	1	7	2	1	FALSE	0.52381	0.91184	0.047619	3-methyl-2-oxobutanoate dehydrogenase (2-methylpropanoyl-transferring) activity
GO:0007292	2956	2	398	1	7	2	1	FALSE	0.52381	0.91184	0.047619	female gamete generation
GO:0090148	2956	14	398	2	68	8	1	FALSE	0.523827	0.91184	8.11463e-15	membrane fission
GO:0006888	2956	14	398	2	2508	306	3	FALSE	0.524097	0.91184	2.32065e-37	ER to Golgi vesicle-mediated transport
GO:0004712	2956	5	398	2	68	22	1	FALSE	0.524102	0.91184	9.59313e-08	protein serine/threonine/tyrosine kinase activity
GO:0022603	2956	17	398	3	171	27	2	FALSE	0.52444	0.91184	8.85557e-24	regulation of anatomical structure morphogenesis
GO:0090333	2956	5	398	1	31	4	2	FALSE	0.524869	0.91184	5.88543e-06	regulation of stomatal closure
GO:0010380	2956	4	398	1	31	5	3	FALSE	0.524869	0.91184	3.17813e-05	regulation of chlorophyll biosynthetic process
GO:0055083	2956	4	398	1	31	5	2	FALSE	0.524869	0.91184	3.17813e-05	monovalent inorganic anion homeostasis
GO:0070814	2956	3	398	1	51	11	2	FALSE	0.52557	0.912007	4.80192e-05	hydrogen sulfide biosynthetic process
GO:0008170	2956	4	398	1	25	4	1	FALSE	0.526877	0.912007	7.90514e-05	N-methyltransferase activity
GO:0052742	2956	3	398	1	173	38	3	FALSE	0.527154	0.912007	1.17918e-06	phosphatidylinositol kinase activity
GO:0009743	2956	34	398	6	456	77	2	FALSE	0.527499	0.912007	4.10434e-52	response to carbohydrate
GO:0009941	2956	382	398	25	772	50	2	FALSE	0.527872	0.912007	1.46161e-231	chloroplast envelope
GO:0045037	2956	10	398	2	31	5	2	FALSE	0.527994	0.912007	2.25468e-08	protein import into chloroplast stroma
GO:0019205	2956	12	398	3	170	38	1	FALSE	0.5281	0.912007	1.22319e-18	nucleobase-containing compound kinase activity
GO:0070417	2956	5	398	1	260	36	2	FALSE	0.528312	0.912007	1.04982e-10	cellular response to cold
GO:0015631	2956	14	398	2	27	3	1	FALSE	0.528889	0.912007	4.98547e-08	tubulin binding
GO:0048511	2956	20	398	3	2710	371	1	FALSE	0.529433	0.912007	5.71822e-51	rhythmic process
GO:0009688	2956	3	398	1	73	16	5	FALSE	0.529552	0.912007	1.60782e-05	abscisic acid biosynthetic process
GO:0000314	2956	14	398	1	83	4	2	FALSE	0.529554	0.912007	3.78103e-16	organellar small ribosomal subunit
GO:0010087	2956	3	398	1	55	12	1	FALSE	0.529598	0.912007	3.8117e-05	phloem or xylem histogenesis
GO:0070035	2956	18	398	3	22	3	1	FALSE	0.52987	0.912007	0.000136705	purine NTP-dependent helicase activity
GO:0072507	2956	6	398	1	28	3	2	FALSE	0.529915	0.912007	2.65435e-06	divalent inorganic cation homeostasis
GO:0009765	2956	28	398	2	197	12	2	FALSE	0.531249	0.912776	1.30057e-34	photosynthesis, light harvesting
GO:0044106	2956	15	398	2	737	85	2	FALSE	0.531818	0.912776	1.46815e-31	cellular amine metabolic process
GO:0032350	2956	4	398	1	256	44	3	FALSE	0.531996	0.912776	5.72106e-09	regulation of hormone metabolic process
GO:0030662	2956	25	398	3	365	40	4	FALSE	0.53226	0.912776	3.1517e-39	coated vesicle membrane
GO:0048598	2956	4	398	1	434	75	3	FALSE	0.533172	0.912776	6.85919e-10	embryonic morphogenesis
GO:0042744	2956	26	398	6	249	55	2	FALSE	0.533293	0.912776	7.79278e-36	hydrogen peroxide catabolic process
GO:0016571	2956	2	398	1	10	3	2	FALSE	0.533333	0.912776	0.0222222	histone methylation
GO:0016724	2956	3	398	1	10	2	1	FALSE	0.533333	0.912776	0.00833333	oxidoreductase activity, oxidizing metal ions, oxygen as acceptor
GO:0005782	2956	2	398	1	10	3	2	FALSE	0.533333	0.912776	0.0222222	peroxisomal matrix
GO:0016129	2956	3	398	1	41	9	3	FALSE	0.534709	0.914564	9.38086e-05	phytosteroid biosynthetic process
GO:0033218	2956	27	398	4	1694	237	1	FALSE	0.535123	0.914586	8.84668e-60	amide binding
GO:0001763	2956	4	398	1	437	76	3	FALSE	0.535656	0.914586	6.67213e-10	morphogenesis of a branching structure
GO:0016579	2956	6	398	2	8	2	2	FALSE	0.535714	0.914586	0.0357143	protein deubiquitination
GO:0034728	2956	7	398	1	32	3	2	FALSE	0.53629	0.914643	2.97101e-07	nucleosome organization
GO:0044815	2956	9	398	1	663	54	1	FALSE	0.536741	0.914643	1.54819e-20	DNA packaging complex
GO:1990351	2956	9	398	1	663	54	1	FALSE	0.536741	0.914643	1.54819e-20	transporter complex
GO:0046487	2956	8	398	2	188	40	2	FALSE	0.537316	0.914983	3.00481e-14	glyoxylate metabolic process
GO:0098813	2956	5	398	1	58	8	3	FALSE	0.537602	0.914983	2.1824e-07	nuclear chromosome segregation
GO:0009881	2956	4	398	1	13	2	1	FALSE	0.538462	0.915882	0.0013986	photoreceptor activity
GO:0004713	2956	2	398	1	69	22	2	FALSE	0.539216	0.916252	0.000426257	protein tyrosine kinase activity
GO:0046490	2956	10	398	2	42	7	1	FALSE	0.539342	0.916252	6.79605e-10	isopentenyl diphosphate metabolic process
GO:0044089	2956	9	398	1	306	25	3	FALSE	0.54056	0.917757	1.73717e-17	positive regulation of cellular component biogenesis
GO:1905156	2956	9	398	1	184	15	3	FALSE	0.543094	0.921493	1.8311e-15	negative regulation of photosynthesis
GO:0090354	2956	4	398	1	198	35	3	FALSE	0.543725	0.921998	1.60986e-08	regulation of auxin metabolic process
GO:0023014	2956	11	398	2	1379	220	4	FALSE	0.54435	0.922038	1.21147e-27	signal transduction by protein phosphorylation
GO:0009308	2956	15	398	2	645	76	1	FALSE	0.544416	0.922038	1.10749e-30	amine metabolic process
GO:0009813	2956	13	398	2	840	114	2	FALSE	0.54493	0.922343	6.59445e-29	flavonoid biosynthetic process
GO:0048316	2956	131	398	23	445	78	5	FALSE	0.545428	0.922621	1.82207e-116	seed development
GO:0003774	2956	4	398	1	163	29	1	FALSE	0.546943	0.924617	3.52828e-08	motor activity
GO:0000060	2956	5	398	1	118	17	2	FALSE	0.547284	0.924629	5.71548e-09	protein import into nucleus, translocation
GO:0071103	2956	13	398	2	39	5	1	FALSE	0.548195	0.925367	1.23116e-10	DNA conformation change
GO:0030135	2956	33	398	4	106	12	1	FALSE	0.548546	0.925367	3.38621e-28	coated vesicle
GO:1903311	2956	4	398	1	151	27	2	FALSE	0.549229	0.925367	4.80502e-08	regulation of mRNA metabolic process
GO:0031324	2956	48	398	7	1563	225	4	FALSE	0.549474	0.925367	1.26046e-92	negative regulation of cellular metabolic process
GO:0048545	2956	16	398	3	333	58	3	FALSE	0.549489	0.925367	1.31978e-27	response to steroid hormone
GO:0048527	2956	12	398	2	16	2	1	FALSE	0.55	0.925367	0.000549451	lateral root development
GO:0009894	2956	21	398	4	517	94	2	FALSE	0.550065	0.925367	8.01359e-38	regulation of catabolic process
GO:0051649	2956	153	398	20	2850	375	3	FALSE	0.551155	0.926637	3.27749e-258	establishment of localization in cell
GO:0048278	2956	14	398	2	104	13	2	FALSE	0.552204	0.927838	1.25762e-17	vesicle docking
GO:0045862	2956	7	398	1	178	19	3	FALSE	0.552746	0.928049	1.00314e-12	positive regulation of proteolysis
GO:0050801	2956	31	398	5	47	7	1	FALSE	0.553324	0.928049	6.65233e-13	ion homeostasis
GO:0034613	2956	129	398	17	200	26	2	FALSE	0.553337	0.928049	5.36444e-56	cellular protein localization
GO:0048449	2956	4	398	1	231	42	3	FALSE	0.554483	0.929361	8.65169e-09	floral organ formation
GO:0046323	2956	8	398	4	9	4	1	FALSE	0.555556	0.929361	0.111111	glucose import
GO:0046219	2956	10	398	1	18	1	3	FALSE	0.555556	0.929361	2.2853e-05	indolalkylamine biosynthetic process
GO:1905957	2956	11	398	2	444	72	3	FALSE	0.555716	0.929361	3.42113e-22	regulation of cellular response to alcohol
GO:0007602	2956	9	398	2	194	38	2	FALSE	0.555838	0.929361	1.12549e-15	phototransduction
GO:0031669	2956	32	398	8	42	10	2	FALSE	0.556137	0.929361	6.79605e-10	cellular response to nutrient levels
GO:0015849	2956	22	398	3	373	48	2	FALSE	0.556933	0.930128	5.59054e-36	organic acid transport
GO:0032885	2956	4	398	1	164	30	4	FALSE	0.557993	0.931186	3.44222e-08	regulation of polysaccharide biosynthetic process
GO:0004089	2956	5	398	1	75	11	1	FALSE	0.55824	0.931186	5.79395e-08	carbonate dehydratase activity
GO:0097306	2956	42	398	9	198	42	3	FALSE	0.559711	0.932618	5.29731e-44	cellular response to alcohol
GO:0016684	2956	42	398	7	430	71	1	FALSE	0.55993	0.932618	2.76065e-59	oxidoreductase activity, acting on peroxide as acceptor
GO:0007006	2956	6	398	1	581	74	4	FALSE	0.560111	0.932618	1.92098e-14	mitochondrial membrane organization
GO:0071324	2956	3	398	1	26	6	2	FALSE	0.561538	0.93387	0.000384615	cellular response to disaccharide stimulus
GO:0070546	2956	6	398	1	26	3	1	FALSE	0.561538	0.93387	4.34348e-06	L-phenylalanine aminotransferase activity
GO:0009814	2956	38	398	7	171	31	2	FALSE	0.562412	0.93476	6.26805e-39	defense response, incompatible interaction
GO:0005829	2956	824	398	100	2502	306	2	FALSE	0.563685	0.936314	0	cytosol
GO:0015238	2956	5	398	1	178	27	3	FALSE	0.565149	0.937668	7.10703e-10	drug transmembrane transporter activity
GO:0055046	2956	4	398	1	379	71	2	FALSE	0.56544	0.937668	1.18182e-09	microgametogenesis
GO:0016645	2956	11	398	2	430	71	1	FALSE	0.566537	0.937668	4.88663e-22	oxidoreductase activity, acting on the CH-NH group of donors
GO:0042727	2956	6	398	1	648	84	5	FALSE	0.56677	0.937668	9.95323e-15	flavin-containing compound biosynthetic process
GO:0030120	2956	18	398	2	62	6	3	FALSE	0.567183	0.937668	5.40809e-16	vesicle coat
GO:0052689	2956	43	398	6	125	17	1	FALSE	0.567313	0.937668	1.52545e-34	carboxylic ester hydrolase activity
GO:0080147	2956	13	398	2	45	6	2	FALSE	0.567335	0.937668	1.36975e-11	root hair cell development
GO:0016036	2956	17	398	5	29	8	1	FALSE	0.567516	0.937668	1.92693e-08	cellular response to phosphate starvation
GO:0072348	2956	5	398	1	248	38	1	FALSE	0.567858	0.937668	1.33211e-10	sulfur compound transport
GO:0043067	2956	8	398	2	28	6	2	FALSE	0.567893	0.937668	3.21739e-07	regulation of programmed cell death
GO:0071555	2956	69	398	13	87	16	2	FALSE	0.568256	0.937707	5.19789e-19	cell wall organization
GO:0005310	2956	6	398	1	18	2	2	FALSE	0.568627	0.93776	5.38677e-05	dicarboxylic acid transmembrane transporter activity
GO:0046686	2956	209	398	26	236	29	1	FALSE	0.569273	0.938265	4.36427e-36	response to cadmium ion
GO:0019336	2956	3	398	1	58	14	4	FALSE	0.57078	0.938876	3.24086e-05	phenol-containing compound catabolic process
GO:0018279	2956	4	398	1	7	1	2	FALSE	0.571429	0.938876	0.0285714	protein N-linked glycosylation via asparagine
GO:0016289	2956	4	398	1	7	1	1	FALSE	0.571429	0.938876	0.0285714	CoA hydrolase activity
GO:0018394	2956	1	398	1	7	4	2	FALSE	0.571429	0.938876	0.142857	peptidyl-lysine acetylation
GO:0051644	2956	8	398	1	14	1	1	FALSE	0.571429	0.938876	0.000333	plastid localization
GO:0032446	2956	40	398	12	48	14	1	FALSE	0.572036	0.938876	2.65007e-09	protein modification by small protein conjugation
GO:0008654	2956	28	398	4	838	118	4	FALSE	0.572446	0.938876	6.78244e-53	phospholipid biosynthetic process
GO:0016570	2956	9	398	2	233	47	2	FALSE	0.572995	0.938876	2.09649e-16	histone modification
GO:0006810	2956	490	398	64	494	64	1	FALSE	0.573029	0.938876	4.07935e-10	transport
GO:0008094	2956	4	398	1	85	16	1	FALSE	0.573041	0.938876	4.9388e-07	DNA-dependent ATPase activity
GO:0006572	2956	4	398	2	26	11	3	FALSE	0.573913	0.939749	6.68896e-05	tyrosine catabolic process
GO:0009856	2956	39	398	7	218	39	2	FALSE	0.57466	0.939805	4.80265e-44	pollination
GO:0010962	2956	4	398	1	152	29	4	FALSE	0.57525	0.939805	4.67857e-08	regulation of glucan biosynthetic process
GO:0008203	2956	2	398	1	12	4	2	FALSE	0.575758	0.939805	0.0151515	cholesterol metabolic process
GO:0019474	2956	2	398	1	12	4	2	FALSE	0.575758	0.939805	0.0151515	L-lysine catabolic process to acetyl-CoA
GO:0005227	2956	2	398	1	12	4	2	FALSE	0.575758	0.939805	0.0151515	calcium activated cation channel activity
GO:0006098	2956	17	398	2	130	14	4	FALSE	0.576011	0.939805	1.22719e-21	pentose-phosphate shunt
GO:0006935	2956	5	398	1	680	107	2	FALSE	0.576328	0.939805	8.37602e-13	chemotaxis
GO:0030247	2956	6	398	1	40	5	2	FALSE	0.577124	0.940548	2.60527e-07	polysaccharide binding
GO:0004888	2956	9	398	2	197	40	3	FALSE	0.577787	0.941074	9.77456e-16	transmembrane signaling receptor activity
GO:0051641	2956	177	398	23	510	67	1	FALSE	0.578131	0.94108	2.72373e-142	cellular localization
GO:0000312	2956	13	398	1	780	50	3	FALSE	0.58028	0.943989	1.74066e-28	plastid small ribosomal subunit
GO:0016925	2956	2	398	1	43	15	2	FALSE	0.581395	0.943989	0.00110742	protein sumoylation
GO:0044283	2956	222	398	38	692	120	2	FALSE	0.581723	0.943989	8.15429e-188	small molecule biosynthetic process
GO:0004197	2956	8	398	1	81	8	2	FALSE	0.582079	0.943989	3.10904e-11	cysteine-type endopeptidase activity
GO:0032881	2956	5	398	1	264	42	3	FALSE	0.58256	0.943989	9.7209e-11	regulation of polysaccharide metabolic process
GO:0006639	2956	4	398	1	27	5	2	FALSE	0.583191	0.943989	5.69801e-05	acylglycerol metabolic process
GO:1901699	2956	8	398	2	166	38	2	FALSE	0.583238	0.943989	8.29925e-14	cellular response to nitrogen compound
GO:0006695	2956	2	398	1	9	3	3	FALSE	0.583333	0.943989	0.0277778	cholesterol biosynthetic process
GO:0004805	2956	3	398	1	9	2	1	FALSE	0.583333	0.943989	0.0119048	trehalose-phosphatase activity
GO:0006880	2956	3	398	1	9	2	3	FALSE	0.583333	0.943989	0.0119048	intracellular sequestering of iron ion
GO:0032412	2956	4	398	1	113	22	3	FALSE	0.584908	0.945895	1.5531e-07	regulation of ion transmembrane transporter activity
GO:0005576	2956	409	398	54	2932	394	1	FALSE	0.585195	0.945895	0	extracellular region
GO:0004351	2956	5	398	1	33	5	1	FALSE	0.585904	0.946486	4.21344e-06	glutamate decarboxylase activity
GO:0048236	2956	6	398	1	112	15	4	FALSE	0.586955	0.94763	4.17989e-10	plant-type sporogenesis
GO:0006508	2956	170	398	19	650	74	1	FALSE	0.588313	0.949269	1.6871e-161	proteolysis
GO:0009898	2956	6	398	1	907	125	3	FALSE	0.590321	0.949861	1.31488e-15	cytoplasmic side of plasma membrane
GO:0006814	2956	5	398	1	106	17	2	FALSE	0.590416	0.949861	9.86769e-09	sodium ion transport
GO:0071478	2956	22	398	4	172	31	2	FALSE	0.590558	0.949861	3.00852e-28	cellular response to radiation
GO:0031420	2956	6	398	1	573	79	1	FALSE	0.591113	0.949861	2.08838e-14	alkali metal ion binding
GO:0031647	2956	6	398	1	161	22	1	FALSE	0.592087	0.949861	4.54264e-11	regulation of protein stability
GO:0016791	2956	46	398	6	57	7	2	FALSE	0.592164	0.949861	5.41978e-12	phosphatase activity
GO:0042726	2956	6	398	1	909	126	4	FALSE	0.592593	0.949861	1.29757e-15	flavin-containing compound metabolic process
GO:0033554	2956	143	398	23	821	135	2	FALSE	0.592666	0.949861	3.5198e-164	cellular response to stress
GO:0005874	2956	18	398	3	27	4	2	FALSE	0.592821	0.949861	2.13364e-07	microtubule
GO:0031072	2956	5	398	1	634	104	1	FALSE	0.593012	0.949861	1.19015e-12	heat shock protein binding
GO:0009812	2956	13	398	2	1538	227	1	FALSE	0.593233	0.949861	2.43183e-32	flavonoid metabolic process
GO:0048581	2956	11	398	2	244	42	4	FALSE	0.593715	0.949861	2.74914e-19	negative regulation of post-embryonic development
GO:0043289	2956	3	398	1	28	7	2	FALSE	0.594017	0.949861	0.00030525	apocarotenoid biosynthetic process
GO:0016884	2956	7	398	1	28	3	1	FALSE	0.594017	0.949861	8.44566e-07	carbon-nitrogen ligase activity, with glutamine as amido-N-donor
GO:1901463	2956	4	398	1	160	32	3	FALSE	0.594286	0.949861	3.8031e-08	regulation of tetrapyrrole biosynthetic process
GO:0018196	2956	4	398	1	56	11	1	FALSE	0.59434	0.949861	2.72264e-06	peptidyl-asparagine modification
GO:0022853	2956	35	398	6	151	26	2	FALSE	0.594522	0.949861	4.06406e-35	active ion transmembrane transporter activity
GO:0009657	2956	68	398	8	268	32	1	FALSE	0.595468	0.950724	2.13231e-65	plastid organization
GO:0001871	2956	6	398	1	1694	237	1	FALSE	0.59575	0.950724	3.07399e-17	pattern binding
GO:0070011	2956	109	398	11	114	11	1	FALSE	0.596317	0.950749	6.81184e-09	peptidase activity, acting on L-amino acid peptides
GO:0019740	2956	6	398	1	1952	274	3	FALSE	0.59698	0.950749	1.31158e-17	nitrogen utilization
GO:0009526	2956	394	398	25	899	58	2	FALSE	0.597391	0.950749	8.50005e-267	plastid envelope
GO:0045595	2956	5	398	1	506	84	3	FALSE	0.598126	0.950749	3.69009e-12	regulation of cell differentiation
GO:0008645	2956	9	398	4	10	4	1	FALSE	0.6	0.950749	0.1	hexose transport
GO:2000032	2956	2	398	1	6	2	4	FALSE	0.6	0.950749	0.0666667	regulation of secondary shoot formation
GO:0034756	2956	1	398	1	5	3	2	FALSE	0.6	0.950749	0.2	regulation of iron ion transport
GO:0010584	2956	3	398	1	5	1	1	FALSE	0.6	0.950749	0.1	pollen exine formation
GO:0044210	2956	1	398	1	5	3	1	FALSE	0.6	0.950749	0.2	'de novo' CTP biosynthetic process
GO:0006473	2956	3	398	1	5	1	1	FALSE	0.6	0.950749	0.1	protein acetylation
GO:0051028	2956	12	398	1	20	1	1	FALSE	0.6	0.950749	7.9384e-06	mRNA transport
GO:0046165	2956	11	398	2	247	43	3	FALSE	0.600475	0.950749	2.39659e-19	alcohol biosynthetic process
GO:0033036	2956	232	398	30	510	67	1	FALSE	0.600476	0.950749	6.7168e-152	macromolecule localization
GO:0006325	2956	24	398	3	446	56	2	FALSE	0.600907	0.950749	3.03581e-40	chromatin organization
GO:0051301	2956	33	398	5	1049	163	1	FALSE	0.600938	0.950749	2.97841e-63	cell division
GO:0009555	2956	52	398	10	64	12	1	FALSE	0.601467	0.950749	3.04487e-13	pollen development
GO:0044706	2956	39	398	7	575	106	2	FALSE	0.601614	0.950749	1.79945e-61	multi-multicellular organism process
GO:0009582	2956	13	398	2	522	78	2	FALSE	0.602493	0.951407	3.38831e-26	detection of abiotic stimulus
GO:0006165	2956	46	398	4	52	4	2	FALSE	0.60277	0.951407	4.91195e-08	nucleoside diphosphate phosphorylation
GO:0015197	2956	47	398	7	321	49	2	FALSE	0.603134	0.951407	1.39859e-57	peptide transporter activity
GO:0005819	2956	12	398	1	382	28	3	FALSE	0.604436	0.951407	5.90713e-23	spindle
GO:0046131	2956	11	398	3	20	5	2	FALSE	0.604489	0.951407	5.9538e-06	pyrimidine ribonucleoside metabolic process
GO:0008301	2956	8	398	1	104	11	1	FALSE	0.604615	0.951407	3.88236e-12	DNA binding, bending
GO:0006107	2956	4	398	1	45	9	1	FALSE	0.604651	0.951407	6.71163e-06	oxaloacetate metabolic process
GO:0034220	2956	143	398	22	232	36	2	FALSE	0.604947	0.951407	1.53026e-66	ion transmembrane transport
GO:0044428	2956	188	398	21	1871	216	2	FALSE	0.605128	0.951407	3.19562e-264	nuclear part
GO:0000038	2956	7	398	2	82	22	1	FALSE	0.608704	0.95538	2.63036e-10	very long-chain fatty acid metabolic process
GO:0070925	2956	17	398	2	345	40	2	FALSE	0.608841	0.95538	3.82068e-29	organelle assembly
GO:0046352	2956	4	398	1	35	7	3	FALSE	0.608957	0.95538	1.90985e-05	disaccharide catabolic process
GO:0009240	2956	10	398	2	43	8	3	FALSE	0.609646	0.95538	5.21557e-10	isopentenyl diphosphate biosynthetic process
GO:0019637	2956	188	398	27	1559	231	2	FALSE	0.609799	0.95538	1.91158e-248	organophosphate metabolic process
GO:0009827	2956	6	398	1	37	5	2	FALSE	0.610204	0.95538	4.30147e-07	plant-type cell wall modification
GO:0046556	2956	3	398	1	64	17	1	FALSE	0.610815	0.95538	2.40015e-05	alpha-L-arabinofuranosidase activity
GO:0015929	2956	3	398	1	64	17	1	FALSE	0.610815	0.95538	2.40015e-05	hexosaminidase activity
GO:0080043	2956	12	398	2	27	4	1	FALSE	0.611111	0.95538	5.75246e-08	quercetin 3-O-glucosyltransferase activity
GO:0080044	2956	12	398	2	27	4	1	FALSE	0.611111	0.95538	5.75246e-08	quercetin 7-O-glucosyltransferase activity
GO:0009861	2956	3	398	1	75	20	2	FALSE	0.611477	0.955412	1.48093e-05	jasmonic acid and ethylene-dependent systemic resistance
GO:0051553	2956	5	398	1	459	79	4	FALSE	0.612855	0.957024	6.0202e-12	flavone biosynthetic process
GO:0071365	2956	23	398	6	117	31	2	FALSE	0.613539	0.957494	7.08087e-25	cellular response to auxin stimulus
GO:0030004	2956	7	398	1	19	2	2	FALSE	0.614035	0.957494	1.9846e-05	cellular monovalent inorganic cation homeostasis
GO:0006869	2956	24	398	3	376	48	3	FALSE	0.614196	0.957494	2.05989e-38	lipid transport
GO:0042128	2956	12	398	5	13	5	2	FALSE	0.615385	0.958539	0.0769231	nitrate assimilation
GO:0006896	2956	7	398	1	2690	343	4	FALSE	0.615559	0.958539	4.98377e-21	Golgi to vacuole transport
GO:0010119	2956	26	398	4	447	71	2	FALSE	0.616044	0.958753	1.04609e-42	regulation of stomatal movement
GO:0006086	2956	5	398	1	483	84	3	FALSE	0.616979	0.959581	4.66085e-12	acetyl-CoA biosynthetic process from pyruvate
GO:0035770	2956	12	398	1	408	31	2	FALSE	0.617808	0.959581	2.65056e-23	ribonucleoprotein granule
GO:0008506	2956	2	398	1	11	4	2	FALSE	0.618182	0.959581	0.0181818	sucrose:proton symporter activity
GO:0070271	2956	77	398	7	236	22	1	FALSE	0.618609	0.959581	3.40266e-64	protein complex biogenesis
GO:0004341	2956	6	398	1	43	6	1	FALSE	0.618666	0.959581	1.6403e-07	gluconolactonase activity
GO:0012506	2956	30	398	3	532	55	2	FALSE	0.618819	0.959581	1.019e-49	vesicle membrane
GO:0099516	2956	10	398	2	118	23	2	FALSE	0.619006	0.959581	1.02611e-14	ion antiporter activity
GO:0030119	2956	8	398	1	2322	265	3	FALSE	0.621296	0.962115	4.82909e-23	AP-type membrane coat adaptor complex
GO:0030130	2956	5	398	1	87	15	3	FALSE	0.621337	0.962115	2.70637e-08	clathrin coat of trans-Golgi network vesicle
GO:0042330	2956	5	398	1	279	49	2	FALSE	0.6222	0.962408	7.35886e-11	taxis
GO:0004857	2956	21	398	1	55	2	2	FALSE	0.622222	0.962408	1.18803e-15	enzyme inhibitor activity
GO:0043062	2956	6	398	1	1227	184	2	FALSE	0.623557	0.963475	2.13591e-16	extracellular structure organization
GO:0006721	2956	27	398	6	33	7	1	FALSE	0.62361	0.963475	9.02879e-07	terpenoid metabolic process
GO:0006885	2956	5	398	1	8	1	1	FALSE	0.625	0.963871	0.0178571	regulation of pH
GO:0090305	2956	22	398	3	256	36	1	FALSE	0.625562	0.963871	2.97048e-32	nucleic acid phosphodiester bond hydrolysis
GO:2001141	2956	88	398	17	148	29	4	FALSE	0.625641	0.963871	6.03757e-43	regulation of RNA biosynthetic process
GO:0001882	2956	75	398	11	1019	157	4	FALSE	0.625875	0.963871	9.86663e-116	nucleoside binding
GO:0048444	2956	5	398	1	226	40	3	FALSE	0.626037	0.963871	2.12806e-10	floral organ morphogenesis
GO:0090567	2956	52	398	9	305	55	4	FALSE	0.626104	0.963871	5.33872e-60	reproductive shoot system development
GO:0051552	2956	5	398	1	58	10	2	FALSE	0.626307	0.963871	2.1824e-07	flavone metabolic process
GO:0009640	2956	12	398	2	263	44	2	FALSE	0.626708	0.963951	5.64259e-21	photomorphogenesis
GO:0010183	2956	5	398	1	231	41	3	FALSE	0.6271	0.964019	1.90566e-10	pollen tube guidance
GO:0006109	2956	12	398	2	410	69	2	FALSE	0.628125	0.965058	2.49749e-23	regulation of carbohydrate metabolic process
GO:0000956	2956	12	398	2	15	2	1	FALSE	0.628571	0.965206	0.0021978	nuclear-transcribed mRNA catabolic process
GO:0007126	2956	9	398	1	33	3	3	FALSE	0.629032	0.965282	2.59288e-08	meiotic nuclear division
GO:0010100	2956	3	398	1	40	11	4	FALSE	0.630162	0.965282	0.000101215	negative regulation of photomorphogenesis
GO:0009566	2956	5	398	1	218	39	2	FALSE	0.630534	0.965282	2.55246e-10	fertilization
GO:0042255	2956	13	398	1	101	7	3	FALSE	0.630902	0.965282	1.22535e-16	ribosome assembly
GO:0031329	2956	15	398	3	406	84	3	FALSE	0.631479	0.965282	1.26558e-27	regulation of cellular catabolic process
GO:0051241	2956	11	398	2	461	85	4	FALSE	0.632517	0.965282	2.25246e-22	negative regulation of multicellular organismal process
GO:0051667	2956	7	398	1	153	20	3	FALSE	0.632823	0.965282	2.95163e-12	establishment of plastid localization
GO:0000041	2956	10	398	3	34	10	1	FALSE	0.632935	0.965282	7.62613e-09	transition metal ion transport
GO:0071215	2956	42	398	9	184	41	5	FALSE	0.634119	0.965282	1.69944e-42	cellular response to abscisic acid stimulus
GO:0048285	2956	44	398	5	268	32	1	FALSE	0.63431	0.965282	1.62208e-51	organelle fission
GO:0046132	2956	11	398	3	16	4	3	FALSE	0.634615	0.965282	0.000228938	pyrimidine ribonucleoside biosynthetic process
GO:0006084	2956	12	398	4	16	5	1	FALSE	0.634615	0.965282	0.000549451	acetyl-CoA metabolic process
GO:0010363	2956	4	398	1	33	7	4	FALSE	0.634653	0.965282	2.44379e-05	regulation of plant-type hypersensitive response
GO:0048646	2956	24	398	4	444	78	2	FALSE	0.635267	0.965282	3.39136e-40	anatomical structure formation involved in morphogenesis
GO:1901658	2956	11	398	2	217	40	3	FALSE	0.635821	0.965282	1.028e-18	glycosyl compound catabolic process
GO:0006835	2956	6	398	1	22	3	1	FALSE	0.636364	0.965282	1.34025e-05	dicarboxylic acid transport
GO:0016145	2956	11	398	2	24	4	3	FALSE	0.636646	0.965282	4.00618e-07	S-glycoside catabolic process
GO:2001006	2956	3	398	1	15	4	2	FALSE	0.637363	0.965282	0.0021978	regulation of cellulose biosynthetic process
GO:0006610	2956	3	398	1	15	4	1	FALSE	0.637363	0.965282	0.0021978	ribosomal protein import into nucleus
GO:0006213	2956	11	398	3	30	8	2	FALSE	0.637427	0.965282	1.83059e-08	pyrimidine nucleoside metabolic process
GO:0006771	2956	6	398	1	1049	163	3	FALSE	0.637922	0.965282	5.48151e-16	riboflavin metabolic process
GO:1903959	2956	10	398	2	51	10	3	FALSE	0.638078	0.965282	7.82613e-11	regulation of anion transmembrane transport
GO:0016108	2956	13	398	3	27	6	1	FALSE	0.638164	0.965282	4.98547e-08	tetraterpenoid metabolic process
GO:0006099	2956	29	398	4	1405	207	3	FALSE	0.638687	0.965282	6.16992e-61	tricarboxylic acid cycle
GO:0006914	2956	9	398	2	245	55	1	FALSE	0.638733	0.965282	1.32384e-16	autophagy
GO:0071482	2956	22	398	4	158	30	2	FALSE	0.639062	0.965282	2.21919e-27	cellular response to light stimulus
GO:0065004	2956	14	398	1	92	6	2	FALSE	0.639794	0.965282	7.93696e-17	protein-DNA complex assembly
GO:0015103	2956	10	398	2	46	9	2	FALSE	0.639883	0.965282	2.45317e-10	inorganic anion transmembrane transporter activity
GO:0006259	2956	34	398	4	794	100	2	FALSE	0.640174	0.965282	1.54002e-60	DNA metabolic process
GO:0000322	2956	7	398	1	680	92	1	FALSE	0.640279	0.965282	7.73256e-17	storage vacuole
GO:0030125	2956	9	398	1	23	2	3	FALSE	0.640316	0.965282	1.22371e-06	clathrin vesicle coat
GO:0030140	2956	8	398	1	37	4	3	FALSE	0.640382	0.965282	2.59014e-08	trans-Golgi network transport vesicle
GO:0018193	2956	56	398	11	229	47	1	FALSE	0.640879	0.965282	7.78335e-55	peptidyl-amino acid modification
GO:0009508	2956	12	398	1	1264	103	4	FALSE	0.64108	0.965282	3.03472e-29	plastid chromosome
GO:0010053	2956	20	398	2	43	4	3	FALSE	0.641237	0.965282	1.04105e-12	root epidermal cell differentiation
GO:0045926	2956	5	398	1	196	36	3	FALSE	0.641699	0.965282	4.36747e-10	negative regulation of growth
GO:0017111	2956	163	398	29	170	30	1	FALSE	0.641765	0.965282	1.39198e-12	nucleoside-triphosphatase activity
GO:0010927	2956	6	398	1	1260	198	6	FALSE	0.642269	0.965282	1.8209e-16	cellular component assembly involved in morphogenesis
GO:0006066	2956	25	398	4	569	97	2	FALSE	0.642421	0.965282	3.50894e-44	alcohol metabolic process
GO:0004779	2956	3	398	1	8	2	1	FALSE	0.642857	0.965282	0.0178571	sulfate adenylyltransferase activity
GO:0009201	2956	39	398	4	87	9	2	FALSE	0.643018	0.965282	1.20136e-25	ribonucleoside triphosphate biosynthetic process
GO:0046685	2956	6	398	1	680	107	1	FALSE	0.643488	0.965282	7.44535e-15	response to arsenic-containing substance
GO:0040011	2956	7	398	1	2710	371	1	FALSE	0.643638	0.965282	4.73166e-21	locomotion
GO:0006461	2956	72	398	7	122	12	3	FALSE	0.644761	0.966442	1.88596e-35	protein complex assembly
GO:0006638	2956	4	398	1	146	33	1	FALSE	0.645519	0.966504	5.50544e-08	neutral lipid metabolic process
GO:0009851	2956	7	398	1	823	113	3	FALSE	0.64581	0.966504	2.02182e-17	auxin biosynthetic process
GO:0045184	2956	183	398	23	498	65	2	FALSE	0.645851	0.966504	1.6116e-141	establishment of protein localization
GO:0030060	2956	7	398	1	61	8	2	FALSE	0.64668	0.967221	2.29215e-09	L-malate dehydrogenase activity
GO:0019941	2956	62	398	11	74	13	2	FALSE	0.647606	0.967855	4.55704e-14	modification-dependent protein catabolic process
GO:1901505	2956	13	398	2	231	37	2	FALSE	0.647805	0.967855	1.64698e-21	carbohydrate derivative transporter activity
GO:0071949	2956	2	398	1	30	12	1	FALSE	0.648276	0.968036	0.00229885	FAD binding
GO:0006650	2956	23	398	4	46	8	2	FALSE	0.650251	0.968805	1.21456e-13	glycerophospholipid metabolic process
GO:0016790	2956	7	398	1	125	17	1	FALSE	0.650326	0.968805	1.25407e-11	thiolester hydrolase activity
GO:0045330	2956	7	398	1	125	17	1	FALSE	0.650326	0.968805	1.25407e-11	aspartyl esterase activity
GO:0009415	2956	93	398	14	776	124	4	FALSE	0.651001	0.968805	6.33236e-123	response to water
GO:0055067	2956	8	398	1	28	3	2	FALSE	0.652015	0.968805	3.21739e-07	monovalent inorganic cation homeostasis
GO:0005759	2956	49	398	4	319	28	2	FALSE	0.652896	0.968805	6.12816e-59	mitochondrial matrix
GO:0090484	2956	6	398	1	231	37	2	FALSE	0.653531	0.968805	5.05927e-12	drug transporter activity
GO:0071396	2956	65	398	14	187	42	2	FALSE	0.653605	0.968805	5.68006e-52	cellular response to lipid
GO:0010256	2956	17	398	2	446	56	1	FALSE	0.653627	0.968805	4.43068e-31	endomembrane system organization
GO:0019676	2956	5	398	1	23	4	3	FALSE	0.654433	0.968805	2.97186e-05	ammonia assimilation cycle
GO:0008536	2956	9	398	2	11	2	1	FALSE	0.654545	0.968805	0.0181818	Ran GTPase binding
GO:0009585	2956	9	398	2	11	2	2	FALSE	0.654545	0.968805	0.0181818	red, far-red light phototransduction
GO:0016021	2956	539	398	72	568	76	1	FALSE	0.655738	0.968805	2.43328e-49	integral component of membrane
GO:0009648	2956	11	398	2	158	30	1	FALSE	0.656294	0.968805	3.72024e-17	photoperiodism
GO:0030076	2956	17	398	2	2681	342	2	FALSE	0.658298	0.968805	1.95929e-44	light-harvesting complex
GO:0018108	2956	3	398	1	74	22	2	FALSE	0.659077	0.968805	1.54264e-05	peptidyl-tyrosine phosphorylation
GO:0032182	2956	6	398	1	634	104	1	FALSE	0.660304	0.968805	1.13528e-14	ubiquitin-like protein binding
GO:0019362	2956	63	398	9	141	21	3	FALSE	0.660545	0.968805	1.18282e-41	pyridine nucleotide metabolic process
GO:0090503	2956	3	398	1	11	3	1	FALSE	0.660606	0.968805	0.00606061	RNA phosphodiester bond hydrolysis, exonucleolytic
GO:0031410	2956	106	398	12	2502	306	3	FALSE	0.66072	0.968805	6.6172e-190	cytoplasmic vesicle
GO:1905958	2956	5	398	1	110	21	4	FALSE	0.660862	0.968805	8.1705e-09	negative regulation of cellular response to alcohol
GO:0000323	2956	16	398	2	680	92	1	FALSE	0.660967	0.968805	1.19593e-32	lytic vacuole
GO:0010564	2956	7	398	1	45	6	2	FALSE	0.661061	0.968805	2.20363e-08	regulation of cell cycle process
GO:0008509	2956	43	398	8	113	22	2	FALSE	0.661076	0.968805	3.24351e-32	anion transmembrane transporter activity
GO:0016032	2956	30	398	7	39	9	2	FALSE	0.661927	0.968805	4.71887e-09	viral process
GO:0000902	2956	69	398	7	73	7	1	FALSE	0.662165	0.968805	9.18755e-07	cell morphogenesis
GO:0009734	2956	20	398	5	91	24	2	FALSE	0.663501	0.968805	1.53042e-20	auxin-activated signaling pathway
GO:0010099	2956	5	398	1	48	9	3	FALSE	0.663753	0.968805	5.84008e-07	regulation of photomorphogenesis
GO:0006333	2956	7	398	1	24	3	1	FALSE	0.664032	0.968805	2.8893e-06	chromatin assembly or disassembly
GO:0034399	2956	9	398	1	188	21	2	FALSE	0.66409	0.968805	1.50241e-15	nuclear periphery
GO:0019773	2956	8	398	1	2681	342	3	FALSE	0.664878	0.968805	1.52646e-23	proteasome core complex, alpha-subunit complex
GO:0009637	2956	17	398	3	158	30	1	FALSE	0.666137	0.968805	3.64299e-23	response to blue light
GO:0010359	2956	4	398	1	10	2	3	FALSE	0.666667	0.968805	0.0047619	regulation of anion channel activity
GO:0004620	2956	8	398	1	12	1	1	FALSE	0.666667	0.968805	0.0020202	phospholipase activity
GO:0015556	2956	4	398	1	6	1	2	FALSE	0.666667	0.968805	0.0666667	C4-dicarboxylate transmembrane transporter activity
GO:0015740	2956	4	398	1	6	1	1	FALSE	0.666667	0.968805	0.0666667	C4-dicarboxylate transport
GO:0008409	2956	2	398	1	3	1	1	FALSE	0.666667	0.968805	0.333333	5'-3' exonuclease activity
GO:0050242	2956	1	398	1	3	2	1	FALSE	0.666667	0.968805	0.333333	pyruvate, phosphate dikinase activity
GO:0050269	2956	1	398	1	3	2	1	FALSE	0.666667	0.968805	0.333333	coniferyl-aldehyde dehydrogenase activity
GO:0034594	2956	2	398	1	3	1	1	FALSE	0.666667	0.968805	0.333333	phosphatidylinositol trisphosphate phosphatase activity
GO:0034968	2956	1	398	1	3	2	2	FALSE	0.666667	0.968805	0.333333	histone lysine methylation
GO:0019357	2956	1	398	1	3	2	2	FALSE	0.666667	0.968805	0.333333	nicotinate nucleotide biosynthetic process
GO:0036381	2956	2	398	1	3	1	1	FALSE	0.666667	0.968805	0.333333	pyridoxal 5'-phosphate synthase (glutamine hydrolysing) activity
GO:0004430	2956	2	398	1	3	1	1	FALSE	0.666667	0.968805	0.333333	1-phosphatidylinositol 4-kinase activity
GO:0004534	2956	2	398	1	3	1	2	FALSE	0.666667	0.968805	0.333333	5'-3' exoribonuclease activity
GO:0004563	2956	2	398	1	3	1	1	FALSE	0.666667	0.968805	0.333333	beta-N-acetylhexosaminidase activity
GO:0046429	2956	2	398	1	3	1	1	FALSE	0.666667	0.968805	0.333333	4-hydroxy-3-methylbut-2-en-1-yl diphosphate synthase activity
GO:0047274	2956	2	398	1	3	1	1	FALSE	0.666667	0.968805	0.333333	galactinol-sucrose galactosyltransferase activity
GO:0006475	2956	2	398	1	3	1	1	FALSE	0.666667	0.968805	0.333333	internal protein amino acid acetylation
GO:0097054	2956	2	398	1	3	1	1	FALSE	0.666667	0.968805	0.333333	L-glutamate biosynthetic process
GO:0016279	2956	1	398	1	3	2	3	FALSE	0.666667	0.968805	0.333333	protein-lysine N-methyltransferase activity
GO:0006720	2956	33	398	7	146	33	1	FALSE	0.667507	0.969479	1.64887e-33	isoprenoid metabolic process
GO:0010218	2956	15	398	2	38	5	1	FALSE	0.66834	0.969479	6.46359e-11	response to far red light
GO:0005253	2956	10	398	2	58	12	2	FALSE	0.668511	0.969479	1.91646e-11	anion channel activity
GO:0009058	2956	883	398	122	1875	265	1	FALSE	0.668976	0.969479	0	biosynthetic process
GO:0009902	2956	7	398	1	51	7	3	FALSE	0.669009	0.969479	8.63744e-09	chloroplast relocation
GO:1901420	2956	5	398	1	133	26	3	FALSE	0.669235	0.969479	3.11137e-09	negative regulation of response to alcohol
GO:0006073	2956	59	398	10	66	11	2	FALSE	0.670032	0.96954	1.28404e-09	cellular glucan metabolic process
GO:0008080	2956	4	398	1	14	3	2	FALSE	0.67033	0.96954	0.000999001	N-acetyltransferase activity
GO:0015154	2956	3	398	1	14	4	3	FALSE	0.67033	0.96954	0.00274725	disaccharide transmembrane transporter activity
GO:0010228	2956	18	398	3	269	49	3	FALSE	0.670814	0.969733	2.10549e-28	vegetative to reproductive phase transition of meristem
GO:0003735	2956	163	398	5	202	6	1	FALSE	0.67262	0.971613	1.27683e-42	structural constituent of ribosome
GO:0010101	2956	8	398	1	42	5	3	FALSE	0.672897	0.971613	8.47241e-09	post-embryonic root morphogenesis
GO:0010017	2956	11	398	2	194	38	2	FALSE	0.673251	0.971613	3.63701e-18	red or far-red light signaling pathway
GO:0016788	2956	125	398	17	518	75	1	FALSE	0.674297	0.971613	1.18877e-123	hydrolase activity, acting on ester bonds
GO:0016836	2956	75	398	11	83	12	1	FALSE	0.674332	0.971613	2.53529e-11	hydro-lyase activity
GO:0030532	2956	13	398	1	380	31	2	FALSE	0.675332	0.971613	2.2245e-24	small nuclear ribonucleoprotein complex
GO:0008199	2956	3	398	1	33	10	1	FALSE	0.675403	0.971613	0.000183284	ferric iron binding
GO:0022838	2956	39	398	6	151	25	2	FALSE	0.675678	0.971613	4.66846e-37	substrate-specific channel activity
GO:0006740	2956	7	398	1	521	77	2	FALSE	0.675845	0.971613	5.03669e-16	NADPH regeneration
GO:1901419	2956	11	398	2	168	33	2	FALSE	0.676177	0.971613	1.85349e-17	regulation of response to alcohol
GO:0042793	2956	5	398	1	96	19	1	FALSE	0.676759	0.971613	1.63602e-08	transcription from plastid promoter
GO:0010205	2956	9	398	1	55	6	3	FALSE	0.676891	0.971613	1.57272e-10	photoinhibition
GO:0009080	2956	2	398	1	26	11	2	FALSE	0.676923	0.971613	0.00307692	pyruvate family amino acid catabolic process
GO:0051539	2956	19	398	2	39	4	1	FALSE	0.677755	0.971613	1.45089e-11	4 iron, 4 sulfur cluster binding
GO:1901137	2956	103	398	13	899	123	2	FALSE	0.678149	0.971613	2.50331e-138	carbohydrate derivative biosynthetic process
GO:0030246	2956	40	398	5	1694	237	1	FALSE	0.678433	0.971613	9.05007e-82	carbohydrate binding
GO:0019682	2956	25	398	4	417	74	4	FALSE	0.678467	0.971613	1.01389e-40	glyceraldehyde-3-phosphate metabolic process
GO:0009817	2956	14	398	3	70	16	2	FALSE	0.678469	0.971613	5.17454e-15	defense response to fungus, incompatible interaction
GO:0090697	2956	13	398	2	50	8	3	FALSE	0.678793	0.971613	2.81801e-12	post-embryonic plant organ morphogenesis
GO:0051179	2956	510	398	67	2710	371	1	FALSE	0.679411	0.971994	0	localization
GO:0009908	2956	50	398	9	52	9	1	FALSE	0.680995	0.972463	0.000754148	flower development
GO:0071013	2956	9	398	1	205	24	4	FALSE	0.681652	0.972463	6.78143e-16	catalytic step 2 spliceosome
GO:0000184	2956	5	398	1	12	2	1	FALSE	0.681818	0.972463	0.00126263	nuclear-transcribed mRNA catabolic process, nonsense-mediated decay
GO:0051238	2956	5	398	1	12	2	1	FALSE	0.681818	0.972463	0.00126263	sequestering of metal ion
GO:0046134	2956	11	398	3	22	6	3	FALSE	0.682441	0.972463	1.41757e-06	pyrimidine nucleoside biosynthetic process
GO:0007017	2956	16	398	2	1936	273	1	FALSE	0.682535	0.972463	5.71643e-40	microtubule-based process
GO:0003743	2956	28	398	3	47	5	2	FALSE	0.682883	0.972463	1.43406e-13	translation initiation factor activity
GO:0010311	2956	6	398	1	433	75	4	FALSE	0.682905	0.972463	1.13113e-13	lateral root formation
GO:0043934	2956	6	398	1	433	75	1	FALSE	0.682905	0.972463	1.13113e-13	sporulation
GO:0010030	2956	5	398	1	41	8	3	FALSE	0.683298	0.972521	1.3344e-06	positive regulation of seed germination
GO:0007049	2956	57	398	8	1049	163	1	FALSE	0.684406	0.973597	1.24879e-95	cell cycle
GO:0045934	2956	17	398	2	444	59	4	FALSE	0.686164	0.975583	4.78921e-31	negative regulation of nucleobase-containing compound metabolic process
GO:0043543	2956	5	398	1	229	47	1	FALSE	0.686521	0.975583	1.9911e-10	protein acylation
GO:0010208	2956	5	398	1	113	23	4	FALSE	0.686892	0.975583	7.12431e-09	pollen wall assembly
GO:0006635	2956	15	398	5	16	5	2	FALSE	0.6875	0.975583	0.0625	fatty acid beta-oxidation
GO:1902495	2956	9	398	1	705	85	3	FALSE	0.687567	0.975583	8.87825e-21	transmembrane transporter complex
GO:0043632	2956	62	398	11	98	18	1	FALSE	0.688304	0.975693	1.24183e-27	modification-dependent macromolecule catabolic process
GO:0048609	2956	19	398	3	232	41	2	FALSE	0.688728	0.975693	2.9498e-28	multicellular organismal reproductive process
GO:0046434	2956	6	398	1	414	73	2	FALSE	0.690171	0.975693	1.48298e-13	organophosphate catabolic process
GO:0016049	2956	78	398	11	1062	165	2	FALSE	0.691977	0.975693	1.8852e-120	cell growth
GO:0006102	2956	7	398	1	29	4	1	FALSE	0.692013	0.975693	6.40705e-07	isocitrate metabolic process
GO:0031225	2956	34	398	4	568	76	1	FALSE	0.692152	0.975693	1.81951e-55	anchored component of membrane
GO:0045271	2956	36	398	1	52	1	3	FALSE	0.692308	0.975693	9.64953e-14	respiratory chain complex I
GO:0008757	2956	18	398	3	25	4	1	FALSE	0.693439	0.975693	2.0803e-06	S-adenosylmethionine-dependent methyltransferase activity
GO:0006545	2956	4	398	1	25	6	2	FALSE	0.693597	0.975693	7.90514e-05	glycine biosynthetic process
GO:0042578	2956	55	398	7	125	17	1	FALSE	0.694149	0.975693	8.07811e-37	phosphoric ester hydrolase activity
GO:0030054	2956	385	398	49	2932	394	1	FALSE	0.694307	0.975693	0	cell junction
GO:0055044	2956	385	398	49	2932	394	1	FALSE	0.694307	0.975693	0	symplast
GO:0009073	2956	19	398	3	374	67	4	FALSE	0.694324	0.975693	2.52615e-32	aromatic amino acid family biosynthetic process
GO:0008037	2956	7	398	1	1049	163	1	FALSE	0.694507	0.975693	3.67887e-18	cell recognition
GO:0034293	2956	6	398	1	231	41	5	FALSE	0.69475	0.975693	5.05927e-12	sexual sporulation
GO:0071669	2956	35	398	6	82	15	1	FALSE	0.695873	0.975693	5.62178e-24	plant-type cell wall organization or biogenesis
GO:0090599	2956	5	398	1	21	4	1	FALSE	0.695906	0.975693	4.91425e-05	alpha-glucosidase activity
GO:0042430	2956	25	398	3	910	126	5	FALSE	0.696106	0.975693	2.28606e-49	indole-containing compound metabolic process
GO:0009725	2956	320	398	53	375	63	2	FALSE	0.696609	0.975693	2.19645e-67	response to hormone
GO:0009414	2956	93	398	14	682	112	2	FALSE	0.696924	0.975693	2.38657e-117	response to water deprivation
GO:0048544	2956	6	398	1	218	39	3	FALSE	0.698182	0.975693	7.19003e-12	recognition of pollen
GO:0009581	2956	13	398	2	280	49	2	FALSE	0.698428	0.975693	1.27072e-22	detection of external stimulus
GO:0048443	2956	5	398	1	63	13	3	FALSE	0.698562	0.975693	1.42271e-07	stamen development
GO:0010008	2956	31	398	3	359	40	3	FALSE	0.698742	0.975693	1.93314e-45	endosome membrane
GO:0031982	2956	108	398	12	2326	287	1	FALSE	0.699242	0.975693	4.20816e-189	vesicle
GO:0098797	2956	9	398	1	1044	130	3	FALSE	0.699345	0.975693	2.54962e-22	plasma membrane protein complex
GO:0015995	2956	29	398	4	1079	171	5	FALSE	0.699577	0.975693	1.42491e-57	chlorophyll biosynthetic process
GO:0045732	2956	7	398	1	98	15	4	FALSE	0.699885	0.975693	7.22835e-11	positive regulation of protein catabolic process
GO:0055072	2956	7	398	1	16	2	1	FALSE	0.7	0.975693	8.74126e-05	iron ion homeostasis
GO:0005578	2956	7	398	1	10	1	1	FALSE	0.7	0.975693	0.00833333	proteinaceous extracellular matrix
GO:0032876	2956	2	398	1	5	2	4	FALSE	0.7	0.975693	0.1	negative regulation of DNA endoreduplication
GO:0090329	2956	2	398	1	5	2	2	FALSE	0.7	0.975693	0.1	regulation of DNA-dependent DNA replication
GO:0010236	2956	2	398	1	5	2	1	FALSE	0.7	0.975693	0.1	plastoquinone biosynthetic process
GO:0035280	2956	2	398	1	5	2	2	FALSE	0.7	0.975693	0.1	miRNA loading onto RISC involved in gene silencing by miRNA
GO:0044003	2956	2	398	1	5	2	2	FALSE	0.7	0.975693	0.1	modification by symbiont of host morphology or physiology
GO:1902589	2956	60	398	8	1167	175	2	FALSE	0.70108	0.976556	3.68223e-102	single-organism organelle organization
GO:0003682	2956	8	398	1	1694	237	1	FALSE	0.701326	0.976556	6.04508e-22	chromatin binding
GO:0061458	2956	193	398	32	264	45	1	FALSE	0.70168	0.976558	3.20422e-66	reproductive system development
GO:0044433	2956	60	398	6	2363	271	3	FALSE	0.702175	0.976754	6.92507e-121	cytoplasmic vesicle part
GO:0071214	2956	37	398	5	731	113	2	FALSE	0.703222	0.97772	3.769e-63	cellular response to abiotic stimulus
GO:0042278	2956	10	398	1	118	13	2	FALSE	0.703982	0.978283	1.02611e-14	purine nucleoside metabolic process
GO:0090696	2956	20	398	3	433	75	3	FALSE	0.704762	0.978876	7.0772e-35	post-embryonic plant organ development
GO:0019762	2956	11	398	2	22	4	2	FALSE	0.706767	0.979412	1.41757e-06	glucosinolate catabolic process
GO:0009423	2956	3	398	1	10	3	2	FALSE	0.708333	0.979412	0.00833333	chorismate biosynthetic process
GO:0016407	2956	13	398	3	44	11	1	FALSE	0.708745	0.979412	1.92621e-11	acetyltransferase activity
GO:0008443	2956	4	398	1	107	28	2	FALSE	0.708852	0.979412	1.93776e-07	phosphofructokinase activity
GO:0046527	2956	28	398	5	53	10	1	FALSE	0.709207	0.979412	1.10627e-15	glucosyltransferase activity
GO:1905392	2956	44	398	7	187	33	2	FALSE	0.70978	0.979412	7.14556e-44	plant organ morphogenesis
GO:0006890	2956	7	398	1	34	5	1	FALSE	0.709871	0.979412	1.85887e-07	retrograde vesicle-mediated transport, Golgi to ER
GO:0006891	2956	7	398	1	34	5	1	FALSE	0.709871	0.979412	1.85887e-07	intra-Golgi vesicle-mediated transport
GO:0090626	2956	8	398	1	129	18	2	FALSE	0.710327	0.979412	6.5607e-13	plant epidermis morphogenesis
[truncated: 919 more rows]

## Sheet: Salt 1
ID	Pop.total	Pop.term	Study.total	Study.term	Pop.family	Study.family	nparents	is.trivial	p	p.adjusted	p.min	name
GO:0036211	2956	229	314	40	667	60	2	FALSE	8.46677e-08	0.000129679	1.45856e-185	protein modification process
GO:0001101	2956	236	314	54	680	90	1	FALSE	1.22315e-07	0.000129679	6.79791e-190	response to acid chemical
GO:1901700	2956	303	314	63	680	90	1	FALSE	1.57569e-07	0.000129679	3.66129e-202	response to oxygen-containing compound
GO:0006464	2956	229	314	40	570	55	2	FALSE	2.81004e-07	0.00017345	4.90398e-166	cellular protein modification process
GO:0001067	2956	34	314	10	388	20	1	FALSE	7.01524e-07	0.000346412	1.24944e-49	regulatory region nucleic acid binding
GO:0019748	2956	86	314	25	1016	114	1	FALSE	1.50734e-06	0.000620272	2.50934e-127	secondary metabolic process
GO:1901565	2956	59	314	17	812	72	2	FALSE	3.01716e-06	0.0010642	2.60701e-91	organonitrogen compound catabolic process
GO:0044550	2956	50	314	17	488	60	2	FALSE	1.66723e-05	0.00514548	1.55282e-69	secondary metabolite biosynthetic process
GO:0044248	2956	245	314	45	1578	164	2	FALSE	2.43337e-05	0.00667554	4.88227e-295	cellular catabolic process
GO:0043412	2956	249	314	41	897	86	1	FALSE	2.72171e-05	0.00671989	2.66785e-229	macromolecule modification
GO:0007154	2956	235	314	44	1936	203	1	FALSE	3.29479e-05	0.0073953	5.45634305305163E-310	cell communication
GO:1990234	2956	54	314	10	193	12	1	FALSE	6.18175e-05	0.012719	3.2398e-49	transferase complex
GO:0009415	2956	93	314	26	776	106	4	FALSE	7.40735e-05	0.0140683	6.33236e-123	response to water
GO:0016705	2956	31	314	12	430	54	1	FALSE	0.000103718	0.0174726	5.73666e-48	oxidoreductase activity, acting on paired donors, with incorporation or reduction of molecular oxygen
GO:0019757	2956	22	314	9	834	83	4	FALSE	0.000106152	0.0174726	8.06215e-44	glycosinolate metabolic process
GO:0016143	2956	22	314	9	1064	114	3	FALSE	0.000204796	0.0309851	3.57256e-46	S-glycoside metabolic process
GO:0004497	2956	33	314	12	430	54	1	FALSE	0.000213344	0.0309851	3.81476e-50	monooxygenase activity
GO:0003677	2956	104	314	13	388	20	1	FALSE	0.000266845	0.0354941	2.44005e-97	DNA binding
GO:0019825	2956	19	314	8	1694	172	1	FALSE	0.000273142	0.0354941	6.02199e-45	oxygen binding
GO:0005506	2956	33	314	11	264	31	1	FALSE	0.000335986	0.0403031	8.55772e-43	iron ion binding
GO:0009414	2956	93	314	26	682	102	2	FALSE	0.000342797	0.0403031	2.38657e-117	response to water deprivation
GO:0000975	2956	33	314	10	104	13	2	FALSE	0.000473879	0.0531821	7.17056e-28	regulatory region DNA binding
GO:0051716	2956	349	314	57	2156	236	2	FALSE	0.000514236	0.0544129	0	cellular response to stimulus
GO:0007165	2956	194	314	35	1936	203	5	FALSE	0.000528923	0.0544129	6.46996e-273	signal transduction
GO:0003690	2956	34	314	10	104	13	1	FALSE	0.000646456	0.063844	3.43379e-28	double-stranded DNA binding
GO:0015295	2956	10	314	5	75	8	2	FALSE	0.000678796	0.0644595	1.20637e-12	solute:proton symporter activity
GO:0051603	2956	74	314	15	172	19	2	FALSE	0.000883638	0.0808038	1.46087e-50	proteolysis involved in cellular protein catabolic process
GO:0001071	2956	32	314	10	2704	281	3	FALSE	0.00100747	0.0888372	4.74168e-75	nucleic acid binding transcription factor activity
GO:0023052	2956	194	314	35	2710	293	1	FALSE	0.00115788	0.0954978	1.59136e-302	signaling
GO:0043565	2956	36	314	10	104	13	1	FALSE	0.00116036	0.0954978	8.95772e-29	sequence-specific DNA binding
GO:0003700	2956	31	314	10	88	13	3	FALSE	0.00120031	0.0955987	1.79664e-24	transcription factor activity, sequence-specific DNA binding
GO:0044257	2956	80	314	16	590	56	3	FALSE	0.00142672	0.11008	4.21462e-101	cellular protein catabolic process
GO:0006811	2956	173	314	30	490	55	1	FALSE	0.00153972	0.111892	1.75985e-137	ion transport
GO:0006950	2956	682	314	102	1131	142	1	FALSE	0.00154084	0.111892	0	response to stress
GO:0033993	2956	140	314	34	375	62	1	FALSE	0.00166343	0.117343	5.86321e-107	response to lipid
GO:0051704	2956	275	314	45	2710	293	1	FALSE	0.00196485	0.134756	0	multi-organism process
GO:0032774	2956	98	314	14	585	39	3	FALSE	0.00219123	0.14622	3.43439e-114	RNA biosynthetic process
GO:0070300	2956	4	314	3	23	3	1	FALSE	0.00225861	0.14675	0.000112931	phosphatidic acid binding
GO:0051213	2956	13	314	6	430	54	1	FALSE	0.00256055	0.159484	4.35255e-25	dioxygenase activity
GO:0007568	2956	28	314	9	433	51	1	FALSE	0.00258378	0.159484	1.12176e-44	aging
GO:0050660	2956	30	314	9	670	73	3	FALSE	0.00286625	0.172604	8.46477e-53	flavin adenine dinucleotide binding
GO:0006970	2956	196	314	39	785	107	2	FALSE	0.00297215	0.17472	7.77068e-191	response to osmotic stress
GO:0010033	2956	375	314	62	680	90	1	FALSE	0.00314916	0.180821	2.39485e-202	response to organic substance
GO:0030163	2956	87	314	16	686	64	2	FALSE	0.0034473	0.191521	1.09225e-112	protein catabolic process
GO:0014070	2956	42	314	14	375	62	1	FALSE	0.00349066	0.191521	1.18705e-56	response to organic cyclic compound
GO:0042787	2956	8	314	5	79	14	2	FALSE	0.0036	0.193226	3.83306e-11	protein ubiquitination involved in ubiquitin-dependent protein catabolic process
GO:0044700	2956	194	314	35	1574	185	2	FALSE	0.00389688	0.204711	1.97629e-254	single organism signaling
GO:0046395	2956	46	314	11	377	40	2	FALSE	0.00425867	0.214747	2.96653e-60	carboxylic acid catabolic process
GO:0052542	2956	6	314	4	224	32	2	FALSE	0.0042619	0.214747	6.09772e-12	defense response by callose deposition
GO:0006351	2956	96	314	14	518	38	3	FALSE	0.00442253	0.218385	3.18557e-107	transcription, DNA-templated
GO:0009698	2956	37	314	10	1226	134	4	FALSE	0.00454686	0.220121	1.26733e-71	phenylpropanoid metabolic process
GO:0020037	2956	59	314	13	86	13	1	FALSE	0.0046502	0.220795	6.23311e-23	heme binding
GO:0006809	2956	2	314	2	535	38	3	FALSE	0.00492142	0.227459	7.0006e-06	nitric oxide biosynthetic process
GO:0009056	2956	333	314	49	1875	197	1	FALSE	0.00497479	0.227459	0	catabolic process
GO:0016301	2956	170	314	26	221	27	2	FALSE	0.00523741	0.235112	2.23031e-51	kinase activity
GO:0005811	2956	3	314	2	382	17	1	FALSE	0.00545909	0.237017	1.08487e-07	lipid particle
GO:0006551	2956	8	314	4	115	13	2	FALSE	0.00552581	0.237017	1.69066e-12	leucine metabolic process
GO:0005783	2956	183	314	28	2563	242	3	FALSE	0.00565157	0.237017	1.49093e-285	endoplasmic reticulum
GO:0015075	2956	113	314	24	168	27	2	FALSE	0.00574343	0.237017	1.12143e-45	ion transmembrane transporter activity
GO:0005215	2956	231	314	36	2729	282	2	FALSE	0.00607079	0.237017	0	transporter activity
GO:0042546	2956	27	314	6	287	20	2	FALSE	0.00610731	0.237017	1.66901e-38	cell wall biogenesis
GO:0070647	2956	48	314	15	229	40	1	FALSE	0.00613794	0.237017	1.33815e-50	protein modification by small protein conjugation or removal
GO:0097305	2956	119	314	29	456	75	2	FALSE	0.00618649	0.237017	4.84089e-113	response to alcohol
GO:0032559	2956	377	314	50	446	52	2	FALSE	0.00621509	0.237017	6.92606e-83	adenyl ribonucleotide binding
GO:0003995	2956	5	314	3	34	4	1	FALSE	0.00636105	0.237017	3.59381e-06	acyl-CoA dehydrogenase activity
GO:0009611	2956	43	314	13	682	102	1	FALSE	0.00642857	0.237017	3.27926e-69	response to wounding
GO:0000151	2956	24	314	7	2683	263	2	FALSE	0.00643182	0.237017	3.55317e-59	ubiquitin ligase complex
GO:0003824	2956	1532	314	179	2704	281	1	FALSE	0.00678994	0.246535	0	catalytic activity
GO:0030554	2956	378	314	50	446	52	1	FALSE	0.00697809	0.249694	3.79428e-82	adenyl nucleotide binding
GO:0005634	2956	738	314	87	2324	221	1	FALSE	0.0072195	0.254642	0	nucleus
GO:0015294	2956	14	314	7	81	17	2	FALSE	0.00773453	0.268965	5.4846e-16	solute:cation symporter activity
GO:0050896	2956	1131	314	142	2710	293	1	FALSE	0.00818305	0.276264	0	response to stimulus
GO:0046209	2956	2	314	2	59	6	2	FALSE	0.0087668	0.276264	0.000584454	nitric oxide metabolic process
GO:1901657	2956	52	314	12	1022	114	2	FALSE	0.00884317	0.276264	9.73622e-89	glycosyl compound metabolic process
GO:0009737	2956	118	314	29	397	68	4	FALSE	0.00894933	0.276264	2.78357e-104	response to abscisic acid
GO:0009605	2956	278	314	47	1131	142	1	FALSE	0.00905436	0.276264	4.34277e-273	response to external stimulus
GO:0005789	2956	63	314	13	1550	159	4	FALSE	0.00918122	0.276264	7.26203e-114	endoplasmic reticulum membrane
GO:0009719	2956	322	314	53	1131	142	1	FALSE	0.0091841	0.276264	1.49322e-292	response to endogenous stimulus
GO:0043546	2956	2	314	2	1006	97	3	FALSE	0.00921041	0.276264	1.97818e-06	molybdopterin cofactor binding
GO:0016798	2956	67	314	13	518	52	1	FALSE	0.00931205	0.276264	4.36936e-86	hydrolase activity, acting on glycosyl bonds
GO:1901606	2956	26	314	7	115	13	2	FALSE	0.00932014	0.276264	2.276e-26	alpha-amino acid catabolic process
GO:0016740	2956	460	314	68	1532	179	1	FALSE	0.00935959	0.276264	0	transferase activity
GO:0071310	2956	116	314	26	408	62	2	FALSE	0.00936753	0.276264	3.78966e-105	cellular response to organic substance
GO:0031224	2956	568	314	80	705	89	1	FALSE	0.00939902	0.276264	4.44684e-150	intrinsic component of membrane
GO:0019787	2956	27	314	9	460	68	1	FALSE	0.0102242	0.293635	3.02315e-44	ubiquitin-like protein transferase activity
GO:1901698	2956	20	314	7	680	90	1	FALSE	0.0102279	0.293635	7.21889e-39	response to nitrogen compound
GO:0009505	2956	111	314	15	261	22	1	FALSE	0.0104615	0.29689	1.00756e-76	plant-type cell wall
GO:0003849	2956	2	314	2	33	4	1	FALSE	0.0113636	0.318827	0.00189394	3-deoxy-7-phosphoheptulonate synthase activity
GO:0044389	2956	11	314	5	105	16	1	FALSE	0.0116402	0.322918	4.01371e-15	ubiquitin-like protein ligase binding
GO:0042175	2956	63	314	13	2873	302	3	FALSE	0.0120015	0.329242	5.2418e-131	nuclear outer membrane-endoplasmic reticulum membrane network
GO:0009057	2956	130	314	21	1039	104	2	FALSE	0.0128673	0.349114	2.04631e-169	macromolecule catabolic process
GO:2001057	2956	12	314	4	866	72	1	FALSE	0.0130378	0.349894	2.90649e-27	reactive nitrogen species metabolic process
GO:0015293	2956	21	314	9	43	11	1	FALSE	0.0132146	0.350826	9.50526e-13	symporter activity
GO:2000112	2956	118	314	15	438	33	3	FALSE	0.0136033	0.357303	3.40107e-110	regulation of cellular macromolecule biosynthetic process
GO:0010243	2956	10	314	5	379	63	3	FALSE	0.014018	0.360791	6.68917e-20	response to organonitrogen compound
GO:0044432	2956	79	314	13	2363	201	3	FALSE	0.0140575	0.360791	1.04866e-149	endoplasmic reticulum part
GO:1901575	2956	285	314	42	1582	171	2	FALSE	0.0141745	0.360791	3.5E-323	organic substance catabolic process
GO:0019439	2956	41	314	10	731	86	2	FALSE	0.015347	0.373104	3.98329e-68	aromatic compound catabolic process
GO:0102337	2956	4	314	3	44	8	1	FALSE	0.0153664	0.373104	7.36643e-06	3-oxo-cerotoyl-CoA synthase activity
GO:0102336	2956	4	314	3	44	8	1	FALSE	0.0153664	0.373104	7.36643e-06	3-oxo-arachidoyl-CoA synthase activity
GO:0102338	2956	4	314	3	44	8	1	FALSE	0.0153664	0.373104	7.36643e-06	3-oxo-lignoceronyl-CoA synthase activity
GO:0009626	2956	16	314	6	186	27	3	FALSE	0.0154138	0.373104	1.98028e-23	plant-type hypersensitive response
GO:0010556	2956	119	314	15	507	38	3	FALSE	0.0164029	0.393193	2.49381e-119	regulation of macromolecule biosynthetic process
GO:0009063	2956	27	314	8	219	30	3	FALSE	0.0169005	0.397205	3.72358e-35	cellular amino acid catabolic process
GO:0043167	2956	1001	314	115	1694	172	1	FALSE	0.0169348	0.397205	0	ion binding
GO:1901404	2956	2	314	2	27	4	3	FALSE	0.017094	0.397205	0.002849	regulation of tetrapyrrole catabolic process
GO:0009751	2956	18	314	8	303	63	3	FALSE	0.0172138	0.397205	2.31217e-29	response to salicylic acid
GO:0071941	2956	13	314	4	866	72	1	FALSE	0.0176632	0.40369	4.42439e-29	nitrogen cycle metabolic process
GO:0051171	2956	132	314	18	934	78	2	FALSE	0.0179278	0.40369	1.53529e-164	regulation of nitrogen compound metabolic process
GO:0045229	2956	74	314	11	446	35	1	FALSE	0.0179854	0.40369	1.80546e-86	external encapsulating structure organization
GO:0043455	2956	8	314	4	307	45	2	FALSE	0.0182059	0.404958	5.60209e-16	regulation of secondary metabolic process
GO:0042343	2956	8	314	5	38	10	2	FALSE	0.0185741	0.409459	2.04484e-08	indole glucosinolate metabolic process
GO:0019206	2956	6	314	2	68	3	2	FALSE	0.018956	0.414181	9.13631e-09	nucleoside kinase activity
GO:0042430	2956	25	314	6	910	82	5	FALSE	0.0195199	0.415724	2.28606e-49	indole-containing compound metabolic process
GO:0055085	2956	208	314	31	490	55	1	FALSE	0.019659	0.415724	2.34272e-144	transmembrane transport
GO:0009607	2956	217	314	37	1131	142	1	FALSE	0.0197842	0.415724	2.35296e-239	response to biotic stimulus
GO:0046873	2956	22	314	7	69	11	2	FALSE	0.0198337	0.415724	1.69874e-18	metal ion transmembrane transporter activity
GO:0052482	2956	5	314	3	328	45	3	FALSE	0.0198686	0.415724	3.25922e-11	defense response by cell wall thickening
GO:0071446	2956	9	314	5	113	24	4	FALSE	0.0201818	0.41746	1.67503e-13	cellular response to salicylic acid stimulus
GO:0048585	2956	24	314	7	1160	142	3	FALSE	0.0202897	0.41746	2.23744e-50	negative regulation of response to stimulus
GO:0044270	2956	38	314	8	918	87	2	FALSE	0.0213697	0.433436	2.93564e-68	cellular nitrogen compound catabolic process
GO:0016638	2956	14	314	5	430	54	1	FALSE	0.0214173	0.433436	1.46129e-26	oxidoreductase activity, acting on the CH-NH2 group of donors
GO:0052544	2956	5	314	3	223	32	4	FALSE	0.0220976	0.443568	2.27648e-10	defense response by callose deposition in cell wall
GO:0044431	2956	84	314	13	2363	201	3	FALSE	0.0227983	0.452756	6.27775e-157	Golgi apparatus part
GO:0048878	2956	47	314	8	89	9	1	FALSE	0.022922	0.452756	2.20116e-26	chemical homeostasis
GO:0043531	2956	6	314	3	575	67	2	FALSE	0.0233995	0.458519	2.04499e-14	ADP binding
GO:0006355	2956	88	314	13	159	16	4	FALSE	0.0238108	0.462904	5.35341e-47	regulation of transcription, DNA-templated
GO:0098791	2956	53	314	8	554	39	3	FALSE	0.0242398	0.467564	2.19277e-75	Golgi subcompartment
GO:0007034	2956	16	314	5	490	55	1	FALSE	0.0246769	0.469739	2.4265e-30	vacuolar transport
GO:0030658	2956	15	314	4	361	29	4	FALSE	0.0247331	0.469739	7.61967e-27	transport vesicle membrane
GO:0009699	2956	28	314	8	340	47	4	FALSE	0.0258575	0.484422	1.25642e-41	phenylpropanoid biosynthetic process
GO:0071368	2956	6	314	3	211	26	2	FALSE	0.0260008	0.484422	8.76564e-12	cellular response to cytokinin stimulus
GO:0072330	2956	72	314	13	272	30	2	FALSE	0.0260948	0.484422	9.83409e-68	monocarboxylic acid biosynthetic process
GO:0004655	2956	1	314	1	75	2	1	FALSE	0.0266667	0.491343	0.0133333	porphobilinogen synthase activity
GO:0002376	2956	75	314	14	2710	293	1	FALSE	0.0272135	0.495509	2.34832e-148	immune system process
GO:1901361	2956	46	314	10	756	86	2	FALSE	0.0272941	0.495509	8.61861e-75	organic cyclic compound catabolic process
GO:0042436	2956	4	314	3	101	21	6	FALSE	0.0275256	0.496064	2.44922e-07	indole-containing compound catabolic process
GO:0044454	2956	8	314	2	195	7	3	FALSE	0.0279888	0.49805	2.23059e-14	nuclear chromosome part
GO:1901265	2956	574	314	65	999	97	2	FALSE	0.0280759	0.49805	5.1035e-295	nucleoside phosphate binding
GO:0005524	2956	372	314	49	438	52	2	FALSE	0.0282845	0.49805	4.36689e-80	ATP binding
GO:0044425	2956	705	314	89	2932	311	2	FALSE	0.0285793	0.49805	0	membrane part
GO:0016054	2956	46	314	11	613	81	4	FALSE	0.0288255	0.49805	1.85997e-70	organic acid catabolic process
GO:1905950	2956	9	314	5	16	5	2	FALSE	0.0288462	0.49805	8.74126e-05	monosaccharide transmembrane transport
GO:0015749	2956	10	314	5	18	5	1	FALSE	0.0294118	0.503504	2.2853e-05	monosaccharide transport
GO:0004030	2956	3	314	2	64	7	1	FALSE	0.0295699	0.503504	2.40015e-05	aldehyde dehydrogenase [NAD(P)+] activity
GO:1901136	2956	15	314	5	427	54	2	FALSE	0.0298968	0.505003	5.8628e-28	carbohydrate derivative catabolic process
GO:0051235	2956	12	314	4	601	64	2	FALSE	0.030067	0.505003	2.40904e-25	maintenance of location
GO:0004672	2956	68	314	15	174	26	3	FALSE	0.0304404	0.50782	4.42432e-50	protein kinase activity
GO:0033037	2956	11	314	4	232	28	1	FALSE	0.0310626	0.514722	4.84546e-19	polysaccharide localization
GO:0044265	2956	98	314	17	933	103	3	FALSE	0.0314232	0.514981	1.6587e-135	cellular macromolecule catabolic process
GO:0001676	2956	9	314	4	82	13	1	FALSE	0.0315376	0.514981	3.41236e-12	long-chain fatty acid metabolic process
GO:0010025	2956	8	314	3	883	83	2	FALSE	0.031704	0.514981	1.12628e-19	wax biosynthetic process
GO:0019321	2956	11	314	2	59	2	1	FALSE	0.0321449	0.518731	3.57306e-12	pentose metabolic process
GO:0048235	2956	3	314	2	256	28	5	FALSE	0.0323718	0.518999	3.61857e-07	pollen sperm cell differentiation
GO:0043288	2956	3	314	2	33	4	1	FALSE	0.0326246	0.519679	0.000183284	apocarotenoid metabolic process
GO:0009705	2956	19	314	4	258	18	2	FALSE	0.0332436	0.526143	3.62497e-29	plant-type vacuole membrane
GO:0000166	2956	574	314	65	634	67	2	FALSE	0.0338216	0.531882	1.11455e-85	nucleotide binding
GO:0051651	2956	7	314	3	1249	140	4	FALSE	0.0343729	0.533786	1.08096e-18	maintenance of location in cell
GO:0044036	2956	19	314	5	834	84	2	FALSE	0.034375	0.533786	4.70599e-39	cell wall macromolecule metabolic process
GO:0071695	2956	3	314	2	424	48	2	FALSE	0.0349936	0.534608	7.92743e-08	anatomical structure maturation
GO:0044421	2956	24	314	6	2932	311	2	FALSE	0.0350735	0.534608	4.18564e-60	extracellular region part
GO:0006629	2956	182	314	27	1755	185	3	FALSE	0.0351335	0.534608	3.85904e-253	lipid metabolic process
GO:0009146	2956	1	314	1	85	3	2	FALSE	0.0352941	0.534608	0.0117647	purine nucleoside triphosphate catabolic process
GO:0044699	2956	1574	314	185	2710	293	1	FALSE	0.0357347	0.535792	0	single-organism process
GO:0072509	2956	10	314	4	59	9	2	FALSE	0.0364366	0.535792	1.59164e-11	divalent inorganic cation transmembrane transporter activity
GO:1901663	2956	5	314	2	40	3	3	FALSE	0.0364372	0.535792	1.51974e-06	quinone biosynthetic process
GO:0010383	2956	18	314	5	82	10	2	FALSE	0.0367129	0.535792	1.70896e-18	cell wall polysaccharide metabolic process
GO:0042762	2956	3	314	2	274	32	2	FALSE	0.0368597	0.535792	2.94896e-07	regulation of sulfur metabolic process
GO:2000024	2956	2	314	2	55	11	2	FALSE	0.037037	0.535792	0.000673401	regulation of leaf development
GO:0000376	2956	1	314	1	27	1	1	FALSE	0.037037	0.535792	0.037037	RNA splicing, via transesterification reactions with guanosine as nucleophile
GO:0006468	2956	74	314	16	349	50	2	FALSE	0.0372301	0.535792	9.46325e-78	protein phosphorylation
GO:1901362	2956	312	314	37	1018	94	2	FALSE	0.0373253	0.535792	1.29402e-271	organic cyclic compound biosynthetic process
GO:0048017	2956	3	314	2	65	8	1	FALSE	0.0378205	0.539762	2.28938e-05	inositol lipid-mediated signaling
GO:0048583	2956	70	314	14	1264	155	2	FALSE	0.0386954	0.544556	6.3316e-117	regulation of response to stimulus
GO:0009833	2956	4	314	2	42	4	3	FALSE	0.0390512	0.544556	8.93416e-06	plant-type primary cell wall biogenesis
GO:0009162	2956	1	314	1	102	4	1	FALSE	0.0392157	0.544556	0.00980392	deoxyribonucleoside monophosphate metabolic process
GO:0006195	2956	1	314	1	102	4	3	FALSE	0.0392157	0.544556	0.00980392	purine nucleotide catabolic process
GO:0048609	2956	19	314	5	232	25	2	FALSE	0.0392592	0.544556	2.9498e-28	multicellular organismal reproductive process
GO:0008643	2956	18	314	5	373	42	2	FALSE	0.0400651	0.551618	4.97253e-31	carbohydrate transport
GO:0030001	2956	34	314	9	115	18	1	FALSE	0.0402152	0.551618	5.8511e-30	metal ion transport
GO:0022892	2956	185	314	33	231	36	1	FALSE	0.0404627	0.551947	1.26572e-49	substrate-specific transporter activity
GO:0090351	2956	35	314	7	240	24	1	FALSE	0.0411917	0.558805	6.90526e-43	seedling development
GO:0033263	2956	1	314	1	361	15	3	FALSE	0.0415512	0.559103	0.00277008	CORVET complex
GO:0047372	2956	1	314	1	48	2	2	FALSE	0.0416667	0.559103	0.0208333	acylglycerol lipase activity
GO:0051252	2956	93	314	13	297	27	3	FALSE	0.0420728	0.559449	1.33973e-79	regulation of RNA metabolic process
GO:1905428	2956	4	314	2	29	3	2	FALSE	0.0421456	0.559449	4.21035e-05	regulation of plant organ formation
GO:0010166	2956	8	314	3	1875	197	1	FALSE	0.0429422	0.566974	2.6792e-22	wax metabolic process
GO:0009835	2956	3	314	2	403	51	6	FALSE	0.0433738	0.568912	9.23583e-08	fruit ripening
GO:0005886	2956	907	314	109	2873	302	3	FALSE	0.0435498	0.568912	0	plasma membrane
GO:0006999	2956	1	314	1	91	4	2	FALSE	0.043956	0.570789	0.010989	nuclear pore organization
GO:2000026	2956	48	314	10	383	46	3	FALSE	0.0443683	0.570789	2.7281e-62	regulation of multicellular organismal development
GO:0006082	2956	404	314	51	1883	192	4	FALSE	0.044387	0.570789	0	organic acid metabolic process
GO:0043289	2956	3	314	2	28	4	2	FALSE	0.045177	0.572588	0.00030525	apocarotenoid biosynthetic process
GO:0009143	2956	1	314	1	88	4	2	FALSE	0.0454545	0.572588	0.0113636	nucleoside triphosphate catabolic process
GO:0005779	2956	1	314	1	22	1	3	FALSE	0.0454545	0.572588	0.0454545	integral component of peroxisomal membrane
GO:0010271	2956	2	314	2	12	3	3	FALSE	0.0454545	0.572588	0.0151515	regulation of chlorophyll catabolic process
GO:0019219	2956	100	314	13	511	42	4	FALSE	0.0460289	0.576881	4.34599e-109	regulation of nucleobase-containing compound metabolic process
GO:0015996	2956	8	314	3	1061	115	5	FALSE	0.0462639	0.576897	2.57802e-20	chlorophyll catabolic process
GO:0010468	2956	144	314	15	500	35	2	FALSE	0.0468291	0.578218	1.09695e-129	regulation of gene expression
GO:0009687	2956	3	314	2	173	23	4	FALSE	0.0468383	0.578218	1.17918e-06	abscisic acid metabolic process
GO:0090353	2956	1	314	1	21	1	1	FALSE	0.047619	0.584932	0.047619	polygalacturonase inhibitor activity
GO:1901658	2956	11	314	4	217	30	3	FALSE	0.0491322	0.600532	1.028e-18	glycosyl compound catabolic process
GO:1900618	2956	3	314	2	49	7	3	FALSE	0.049772	0.603705	5.4277e-05	regulation of shoot system morphogenesis
GO:0016781	2956	3	314	2	197	27	1	FALSE	0.0498809	0.603705	7.96883e-07	phosphotransferase activity, paired acceptors
GO:2000762	2956	3	314	2	225	31	3	FALSE	0.0505579	0.6039	5.33846e-07	regulation of phenylpropanoid metabolic process
GO:0055069	2956	3	314	2	19	3	2	FALSE	0.0505676	0.6039	0.00103199	zinc ion homeostasis
GO:0015935	2956	71	314	4	148	4	1	FALSE	0.0506308	0.6039	4.83018e-44	small ribosomal subunit
GO:0034219	2956	15	314	5	210	31	2	FALSE	0.0513704	0.607971	3.20284e-23	carbohydrate transmembrane transport
GO:0042126	2956	12	314	4	404	51	2	FALSE	0.0517347	0.607971	2.98808e-23	nitrate metabolic process
GO:0023057	2956	11	314	4	272	38	4	FALSE	0.0518671	0.607971	8.12582e-20	negative regulation of signaling
GO:0050662	2956	86	314	12	150	15	1	FALSE	0.051957	0.607971	5.38053e-44	coenzyme binding
GO:1901661	2956	5	314	2	173	14	2	FALSE	0.0529897	0.61713	8.20871e-10	quinone metabolic process
GO:0071944	2956	1050	314	121	2843	292	1	FALSE	0.0533016	0.617307	0	cell periphery
GO:0006787	2956	9	314	3	43	5	3	FALSE	0.0535364	0.617307	1.77329e-09	porphyrin-containing compound catabolic process
GO:0034050	2956	17	314	6	26	6	1	FALSE	0.0537549	0.617307	3.20046e-07	host programmed cell death induced by symbiont
GO:0090693	2956	14	314	5	128	21	2	FALSE	0.0540991	0.618383	5.7503e-19	plant organ senescence
GO:1902645	2956	3	314	2	11	2	2	FALSE	0.0545455	0.619376	0.00606061	tertiary alcohol biosynthetic process
GO:0050794	2956	441	314	56	1951	205	2	FALSE	0.0549147	0.619376	0	regulation of cellular process
GO:0043492	2956	47	314	9	85	11	1	FALSE	0.0549386	0.619376	4.80159e-25	ATPase activity, coupled to movement of substances
GO:0009157	2956	1	314	1	54	3	2	FALSE	0.0555556	0.623485	0.0185185	deoxyribonucleoside monophosphate biosynthetic process
GO:1901615	2956	69	314	12	1538	164	1	FALSE	0.0558243	0.623666	1.01352e-121	organic hydroxy compound metabolic process
GO:0042335	2956	8	314	3	441	52	3	FALSE	0.0564768	0.625795	3.0043e-17	cuticle development
GO:1902644	2956	3	314	2	25	4	1	FALSE	0.0565217	0.625795	0.000434783	tertiary alcohol metabolic process
GO:0010345	2956	4	314	3	28	8	1	FALSE	0.0581197	0.640614	4.884e-05	suberin biosynthetic process
GO:0046700	2956	39	314	8	706	79	2	FALSE	0.0585083	0.642031	4.68323e-65	heterocycle catabolic process
GO:0005773	2956	680	314	75	2563	242	2	FALSE	0.0591397	0.644542	0	vacuole
GO:0009166	2956	1	314	1	135	8	2	FALSE	0.0592593	0.644542	0.00740741	nucleotide catabolic process
GO:1900865	2956	1	314	1	1255	75	2	FALSE	0.059761	0.64482	0.000796813	chloroplast RNA modification
GO:0044255	2956	146	314	21	1763	180	3	FALSE	0.0598072	0.64482	6.30286e-218	cellular lipid metabolic process
GO:0050080	2956	1	314	1	33	2	1	FALSE	0.0606061	0.647728	0.030303	malonyl-CoA decarboxylase activity
GO:0098588	2956	355	314	29	506	35	1	FALSE	0.0608061	0.647728	2.93975e-133	bounding membrane of organelle
GO:0015711	2956	33	314	8	277	38	2	FALSE	0.0609322	0.647728	1.5816e-43	organic anion transport
GO:0009620	2956	65	314	16	209	37	1	FALSE	0.0611262	0.647728	9.08412e-56	response to fungus
GO:0010200	2956	5	314	3	303	63	2	FALSE	0.0626025	0.657547	4.85705e-11	response to chitin
GO:0046906	2956	86	314	13	999	97	2	FALSE	0.0627743	0.657547	1.14283e-126	tetrapyrrole binding
GO:0004096	2956	4	314	2	42	5	1	FALSE	0.0628518	0.657547	8.93416e-06	catalase activity
GO:0009628	2956	518	314	74	1131	142	1	FALSE	0.0638933	0.665622	0	response to abiotic stimulus
GO:0005388	2956	3	314	2	36	6	3	FALSE	0.0658263	0.678294	0.000140056	calcium-transporting ATPase activity
GO:0044282	2956	69	314	12	601	67	2	FALSE	0.0662007	0.678294	1.79715e-92	small molecule catabolic process
GO:0044611	2956	2	314	1	474	16	3	FALSE	0.0664401	0.678294	8.92053e-06	nuclear pore inner ring
GO:0032509	2956	1	314	1	15	1	2	FALSE	0.0666667	0.678294	0.0666667	endosome transport via multivesicular body sorting pathway
GO:0016701	2956	13	314	4	430	54	1	FALSE	0.0669512	0.678294	4.35255e-25	oxidoreductase activity, acting on single donors with incorporation of molecular oxygen
GO:0009081	2956	16	314	4	173	18	1	FALSE	0.0673426	0.678294	6.64583e-23	branched-chain amino acid metabolic process
GO:0006260	2956	6	314	2	440	33	3	FALSE	0.0676808	0.678294	1.0268e-13	DNA replication
GO:0052543	2956	8	314	3	139	18	3	FALSE	0.0677828	0.678294	3.55225e-13	callose deposition in cell wall
GO:0072665	2956	9	314	3	67	8	1	FALSE	0.0678258	0.678294	2.33876e-11	protein localization to vacuole
GO:0070588	2956	8	314	3	75	10	2	FALSE	0.0678569	0.678294	5.92731e-11	calcium ion transmembrane transport
GO:0042181	2956	5	314	2	867	79	4	FALSE	0.0684003	0.680916	2.47801e-13	ketone biosynthetic process
GO:0022611	2956	4	314	2	444	52	1	FALSE	0.0692046	0.680916	6.25985e-10	dormancy process
GO:1990837	2956	31	314	10	39	10	2	FALSE	0.069764	0.680916	1.62539e-08	sequence-specific double-stranded DNA binding
GO:0012505	2956	409	314	51	2843	292	3	FALSE	0.069874	0.680916	0	endomembrane system
GO:0010162	2956	4	314	2	447	53	7	FALSE	0.0708052	0.680916	6.09293e-10	seed dormancy process
GO:0052865	2956	1	314	1	141	10	3	FALSE	0.070922	0.680916	0.0070922	1-deoxy-D-xylulose 5-phosphate biosynthetic process
GO:0000421	2956	1	314	1	253	18	2	FALSE	0.0711462	0.680916	0.00395257	autophagosome membrane
GO:0052747	2956	5	314	2	61	6	1	FALSE	0.0712801	0.680916	1.68091e-07	sinapyl alcohol dehydrogenase activity
GO:0045551	2956	5	314	2	61	6	1	FALSE	0.0712801	0.680916	1.68091e-07	cinnamyl-alcohol dehydrogenase activity
GO:0009045	2956	1	314	1	14	1	1	FALSE	0.0714286	0.680916	0.0714286	xylose isomerase activity
GO:0042402	2956	1	314	1	14	1	2	FALSE	0.0714286	0.680916	0.0714286	cellular biogenic amine catabolic process
GO:0004180	2956	6	314	2	21	2	1	FALSE	0.0714286	0.680916	1.84284e-05	carboxypeptidase activity
GO:0032787	2956	171	314	23	377	40	1	FALSE	0.0719255	0.683016	4.00807e-112	monocarboxylic acid metabolic process
GO:0005743	2956	86	314	5	144	5	2	FALSE	0.0724027	0.684913	1.02602e-41	mitochondrial inner membrane
GO:1901617	2956	41	314	7	860	79	2	FALSE	0.0728868	0.686748	4.27312e-71	organic hydroxy compound biosynthetic process
GO:0016709	2956	20	314	9	41	13	2	FALSE	0.073153	0.686748	3.71569e-12	oxidoreductase activity, acting on paired donors, with incorporation or reduction of molecular oxygen, NAD(P)H as one donor, and incorporation of one atom of oxygen
GO:0006743	2956	1	314	1	68	5	2	FALSE	0.0735294	0.687425	0.0147059	ubiquinone metabolic process
GO:0055046	2956	4	314	2	379	46	2	FALSE	0.073782	0.687425	1.18182e-09	microgametogenesis
GO:0000373	2956	2	314	1	27	1	1	FALSE	0.0740741	0.687552	0.002849	Group II intron splicing
GO:0004817	2956	1	314	1	40	3	1	FALSE	0.075	0.690951	0.025	cysteine-tRNA ligase activity
GO:0006423	2956	1	314	1	40	3	1	FALSE	0.075	0.690951	0.025	cysteinyl-tRNA aminoacylation
GO:0009098	2956	5	314	2	80	8	3	FALSE	0.0756302	0.694167	4.15973e-08	leucine biosynthetic process
GO:0009504	2956	12	314	3	2322	199	1	FALSE	0.0765609	0.697011	2.00611e-32	cell plate
GO:0004084	2956	1	314	1	26	2	1	FALSE	0.0769231	0.697011	0.0384615	branched-chain-amino-acid transaminase activity
GO:0070071	2956	2	314	1	51	2	1	FALSE	0.0776471	0.697011	0.000784314	proton-transporting two-sector ATPase complex assembly
GO:0009773	2956	11	314	2	38	2	1	FALSE	0.0782361	0.697011	8.31033e-10	photosynthetic electron transport in photosystem I
GO:0016760	2956	5	314	2	27	3	2	FALSE	0.0786325	0.697011	1.2387e-05	cellulose synthase (UDP-forming) activity
GO:0016661	2956	4	314	2	430	54	1	FALSE	0.078684	0.697011	7.11892e-10	oxidoreductase activity, acting on other nitrogenous compounds as donors
GO:0009671	2956	1	314	1	38	3	3	FALSE	0.0789474	0.697011	0.0263158	nitrate:proton symporter activity
GO:0008234	2956	22	314	4	109	9	1	FALSE	0.079157	0.697011	1.64082e-23	cysteine-type peptidase activity
GO:0004349	2956	2	314	1	50	2	2	FALSE	0.0791837	0.697011	0.000816327	glutamate 5-kinase activity
GO:0009688	2956	3	314	2	73	13	5	FALSE	0.0798444	0.697011	1.60782e-05	abscisic acid biosynthetic process
GO:0031231	2956	1	314	1	25	2	3	FALSE	0.08	0.697011	0.04	intrinsic component of peroxisomal membrane
GO:0006865	2956	9	314	3	224	27	2	FALSE	0.0801314	0.697011	3.00766e-16	amino acid transport
GO:0010648	2956	11	314	4	288	46	3	FALSE	0.0801612	0.697011	4.28354e-20	negative regulation of cell communication
GO:1901476	2956	16	314	5	233	36	2	FALSE	0.0802812	0.697011	4.69599e-25	carbohydrate transporter activity
GO:0070008	2956	8	314	2	44	3	2	FALSE	0.0803383	0.697011	5.6423e-09	serine-type exopeptidase activity
GO:0032870	2956	99	314	21	331	54	3	FALSE	0.0806012	0.697011	4.15127e-87	cellular response to hormone stimulus
GO:0052386	2956	8	314	3	25	4	1	FALSE	0.0807905	0.697011	9.24578e-07	cell wall thickening
GO:0031012	2956	10	314	3	409	44	2	FALSE	0.0814257	0.697011	3.09519e-20	extracellular matrix
GO:0036452	2956	2	314	1	361	15	2	FALSE	0.0814866	0.697011	1.53894e-05	ESCRT complex
GO:0048831	2956	16	314	5	119	19	2	FALSE	0.082812	0.697011	3.7168e-20	regulation of shoot system development
GO:0046938	2956	1	314	1	324	27	3	FALSE	0.0833333	0.697011	0.00308642	phytochelatin biosynthetic process
GO:0070887	2956	158	314	27	821	110	2	FALSE	0.0853094	0.697011	6.72667e-174	cellular response to chemical stimulus
GO:0046149	2956	8	314	3	54	8	1	FALSE	0.0856007	0.697011	9.61108e-10	pigment catabolic process
GO:1900376	2956	3	314	2	187	34	3	FALSE	0.0856146	0.697011	9.32449e-07	regulation of secondary metabolite biosynthetic process
GO:0031326	2956	134	314	17	865	79	3	FALSE	0.085768	0.697011	2.90458e-161	regulation of cellular biosynthetic process
GO:0072666	2956	9	314	3	61	8	2	FALSE	0.0867018	0.697011	5.76643e-11	establishment of protein localization to vacuole
GO:0017056	2956	3	314	1	202	6	1	FALSE	0.086907	0.697011	7.3888e-07	structural constituent of nuclear pore
GO:0031418	2956	3	314	1	68	2	3	FALSE	0.0869183	0.697011	1.99537e-05	L-ascorbic acid binding
GO:0005665	2956	2	314	1	23	1	3	FALSE	0.0869565	0.697011	0.00395257	DNA-directed RNA polymerase II, core complex
GO:0072658	2956	1	314	1	23	2	2	FALSE	0.0869565	0.697011	0.0434783	maintenance of protein location in membrane
GO:0009696	2956	4	314	2	172	23	3	FALSE	0.0869762	0.697011	2.84021e-08	salicylic acid metabolic process
GO:0071495	2956	99	314	21	322	53	1	FALSE	0.0869931	0.697011	1.06617e-85	cellular response to endogenous stimulus
GO:0015849	2956	22	314	5	373	42	2	FALSE	0.0871675	0.697011	5.59054e-36	organic acid transport
GO:0009825	2956	6	314	2	78	7	1	FALSE	0.0875729	0.697011	3.8933e-09	multidimensional cell growth
GO:0046556	2956	3	314	2	64	12	1	FALSE	0.0876536	0.697011	2.40015e-05	alpha-L-arabinofuranosidase activity
GO:0009845	2956	33	314	7	379	46	2	FALSE	0.0877852	0.697011	2.92887e-48	seed germination
GO:0031669	2956	32	314	8	42	8	2	FALSE	0.0891153	0.697011	6.79605e-10	cellular response to nutrient levels
GO:0097035	2956	1	314	1	223	20	2	FALSE	0.0896861	0.697011	0.0044843	regulation of membrane lipid distribution
GO:0030897	2956	2	314	1	218	10	2	FALSE	0.0898406	0.697011	4.22779e-05	HOPS complex
GO:0016050	2956	50	314	7	268	22	1	FALSE	0.0903898	0.697011	1.57174e-55	vesicle organization
GO:0071702	2956	257	314	34	490	55	1	FALSE	0.0907648	0.697011	1.56143e-146	organic substance transport
GO:0052322	2956	1	314	1	33	3	5	FALSE	0.0909091	0.697011	0.030303	positive regulation of phytoalexin biosynthetic process
GO:0017137	2956	1	314	1	11	1	1	FALSE	0.0909091	0.697011	0.0909091	Rab GTPase binding
GO:0004028	2956	11	314	3	64	7	1	FALSE	0.0912857	0.697011	1.34482e-12	3-chloroallyl aldehyde dehydrogenase activity
GO:0032527	2956	1	314	1	2504	229	2	FALSE	0.0914537	0.697011	0.000399361	protein exit from endoplasmic reticulum
GO:0010183	2956	5	314	2	231	25	3	FALSE	0.091847	0.697011	1.90566e-10	pollen tube guidance
GO:0051723	2956	2	314	1	43	2	1	FALSE	0.0919158	0.697011	0.00110742	protein methylesterase activity
GO:0050789	2956	527	314	66	2710	293	2	FALSE	0.0928799	0.697011	0	regulation of biological process
GO:0016363	2956	3	314	1	188	6	2	FALSE	0.093203	0.697011	9.17569e-07	nuclear matrix
GO:0032504	2956	21	314	5	399	48	2	FALSE	0.0934764	0.697011	2.09174e-35	multicellular organism reproduction
GO:0006723	2956	1	314	1	884	83	2	FALSE	0.0938914	0.697011	0.00113122	cuticle hydrocarbon biosynthetic process
GO:0031907	2956	2	314	1	229	11	2	FALSE	0.0939631	0.697011	3.83054e-05	microbody lumen
GO:0043447	2956	1	314	1	871	82	4	FALSE	0.0941447	0.697011	0.00114811	alkane biosynthetic process
GO:0043174	2956	5	314	1	53	1	2	FALSE	0.0943396	0.697011	3.4847e-07	nucleoside salvage
GO:0004601	2956	42	314	5	66	5	2	FALSE	0.0951857	0.697011	1.60144e-18	peroxidase activity
GO:0005992	2956	5	314	2	15	2	2	FALSE	0.0952381	0.697011	0.000333	trehalose biosynthetic process
GO:0052320	2956	1	314	1	42	4	3	FALSE	0.0952381	0.697011	0.0238095	positive regulation of phytoalexin metabolic process
GO:0080120	2956	1	314	1	577	55	4	FALSE	0.0953206	0.697011	0.0017331	CAAX-box protein maturation
GO:0051239	2956	52	314	10	767	95	2	FALSE	0.0955804	0.697011	4.62909e-82	regulation of multicellular organismal process
GO:0097367	2956	465	314	55	1694	172	1	FALSE	0.0956974	0.697011	0	carbohydrate derivative binding
GO:0022412	2956	5	314	2	1130	124	3	FALSE	0.0957141	0.697011	6.57109e-14	cellular process involved in reproduction in multicellular organism
GO:1900039	2956	1	314	1	73	7	4	FALSE	0.0958904	0.697011	0.0136986	positive regulation of cellular response to hypoxia
GO:0000815	2956	2	314	1	224	11	3	FALSE	0.0960122	0.697011	4.00384e-05	ESCRT III complex
GO:0005795	2956	10	314	3	250	29	2	FALSE	0.0963243	0.697011	4.5661e-18	Golgi stack
GO:0046937	2956	1	314	1	1284	124	3	FALSE	0.0965732	0.697011	0.000778816	phytochelatin metabolic process
GO:1901183	2956	1	314	1	31	3	5	FALSE	0.0967742	0.697011	0.0322581	positive regulation of camalexin biosynthetic process
GO:0048580	2956	38	314	7	247	27	2	FALSE	0.0968757	0.697011	1.2586e-45	regulation of post-embryonic development
GO:0005643	2956	16	314	2	474	16	3	FALSE	0.0973087	0.697011	4.16229e-30	nuclear pore
GO:2001147	2956	1	314	1	1007	98	3	FALSE	0.0973188	0.697011	0.000993049	camalexin binding
GO:0065007	2956	599	314	74	2710	293	1	FALSE	0.0975372	0.697011	0	biological regulation
GO:0010431	2956	11	314	3	246	26	5	FALSE	0.097569	0.697011	2.5083e-19	seed maturation
GO:0015145	2956	9	314	5	13	5	2	FALSE	0.0979021	0.697011	0.0013986	monosaccharide transmembrane transporter activity
GO:0033588	2956	1	314	1	2681	263	2	FALSE	0.0980977	0.697011	0.000372995	Elongator holoenzyme complex
GO:0010222	2956	1	314	1	10	1	1	FALSE	0.1	0.697011	0.1	stem vascular tissue pattern formation
GO:0061157	2956	1	314	1	10	1	3	FALSE	0.1	0.697011	0.1	mRNA destabilization
GO:0019177	2956	1	314	1	170	17	1	FALSE	0.1	0.697011	0.00588235	dihydroneopterin triphosphate pyrophosphohydrolase activity
GO:0047429	2956	1	314	1	170	17	1	FALSE	0.1	0.697011	0.00588235	nucleoside-triphosphate diphosphatase activity
GO:0019438	2956	284	314	32	1009	93	2	FALSE	0.100228	0.697011	1.30434e-259	aromatic compound biosynthetic process
GO:0042538	2956	14	314	5	179	34	2	FALSE	0.100417	0.697011	4.23664e-21	hyperosmotic salinity response
GO:0042542	2956	14	314	4	345	46	2	FALSE	0.101078	0.697011	3.36526e-25	response to hydrogen peroxide
GO:0097243	2956	1	314	1	1694	172	1	FALSE	0.101535	0.697011	0.000590319	flavonoid binding
GO:0071897	2956	8	314	2	515	36	3	FALSE	0.10194	0.697011	8.60578e-18	DNA biosynthetic process
GO:0006820	2956	55	314	13	173	30	1	FALSE	0.102167	0.697011	1.61062e-46	anion transport
GO:0043446	2956	1	314	1	1989	204	4	FALSE	0.102564	0.697011	0.000502765	cellular alkane metabolic process
GO:0015144	2956	15	314	5	151	27	3	FALSE	0.102834	0.697011	5.54622e-21	carbohydrate transmembrane transporter activity
GO:0071993	2956	1	314	1	184	19	1	FALSE	0.103261	0.697011	0.00543478	phytochelatin transport
GO:0009215	2956	3	314	1	85	3	2	FALSE	0.103371	0.697011	1.01245e-05	purine deoxyribonucleoside triphosphate metabolic process
GO:0031386	2956	1	314	1	2704	281	1	FALSE	0.10392	0.697011	0.000369822	protein tag
GO:0006624	2956	1	314	1	1145	120	3	FALSE	0.104803	0.697011	0.000873362	vacuolar protein processing
GO:0097354	2956	1	314	1	1552	163	1	FALSE	0.105026	0.697011	0.00064433	prenylation
GO:0007031	2956	7	314	2	268	22	1	FALSE	0.105065	0.697011	5.49283e-14	peroxisome organization
GO:0004197	2956	8	314	2	81	6	2	FALSE	0.105217	0.697011	3.10904e-11	cysteine-type endopeptidase activity
GO:0044215	2956	1	314	1	2932	311	1	FALSE	0.106071	0.697011	0.000341064	other organism
GO:0044217	2956	1	314	1	2932	311	2	FALSE	0.106071	0.697011	0.000341064	other organism part
GO:0080050	2956	1	314	1	169	18	3	FALSE	0.106509	0.697011	0.00591716	regulation of seed development
GO:0030151	2956	5	314	2	264	31	1	FALSE	0.106612	0.697011	9.7209e-11	molybdenum ion binding
GO:0005991	2956	5	314	2	23	3	1	FALSE	0.107284	0.697011	2.97186e-05	trehalose metabolic process
GO:0016773	2956	106	314	18	197	27	1	FALSE	0.107771	0.697011	1.54856e-58	phosphotransferase activity, alcohol group as acceptor
GO:0022857	2956	177	314	29	259	37	2	FALSE	0.107937	0.697011	1.13033e-69	transmembrane transporter activity
GO:0099402	2956	114	314	17	424	48	2	FALSE	0.10866	0.697011	1.4657e-106	plant organ development
GO:0090708	2956	1	314	1	46	5	2	FALSE	0.108696	0.697011	0.0217391	specification of plant organ axis polarity
GO:0048211	2956	1	314	1	46	5	2	FALSE	0.108696	0.697011	0.0217391	Golgi vesicle docking
GO:1901292	2956	1	314	1	284	31	4	FALSE	0.109155	0.697011	0.00352113	nucleoside phosphate catabolic process
GO:0008863	2956	1	314	1	64	7	1	FALSE	0.109375	0.697011	0.015625	formate dehydrogenase (NAD+) activity
GO:0017084	2956	1	314	1	64	7	1	FALSE	0.109375	0.697011	0.015625	delta1-pyrroline-5-carboxylate synthetase activity
GO:0050062	2956	1	314	1	64	7	1	FALSE	0.109375	0.697011	0.015625	long-chain-fatty-acyl-CoA reductase activity
GO:0033721	2956	1	314	1	64	7	1	FALSE	0.109375	0.697011	0.015625	aldehyde dehydrogenase (NADP+) activity
GO:0019758	2956	7	314	2	538	45	4	FALSE	0.109698	0.697011	4.01768e-16	glycosinolate biosynthetic process
GO:0048657	2956	1	314	1	263	29	4	FALSE	0.110266	0.697011	0.00380228	anther wall tapetum cell differentiation
GO:0005776	2956	1	314	1	680	75	1	FALSE	0.110294	0.697011	0.00147059	autophagosome
GO:0045056	2956	1	314	1	326	36	2	FALSE	0.110429	0.697011	0.00306748	transcytosis
GO:0071985	2956	1	314	1	326	36	2	FALSE	0.110429	0.697011	0.00306748	multivesicular body sorting pathway
GO:0016573	2956	1	314	1	9	1	2	FALSE	0.111111	0.697011	0.111111	histone acetylation
GO:0004753	2956	1	314	1	9	1	1	FALSE	0.111111	0.697011	0.111111	saccharopine dehydrogenase activity
GO:0048194	2956	1	314	1	81	9	3	FALSE	0.111111	0.697011	0.0123457	Golgi vesicle budding
GO:0051187	2956	9	314	3	380	52	2	FALSE	0.111555	0.697011	2.41638e-18	cofactor catabolic process
GO:0051193	2956	6	314	2	332	33	2	FALSE	0.111566	0.697011	5.62646e-13	regulation of cofactor metabolic process
GO:0055083	2956	4	314	2	31	5	2	FALSE	0.111711	0.697011	3.17813e-05	monovalent inorganic anion homeostasis
GO:0009736	2956	6	314	3	88	19	2	FALSE	0.111993	0.697011	1.84525e-09	cytokinin-activated signaling pathway
GO:0098657	2956	1	314	1	490	55	1	FALSE	0.112245	0.697011	0.00204082	import into cell
GO:0080051	2956	1	314	1	373	42	2	FALSE	0.112601	0.697011	0.00268097	cutin transport
GO:0019953	2956	18	314	4	232	25	2	FALSE	0.112821	0.697011	3.32241e-27	sexual reproduction
GO:0031227	2956	9	314	3	591	81	3	FALSE	0.112828	0.697011	4.38589e-20	intrinsic component of endoplasmic reticulum membrane
GO:0048658	2956	1	314	1	424	48	3	FALSE	0.113208	0.697011	0.00235849	anther wall tapetum development
GO:0009968	2956	11	314	4	200	36	5	FALSE	0.113768	0.697011	2.57871e-18	negative regulation of signal transduction
GO:0015291	2956	43	314	11	106	20	1	FALSE	0.114331	0.697011	1.04494e-30	secondary active transmembrane transporter activity
GO:1900140	2956	18	314	5	55	9	2	FALSE	0.115277	0.697011	6.9406e-15	regulation of seedling development
GO:2001227	2956	1	314	1	581	67	3	FALSE	0.115318	0.697011	0.00172117	quercitrin binding
GO:0016485	2956	12	314	3	172	18	2	FALSE	0.116024	0.697011	1.058e-18	protein processing
GO:0019899	2956	105	314	16	634	72	1	FALSE	0.11623	0.697011	6.01258e-123	enzyme binding
GO:0051176	2956	1	314	1	129	15	3	FALSE	0.116279	0.697011	0.00775194	positive regulation of sulfur metabolic process
GO:0009151	2956	3	314	1	100	4	2	FALSE	0.116388	0.697011	6.18429e-06	purine deoxyribonucleotide metabolic process
GO:0010150	2956	14	314	5	42	9	2	FALSE	0.117096	0.697011	1.89178e-11	leaf senescence
GO:0006623	2956	9	314	3	76	11	3	FALSE	0.117138	0.697011	7.01919e-12	protein targeting to vacuole
GO:0080190	2956	1	314	1	1579	185	2	FALSE	0.117163	0.697011	0.000633312	lateral growth
GO:0030004	2956	7	314	3	19	4	2	FALSE	0.117389	0.697011	1.9846e-05	cellular monovalent inorganic cation homeostasis
GO:0010337	2956	1	314	1	17	2	2	FALSE	0.117647	0.697011	0.0588235	regulation of salicylic acid metabolic process
GO:0044376	2956	1	314	1	17	2	2	FALSE	0.117647	0.697011	0.0588235	RNA polymerase II complex import to nucleus
GO:1990022	2956	1	314	1	17	2	2	FALSE	0.117647	0.697011	0.0588235	RNA polymerase III complex localization to nucleus
GO:0097438	2956	1	314	1	433	51	2	FALSE	0.117783	0.697011	0.00230947	exit from dormancy
GO:0048653	2956	1	314	1	449	53	5	FALSE	0.11804	0.697011	0.00222717	anther development
GO:0048367	2956	95	314	15	433	51	2	FALSE	0.118141	0.697011	2.47115e-98	shoot system development
GO:0005515	2956	634	314	72	1694	172	1	FALSE	0.11846	0.697011	0	protein binding
GO:0030276	2956	11	314	3	634	72	1	FALSE	0.118879	0.697011	6.54725e-24	clathrin binding
GO:0008610	2956	111	314	15	909	90	3	FALSE	0.119019	0.697011	7.73376e-146	lipid biosynthetic process
GO:0048655	2956	1	314	1	445	53	6	FALSE	0.119101	0.697011	0.00224719	anther wall tapetum morphogenesis
GO:0048656	2956	1	314	1	445	53	6	FALSE	0.119101	0.697011	0.00224719	anther wall tapetum formation
GO:0052318	2956	1	314	1	193	23	3	FALSE	0.119171	0.697011	0.00518135	regulation of phytoalexin metabolic process
GO:0030855	2956	1	314	1	67	8	2	FALSE	0.119403	0.697011	0.0149254	epithelial cell differentiation
GO:0009897	2956	1	314	1	910	109	4	FALSE	0.11978	0.697011	0.0010989	external side of plasma membrane
GO:0017157	2956	1	314	1	25	3	3	FALSE	0.12	0.697011	0.04	regulation of exocytosis
GO:0030176	2956	9	314	3	547	77	3	FALSE	0.120072	0.697011	8.84319e-20	integral component of endoplasmic reticulum membrane
GO:0072511	2956	13	314	4	115	18	1	FALSE	0.120438	0.697011	2.04675e-17	divalent inorganic cation transport
GO:0015662	2956	9	314	3	32	5	1	FALSE	0.120551	0.697011	3.56521e-08	ATPase activity, coupled to transmembrane movement of ions, phosphorylative mechanism
GO:1905958	2956	5	314	2	110	14	4	FALSE	0.120597	0.697011	8.1705e-09	negative regulation of cellular response to alcohol
GO:0051708	2956	1	314	1	148	18	2	FALSE	0.121622	0.697011	0.00675676	intracellular protein transport in other organism involved in symbiotic interaction
GO:0016901	2956	1	314	1	74	9	1	FALSE	0.121622	0.697011	0.0135135	oxidoreductase activity, acting on the CH-OH group of donors, quinone or similar compound as acceptor
GO:0048825	2956	6	314	2	142	15	2	FALSE	0.121995	0.697011	9.77423e-11	cotyledon development
GO:0055067	2956	8	314	3	28	5	2	FALSE	0.123077	0.697011	3.21739e-07	monovalent inorganic cation homeostasis
GO:0080134	2956	34	314	8	704	106	2	FALSE	0.12331	0.697011	1.01017e-58	regulation of response to stress
GO:1903530	2956	1	314	1	462	57	3	FALSE	0.123377	0.697011	0.0021645	regulation of secretion by cell
GO:0099133	2956	1	314	1	121	15	3	FALSE	0.123967	0.697011	0.00826446	ATP hydrolysis coupled anion transmembrane transport
GO:0044247	2956	11	314	3	83	10	3	FALSE	0.123989	0.697011	6.19508e-14	cellular polysaccharide catabolic process
GO:0099600	2956	12	314	3	23	3	1	FALSE	0.124224	0.697011	7.39602e-07	transmembrane receptor activity
GO:0016106	2956	4	314	2	23	4	2	FALSE	0.124562	0.697011	0.000112931	sesquiterpenoid biosynthetic process
GO:0044703	2956	20	314	5	429	59	2	FALSE	0.124893	0.697011	8.55669e-35	multi-organism reproductive process
GO:0010439	2956	1	314	1	152	19	7	FALSE	0.125	0.697011	0.00657895	regulation of glucosinolate biosynthetic process
GO:0052319	2956	1	314	1	136	17	4	FALSE	0.125	0.697011	0.00735294	regulation of phytoalexin biosynthetic process
GO:0009939	2956	1	314	1	16	2	3	FALSE	0.125	0.697011	0.0625	positive regulation of gibberellic acid mediated signaling pathway
GO:0047782	2956	1	314	1	16	2	1	FALSE	0.125	0.697011	0.0625	coniferin beta-glucosidase activity
GO:0035542	2956	2	314	1	16	1	3	FALSE	0.125	0.697011	0.00833333	regulation of SNARE complex assembly
GO:0036294	2956	1	314	1	8	1	2	FALSE	0.125	0.697011	0.125	cellular response to decreased oxygen levels
GO:0032262	2956	2	314	1	16	1	3	FALSE	0.125	0.697011	0.00833333	pyrimidine nucleotide salvage
GO:0004029	2956	6	314	2	64	7	1	FALSE	0.125061	0.697011	1.33379e-08	aldehyde dehydrogenase (NAD) activity
GO:0006529	2956	2	314	1	371	24	4	FALSE	0.125359	0.697096	1.45698e-05	asparagine biosynthetic process
GO:0030089	2956	3	314	1	388	17	4	FALSE	0.126079	0.699528	1.03519e-07	phycobilisome
GO:0015296	2956	3	314	2	84	19	3	FALSE	0.126821	0.70142	1.04949e-05	anion:cation symporter activity
GO:0061024	2956	88	314	10	446	35	1	FALSE	0.127151	0.70142	1.33441e-95	membrane organization
GO:0008544	2956	1	314	1	55	7	1	FALSE	0.127273	0.70142	0.0181818	epidermis development
GO:0035493	2956	2	314	1	76	5	2	FALSE	0.12807	0.701719	0.000350877	SNARE complex assembly
GO:1905421	2956	1	314	1	101	13	3	FALSE	0.128713	0.701719	0.00990099	regulation of plant organ morphogenesis
GO:0030134	2956	7	314	2	2502	229	3	FALSE	0.128883	0.701719	8.28071e-21	ER to Golgi transport vesicle
GO:0016820	2956	48	314	9	226	29	2	FALSE	0.128889	0.701719	2.71954e-50	hydrolase activity, acting on acid anhydrides, catalyzing transmembrane movement of substances
GO:0015446	2956	1	314	1	31	4	3	FALSE	0.129032	0.701719	0.0322581	ATPase-coupled arsenite transmembrane transporter activity
GO:0051046	2956	1	314	1	62	8	2	FALSE	0.129032	0.701719	0.016129	regulation of secretion
GO:0006541	2956	15	314	4	32	5	1	FALSE	0.130145	0.705871	1.76765e-09	glutamine metabolic process
GO:0044711	2956	457	314	52	1352	135	2	FALSE	0.130644	0.705871	0	single-organism biosynthetic process
GO:0052863	2956	1	314	1	398	52	3	FALSE	0.130653	0.705871	0.00251256	1-deoxy-D-xylulose 5-phosphate metabolic process
GO:0009200	2956	3	314	1	88	4	1	FALSE	0.131698	0.709961	9.11278e-06	deoxyribonucleoside triphosphate metabolic process
GO:0006935	2956	5	314	2	680	90	2	FALSE	0.132641	0.713489	8.37602e-13	chemotaxis
GO:0006955	2956	68	314	12	1131	142	2	FALSE	0.133062	0.714197	4.48409e-111	immune response
GO:0005794	2956	250	314	29	2563	242	3	FALSE	0.13351	0.715048	0	Golgi apparatus
GO:0034220	2956	143	314	25	232	35	2	FALSE	0.134193	0.715445	1.53026e-66	ion transmembrane transport
GO:0022627	2956	60	314	4	194	7	3	FALSE	0.134271	0.715445	1.24763e-51	cytosolic small ribosomal subunit
GO:0030121	2956	1	314	1	119	16	4	FALSE	0.134454	0.715445	0.00840336	AP-1 adaptor complex
GO:0016759	2956	5	314	2	28	4	1	FALSE	0.135043	0.715525	1.0175e-05	cellulose synthase activity
GO:0070574	2956	1	314	1	74	10	2	FALSE	0.135135	0.715525	0.0135135	cadmium ion transmembrane transport
GO:1901182	2956	1	314	1	133	18	4	FALSE	0.135338	0.715525	0.0075188	regulation of camalexin biosynthetic process
GO:0043617	2956	3	314	2	29	7	1	FALSE	0.136015	0.717568	0.000273673	cellular response to sucrose starvation
GO:0042579	2956	81	314	11	2563	242	2	FALSE	0.136565	0.71893	1.61967e-155	microbody
GO:0016746	2956	53	314	11	460	68	1	FALSE	0.137358	0.721569	7.21576e-71	transferase activity, transferring acyl groups
GO:0030662	2956	25	314	4	365	30	4	FALSE	0.138185	0.722706	3.1517e-39	coated vesicle membrane
GO:0009251	2956	11	314	3	71	9	2	FALSE	0.138364	0.722706	3.90541e-13	glucan catabolic process
GO:0008219	2956	33	314	6	1049	114	1	FALSE	0.139124	0.722706	2.97841e-63	cell death
GO:0010117	2956	1	314	1	158	22	1	FALSE	0.139241	0.722706	0.00632911	photoprotection
GO:0010256	2956	17	314	3	446	35	1	FALSE	0.140659	0.722706	4.43068e-31	endomembrane system organization
GO:0006528	2956	2	314	1	493	36	3	FALSE	0.14085	0.722706	8.24552e-06	asparagine metabolic process
GO:0098552	2956	13	314	3	1550	159	3	FALSE	0.140926	0.722706	2.19726e-32	side of membrane
GO:0090056	2956	6	314	2	42	5	3	FALSE	0.141355	0.722706	1.90629e-07	regulation of chlorophyll metabolic process
GO:0051049	2956	32	314	6	493	56	2	FALSE	0.141759	0.722706	4.96161e-51	regulation of transport
GO:0009767	2956	38	314	2	100	2	2	FALSE	0.14202	0.722706	1.76365e-28	photosynthetic electron transport chain
GO:0051604	2956	14	314	3	793	76	2	FALSE	0.142736	0.722706	2.51597e-30	protein maturation
GO:0008661	2956	1	314	1	7	1	1	FALSE	0.142857	0.722706	0.142857	1-deoxy-D-xylulose-5-phosphate synthase activity
GO:0033759	2956	1	314	1	7	1	2	FALSE	0.142857	0.722706	0.142857	flavone synthase activity
GO:0034214	2956	2	314	1	14	1	1	FALSE	0.142857	0.722706	0.010989	protein hexamerization
GO:0070273	2956	1	314	1	7	1	1	FALSE	0.142857	0.722706	0.142857	phosphatidylinositol-4-phosphate binding
GO:0006595	2956	2	314	1	14	1	1	FALSE	0.142857	0.722706	0.010989	polyamine metabolic process
GO:0042344	2956	4	314	3	15	6	3	FALSE	0.142857	0.722706	0.000732601	indole glucosinolate catabolic process
GO:0080039	2956	1	314	1	28	4	1	FALSE	0.142857	0.722706	0.0357143	xyloglucan endotransglucosylase activity
GO:0071554	2956	82	314	12	1936	203	1	FALSE	0.143136	0.722706	8.06219e-147	cell wall organization or biogenesis
GO:0018205	2956	5	314	2	56	8	1	FALSE	0.144214	0.723693	2.61793e-07	peptidyl-lysine modification
GO:0006714	2956	5	314	2	27	4	1	FALSE	0.144444	0.723693	1.2387e-05	sesquiterpenoid metabolic process
GO:0002239	2956	4	314	2	209	37	1	FALSE	0.144962	0.723693	1.29468e-08	response to oomycetes
GO:0006968	2956	1	314	1	220	32	1	FALSE	0.145455	0.723693	0.00454545	cellular defense response
GO:0035639	2956	433	314	51	661	71	2	FALSE	0.145501	0.723693	3.48039e-184	purine ribonucleoside triphosphate binding
GO:0004830	2956	2	314	1	40	3	1	FALSE	0.146154	0.723693	0.00128205	tryptophan-tRNA ligase activity
GO:0006436	2956	2	314	1	40	3	1	FALSE	0.146154	0.723693	0.00128205	tryptophanyl-tRNA aminoacylation
GO:0050898	2956	2	314	1	645	49	1	FALSE	0.146276	0.723693	4.81487e-06	nitrile metabolic process
GO:0042578	2956	55	314	8	125	13	1	FALSE	0.146866	0.723693	8.07811e-37	phosphoric ester hydrolase activity
GO:0044273	2956	13	314	4	317	52	2	FALSE	0.14717	0.723693	2.44796e-23	sulfur compound catabolic process
GO:0009865	2956	1	314	1	47	7	5	FALSE	0.148936	0.723693	0.0212766	pollen tube adhesion
GO:0098739	2956	1	314	1	208	31	2	FALSE	0.149038	0.723693	0.00480769	import across plasma membrane
GO:0071994	2956	1	314	1	208	31	2	FALSE	0.149038	0.723693	0.00480769	phytochelatin transmembrane transport
GO:0080028	2956	2	314	1	604	47	3	FALSE	0.149693	0.723693	5.49131e-06	nitrile biosynthetic process
GO:0006790	2956	91	314	13	1552	163	1	FALSE	0.149911	0.723693	8.48548e-150	sulfur compound metabolic process
GO:0080036	2956	4	314	2	32	6	2	FALSE	0.150445	0.723693	2.78087e-05	regulation of cytokinin-activated signaling pathway
GO:0003867	2956	2	314	1	26	2	1	FALSE	0.150769	0.723693	0.00307692	4-aminobutyrate transaminase activity
GO:0010411	2956	10	314	3	62	9	2	FALSE	0.150929	0.723693	9.30069e-12	xyloglucan metabolic process
GO:0008417	2956	1	314	1	53	8	2	FALSE	0.150943	0.723693	0.0188679	fucosyltransferase activity
GO:0009608	2956	8	314	3	209	37	1	FALSE	0.151145	0.723693	1.26836e-14	response to symbiont
GO:0032879	2956	36	314	7	912	114	2	FALSE	0.15136	0.723693	2.06394e-65	regulation of localization
GO:0030865	2956	5	314	1	33	1	1	FALSE	0.151515	0.723693	4.21344e-06	cortical cytoskeleton organization
GO:0009267	2956	29	314	7	149	24	3	FALSE	0.151533	0.723693	1.55285e-31	cellular response to starvation
GO:0042537	2956	7	314	2	583	59	2	FALSE	0.151828	0.723693	2.28272e-16	benzene-containing compound metabolic process
GO:0010120	2956	2	314	1	51	4	3	FALSE	0.152157	0.723693	0.000784314	camalexin biosynthetic process
GO:0009889	2956	141	314	17	960	90	2	FALSE	0.152366	0.723693	3.00951e-173	regulation of biosynthetic process
GO:0044390	2956	1	314	1	105	16	1	FALSE	0.152381	0.723693	0.00952381	ubiquitin-like protein conjugating enzyme binding
GO:0050521	2956	1	314	1	170	26	2	FALSE	0.152941	0.723693	0.00588235	alpha-glucan, water dikinase activity
GO:0030133	2956	17	314	4	413	52	2	FALSE	0.153165	0.723693	1.67831e-30	transport vesicle
GO:0071456	2956	1	314	1	150	23	3	FALSE	0.153333	0.723693	0.00666667	cellular response to hypoxia
GO:0010338	2956	1	314	1	117	18	3	FALSE	0.153846	0.723693	0.00854701	leaf formation
GO:0004845	2956	2	314	1	13	1	1	FALSE	0.153846	0.723693	0.0128205	uracil phosphoribosyltransferase activity
GO:0009101	2956	10	314	2	506	36	3	FALSE	0.154491	0.723693	3.60682e-21	glycoprotein biosynthetic process
GO:0010020	2956	4	314	1	50	2	2	FALSE	0.155102	0.723693	4.34216e-06	chloroplast fission
GO:0060627	2956	6	314	2	541	65	3	FALSE	0.155141	0.723693	2.95278e-14	regulation of vesicle-mediated transport
GO:0009798	2956	6	314	2	23	3	1	FALSE	0.15528	0.723693	9.90619e-06	axis specification
GO:0008565	2956	45	314	7	182	19	2	FALSE	0.155285	0.723693	9.06105e-44	protein transporter activity
GO:0009803	2956	1	314	1	206	32	3	FALSE	0.15534	0.723693	0.00485437	cinnamic acid metabolic process
GO:1902609	2956	1	314	1	45	7	3	FALSE	0.155556	0.723693	0.0222222	(R)-2-hydroxy-alpha-linolenic acid biosynthetic process
GO:0016790	2956	7	314	2	125	13	1	FALSE	0.155648	0.723693	1.25407e-11	thiolester hydrolase activity
GO:1905361	2956	1	314	1	231	36	1	FALSE	0.155844	0.723693	0.004329	L-serine transporter activity
GO:0006868	2956	1	314	1	115	18	2	FALSE	0.156522	0.723693	0.00869565	glutamine transport
GO:0015824	2956	1	314	1	115	18	2	FALSE	0.156522	0.723693	0.00869565	proline transport
GO:0032328	2956	1	314	1	115	18	2	FALSE	0.156522	0.723693	0.00869565	alanine transport
GO:0032329	2956	1	314	1	115	18	2	FALSE	0.156522	0.723693	0.00869565	serine transport
GO:0071992	2956	1	314	1	19	3	3	FALSE	0.157895	0.727317	0.0526316	phytochelatin transmembrane transporter activity
GO:0004527	2956	3	314	1	19	1	1	FALSE	0.157895	0.727317	0.00103199	exonuclease activity
GO:0008150	2956	2710	314	293	2956	314	1	FALSE	0.158244	0.727569	0	biological_process
GO:0030130	2956	5	314	2	87	13	3	FALSE	0.159215	0.730113	2.70637e-08	clathrin coat of trans-Golgi network vesicle
GO:0006796	2956	329	314	41	355	42	1	FALSE	0.159389	0.730113	5.0951e-40	phosphate-containing compound metabolic process
GO:0006545	2956	4	314	1	25	1	2	FALSE	0.16	0.731556	7.90514e-05	glycine biosynthetic process
GO:0005856	2956	49	314	4	382	17	1	FALSE	0.160794	0.733359	4.57577e-63	cytoskeleton
GO:0098661	2956	9	314	3	117	19	3	FALSE	0.160988	0.733359	1.21082e-13	inorganic anion transmembrane transport
GO:0009635	2956	5	314	2	698	104	2	FALSE	0.16241	0.733512	7.3475e-13	response to herbicide
GO:0098740	2956	1	314	1	276	45	2	FALSE	0.163043	0.733512	0.00362319	multi organism cell adhesion
GO:0070413	2956	5	314	2	682	102	3	FALSE	0.163434	0.733512	8.25356e-13	trehalose metabolism in response to stress
GO:0071407	2956	28	314	9	128	30	2	FALSE	0.163571	0.733512	7.37878e-29	cellular response to organic cyclic compound
GO:0071453	2956	1	314	1	165	27	2	FALSE	0.163636	0.733512	0.00606061	cellular response to oxygen levels
GO:1903409	2956	8	314	2	921	85	2	FALSE	0.163708	0.733512	8.02939e-20	reactive oxygen species biosynthetic process
GO:0010344	2956	2	314	1	433	37	3	FALSE	0.16378	0.733512	1.0692e-05	seed oilbody biogenesis
GO:0031338	2956	2	314	1	47	4	3	FALSE	0.164662	0.733512	0.000925069	regulation of vesicle fusion
GO:0072329	2956	21	314	5	194	28	2	FALSE	0.164861	0.733512	1.41943e-28	monocarboxylic acid catabolic process
GO:1901562	2956	1	314	1	375	62	1	FALSE	0.165333	0.733512	0.00266667	response to paraquat
GO:0044427	2956	22	314	3	1454	94	2	FALSE	0.165787	0.733512	3.49695e-49	chromosomal part
GO:0042626	2956	47	314	9	65	10	3	FALSE	0.165941	0.733512	2.00761e-16	ATPase activity, coupled to transmembrane movement of substances
GO:0009208	2956	5	314	1	86	3	2	FALSE	0.166308	0.733512	2.87139e-08	pyrimidine ribonucleoside triphosphate metabolic process
GO:0034204	2956	1	314	1	24	4	2	FALSE	0.166667	0.733512	0.0416667	lipid translocation
GO:0019474	2956	2	314	1	12	1	2	FALSE	0.166667	0.733512	0.0151515	L-lysine catabolic process to acetyl-CoA
GO:0030581	2956	1	314	1	6	1	4	FALSE	0.166667	0.733512	0.166667	symbiont intracellular protein transport in host
GO:0008940	2956	2	314	2	4	2	1	FALSE	0.166667	0.733512	0.166667	nitrate reductase activity
GO:0000791	2956	1	314	1	18	3	1	FALSE	0.166667	0.733512	0.0555556	euchromatin
GO:0051275	2956	1	314	1	30	5	3	FALSE	0.166667	0.733512	0.0333333	beta-glucan catabolic process
GO:0006418	2956	40	314	3	273	10	2	FALSE	0.167561	0.736136	5.89618e-49	tRNA aminoacylation for protein translation
GO:0070676	2956	2	314	1	46	4	3	FALSE	0.168116	0.737262	0.000966184	intralumenal vesicle formation
GO:0012506	2956	30	314	4	532	39	2	FALSE	0.169122	0.73729	1.019e-49	vesicle membrane
GO:0009404	2956	14	314	3	1751	181	3	FALSE	0.169391	0.73729	3.60604e-35	toxin metabolic process
GO:0010016	2956	22	314	4	186	19	2	FALSE	0.169987	0.73729	4.81859e-29	shoot system morphogenesis
GO:0040011	2956	7	314	2	2710	293	1	FALSE	0.170006	0.73729	4.73166e-21	locomotion
GO:0009555	2956	52	314	8	64	8	1	FALSE	0.17002	0.73729	3.04487e-13	pollen development
GO:0034661	2956	3	314	1	84	5	2	FALSE	0.170071	0.73729	1.04949e-05	ncRNA catabolic process
GO:0071991	2956	1	314	1	47	8	2	FALSE	0.170213	0.73729	0.0212766	phytochelatin transporter activity
GO:0042802	2956	56	314	9	634	72	1	FALSE	0.170628	0.737793	1.05193e-81	identical protein binding
GO:0047484	2956	4	314	2	221	43	2	FALSE	0.171066	0.738396	1.03394e-08	regulation of response to osmotic stress
GO:0009937	2956	1	314	1	35	6	2	FALSE	0.171429	0.738398	0.0285714	regulation of gibberellic acid mediated signaling pathway
GO:0006105	2956	2	314	1	45	4	1	FALSE	0.171717	0.738398	0.0010101	succinate metabolic process
GO:0006631	2956	82	314	13	224	28	2	FALSE	0.172284	0.738398	2.28916e-63	fatty acid metabolic process
GO:0030162	2956	15	314	3	213	21	2	FALSE	0.172697	0.738398	2.56995e-23	regulation of proteolysis
GO:0006446	2956	3	314	1	50	3	2	FALSE	0.172704	0.738398	5.10204e-05	regulation of translational initiation
GO:0006650	2956	23	314	4	46	5	2	FALSE	0.173127	0.738398	1.21456e-13	glycerophospholipid metabolic process
GO:0007276	2956	7	314	2	218	24	3	FALSE	0.17316	0.738398	2.37407e-13	gamete generation
GO:0043173	2956	6	314	1	98	3	2	FALSE	0.174337	0.740984	9.50012e-10	nucleotide salvage
GO:0018342	2956	1	314	1	229	40	2	FALSE	0.174672	0.740984	0.00436681	protein prenylation
GO:0042759	2956	1	314	1	57	10	2	FALSE	0.175439	0.740984	0.0175439	long-chain fatty acid biosynthetic process
GO:0085029	2956	5	314	1	134	5	2	FALSE	0.175598	0.740984	2.99527e-09	extracellular matrix assembly
GO:0009755	2956	88	314	19	204	37	2	FALSE	0.175641	0.740984	4.74612e-60	hormone-mediated signaling pathway
GO:0009068	2956	5	314	2	50	8	2	FALSE	0.175882	0.740984	4.71974e-07	aspartate family amino acid catabolic process
GO:0005983	2956	8	314	2	29	3	3	FALSE	0.176245	0.740984	2.32984e-07	starch catabolic process
GO:0009700	2956	3	314	1	17	1	3	FALSE	0.176471	0.740984	0.00147059	indole phytoalexin biosynthetic process
GO:0006898	2956	3	314	1	17	1	1	FALSE	0.176471	0.740984	0.00147059	receptor-mediated endocytosis
GO:1901002	2956	1	314	1	198	35	3	FALSE	0.176768	0.740984	0.00505051	positive regulation of response to salt stress
GO:0016114	2956	22	314	4	33	4	2	FALSE	0.178763	0.742484	5.16698e-09	terpenoid biosynthetic process
GO:0099513	2956	20	314	3	49	4	3	FALSE	0.178902	0.742484	3.53638e-14	polymeric cytoskeletal fiber
GO:1902221	2956	7	314	2	115	13	1	FALSE	0.178978	0.742484	2.28239e-11	erythrose 4-phosphate/phosphoenolpyruvate family amino acid metabolic process
GO:2001141	2956	88	314	13	148	18	4	FALSE	0.179376	0.742484	6.03757e-43	regulation of RNA biosynthetic process
GO:0051707	2956	209	314	37	276	45	2	FALSE	0.179378	0.742484	6.59185e-66	response to other organism
GO:0045087	2956	65	314	12	223	32	2	FALSE	0.179597	0.742484	6.11716e-58	innate immune response
GO:1902583	2956	2	314	1	149	14	3	FALSE	0.179666	0.742484	9.06947e-05	multi-organism intracellular transport
GO:0012510	2956	6	314	2	29	4	4	FALSE	0.179782	0.742484	2.10517e-06	trans-Golgi network transport vesicle membrane
GO:0016634	2956	7	314	2	34	4	1	FALSE	0.180072	0.742484	1.85887e-07	oxidoreductase activity, acting on the CH-CH group of donors, oxygen as acceptor
GO:0016647	2956	1	314	1	11	2	1	FALSE	0.181818	0.742484	0.0909091	oxidoreductase activity, acting on the CH-NH group of donors, oxygen as acceptor
GO:0047760	2956	1	314	1	11	2	1	FALSE	0.181818	0.742484	0.0909091	butyrate-CoA ligase activity
GO:0048572	2956	1	314	1	11	2	1	FALSE	0.181818	0.742484	0.0909091	short-day photoperiodism
GO:0010138	2956	2	314	1	11	1	2	FALSE	0.181818	0.742484	0.0181818	pyrimidine ribonucleotide salvage
GO:0046440	2956	2	314	1	11	1	1	FALSE	0.181818	0.742484	0.0181818	L-lysine metabolic process
GO:0102406	2956	1	314	1	44	8	1	FALSE	0.181818	0.742484	0.0227273	omega-hydroxypalmitate O-sinapoyl transferase activity
GO:0046685	2956	6	314	2	680	90	1	FALSE	0.182316	0.742484	7.44535e-15	response to arsenic-containing substance
GO:0098656	2956	43	314	10	153	27	2	FALSE	0.182388	0.742484	4.78254e-39	anion transmembrane transport
GO:0055082	2956	23	314	4	87	9	2	FALSE	0.182539	0.742484	1.55629e-21	cellular chemical homeostasis
GO:0035524	2956	1	314	1	98	18	3	FALSE	0.183673	0.745871	0.0102041	proline transmembrane transport
GO:0005759	2956	49	314	4	319	15	2	FALSE	0.184221	0.746868	6.12816e-59	mitochondrial matrix
GO:1901401	2956	7	314	2	226	26	3	FALSE	0.186268	0.751477	1.83831e-13	regulation of tetrapyrrole metabolic process
GO:1905623	2956	1	314	1	59	11	4	FALSE	0.186441	0.751477	0.0169492	positive regulation of leaf development
GO:0031371	2956	2	314	1	2683	263	3	FALSE	0.186473	0.751477	2.7794e-07	ubiquitin conjugating enzyme complex
GO:0008810	2956	1	314	1	64	12	1	FALSE	0.1875	0.751477	0.015625	cellulase activity
GO:0001561	2956	1	314	1	16	3	2	FALSE	0.1875	0.751477	0.0625	fatty acid alpha-oxidation
GO:0030245	2956	1	314	1	16	3	2	FALSE	0.1875	0.751477	0.0625	cellulose catabolic process
GO:0009819	2956	3	314	2	93	26	1	FALSE	0.187838	0.751477	7.70618e-06	drought recovery
GO:0034256	2956	2	314	1	61	6	1	FALSE	0.188525	0.751477	0.000546448	chlorophyll(ide) b reductase activity
GO:0071366	2956	1	314	1	122	23	6	FALSE	0.188525	0.751477	0.00819672	cellular response to indolebutyric acid stimulus
GO:0022804	2956	106	314	20	177	29	1	FALSE	0.189149	0.751477	2.7831e-51	active transmembrane transporter activity
GO:0043225	2956	1	314	1	74	14	3	FALSE	0.189189	0.751477	0.0135135	ATPase-coupled anion transmembrane transporter activity
GO:0050897	2956	34	314	6	264	31	1	FALSE	0.190388	0.751477	1.25958e-43	cobalt ion binding
GO:0006972	2956	16	314	5	196	39	1	FALSE	0.190459	0.751477	8.27403e-24	hyperosmotic response
GO:2000692	2956	1	314	1	21	4	4	FALSE	0.190476	0.751477	0.047619	negative regulation of seed maturation
GO:0010185	2956	1	314	1	21	4	2	FALSE	0.190476	0.751477	0.047619	regulation of cellular defense response
GO:0071732	2956	4	314	1	21	1	4	FALSE	0.190476	0.751477	0.000167084	cellular response to nitric oxide
GO:0004551	2956	2	314	1	170	17	1	FALSE	0.190533	0.751477	6.96136e-05	nucleotide diphosphatase activity
GO:0003682	2956	8	314	2	1694	172	1	FALSE	0.191218	0.751649	6.04508e-22	chromatin binding
GO:0043295	2956	7	314	2	575	67	4	FALSE	0.191318	0.751649	2.5158e-16	glutathione binding
GO:0004012	2956	1	314	1	47	9	3	FALSE	0.191489	0.751649	0.0212766	phospholipid-translocating ATPase activity
GO:0005654	2956	26	314	2	188	6	2	FALSE	0.194424	0.759692	1.83968e-32	nucleoplasm
GO:0006552	2956	3	314	2	31	9	3	FALSE	0.194883	0.759692	0.000222469	leucine catabolic process
GO:0007275	2956	369	314	46	443	52	3	FALSE	0.195876	0.759692	3.11565e-86	multicellular organism development
GO:0033015	2956	9	314	3	113	20	6	FALSE	0.196213	0.759692	1.67503e-13	tetrapyrrole catabolic process
GO:0010586	2956	3	314	1	72	5	1	FALSE	0.196764	0.759692	1.67673e-05	miRNA metabolic process
GO:0051538	2956	4	314	1	39	2	1	FALSE	0.197031	0.759692	1.21579e-05	3 iron, 4 sulfur cluster binding
GO:0019005	2956	4	314	2	18	4	1	FALSE	0.197059	0.759692	0.000326797	SCF ubiquitin ligase complex
GO:0080167	2956	34	314	7	518	74	1	FALSE	0.197497	0.759692	4.61083e-54	response to karrikin
GO:0021700	2956	34	314	6	433	51	1	FALSE	0.197802	0.759692	2.55478e-51	developmental maturation
GO:0016819	2956	2	314	1	173	18	1	FALSE	0.197809	0.759692	6.72133e-05	hydrolase activity, acting on acid anhydrides, in sulfonyl-containing anhydrides
GO:0016558	2956	2	314	1	77	8	3	FALSE	0.198223	0.759692	0.000341763	protein import into peroxisome matrix
GO:0042330	2956	5	314	2	279	47	2	FALSE	0.198555	0.759692	7.35886e-11	taxis
GO:0050736	2956	1	314	1	10	2	2	FALSE	0.2	0.759692	0.1	O-malonyltransferase activity
GO:0051245	2956	1	314	1	10	2	3	FALSE	0.2	0.759692	0.1	negative regulation of cellular defense response
GO:0036065	2956	1	314	1	10	2	1	FALSE	0.2	0.759692	0.1	fucosylation
GO:0016131	2956	3	314	1	15	1	2	FALSE	0.2	0.759692	0.0021978	brassinosteroid metabolic process
GO:0048654	2956	1	314	1	5	1	3	FALSE	0.2	0.759692	0.2	anther morphogenesis
GO:1901406	2956	1	314	1	20	4	4	FALSE	0.2	0.759692	0.05	positive regulation of tetrapyrrole catabolic process
GO:0071596	2956	1	314	1	20	4	1	FALSE	0.2	0.759692	0.05	ubiquitin-dependent protein catabolic process via the N-end rule pathway
GO:0032434	2956	1	314	1	20	4	2	FALSE	0.2	0.759692	0.05	regulation of proteasomal ubiquitin-dependent protein catabolic process
GO:0032436	2956	1	314	1	20	4	3	FALSE	0.2	0.759692	0.05	positive regulation of proteasomal ubiquitin-dependent protein catabolic process
GO:0048826	2956	2	314	1	245	26	6	FALSE	0.201372	0.763728	3.3456e-05	cotyledon morphogenesis
GO:0006793	2956	355	314	42	1552	163	1	FALSE	0.201741	0.763956	0	phosphorus metabolic process
GO:0009800	2956	1	314	1	98	20	3	FALSE	0.204082	0.76999	0.0102041	cinnamic acid biosynthetic process
GO:0010588	2956	2	314	1	223	24	3	FALSE	0.204096	0.76999	4.03991e-05	cotyledon vascular tissue pattern formation
GO:0050826	2956	6	314	2	140	20	1	FALSE	0.204378	0.76999	1.0659e-10	response to freezing
GO:0022610	2956	2	314	1	2710	293	1	FALSE	0.204582	0.76999	2.72428e-07	biological adhesion
GO:0051607	2956	10	314	3	161	26	3	FALSE	0.205538	0.770022	4.12431e-16	defense response to virus
GO:0018958	2956	8	314	2	610	65	3	FALSE	0.205967	0.770022	2.20241e-18	phenol-containing compound metabolic process
GO:0044438	2956	10	314	2	2363	201	3	FALSE	0.206566	0.770022	6.81408e-28	microbody part
GO:0032446	2956	40	314	14	48	15	1	FALSE	0.206612	0.770022	2.65007e-09	protein modification by small protein conjugation
GO:0048573	2956	8	314	2	233	25	3	FALSE	0.207155	0.770022	5.24122e-15	photoperiodism, flowering
GO:0048827	2956	55	314	10	140	20	2	FALSE	0.207247	0.770022	2.65689e-40	phyllome development
GO:0016755	2956	1	314	1	53	11	1	FALSE	0.207547	0.770022	0.0188679	transferase activity, transferring amino-acyl groups
GO:0012501	2956	26	314	6	33	6	1	FALSE	0.20787	0.770022	2.3408e-07	programmed cell death
GO:0032355	2956	1	314	1	303	63	3	FALSE	0.207921	0.770022	0.00330033	response to estradiol
GO:0016830	2956	55	314	5	147	9	1	FALSE	0.208247	0.770022	9.14306e-42	carbon-carbon lyase activity
GO:0004350	2956	2	314	1	64	7	1	FALSE	0.208333	0.770022	0.000496032	glutamate-5-semialdehyde dehydrogenase activity
GO:0080019	2956	2	314	1	64	7	1	FALSE	0.208333	0.770022	0.000496032	fatty-acyl-CoA reductase (alcohol-forming) activity
GO:0044262	2956	113	314	15	1602	170	2	FALSE	0.209399	0.770167	9.52341e-177	cellular carbohydrate metabolic process
GO:1900750	2956	7	314	2	23	3	1	FALSE	0.209486	0.770167	4.07902e-06	oligopeptide binding
GO:0010876	2956	27	314	5	232	28	1	FALSE	0.210284	0.770167	7.11896e-36	lipid localization
GO:0006883	2956	1	314	1	19	4	3	FALSE	0.210526	0.770167	0.0526316	cellular sodium ion homeostasis
GO:0015186	2956	1	314	1	76	16	4	FALSE	0.210526	0.770167	0.0131579	L-glutamine transmembrane transporter activity
GO:0015193	2956	1	314	1	76	16	4	FALSE	0.210526	0.770167	0.0131579	L-proline transmembrane transporter activity
GO:0022891	2956	151	314	27	209	34	2	FALSE	0.211288	0.770167	4.02419e-53	substrate-specific transmembrane transporter activity
GO:0009147	2956	5	314	1	88	4	1	FALSE	0.211961	0.770167	2.5526e-08	pyrimidine nucleoside triphosphate metabolic process
GO:0006995	2956	4	314	2	31	7	2	FALSE	0.212013	0.770167	3.17813e-05	cellular response to nitrogen starvation
GO:0043574	2956	2	314	1	490	55	1	FALSE	0.212095	0.770167	8.3469e-06	peroxisomal transport
GO:0072594	2956	61	314	8	183	18	2	FALSE	0.212422	0.770167	4.13877e-50	establishment of protein localization to organelle
GO:0042594	2956	33	314	7	687	103	2	FALSE	0.212488	0.770167	4.55288e-57	response to starvation
GO:1902581	2956	2	314	1	178	20	2	FALSE	0.212658	0.770167	6.348e-05	multi-organism cellular localization
GO:0022858	2956	1	314	1	75	16	3	FALSE	0.213333	0.770167	0.0133333	alanine transmembrane transporter activity
GO:0022889	2956	1	314	1	75	16	3	FALSE	0.213333	0.770167	0.0133333	serine transmembrane transporter activity
GO:0010294	2956	2	314	1	27	3	1	FALSE	0.213675	0.770167	0.002849	abscisic acid glucosyltransferase activity
GO:0006282	2956	2	314	1	27	3	3	FALSE	0.213675	0.770167	0.002849	regulation of DNA repair
GO:0006559	2956	4	314	2	8	2	3	FALSE	0.214286	0.7711	0.0142857	L-phenylalanine catabolic process
GO:0016887	2956	113	314	13	163	16	1	FALSE	0.214559	0.7711	3.38553e-43	ATPase activity
GO:0035265	2956	2	314	1	413	47	2	FALSE	0.214897	0.771142	1.17539e-05	organ growth
GO:0004176	2956	9	314	2	184	18	2	FALSE	0.215521	0.771142	1.8311e-15	ATP-dependent peptidase activity
GO:0032501	2956	398	314	48	2710	293	1	FALSE	0.215541	0.771142	0	multicellular organismal process
GO:0031668	2956	36	314	8	361	59	4	FALSE	0.215994	0.771142	1.92455e-50	cellular response to extracellular stimulus
GO:0016117	2956	9	314	2	50	5	3	FALSE	0.216132	0.771142	3.99132e-10	carotenoid biosynthetic process
GO:0009448	2956	2	314	1	330	38	2	FALSE	0.217353	0.77386	1.84213e-05	gamma-aminobutyric acid metabolic process
GO:0004697	2956	1	314	1	55	12	1	FALSE	0.218182	0.77386	0.0181818	protein kinase C activity
GO:0097576	2956	2	314	1	35	4	2	FALSE	0.218487	0.77386	0.00168067	vacuole fusion
GO:0051194	2956	3	314	1	191	15	3	FALSE	0.21864	0.77386	8.74787e-07	positive regulation of cofactor metabolic process
GO:0016053	2956	173	314	20	989	96	4	FALSE	0.218961	0.77386	2.23146e-198	organic acid biosynthetic process
GO:0097478	2956	13	314	3	705	89	1	FALSE	0.219058	0.77386	6.54874e-28	leaflet of membrane bilayer
GO:0016762	2956	6	314	2	53	8	1	FALSE	0.219464	0.77386	4.35588e-08	xyloglucan:xyloglucosyl transferase activity
GO:0034654	2956	185	314	18	763	62	5	FALSE	0.220062	0.77386	8.46109e-183	nucleobase-containing compound biosynthetic process
GO:0006778	2956	43	314	5	153	12	2	FALSE	0.22026	0.77386	4.78254e-39	porphyrin-containing compound metabolic process
GO:0016491	2956	430	314	54	1573	180	2	FALSE	0.221398	0.77386	0	oxidoreductase activity
GO:0046870	2956	2	314	1	264	31	1	FALSE	0.221454	0.77386	2.88052e-05	cadmium ion binding
GO:0042144	2956	2	314	1	60	7	3	FALSE	0.221469	0.77386	0.000564972	vacuole fusion, non-autophagic
GO:0046902	2956	3	314	1	26	2	3	FALSE	0.221538	0.77386	0.000384615	regulation of mitochondrial membrane permeability
GO:0010107	2956	1	314	1	9	2	1	FALSE	0.222222	0.77386	0.111111	potassium ion import
GO:0004485	2956	2	314	1	9	1	1	FALSE	0.222222	0.77386	0.0277778	methylcrotonoyl-CoA carboxylase activity
GO:0005034	2956	1	314	1	9	2	1	FALSE	0.222222	0.77386	0.111111	osmosensor activity
GO:0005719	2956	1	314	1	9	2	3	FALSE	0.222222	0.77386	0.111111	nuclear euchromatin
GO:0002682	2956	13	314	3	565	72	2	FALSE	0.22302	0.775546	1.19689e-26	regulation of immune system process
GO:0010044	2956	3	314	1	236	19	1	FALSE	0.223474	0.775572	4.62334e-07	response to aluminum ion
GO:0044264	2956	66	314	9	850	87	3	FALSE	0.223656	0.775572	3.30726e-100	cellular polysaccharide metabolic process
GO:0042221	2956	680	314	90	1131	142	1	FALSE	0.225507	0.780892	0	response to chemical
GO:0080090	2956	174	314	21	1422	145	2	FALSE	0.226723	0.783174	9.98572e-229	regulation of primary metabolic process
GO:0004721	2956	18	314	4	48	7	2	FALSE	0.227348	0.783174	1.36802e-13	phosphoprotein phosphatase activity
GO:0080135	2956	12	314	3	530	74	3	FALSE	0.227568	0.783174	1.10536e-24	regulation of cellular response to stress
GO:0071229	2956	72	314	17	312	62	2	FALSE	0.227733	0.783174	1.18502e-72	cellular response to acid chemical
GO:0006620	2956	2	314	1	17	2	2	FALSE	0.227941	0.783174	0.00735294	posttranslational protein targeting to membrane
GO:1903293	2956	4	314	1	193	12	1	FALSE	0.228069	0.783174	1.7847e-08	phosphatase complex
GO:0031490	2956	2	314	1	107	13	2	FALSE	0.229236	0.78609	0.000176336	chromatin DNA binding
GO:0015706	2956	2	314	1	221	27	2	FALSE	0.229905	0.78729	4.11353e-05	nitrate transport
GO:0072341	2956	9	314	2	1694	172	1	FALSE	0.23026	0.787414	3.22691e-24	modified amino acid binding
GO:0043097	2956	3	314	1	13	1	3	FALSE	0.230769	0.788063	0.0034965	pyrimidine nucleoside salvage
GO:1900378	2956	1	314	1	82	19	3	FALSE	0.231707	0.789942	0.0121951	positive regulation of secondary metabolite biosynthetic process
GO:0044712	2956	176	314	24	1124	132	2	FALSE	0.23196	0.789942	4.44916e-211	single-organism catabolic process
GO:0046777	2956	16	314	5	74	16	1	FALSE	0.232334	0.790129	1.48676e-16	protein autophosphorylation
GO:0009310	2956	1	314	1	73	17	2	FALSE	0.232877	0.790884	0.0136986	amine catabolic process
GO:0008655	2956	3	314	1	223	19	3	FALSE	0.235412	0.797481	5.48405e-07	pyrimidine-containing compound salvage
GO:0072662	2956	2	314	1	72	9	2	FALSE	0.235915	0.797481	0.000391236	protein localization to peroxisome
GO:0009148	2956	5	314	1	40	2	2	FALSE	0.237179	0.797481	1.51974e-06	pyrimidine nucleoside triphosphate biosynthetic process
GO:0016641	2956	8	314	4	14	5	1	FALSE	0.237762	0.797481	0.000333	oxidoreductase activity, acting on the CH-NH2 group of donors, oxygen as acceptor
GO:0046386	2956	1	314	1	21	5	3	FALSE	0.238095	0.797481	0.047619	deoxyribose phosphate catabolic process
GO:1902222	2956	4	314	2	29	7	2	FALSE	0.238137	0.797481	4.21035e-05	erythrose 4-phosphate/phosphoenolpyruvate family amino acid catabolic process
GO:0031497	2956	7	314	1	134	5	3	FALSE	0.238507	0.797481	7.61879e-12	chromatin assembly
GO:0005884	2956	2	314	1	24	3	2	FALSE	0.23913	0.797481	0.00362319	actin filament
GO:0006338	2956	2	314	1	24	3	1	FALSE	0.23913	0.797481	0.00362319	chromatin remodeling
GO:0031204	2956	2	314	1	24	3	2	FALSE	0.23913	0.797481	0.00362319	posttranslational protein targeting to membrane, translocation
GO:0031491	2956	2	314	1	24	3	2	FALSE	0.23913	0.797481	0.00362319	nucleosome binding
GO:0097747	2956	6	314	1	25	1	1	FALSE	0.24	0.797481	5.64653e-06	RNA polymerase activity
GO:0060429	2956	2	314	1	55	7	1	FALSE	0.240404	0.797481	0.000673401	epithelium development
GO:0000790	2956	8	314	2	739	87	3	FALSE	0.240579	0.797481	4.70843e-19	nuclear chromatin
GO:0008324	2956	75	314	16	129	24	2	FALSE	0.240651	0.797481	1.15128e-37	cation transmembrane transporter activity
GO:0000281	2956	14	314	2	28	2	3	FALSE	0.240741	0.797481	2.49273e-08	mitotic cytokinesis
GO:0019900	2956	17	314	4	105	16	1	FALSE	0.241315	0.797481	6.1008e-20	kinase binding
GO:0006538	2956	2	314	1	16	2	3	FALSE	0.241667	0.797481	0.00833333	glutamate catabolic process
GO:0009209	2956	5	314	1	39	2	3	FALSE	0.242915	0.797481	1.73684e-06	pyrimidine ribonucleoside triphosphate biosynthetic process
GO:0051179	2956	510	314	60	2710	293	1	FALSE	0.242996	0.797481	0	localization
GO:0005887	2956	29	314	5	1166	136	3	FALSE	0.24318	0.797481	1.46133e-58	integral component of plasma membrane
GO:0071496	2956	36	314	8	278	47	1	FALSE	0.243573	0.797481	4.11061e-46	cellular response to external stimulus
GO:0044433	2956	60	314	7	2363	201	3	FALSE	0.244998	0.797481	6.92507e-121	cytoplasmic vesicle part
GO:0009100	2956	10	314	2	1039	99	3	FALSE	0.245417	0.797481	2.58508e-24	glycoprotein metabolic process
GO:0006625	2956	2	314	1	69	9	3	FALSE	0.245524	0.797481	0.000426257	protein targeting to peroxisome
GO:0009173	2956	9	314	1	101	3	2	FALSE	0.246445	0.797481	4.78854e-13	pyrimidine ribonucleoside monophosphate metabolic process
GO:0016702	2956	8	314	4	17	6	2	FALSE	0.246606	0.797481	4.11353e-05	oxidoreductase activity, acting on single donors with incorporation of molecular oxygen, incorporation of two atoms of oxygen
GO:0072663	2956	2	314	1	61	8	2	FALSE	0.246995	0.797481	0.000546448	establishment of protein localization to peroxisome
GO:0009646	2956	11	314	3	49	8	1	FALSE	0.24705	0.797481	3.43219e-11	response to absence of light
GO:0006081	2956	50	314	7	1989	204	4	FALSE	0.247441	0.797481	6.62307e-101	cellular aldehyde metabolic process
GO:0022406	2956	16	314	3	1049	114	1	FALSE	0.247805	0.797481	1.09179e-35	membrane docking
GO:0048366	2956	42	314	9	55	10	1	FALSE	0.248491	0.797481	6.89093e-13	leaf development
GO:0046417	2956	3	314	1	45	4	1	FALSE	0.248767	0.797481	7.04722e-05	chorismate metabolic process
GO:0010039	2956	12	314	2	236	19	1	FALSE	0.249784	0.797481	2.13241e-20	response to iron ion
GO:0008299	2956	28	314	4	829	76	3	FALSE	0.249958	0.797481	9.22288e-53	isoprenoid biosynthetic process
GO:0044420	2956	1	314	1	24	6	2	FALSE	0.25	0.797481	0.0416667	extracellular matrix component
GO:0046244	2956	1	314	1	24	6	3	FALSE	0.25	0.797481	0.0416667	salicylic acid catabolic process
GO:0044206	2956	2	314	1	8	1	3	FALSE	0.25	0.797481	0.0357143	UMP salvage
GO:0005548	2956	1	314	1	8	2	2	FALSE	0.25	0.797481	0.125	phospholipid transporter activity
GO:0071586	2956	1	314	1	12	3	2	FALSE	0.25	0.797481	0.0833333	CAAX-box protein processing
GO:0015245	2956	1	314	1	8	2	2	FALSE	0.25	0.797481	0.125	fatty acid transporter activity
GO:0048575	2956	1	314	1	8	2	2	FALSE	0.25	0.797481	0.125	short-day photoperiodism, flowering
GO:1900037	2956	1	314	1	12	3	2	FALSE	0.25	0.797481	0.0833333	regulation of cellular response to hypoxia
GO:0050779	2956	1	314	1	4	1	1	FALSE	0.25	0.797481	0.25	RNA destabilization
GO:2000779	2956	1	314	1	4	1	2	FALSE	0.25	0.797481	0.25	regulation of double-strand break repair
GO:0043092	2956	1	314	1	4	1	2	FALSE	0.25	0.797481	0.25	L-amino acid import
GO:0045181	2956	1	314	1	4	1	2	FALSE	0.25	0.797481	0.25	glutamate synthase activity, NAD(P)H as acceptor
GO:0006083	2956	2	314	1	171	23	1	FALSE	0.2516	0.801042	6.87994e-05	acetate metabolic process
GO:0042440	2956	54	314	8	1016	114	1	FALSE	0.251765	0.801042	4.10937e-91	pigment metabolic process
GO:0043207	2956	210	314	37	285	47	2	FALSE	0.252715	0.801843	8.62377e-71	response to external biotic stimulus
GO:0008686	2956	3	314	1	55	5	1	FALSE	0.252906	0.801843	3.8117e-05	3,4-dihydroxy-2-butanone-4-phosphate synthase activity
GO:0006558	2956	7	314	2	28	4	2	FALSE	0.252991	0.801843	8.44566e-07	L-phenylalanine metabolic process
GO:0010154	2956	137	314	16	193	20	1	FALSE	0.254642	0.803353	5.20206e-50	fruit development
GO:0090559	2956	3	314	1	161	15	1	FALSE	0.255713	0.803353	1.4649e-06	regulation of membrane permeability
GO:0008271	2956	1	314	1	43	11	2	FALSE	0.255814	0.803353	0.0232558	secondary active sulfate transmembrane transporter activity
GO:0008490	2956	1	314	1	43	11	2	FALSE	0.255814	0.803353	0.0232558	arsenite secondary active transmembrane transporter activity
GO:0000209	2956	5	314	3	35	13	1	FALSE	0.25593	0.803353	3.08041e-06	protein polyubiquitination
GO:0033692	2956	43	314	5	460	37	4	FALSE	0.256118	0.803353	1.45425e-61	cellular polysaccharide biosynthetic process
GO:1902884	2956	3	314	1	150	14	3	FALSE	0.256231	0.803353	1.81389e-06	positive regulation of response to oxidative stress
GO:0006508	2956	170	314	18	650	59	1	FALSE	0.256426	0.803353	1.6871e-161	proteolysis
GO:0004793	2956	2	314	1	15	2	1	FALSE	0.257143	0.803353	0.00952381	threonine aldolase activity
GO:0000139	2956	48	314	6	375	34	2	FALSE	0.257289	0.803353	8.04834e-62	Golgi membrane
GO:0009880	2956	4	314	1	127	9	2	FALSE	0.257464	0.803353	9.67621e-08	embryonic pattern specification
GO:0034399	2956	9	314	1	188	6	2	FALSE	0.258018	0.803353	1.50241e-15	nuclear periphery
GO:0009902	2956	7	314	1	51	2	3	FALSE	0.258039	0.803353	8.63744e-09	chloroplast relocation
GO:0051170	2956	16	314	2	31	2	1	FALSE	0.258065	0.803353	3.32734e-09	nuclear import
GO:0044786	2956	4	314	1	57	4	3	FALSE	0.25869	0.803353	2.53158e-06	cell cycle DNA replication
GO:0048284	2956	32	314	4	268	22	1	FALSE	0.259111	0.803353	3.6067e-42	organelle fusion
GO:0006886	2956	118	314	14	2690	263	4	FALSE	0.259122	0.803353	1.23299e-209	intracellular protein transport
GO:0031410	2956	106	314	12	2502	229	3	FALSE	0.259324	0.803353	6.6172e-190	cytoplasmic vesicle
GO:0001055	2956	2	314	1	22	3	3	FALSE	0.25974	0.803632	0.004329	RNA polymerase II activity
GO:0006259	2956	34	314	5	794	81	2	FALSE	0.260131	0.803833	1.54002e-60	DNA metabolic process
GO:0046488	2956	11	314	3	23	4	1	FALSE	0.26087	0.805109	7.39602e-07	phosphatidylinositol metabolic process
GO:0034702	2956	2	314	1	539	76	2	FALSE	0.262347	0.807286	6.89698e-06	ion channel complex
GO:0009403	2956	3	314	1	840	81	3	FALSE	0.262569	0.807286	1.01594e-08	toxin biosynthetic process
GO:1902494	2956	193	314	12	663	34	1	FALSE	0.262573	0.807286	6.34534e-173	catalytic complex
GO:0072659	2956	3	314	1	63	6	4	FALSE	0.263176	0.807286	2.51819e-05	protein localization to plasma membrane
GO:0051119	2956	12	314	5	15	5	1	FALSE	0.263736	0.807286	0.0021978	sugar transmembrane transporter activity
GO:0043231	2956	2324	314	221	2388	225	2	FALSE	0.264143	0.807286	1.90175e-127	intracellular membrane-bounded organelle
GO:0009682	2956	2	314	1	134	19	2	FALSE	0.264392	0.807286	0.000112221	induced systemic resistance
GO:0031323	2956	192	314	23	1684	176	3	FALSE	0.26573	0.807286	1.02681e-258	regulation of cellular metabolic process
GO:0071804	2956	9	314	2	1172	131	3	FALSE	0.265984	0.807286	8.96989e-23	cellular potassium ion transport
GO:0033179	2956	4	314	1	15	1	2	FALSE	0.266667	0.807286	0.000732601	proton-transporting V-type ATPase, V0 domain
GO:0052317	2956	2	314	1	91	13	2	FALSE	0.266667	0.807286	0.0002442	camalexin metabolic process
GO:0010143	2956	4	314	1	430	32	1	FALSE	0.266891	0.807286	7.11892e-10	cutin biosynthetic process
GO:0009083	2956	4	314	2	39	10	2	FALSE	0.266988	0.807286	1.21579e-05	branched-chain amino acid catabolic process
GO:1903825	2956	18	314	4	209	31	2	FALSE	0.267401	0.807286	2.3491e-26	organic acid transmembrane transport
GO:0005976	2956	82	314	10	1059	103	2	FALSE	0.267611	0.807286	1.08104e-124	polysaccharide metabolic process
GO:0046271	2956	2	314	1	229	33	4	FALSE	0.267984	0.807286	3.83054e-05	phenylpropanoid catabolic process
GO:0000271	2956	45	314	5	512	40	3	FALSE	0.268292	0.807286	1.06135e-65	polysaccharide biosynthetic process
GO:0012507	2956	7	314	2	27	4	3	FALSE	0.269231	0.807286	1.12609e-06	ER to Golgi transport vesicle membrane
GO:0009678	2956	3	314	1	182	18	2	FALSE	0.269662	0.807286	1.01188e-06	hydrogen-translocating pyrophosphatase activity
GO:0031503	2956	3	314	1	192	19	1	FALSE	0.269732	0.807286	8.61119e-07	protein complex localization
GO:0009074	2956	5	314	2	88	18	4	FALSE	0.269775	0.807286	2.5526e-08	aromatic amino acid family catabolic process
GO:0015908	2956	2	314	1	28	4	2	FALSE	0.269841	0.807286	0.0026455	fatty acid transport
GO:0009262	2956	3	314	1	222	22	2	FALSE	0.269903	0.807286	5.55883e-07	deoxyribonucleotide metabolic process
GO:0042180	2956	26	314	4	1883	192	4	FALSE	0.269968	0.807286	3.42617e-59	cellular ketone metabolic process
GO:0016144	2956	7	314	2	82	12	3	FALSE	0.27082	0.807286	2.63036e-10	S-glycoside biosynthetic process
GO:1901403	2956	3	314	1	81	8	4	FALSE	0.271027	0.807286	1.17206e-05	positive regulation of tetrapyrrole metabolic process
GO:0004022	2956	3	314	1	61	6	1	FALSE	0.271048	0.807286	2.77855e-05	alcohol dehydrogenase (NAD) activity
GO:0072661	2956	3	314	1	61	6	3	FALSE	0.271048	0.807286	2.77855e-05	protein targeting to plasma membrane
GO:0090002	2956	3	314	1	21	2	2	FALSE	0.271429	0.807286	0.00075188	establishment of protein localization to plasma membrane
GO:2000034	2956	1	314	1	11	3	2	FALSE	0.272727	0.807286	0.0909091	regulation of seed maturation
GO:0015112	2956	1	314	1	11	3	2	FALSE	0.272727	0.807286	0.0909091	nitrate transmembrane transporter activity
GO:0032050	2956	1	314	1	11	3	1	FALSE	0.272727	0.807286	0.0909091	clathrin heavy chain binding
GO:0090503	2956	3	314	1	11	1	1	FALSE	0.272727	0.807286	0.00606061	RNA phosphodiester bond hydrolysis, exonucleolytic
GO:0016132	2956	3	314	1	11	1	3	FALSE	0.272727	0.807286	0.00606061	brassinosteroid biosynthetic process
GO:0009064	2956	32	314	5	115	13	1	FALSE	0.273019	0.807286	3.54925e-29	glutamine family amino acid metabolic process
GO:0006554	2956	2	314	1	14	2	2	FALSE	0.274725	0.810952	0.010989	lysine catabolic process
GO:0002252	2956	10	314	3	75	14	1	FALSE	0.275041	0.810952	1.20637e-12	immune effector process
GO:0019484	2956	1	314	1	29	8	2	FALSE	0.275862	0.810952	0.0344828	beta-alanine catabolic process
GO:0032502	2956	444	314	52	2710	293	1	FALSE	0.276326	0.810952	0	developmental process
GO:0080170	2956	2	314	1	208	31	1	FALSE	0.276477	0.810952	4.64511e-05	hydrogen peroxide transmembrane transport
GO:1905393	2956	16	314	3	24	3	1	FALSE	0.27668	0.810952	1.35967e-06	plant organ formation
GO:0009174	2956	8	314	1	54	2	3	FALSE	0.27673	0.810952	9.61108e-10	pyrimidine ribonucleoside monophosphate biosynthetic process
GO:0009413	2956	2	314	1	682	102	2	FALSE	0.276939	0.810952	4.30624e-06	response to flooding
GO:2000242	2956	3	314	1	313	32	3	FALSE	0.277215	0.810952	1.97557e-07	negative regulation of reproductive process
GO:0032507	2956	3	314	1	2843	292	4	FALSE	0.277649	0.811261	2.61384e-10	maintenance of protein location in cell
GO:0017148	2956	9	314	1	313	11	6	FALSE	0.278378	0.812429	1.41343e-17	negative regulation of translation
GO:0000228	2956	9	314	2	750	87	4	FALSE	0.280832	0.813643	5.07151e-21	nuclear chromosome
GO:0061630	2956	11	314	5	26	9	2	FALSE	0.281007	0.813643	1.2943e-07	ubiquitin protein ligase activity
GO:0019482	2956	3	314	1	173	18	1	FALSE	0.28225	0.813643	1.17918e-06	beta-alanine metabolic process
GO:0009970	2956	8	314	3	29	7	1	FALSE	0.282305	0.813643	2.32984e-07	cellular response to sulfate starvation
GO:0051117	2956	2	314	1	105	16	1	FALSE	0.282784	0.813643	0.00018315	ATPase binding
GO:0010029	2956	18	314	5	33	7	2	FALSE	0.283219	0.813643	9.64173e-10	regulation of seed germination
GO:0048285	2956	44	314	5	268	22	1	FALSE	0.283243	0.813643	1.62208e-51	organelle fission
GO:0004371	2956	2	314	1	170	26	2	FALSE	0.283258	0.813643	6.96136e-05	glycerone kinase activity
GO:0033554	2956	143	314	23	821	117	2	FALSE	0.283585	0.813643	3.5198e-164	cellular response to stress
GO:0010091	2956	5	314	1	33	2	2	FALSE	0.284091	0.813643	4.21344e-06	trichome branching
GO:0004351	2956	5	314	1	33	2	1	FALSE	0.284091	0.813643	4.21344e-06	glutamate decarboxylase activity
GO:0006301	2956	2	314	1	20	3	1	FALSE	0.284211	0.813643	0.00526316	postreplication repair
GO:0051240	2956	16	314	3	444	52	4	FALSE	0.285363	0.813643	1.20576e-29	positive regulation of multicellular organismal process
GO:0072507	2956	6	314	2	28	5	2	FALSE	0.28547	0.813643	2.65435e-06	divalent inorganic cation homeostasis
GO:0008080	2956	4	314	1	14	1	2	FALSE	0.285714	0.813643	0.000999001	N-acetyltransferase activity
GO:0016682	2956	2	314	1	7	1	1	FALSE	0.285714	0.813643	0.047619	oxidoreductase activity, acting on diphenols and related substances as donors, oxygen as acceptor
GO:0016841	2956	2	314	1	7	1	1	FALSE	0.285714	0.813643	0.047619	ammonia-lyase activity
GO:0009884	2956	1	314	1	14	4	2	FALSE	0.285714	0.813643	0.0714286	cytokinin receptor activity
GO:0018394	2956	1	314	1	7	2	2	FALSE	0.285714	0.813643	0.142857	peptidyl-lysine acetylation
GO:0003863	2956	2	314	1	7	1	1	FALSE	0.285714	0.813643	0.047619	3-methyl-2-oxobutanoate dehydrogenase (2-methylpropanoyl-transferring) activity
GO:0004066	2956	2	314	1	7	1	1	FALSE	0.285714	0.813643	0.047619	asparagine synthase (glutamine-hydrolyzing) activity
GO:0060688	2956	2	314	1	65	10	3	FALSE	0.286058	0.813683	0.000480769	regulation of morphogenesis of a branching structure
GO:0051051	2956	3	314	1	572	61	3	FALSE	0.287472	0.816354	3.22288e-08	negative regulation of transport
GO:0003333	2956	9	314	3	18	4	2	FALSE	0.288235	0.816354	2.05677e-05	amino acid transmembrane transport
GO:0015171	2956	9	314	3	18	4	2	FALSE	0.288235	0.816354	2.05677e-05	amino acid transmembrane transporter activity
GO:0006325	2956	24	314	3	446	35	2	FALSE	0.288736	0.816354	3.03581e-40	chromatin organization
GO:0009124	2956	54	314	3	111	4	2	FALSE	0.288876	0.816354	5.30666e-33	nucleoside monophosphate biosynthetic process
GO:0006869	2956	24	314	4	376	43	3	FALSE	0.288981	0.816354	2.05989e-38	lipid transport
GO:0043227	2956	2326	314	221	2388	225	1	FALSE	0.290586	0.81995	2.55074e-124	membrane-bounded organelle
GO:0030140	2956	8	314	2	37	5	3	FALSE	0.291661	0.822044	2.59014e-08	trans-Golgi network transport vesicle
GO:0009894	2956	21	314	4	517	68	2	FALSE	0.293531	0.822397	8.01359e-38	regulation of catabolic process
GO:1990778	2956	3	314	1	129	14	1	FALSE	0.293556	0.822397	2.8612e-06	protein localization to cell periphery
GO:0034629	2956	3	314	1	129	14	2	FALSE	0.293556	0.822397	2.8612e-06	cellular protein complex localization
GO:0046459	2956	2	314	1	82	13	1	FALSE	0.293586	0.822397	0.000301114	short-chain fatty acid metabolic process
GO:0000226	2956	10	314	1	34	1	2	FALSE	0.294118	0.822397	7.62613e-09	microtubule cytoskeleton organization
GO:0009264	2956	1	314	1	17	5	3	FALSE	0.294118	0.822397	0.0588235	deoxyribonucleotide catabolic process
GO:0048466	2956	5	314	1	17	1	1	FALSE	0.294118	0.822397	0.000161603	androecium development
GO:0016123	2956	2	314	1	13	2	2	FALSE	0.294872	0.822801	0.0128205	xanthophyll biosynthetic process
GO:0046839	2956	2	314	1	69	11	2	FALSE	0.295396	0.822801	0.000426257	phospholipid dephosphorylation
GO:0048581	2956	11	314	2	244	24	4	FALSE	0.295458	0.822801	2.74914e-19	negative regulation of post-embryonic development
GO:0009960	2956	3	314	1	255	28	3	FALSE	0.295595	0.822801	3.66148e-07	endosperm development
GO:0000220	2956	3	314	1	680	75	4	FALSE	0.296116	0.823322	1.91665e-08	vacuolar proton-transporting V-type ATPase, V0 domain
GO:0006400	2956	3	314	1	19	2	2	FALSE	0.298246	0.823915	0.00103199	tRNA modification
GO:0030135	2956	33	314	5	106	12	1	FALSE	0.298612	0.823915	3.38621e-28	coated vesicle
GO:0015462	2956	2	314	1	62	10	2	FALSE	0.298784	0.823915	0.000528821	ATPase-coupled protein transmembrane transporter activity
GO:0034249	2956	9	314	1	340	13	4	FALSE	0.298933	0.823915	6.65005e-18	negative regulation of cellular amide metabolic process
GO:0006873	2956	20	314	4	34	5	2	FALSE	0.299487	0.823915	7.18403e-10	cellular ion homeostasis
GO:1903648	2956	1	314	1	10	3	4	FALSE	0.3	0.823915	0.1	positive regulation of chlorophyll catabolic process
GO:0015105	2956	1	314	1	10	3	1	FALSE	0.3	0.823915	0.1	arsenite transmembrane transporter activity
GO:0016724	2956	3	314	1	10	1	1	FALSE	0.3	0.823915	0.00833333	oxidoreductase activity, oxidizing metal ions, oxygen as acceptor
GO:0009750	2956	3	314	1	10	1	1	FALSE	0.3	0.823915	0.00833333	response to fructose
GO:0016024	2956	3	314	1	10	1	2	FALSE	0.3	0.823915	0.00833333	CDP-diacylglycerol biosynthetic process
GO:0015691	2956	1	314	1	20	6	2	FALSE	0.3	0.823915	0.05	cadmium ion transport
GO:0019901	2956	13	314	4	17	4	1	FALSE	0.30042	0.824153	0.000420168	protein kinase binding
GO:0033116	2956	4	314	1	2322	199	3	FALSE	0.301372	0.82486	8.27723e-13	endoplasmic reticulum-Golgi intermediate compartment membrane
GO:0048471	2956	4	314	1	2322	199	1	FALSE	0.301372	0.82486	8.27723e-13	perinuclear region of cytoplasm
GO:0019674	2956	7	314	1	63	3	1	FALSE	0.301957	0.82486	1.80743e-09	NAD metabolic process
GO:0002238	2956	2	314	1	511	84	3	FALSE	0.302015	0.82486	7.6743e-06	response to molecule of fungal origin
GO:0043487	2956	4	314	1	187	16	2	FALSE	0.302897	0.826357	2.02706e-08	regulation of RNA stability
GO:0015197	2956	47	314	8	321	44	2	FALSE	0.303252	0.826413	1.39859e-57	peptide transporter activity
GO:0043495	2956	3	314	1	634	72	1	FALSE	0.303891	0.827136	2.3656e-08	protein anchor
GO:0016591	2956	7	314	1	23	1	2	FALSE	0.304348	0.827136	4.07902e-06	DNA-directed RNA polymerase II, holoenzyme
GO:0000038	2956	7	314	2	82	13	1	FALSE	0.306293	0.827136	2.63036e-10	very long-chain fatty acid metabolic process
GO:0030258	2956	26	314	5	146	21	1	FALSE	0.306858	0.827136	2.29602e-29	lipid modification
GO:0030154	2956	67	314	8	110	11	1	FALSE	0.307386	0.827136	1.38732e-31	cell differentiation
GO:1901371	2956	1	314	1	13	4	4	FALSE	0.307692	0.827136	0.0769231	regulation of leaf morphogenesis
GO:0080160	2956	1	314	1	13	4	1	FALSE	0.307692	0.827136	0.0769231	selenate transport
GO:0015700	2956	1	314	1	13	4	1	FALSE	0.307692	0.827136	0.0769231	arsenite transport
GO:0072523	2956	3	314	1	183	21	6	FALSE	0.307755	0.827136	9.95291e-07	purine-containing compound catabolic process
GO:0048731	2956	264	314	32	424	48	2	FALSE	0.307831	0.827136	2.28064e-121	system development
GO:0043650	2956	10	314	2	197	22	2	FALSE	0.309311	0.827136	5.19923e-17	dicarboxylic acid biosynthetic process
GO:0044710	2956	1016	314	114	2200	238	2	FALSE	0.310359	0.827136	0	single-organism metabolic process
GO:0050994	2956	3	314	1	61	7	3	FALSE	0.310809	0.827136	2.77855e-05	regulation of lipid catabolic process
GO:0009615	2956	17	314	4	221	37	2	FALSE	0.311122	0.827136	9.34478e-26	response to virus
GO:0070085	2956	10	314	2	1016	114	1	FALSE	0.3114	0.827136	3.23684e-24	glycosylation
GO:0044765	2956	248	314	30	491	55	2	FALSE	0.311537	0.827136	4.45788e-147	single-organism transport
GO:0055081	2956	7	314	2	31	5	1	FALSE	0.312075	0.827136	3.8029e-07	anion homeostasis
GO:0000272	2956	24	314	4	236	28	3	FALSE	0.312395	0.827136	2.336e-33	polysaccharide catabolic process
GO:0009129	2956	9	314	1	102	4	1	FALSE	0.312935	0.827136	4.36602e-13	pyrimidine nucleoside monophosphate metabolic process
GO:0010148	2956	3	314	1	18	2	1	FALSE	0.313725	0.827136	0.00122549	transpiration
GO:0070589	2956	5	314	1	553	40	2	FALSE	0.313966	0.827136	2.36282e-12	cellular component macromolecule biosynthetic process
GO:0030104	2956	2	314	1	47	8	1	FALSE	0.314524	0.827136	0.000925069	water homeostasis
GO:0055088	2956	2	314	1	47	8	1	FALSE	0.314524	0.827136	0.000925069	lipid homeostasis
GO:0030117	2956	23	314	3	2322	199	3	FALSE	0.314809	0.827136	1.10952e-55	membrane coat
GO:0006906	2956	27	314	4	103	11	3	FALSE	0.314835	0.827136	2.07322e-25	vesicle fusion
GO:0009863	2956	6	314	2	196	37	2	FALSE	0.316696	0.827136	1.37198e-11	salicylic acid mediated signaling pathway
GO:0006066	2956	25	314	4	569	65	2	FALSE	0.316801	0.827136	3.50894e-44	alcohol metabolic process
GO:0016712	2956	1	314	1	41	13	2	FALSE	0.317073	0.827136	0.0243902	oxidoreductase activity, acting on paired donors, with incorporation or reduction of molecular oxygen, reduced flavin or flavoprotein as one donor, and incorporation of one atom of oxygen
GO:0016713	2956	1	314	1	41	13	2	FALSE	0.317073	0.827136	0.0243902	oxidoreductase activity, acting on paired donors, with incorporation or reduction of molecular oxygen, reduced iron-sulfur protein as one donor, and incorporation of one atom of oxygen
GO:0023051	2956	30	314	5	527	66	2	FALSE	0.317964	0.827136	1.36365e-49	regulation of signaling
GO:0030150	2956	4	314	1	2502	229	5	FALSE	0.319006	0.827136	6.13909e-13	protein import into mitochondrial matrix
GO:0043687	2956	2	314	1	229	40	1	FALSE	0.319467	0.827136	3.83054e-05	post-translational protein modification
GO:0018209	2956	8	314	2	56	8	1	FALSE	0.319686	0.827136	7.0398e-10	peptidyl-serine modification
GO:0009627	2956	11	314	3	38	7	1	FALSE	0.319801	0.827136	8.31033e-10	systemic acquired resistance
GO:0034440	2956	18	314	3	524	58	2	FALSE	0.3202	0.827136	9.69663e-34	lipid oxidation
GO:0006107	2956	4	314	1	45	4	1	FALSE	0.320313	0.827136	6.71163e-06	oxaloacetate metabolic process
GO:1902882	2956	3	314	1	158	19	2	FALSE	0.320901	0.827136	1.55049e-06	regulation of response to oxidative stress
GO:0051274	2956	19	314	3	37	4	2	FALSE	0.32278	0.827136	5.65847e-11	beta-glucan biosynthetic process
GO:0035556	2956	65	314	8	2716	272	2	FALSE	0.3235	0.827136	1.11213e-132	intracellular signal transduction
GO:0090174	2956	27	314	4	64	7	3	FALSE	0.32512	0.827136	1.18114e-18	organelle membrane fusion
GO:0008652	2956	85	314	8	610	47	3	FALSE	0.325152	0.827136	2.31576e-106	cellular amino acid biosynthetic process
GO:0042623	2956	85	314	11	113	13	1	FALSE	0.325251	0.827136	3.84952e-27	ATPase activity, coupled
GO:0032553	2956	458	314	54	581	66	2	FALSE	0.325696	0.827136	1.38383e-129	ribonucleotide binding
GO:0030120	2956	18	314	3	62	7	3	FALSE	0.325853	0.827136	5.40809e-16	vesicle coat
GO:0033013	2956	43	314	5	908	80	4	FALSE	0.326322	0.827136	1.05259e-74	tetrapyrrole metabolic process
GO:0031982	2956	108	314	12	2326	221	1	FALSE	0.326357	0.827136	4.20816e-189	vesicle
GO:0005793	2956	4	314	1	2563	242	2	FALSE	0.327643	0.827136	5.57486e-13	endoplasmic reticulum-Golgi intermediate compartment
GO:0031930	2956	2	314	1	194	35	1	FALSE	0.329042	0.827136	5.3416e-05	mitochondria-nucleus signaling pathway
GO:0016310	2956	194	314	26	329	41	1	FALSE	0.329103	0.827136	4.17877e-96	phosphorylation
GO:0032580	2956	3	314	1	49	6	2	FALSE	0.330167	0.827136	5.4277e-05	Golgi cisterna membrane
GO:0006486	2956	10	314	2	1204	141	4	FALSE	0.330574	0.827136	5.88536e-25	protein glycosylation
GO:0052546	2956	5	314	1	28	2	2	FALSE	0.330688	0.827136	1.0175e-05	cell wall pectin metabolic process
GO:0009875	2956	8	314	2	431	63	3	FALSE	0.330761	0.827136	3.61478e-17	pollen-pistil interaction
GO:0010224	2956	10	314	2	17	2	1	FALSE	0.330882	0.827136	5.14192e-05	response to UV-B
GO:1901420	2956	5	314	2	133	31	3	FALSE	0.330967	0.827136	3.11137e-09	negative regulation of response to alcohol
GO:0030125	2956	9	314	2	23	3	3	FALSE	0.332016	0.827136	1.22371e-06	clathrin vesicle coat
GO:0009072	2956	28	314	4	661	69	3	FALSE	0.333309	0.827136	5.8935e-50	aromatic amino acid family metabolic process
GO:0016814	2956	8	314	1	24	1	1	FALSE	0.333333	0.827136	1.35967e-06	hydrolase activity, acting on carbon-nitrogen (but not peptide) bonds, in cyclic amidines
GO:0006826	2956	4	314	2	10	3	1	FALSE	0.333333	0.827136	0.0047619	iron ion transport
GO:0044745	2956	1	314	1	9	3	2	FALSE	0.333333	0.827136	0.111111	amino acid transmembrane import
GO:0015086	2956	1	314	1	12	4	3	FALSE	0.333333	0.827136	0.0833333	cadmium ion transmembrane transporter activity
GO:0015175	2956	1	314	1	9	3	2	FALSE	0.333333	0.827136	0.111111	neutral amino acid transmembrane transporter activity
GO:0015804	2956	1	314	1	9	3	1	FALSE	0.333333	0.827136	0.111111	neutral amino acid transport
GO:0004532	2956	3	314	1	9	1	3	FALSE	0.333333	0.827136	0.0119048	exoribonuclease activity
GO:0004805	2956	3	314	1	9	1	1	FALSE	0.333333	0.827136	0.0119048	trehalose-phosphatase activity
GO:0034757	2956	1	314	1	6	2	3	FALSE	0.333333	0.827136	0.166667	negative regulation of iron ion transport
GO:0019136	2956	1	314	1	6	2	2	FALSE	0.333333	0.827136	0.166667	deoxynucleoside kinase activity
GO:0044211	2956	2	314	1	6	1	3	FALSE	0.333333	0.827136	0.0666667	CTP salvage
GO:0003852	2956	1	314	1	6	2	1	FALSE	0.333333	0.827136	0.166667	2-isopropylmalate synthase activity
GO:0004698	2956	1	314	1	6	2	2	FALSE	0.333333	0.827136	0.166667	calcium-dependent protein kinase C activity
GO:0005247	2956	2	314	1	6	1	2	FALSE	0.333333	0.827136	0.0666667	voltage-gated chloride channel activity
GO:0009155	2956	1	314	1	3	1	4	FALSE	0.333333	0.827136	0.333333	purine deoxyribonucleotide catabolic process
GO:0009204	2956	1	314	1	3	1	2	FALSE	0.333333	0.827136	0.333333	deoxyribonucleoside triphosphate catabolic process
GO:0009217	2956	1	314	1	3	1	3	FALSE	0.333333	0.827136	0.333333	purine deoxyribonucleoside triphosphate catabolic process
GO:0050464	2956	2	314	2	3	2	2	FALSE	0.333333	0.827136	0.333333	nitrate reductase (NADPH) activity
GO:0009703	2956	2	314	2	3	2	2	FALSE	0.333333	0.827136	0.333333	nitrate reductase (NADH) activity
GO:0050691	2956	1	314	1	3	1	1	FALSE	0.333333	0.827136	0.333333	regulation of defense response to virus by host
GO:0002097	2956	1	314	1	3	1	1	FALSE	0.333333	0.827136	0.333333	tRNA wobble base modification
GO:0012511	2956	2	314	2	3	2	1	FALSE	0.333333	0.827136	0.333333	monolayer-surrounded lipid storage body
GO:0061733	2956	1	314	1	3	1	1	FALSE	0.333333	0.827136	0.333333	peptide-lysine-N-acetyltransferase activity
GO:0046070	2956	1	314	1	3	1	2	FALSE	0.333333	0.827136	0.333333	dGTP metabolic process
GO:0046373	2956	1	314	1	3	1	1	FALSE	0.333333	0.827136	0.333333	L-arabinose metabolic process
GO:0030644	2956	1	314	1	3	1	2	FALSE	0.333333	0.827136	0.333333	cellular chloride ion homeostasis
GO:0031492	2956	1	314	1	3	1	2	FALSE	0.333333	0.827136	0.333333	nucleosomal DNA binding
GO:0015180	2956	1	314	1	3	1	3	FALSE	0.333333	0.827136	0.333333	L-alanine transmembrane transporter activity
GO:0015194	2956	1	314	1	3	1	4	FALSE	0.333333	0.827136	0.333333	L-serine transmembrane transporter activity
GO:0072660	2956	1	314	1	3	1	2	FALSE	0.333333	0.827136	0.333333	maintenance of protein location in plasma membrane
GO:0015808	2956	1	314	1	3	1	2	FALSE	0.333333	0.827136	0.333333	L-alanine transport
GO:0015825	2956	1	314	1	3	1	2	FALSE	0.333333	0.827136	0.333333	L-serine transport
GO:0016420	2956	2	314	1	44	8	1	FALSE	0.334038	0.828052	0.00105708	malonyltransferase activity
GO:0003727	2956	19	314	1	291	6	1	FALSE	0.335537	0.830933	3.40344e-30	single-stranded RNA binding
GO:0019207	2956	3	314	1	236	30	4	FALSE	0.336172	0.831064	4.62334e-07	kinase regulator activity
GO:0016559	2956	3	314	1	48	6	2	FALSE	0.336263	0.831064	5.78168e-05	peroxisome fission
GO:0009099	2956	5	314	1	78	6	3	FALSE	0.337242	0.831917	4.73685e-08	valine biosynthetic process
GO:0044430	2956	32	314	3	1466	94	2	FALSE	0.337681	0.831917	1.78602e-66	cytoskeletal part
GO:0005769	2956	4	314	1	73	7	1	FALSE	0.337835	0.831917	9.18755e-07	early endosome
GO:0030660	2956	13	314	2	382	35	5	FALSE	0.337956	0.831917	2.07548e-24	Golgi-associated vesicle membrane
GO:0097708	2956	106	314	12	2690	263	3	FALSE	0.339351	0.833774	2.60608e-193	intracellular vesicle
GO:0006537	2956	3	314	1	32	4	3	FALSE	0.339516	0.833774	0.000201613	glutamate biosynthetic process
GO:0061659	2956	12	314	5	27	9	1	FALSE	0.339741	0.833774	5.75246e-08	ubiquitin-like protein ligase activity
GO:0010087	2956	3	314	1	55	7	1	FALSE	0.340728	0.833774	3.8117e-05	phloem or xylem histogenesis
GO:0048280	2956	3	314	1	55	7	2	FALSE	0.340728	0.833774	3.8117e-05	vesicle fusion with Golgi apparatus
GO:0009220	2956	11	314	1	59	2	3	FALSE	0.340736	0.833774	3.57306e-12	pyrimidine ribonucleotide biosynthetic process
GO:0016160	2956	2	314	1	64	12	1	FALSE	0.342262	0.836678	0.000496032	amylase activity
GO:0019692	2956	3	314	1	398	52	3	FALSE	0.343726	0.839339	9.5892e-08	deoxyribose phosphate metabolic process
GO:0032993	2956	8	314	1	663	34	1	FALSE	0.345216	0.839339	1.12674e-18	protein-DNA complex
GO:0051094	2956	18	314	3	485	56	3	FALSE	0.345305	0.839339	3.99643e-33	positive regulation of developmental process
GO:0003987	2956	2	314	1	11	2	2	FALSE	0.345455	0.839339	0.0181818	acetate-CoA ligase activity
GO:0006567	2956	2	314	1	11	2	2	FALSE	0.345455	0.839339	0.0181818	threonine catabolic process
GO:0044764	2956	36	314	5	1976	213	2	FALSE	0.345822	0.839339	1.15214e-77	multi-organism cellular process
GO:0006397	2956	59	314	4	97	5	2	FALSE	0.346044	0.839339	7.54053e-28	mRNA processing
GO:0033176	2956	9	314	1	26	1	1	FALSE	0.346154	0.839339	3.20046e-07	proton-transporting V-type ATPase complex
GO:1901000	2956	2	314	1	178	34	2	FALSE	0.34641	0.839339	6.348e-05	regulation of response to salt stress
GO:0098827	2956	5	314	1	526	43	3	FALSE	0.34827	0.840026	3.03761e-12	endoplasmic reticulum subcompartment
GO:0005319	2956	7	314	2	202	35	2	FALSE	0.349027	0.840026	4.07955e-13	lipid transporter activity
GO:0035725	2956	3	314	1	76	10	2	FALSE	0.349075	0.840026	1.42248e-05	sodium ion transmembrane transport
GO:0052325	2956	3	314	1	76	10	5	FALSE	0.349075	0.840026	1.42248e-05	cell wall pectin biosynthetic process
GO:0007032	2956	3	314	1	61	8	2	FALSE	0.349097	0.840026	2.77855e-05	endosome organization
GO:0046394	2956	173	314	20	377	40	2	FALSE	0.349497	0.840026	2.82416e-112	carboxylic acid biosynthetic process
GO:0003743	2956	28	314	2	47	2	2	FALSE	0.349676	0.840026	1.43406e-13	translation initiation factor activity
GO:0022615	2956	2	314	1	16	3	1	FALSE	0.35	0.840026	0.00833333	protein to membrane docking
GO:0071805	2956	9	314	2	74	10	2	FALSE	0.350348	0.840026	9.0478e-12	potassium ion transmembrane transport
GO:0015085	2956	7	314	3	23	7	3	FALSE	0.350522	0.840026	4.07902e-06	calcium ion transmembrane transporter activity
GO:0009218	2956	11	314	1	109	4	2	FALSE	0.350689	0.840026	2.60615e-15	pyrimidine ribonucleotide metabolic process
GO:0071322	2956	11	314	3	152	29	3	FALSE	0.350888	0.840026	5.77791e-17	cellular response to carbohydrate stimulus
GO:0006900	2956	21	314	3	140	14	3	FALSE	0.351117	0.840026	2.11566e-25	membrane budding
GO:0008287	2956	4	314	1	2843	292	2	FALSE	0.351919	0.84113	3.68147e-13	protein serine/threonine phosphatase complex
GO:0005770	2956	22	314	3	73	7	1	FALSE	0.352738	0.842272	3.90025e-19	late endosome
GO:0055078	2956	2	314	1	26	5	2	FALSE	0.353846	0.843742	0.00307692	sodium ion homeostasis
GO:0014074	2956	1	314	1	48	17	2	FALSE	0.354167	0.843742	0.0208333	response to purine-containing compound
GO:0048029	2956	4	314	1	667	69	2	FALSE	0.35457	0.843742	1.22355e-10	monosaccharide binding
GO:0019288	2956	7	314	1	69	4	3	FALSE	0.35472	0.843742	9.26872e-10	isopentenyl diphosphate biosynthetic process, methylerythritol 4-phosphate pathway
GO:0042724	2956	4	314	1	338	35	5	FALSE	0.355524	0.84484	1.87189e-09	thiamine-containing compound biosynthetic process
GO:0071484	2956	3	314	1	67	9	2	FALSE	0.355892	0.844901	2.08746e-05	cellular response to light intensity
GO:0065001	2956	3	314	1	23	3	2	FALSE	0.356296	0.845012	0.000564653	specification of axis polarity
GO:0015914	2956	2	314	1	51	10	3	FALSE	0.356863	0.845012	0.000784314	phospholipid transport
GO:1900057	2956	1	314	1	14	5	3	FALSE	0.357143	0.845012	0.0714286	positive regulation of leaf senescence
GO:0040007	2956	106	314	13	2710	293	1	FALSE	0.357307	0.845012	1.16997e-193	growth
GO:0099080	2956	20	314	3	2932	311	1	FALSE	0.357785	0.845331	1.17774e-51	supramolecular complex
GO:0045735	2956	12	314	2	2704	281	1	FALSE	0.359117	0.847668	3.21271e-33	nutrient reservoir activity
GO:0071704	2956	1538	314	164	1875	197	1	FALSE	0.359565	0.847728	0	organic substance metabolic process
GO:0036094	2956	634	314	67	1694	172	1	FALSE	0.360062	0.847728	0	small molecule binding
GO:0050793	2956	70	314	10	793	98	2	FALSE	0.360173	0.847728	3.10676e-102	regulation of developmental process
GO:0009642	2956	49	314	8	158	22	1	FALSE	0.360924	0.848687	4.73904e-42	response to light intensity
GO:0015079	2956	8	314	2	58	9	3	FALSE	0.361391	0.848977	5.21704e-10	potassium ion transmembrane transporter activity
GO:0015698	2956	13	314	4	55	13	1	FALSE	0.363284	0.85003	6.89093e-13	inorganic anion transport
GO:0080026	2956	2	314	1	332	67	5	FALSE	0.363375	0.85003	1.81997e-05	response to indolebutyric acid
GO:0016840	2956	7	314	1	147	9	1	FALSE	0.363558	0.85003	3.92813e-12	carbon-nitrogen lyase activity
GO:0016846	2956	7	314	1	147	9	1	FALSE	0.363558	0.85003	3.92813e-12	carbon-sulfur lyase activity
GO:0042723	2956	4	314	1	1218	130	5	FALSE	0.363688	0.85003	1.09588e-11	thiamine-containing compound metabolic process
GO:0046912	2956	6	314	2	53	11	1	FALSE	0.363905	0.85003	4.35588e-08	transferase activity, transferring acyl groups, acyl groups converted into alkyl on transfer
GO:0006862	2956	7	314	1	35	2	2	FALSE	0.364706	0.851095	1.48709e-07	nucleotide transport
GO:0006515	2956	2	314	1	74	15	1	FALSE	0.366531	0.853897	0.000370233	misfolded or incompletely synthesized protein catabolic process
GO:0046274	2956	2	314	1	25	5	2	FALSE	0.366667	0.853897	0.00333333	lignin catabolic process
GO:0009788	2956	5	314	2	40	10	4	FALSE	0.366944	0.853897	1.51974e-06	negative regulation of abscisic acid-activated signaling pathway
GO:0005216	2956	25	314	6	126	25	2	FALSE	0.369632	0.859056	6.16346e-27	ion channel activity
GO:0006888	2956	14	314	2	2508	229	3	FALSE	0.370303	0.859056	2.32065e-37	ER to Golgi vesicle-mediated transport
GO:0009969	2956	3	314	1	43	6	2	FALSE	0.370391	0.859056	8.10307e-05	xyloglucan biosynthetic process
GO:0000155	2956	4	314	1	29	3	4	FALSE	0.370553	0.859056	4.21035e-05	phosphorelay sensor kinase activity
GO:0019905	2956	3	314	1	15	2	1	FALSE	0.371429	0.860279	0.0021978	syntaxin binding
GO:0044459	2956	83	314	10	2867	301	3	FALSE	0.37188	0.860516	1.4129e-162	plasma membrane part
GO:0032880	2956	4	314	1	219	24	2	FALSE	0.373558	0.862081	1.0725e-08	regulation of protein localization
GO:1900674	2956	5	314	1	840	75	2	FALSE	0.374248	0.862081	2.90378e-13	olefin biosynthetic process
GO:0006399	2956	45	314	4	72	5	1	FALSE	0.374842	0.862081	2.12715e-20	tRNA metabolic process
GO:0045185	2956	4	314	1	200	22	2	FALSE	0.374929	0.862081	1.54595e-08	maintenance of protein location
GO:0017153	2956	1	314	1	8	3	3	FALSE	0.375	0.862081	0.125	sodium:dicarboxylate symporter activity
GO:0080034	2956	1	314	1	8	3	1	FALSE	0.375	0.862081	0.125	host response to induction by symbiont of tumor, nodule or growth in host
GO:0010279	2956	3	314	1	8	1	1	FALSE	0.375	0.862081	0.0178571	indole-3-acetic acid amido synthetase activity
GO:0009311	2956	26	314	3	167	14	1	FALSE	0.375688	0.862859	5.09109e-31	oligosaccharide metabolic process
GO:0018212	2956	3	314	1	56	8	1	FALSE	0.376046	0.862879	3.6075e-05	peptidyl-tyrosine modification
GO:0034637	2956	59	314	7	1368	137	4	FALSE	0.377334	0.864003	4.61362e-105	cellular carbohydrate biosynthetic process
GO:0005254	2956	2	314	1	10	2	2	FALSE	0.377778	0.864003	0.0222222	chloride channel activity
GO:0005782	2956	2	314	1	10	2	2	FALSE	0.377778	0.864003	0.0222222	peroxisomal matrix
GO:0046165	2956	11	314	2	247	29	3	FALSE	0.377936	0.864003	2.39659e-19	alcohol biosynthetic process
GO:0043450	2956	5	314	1	817	74	3	FALSE	0.378699	0.864377	3.33731e-13	alkene biosynthetic process
GO:0044815	2956	9	314	1	663	34	1	FALSE	0.379205	0.864377	1.54819e-20	DNA packaging complex
GO:1990351	2956	9	314	1	663	34	1	FALSE	0.379205	0.864377	1.54819e-20	transporter complex
GO:0002213	2956	8	314	2	155	25	1	FALSE	0.379777	0.864377	1.45418e-13	defense response to insect
GO:0044766	2956	4	314	1	490	55	2	FALSE	0.37985	0.864377	4.21461e-10	multi-organism transport
GO:1990069	2956	4	314	1	37	4	1	FALSE	0.380422	0.864883	1.51412e-05	stomatal opening
GO:0048449	2956	4	314	1	231	26	3	FALSE	0.381811	0.866401	8.65169e-09	floral organ formation
GO:0009130	2956	8	314	1	55	3	2	FALSE	0.381933	0.866401	8.2131e-10	pyrimidine nucleoside monophosphate biosynthetic process
GO:0004075	2956	4	314	1	28	3	1	FALSE	0.382173	0.866401	4.884e-05	biotin carboxylase activity
GO:0030551	2956	4	314	1	574	65	1	FALSE	0.382494	0.866401	2.23415e-10	cyclic nucleotide binding
GO:0042393	2956	4	314	1	634	72	1	FALSE	0.38332	0.867229	1.49959e-10	histone binding
GO:0006694	2956	11	314	2	395	47	3	FALSE	0.384075	0.867229	1.25777e-21	steroid biosynthetic process
GO:0010090	2956	7	314	1	33	2	3	FALSE	0.38447	0.867229	2.3408e-07	trichome morphogenesis
GO:0017076	2956	446	314	52	574	65	1	FALSE	0.384514	0.867229	1.2853e-131	purine nucleotide binding
GO:0008139	2956	5	314	1	13	1	1	FALSE	0.384615	0.867229	0.000777001	nuclear localization sequence binding
GO:0051241	2956	11	314	2	461	55	4	FALSE	0.385276	0.867909	2.25246e-22	negative regulation of multicellular organismal process
GO:0030132	2956	4	314	1	19	2	3	FALSE	0.385965	0.867909	0.000257998	clathrin coat of coated pit
GO:0080103	2956	1	314	1	31	12	1	FALSE	0.387097	0.867909	0.0322581	4-methylthiopropyl glucosinolate S-oxygenase activity
GO:0080107	2956	1	314	1	31	12	1	FALSE	0.387097	0.867909	0.0322581	8-methylthiopropyl glucosinolate S-oxygenase activity
GO:0055080	2956	26	314	5	31	5	1	FALSE	0.387144	0.867909	5.88543e-06	cation homeostasis
GO:0005975	2956	256	314	29	1538	164	2	FALSE	0.387996	0.867909	7.02841e-300	carbohydrate metabolic process
GO:0016311	2956	48	314	7	329	41	1	FALSE	0.388052	0.867909	6.83665e-59	dephosphorylation
GO:0052742	2956	3	314	1	173	26	3	FALSE	0.3884	0.867909	1.17918e-06	phosphatidylinositol kinase activity
GO:0010646	2956	30	314	5	477	65	2	FALSE	0.388937	0.867909	2.96886e-48	regulation of cell communication
GO:0009814	2956	38	314	7	171	27	2	FALSE	0.388984	0.867909	6.26805e-39	defense response, incompatible interaction
GO:0009741	2956	19	314	4	440	73	4	FALSE	0.389385	0.867909	1.07323e-33	response to brassinosteroid
GO:0042807	2956	4	314	1	36	4	1	FALSE	0.389526	0.867909	1.69765e-05	central vacuole
GO:0004713	2956	2	314	1	69	15	2	FALSE	0.390026	0.867909	0.000426257	protein tyrosine kinase activity
GO:0019887	2956	2	314	1	78	17	4	FALSE	0.390609	0.867909	0.000333	protein kinase regulator activity
GO:0042391	2956	5	314	1	161	15	1	FALSE	0.390733	0.867909	1.18109e-09	regulation of membrane potential
GO:0045489	2956	5	314	1	55	5	2	FALSE	0.390944	0.867909	2.87459e-07	pectin biosynthetic process
GO:0009931	2956	6	314	2	55	12	2	FALSE	0.391244	0.867909	3.4495e-08	calcium-dependent protein serine/threonine kinase activity
GO:0004683	2956	6	314	2	55	12	1	FALSE	0.391244	0.867909	3.4495e-08	calmodulin-dependent protein kinase activity
GO:0001763	2956	4	314	1	437	51	3	FALSE	0.392381	0.869649	6.67213e-10	morphogenesis of a branching structure
GO:0005744	2956	8	314	1	86	5	2	FALSE	0.393818	0.870899	1.88465e-11	mitochondrial inner membrane presequence translocase complex
GO:0043572	2956	4	314	1	44	5	1	FALSE	0.394104	0.870899	7.36643e-06	plastid fission
GO:0065004	2956	14	314	1	92	3	2	FALSE	0.394203	0.870899	7.93696e-17	protein-DNA complex assembly
GO:0048598	2956	4	314	1	434	51	3	FALSE	0.394614	0.870899	6.85919e-10	embryonic morphogenesis
GO:0006561	2956	4	314	1	322	38	4	FALSE	0.396387	0.870899	2.27462e-09	proline biosynthetic process
GO:0010857	2956	6	314	2	68	15	1	FALSE	0.396978	0.870899	9.13631e-09	calcium-dependent protein kinase activity
GO:1901605	2956	115	314	13	173	18	1	FALSE	0.397849	0.870899	1.86191e-47	alpha-amino acid metabolic process
GO:0052866	2956	3	314	1	46	7	1	FALSE	0.397958	0.870899	6.58762e-05	phosphatidylinositol phosphate phosphatase activity
GO:0000910	2956	14	314	2	53	5	3	FALSE	0.398097	0.870899	4.15977e-13	cytokinesis
GO:0030003	2956	18	314	4	28	5	2	FALSE	0.398535	0.870899	7.62014e-08	cellular cation homeostasis
GO:0033177	2956	10	314	1	206	10	2	FALSE	0.398979	0.870899	3.29195e-17	proton-transporting two-sector ATPase complex, proton-transporting domain
GO:0030244	2956	15	314	3	20	3	2	FALSE	0.399123	0.870899	6.44995e-05	cellulose biosynthetic process
GO:0010167	2956	3	314	1	493	77	4	FALSE	0.399866	0.870899	5.038e-08	response to nitrate
GO:0034756	2956	1	314	1	5	2	2	FALSE	0.4	0.870899	0.2	regulation of iron ion transport
GO:0006334	2956	6	314	1	15	1	3	FALSE	0.4	0.870899	0.0001998	nucleosome assembly
GO:0006540	2956	2	314	1	5	1	4	FALSE	0.4	0.870899	0.1	glutamate decarboxylation to succinate
GO:0006744	2956	1	314	1	5	2	2	FALSE	0.4	0.870899	0.2	ubiquinone biosynthetic process
GO:0048455	2956	2	314	1	5	1	2	FALSE	0.4	0.870899	0.1	stamen formation
GO:1900055	2956	1	314	1	15	6	2	FALSE	0.4	0.870899	0.0666667	regulation of leaf senescence
GO:0046961	2956	8	314	1	36	2	3	FALSE	0.4	0.870899	3.30466e-08	proton-transporting ATPase activity, rotational mechanism
GO:0071669	2956	35	314	6	82	12	1	FALSE	0.402006	0.874222	5.62178e-24	plant-type cell wall organization or biogenesis
GO:0044801	2956	28	314	4	70	8	2	FALSE	0.402234	0.874222	3.57614e-20	single-organism membrane fusion
GO:0099094	2956	3	314	1	58	9	3	FALSE	0.402904	0.874285	3.24086e-05	ligand-gated cation channel activity
GO:0006302	2956	3	314	1	20	3	1	FALSE	0.403509	0.874285	0.000877193	double-strand break repair
GO:0009082	2956	12	314	2	89	10	2	FALSE	0.403569	0.874285	4.21269e-15	branched-chain amino acid biosynthetic process
GO:0007029	2956	6	314	1	269	22	2	FALSE	0.403679	0.874285	2.01003e-12	endoplasmic reticulum organization
GO:0007033	2956	6	314	1	268	22	1	FALSE	0.404891	0.875123	2.05589e-12	vacuole organization
GO:0005343	2956	2	314	1	18	4	2	FALSE	0.405229	0.875123	0.00653595	organic acid:sodium symporter activity
GO:0008138	2956	2	314	1	18	4	1	FALSE	0.405229	0.875123	0.00653595	protein tyrosine/serine/threonine phosphatase activity
GO:0005342	2956	18	314	4	151	27	2	FALSE	0.406404	0.875123	1.10372e-23	organic acid transmembrane transporter activity
GO:0060255	2956	184	314	19	934	90	2	FALSE	0.40664	0.875123	1.59407e-200	regulation of macromolecule metabolic process
GO:0005310	2956	6	314	2	18	4	2	FALSE	0.406863	0.875123	5.38677e-05	dicarboxylic acid transmembrane transporter activity
GO:0006570	2956	4	314	1	124	15	2	FALSE	0.406982	0.875123	1.06596e-07	tyrosine metabolic process
GO:0006813	2956	9	314	2	106	16	2	FALSE	0.407253	0.875123	3.04519e-13	potassium ion transport
GO:0043254	2956	16	314	1	101	3	3	FALSE	0.407321	0.875123	6.25313e-19	regulation of protein complex assembly
GO:1902456	2956	3	314	1	26	4	2	FALSE	0.407692	0.875123	0.000384615	regulation of stomatal opening
GO:0044439	2956	10	314	2	81	11	2	FALSE	0.407965	0.875123	5.3237e-13	peroxisomal part
GO:0043161	2956	20	314	4	62	10	2	FALSE	0.408752	0.875576	1.08619e-16	proteasome-mediated ubiquitin-dependent protein catabolic process
GO:0015081	2956	3	314	1	57	9	3	FALSE	0.408886	0.875576	3.41763e-05	sodium ion transmembrane transporter activity
GO:0099131	2956	35	314	5	159	19	3	FALSE	0.409779	0.876728	5.28156e-36	ATP hydrolysis coupled ion transmembrane transport
GO:0009753	2956	31	314	6	440	73	3	FALSE	0.410842	0.877315	2.74124e-48	response to jasmonic acid
GO:0016645	2956	11	314	2	430	54	1	FALSE	0.411721	0.877315	4.88663e-22	oxidoreductase activity, acting on the CH-NH group of donors
GO:0008135	2956	44	314	2	413	13	2	FALSE	0.412044	0.877315	2.26185e-60	translation factor activity, RNA binding
GO:0002229	2956	3	314	1	155	25	2	FALSE	0.412241	0.877315	1.64289e-06	defense response to oomycetes
GO:1905957	2956	11	314	2	444	56	3	FALSE	0.413953	0.877315	3.42113e-22	regulation of cellular response to alcohol
GO:0031667	2956	38	314	8	42	8	1	FALSE	0.41433	0.877315	8.93416e-06	response to nutrient levels
GO:0010119	2956	26	314	4	447	56	2	FALSE	0.414749	0.877315	1.04609e-42	regulation of stomatal movement
GO:0009991	2956	42	314	8	278	47	1	FALSE	0.416135	0.877315	8.22778e-51	response to extracellular stimulus
GO:0090447	2956	2	314	1	9	2	1	FALSE	0.416667	0.877315	0.0277778	glycerol-3-phosphate 2-O-acyltransferase activity
GO:0004366	2956	2	314	1	9	2	1	FALSE	0.416667	0.877315	0.0277778	glycerol-3-phosphate O-acyltransferase activity
GO:0004565	2956	6	314	2	9	2	1	FALSE	0.416667	0.877315	0.0119048	beta-galactosidase activity
GO:0016832	2956	15	314	2	55	5	1	FALSE	0.416787	0.877315	8.40357e-14	aldehyde-lyase activity
GO:1901682	2956	3	314	1	177	29	1	FALSE	0.41735	0.877315	1.10059e-06	sulfur compound transmembrane transporter activity
GO:0015629	2956	6	314	1	49	4	1	FALSE	0.417537	0.877315	7.15112e-08	actin cytoskeleton
GO:0071705	2956	212	314	25	490	55	1	FALSE	0.417616	0.877315	7.42995e-145	nitrogen compound transport
GO:0016567	2956	35	314	13	40	14	1	FALSE	0.41805	0.877315	1.51974e-06	protein ubiquitination
GO:0009986	2956	5	314	1	2843	292	1	FALSE	0.418576	0.877315	6.48374e-16	cell surface
GO:0031329	2956	15	314	3	406	63	3	FALSE	0.419242	0.877315	1.26558e-27	regulation of cellular catabolic process
GO:0008033	2956	7	314	1	70	5	2	FALSE	0.419248	0.877315	8.34185e-10	tRNA processing
GO:0006835	2956	6	314	2	22	5	1	FALSE	0.419458	0.877315	1.34025e-05	dicarboxylic acid transport
GO:0031347	2956	21	314	4	231	36	2	FALSE	0.419739	0.877315	3.0167e-30	regulation of defense response
GO:0009896	2956	10	314	2	364	51	3	FALSE	0.420219	0.877315	1.00673e-19	positive regulation of catabolic process
GO:0065002	2956	24	314	3	2690	263	3	FALSE	0.421165	0.877315	3.33688e-59	intracellular protein transmembrane transport
GO:0005096	2956	9	314	1	55	3	4	FALSE	0.421384	0.877315	1.57272e-10	GTPase activator activity
GO:0072505	2956	3	314	1	31	5	2	FALSE	0.42158	0.877315	0.000222469	divalent inorganic anion homeostasis
GO:0072506	2956	3	314	1	31	5	2	FALSE	0.42158	0.877315	0.000222469	trivalent inorganic anion homeostasis
GO:0009738	2956	35	314	8	93	19	2	FALSE	0.421621	0.877315	2.0997e-26	abscisic acid-activated signaling pathway
GO:0045493	2956	3	314	1	25	4	2	FALSE	0.421739	0.877315	0.000434783	xylan catabolic process
GO:0022834	2956	3	314	1	25	4	2	FALSE	0.421739	0.877315	0.000434783	ligand-gated channel activity
GO:0009201	2956	39	314	2	87	3	2	FALSE	0.421784	0.877315	1.20136e-25	ribonucleoside triphosphate biosynthetic process
GO:0050792	2956	4	314	1	454	58	3	FALSE	0.422287	0.877315	5.72456e-10	regulation of viral process
GO:0006882	2956	2	314	1	13	3	3	FALSE	0.423077	0.877315	0.0128205	cellular zinc ion homeostasis
GO:1901681	2956	14	314	2	1694	172	1	FALSE	0.423724	0.877315	5.74133e-35	sulfur compound binding
GO:0007009	2956	4	314	1	79	10	2	FALSE	0.424625	0.877315	6.65557e-07	plasma membrane organization
GO:0010959	2956	2	314	1	46	11	2	FALSE	0.425121	0.877315	0.000966184	regulation of metal ion transport
GO:0048475	2956	23	314	3	1550	159	1	FALSE	0.425195	0.877315	1.27673e-51	coated membrane
GO:0042727	2956	6	314	1	648	57	5	FALSE	0.425752	0.877315	9.95323e-15	flavin-containing compound biosynthetic process
GO:0044707	2956	379	314	46	1574	185	2	FALSE	0.426084	0.877315	0	single-multicellular organism process
GO:0043449	2956	5	314	1	1552	163	2	FALSE	0.426249	0.877315	1.34129e-14	cellular alkene metabolic process
GO:1902579	2956	4	314	1	718	93	2	FALSE	0.42657	0.877315	9.10644e-11	multi-organism localization
GO:0044042	2956	59	314	8	82	10	1	FALSE	0.426713	0.877315	7.54209e-21	glucan metabolic process
GO:0008509	2956	43	314	10	113	24	2	FALSE	0.426889	0.877315	3.24351e-32	anion transmembrane transporter activity
GO:0009507	2956	1250	314	74	1264	74	1	FALSE	0.427799	0.877315	3.52637e-33	chloroplast
GO:1902593	2956	15	314	2	54	5	2	FALSE	0.427821	0.877315	1.15549e-13	single-organism nuclear import
GO:0090304	2956	256	314	24	1042	93	2	FALSE	0.427983	0.877315	1.72e-251	nucleic acid metabolic process
GO:0048508	2956	5	314	1	229	24	3	FALSE	0.428073	0.877315	1.9911e-10	embryonic meristem development
GO:0043181	2956	1	314	1	7	3	1	FALSE	0.428571	0.877315	0.142857	vacuolar sequestering
GO:0009904	2956	3	314	1	7	1	1	FALSE	0.428571	0.877315	0.0285714	chloroplast accumulation movement
GO:0003933	2956	3	314	1	7	1	1	FALSE	0.428571	0.877315	0.0285714	GTP cyclohydrolase activity
GO:0048448	2956	3	314	1	7	1	2	FALSE	0.428571	0.877315	0.0285714	stamen morphogenesis
GO:0004540	2956	9	314	1	21	1	2	FALSE	0.428571	0.877315	3.40217e-06	ribonuclease activity
GO:0006544	2956	12	314	1	28	1	1	FALSE	0.428571	0.877315	3.28712e-08	glycine metabolic process
GO:0006721	2956	27	314	4	33	4	1	FALSE	0.428886	0.877315	9.02879e-07	terpenoid metabolic process
GO:0016128	2956	3	314	1	71	12	2	FALSE	0.431213	0.878046	1.74963e-05	phytosteroid metabolic process
GO:0010035	2956	338	314	46	680	90	1	FALSE	0.43128	0.878046	6.59445e-204	response to inorganic substance
GO:1900673	2956	5	314	1	1538	164	1	FALSE	0.43139	0.878046	1.40354e-14	olefin metabolic process
GO:0016109	2956	9	314	2	26	4	2	FALSE	0.431438	0.878046	3.20046e-07	tetraterpenoid biosynthetic process
GO:0048444	2956	5	314	1	226	24	3	FALSE	0.432588	0.878046	2.12806e-10	floral organ morphogenesis
GO:0071417	2956	2	314	1	122	30	4	FALSE	0.432868	0.878046	0.000135483	cellular response to organonitrogen compound
GO:0009888	2956	55	314	7	424	48	1	FALSE	0.43325	0.878046	1.54642e-70	tissue development
GO:0006605	2956	69	314	9	118	14	1	FALSE	0.433405	0.878046	2.22201e-34	protein targeting
GO:0060089	2956	23	314	3	2704	281	1	FALSE	0.43358	0.878046	3.28919e-57	molecular transducer activity
GO:0032409	2956	4	314	1	311	41	3	FALSE	0.43359	0.878046	2.61565e-09	regulation of transporter activity
GO:0042726	2956	6	314	1	909	82	4	FALSE	0.433844	0.878046	1.29757e-15	flavin-containing compound metabolic process
GO:0009084	2956	16	314	2	90	8	2	FALSE	0.434117	0.878046	4.65837e-18	glutamine family amino acid biosynthetic process
GO:0090698	2956	16	314	2	123	11	1	FALSE	0.434139	0.878046	2.11276e-20	post-embryonic plant morphogenesis
GO:0009756	2956	8	314	2	196	35	2	FALSE	0.434222	0.878046	2.13954e-14	carbohydrate mediated signaling
GO:0048582	2956	14	314	2	242	25	4	FALSE	0.435957	0.880239	5.41286e-23	positive regulation of post-embryonic development
GO:0009816	2956	11	314	2	115	15	2	FALSE	0.43602	0.880239	1.40544e-15	defense response to bacterium, incompatible interaction
GO:0006536	2956	13	314	2	64	7	2	FALSE	0.436753	0.880674	7.61217e-14	glutamate metabolic process
GO:0006996	2956	268	314	22	446	35	1	FALSE	0.4372	0.880674	1.33504e-129	organelle organization
GO:0043271	2956	3	314	1	173	30	3	FALSE	0.437305	0.880674	1.17918e-06	negative regulation of ion transport
GO:0016129	2956	3	314	1	41	7	3	FALSE	0.438649	0.882661	9.38086e-05	phytosteroid biosynthetic process
GO:0009312	2956	17	314	2	106	9	2	FALSE	0.440825	0.885924	5.12237e-20	oligosaccharide biosynthetic process
GO:0046914	2956	264	314	31	573	65	1	FALSE	0.440988	0.885924	5.67536e-171	transition metal ion binding
GO:0015748	2956	13	314	2	373	42	2	FALSE	0.441569	0.886369	2.8439e-24	organophosphate ester transport
GO:0045333	2956	59	314	4	72	4	1	FALSE	0.44239	0.887295	1.41029e-14	cellular respiration
GO:0016471	2956	5	314	1	680	75	4	FALSE	0.443536	0.887724	8.37602e-13	vacuolar proton-transporting V-type ATPase complex
GO:0006020	2956	5	314	1	1077	119	4	FALSE	0.44378	0.887724	8.35874e-14	inositol metabolic process
GO:0019759	2956	11	314	4	69	21	3	FALSE	0.444012	0.887724	5.48303e-13	glycosinolate catabolic process
GO:0046323	2956	8	314	5	9	5	1	FALSE	0.444444	0.887724	0.111111	glucose import
GO:0007006	2956	6	314	1	581	54	4	FALSE	0.444543	0.887724	1.92098e-14	mitochondrial membrane organization
GO:0009269	2956	12	314	4	93	26	1	FALSE	0.44506	0.887724	2.4005e-15	response to desiccation
GO:0010053	2956	20	314	2	43	3	3	FALSE	0.446479	0.887724	1.04105e-12	root epidermal cell differentiation
GO:0015103	2956	10	314	3	46	11	2	FALSE	0.446875	0.887724	2.45317e-10	inorganic anion transmembrane transporter activity
GO:0009817	2956	14	314	3	70	12	2	FALSE	0.447005	0.887724	5.17454e-15	defense response to fungus, incompatible interaction
GO:2000241	2956	20	314	3	674	82	2	FALSE	0.447466	0.887724	8.64076e-39	regulation of reproductive process
GO:0010100	2956	3	314	1	40	7	4	FALSE	0.447773	0.887724	0.000101215	negative regulation of photomorphogenesis
GO:0010072	2956	5	314	1	243	27	5	FALSE	0.447956	0.887724	1.47616e-10	primary shoot apical meristem specification
GO:0016775	2956	4	314	1	197	27	1	FALSE	0.448173	0.887724	1.64306e-08	phosphotransferase activity, nitrogenous group as acceptor
GO:0071731	2956	4	314	1	355	49	3	FALSE	0.44946	0.887724	1.53696e-09	response to nitric oxide
GO:0033365	2956	67	314	8	129	14	1	FALSE	0.449878	0.887724	2.30725e-38	protein localization to organelle
GO:0009630	2956	9	314	1	20	1	2	FALSE	0.45	0.887724	5.9538e-06	gravitropism
GO:0016710	2956	1	314	1	20	9	1	FALSE	0.45	0.887724	0.05	trans-cinnamate 4-monooxygenase activity
GO:0009540	2956	1	314	1	20	9	1	FALSE	0.45	0.887724	0.05	zeaxanthin epoxidase [overall] activity
GO:0004499	2956	1	314	1	20	9	1	FALSE	0.45	0.887724	0.05	N,N-dimethylaniline monooxygenase activity
GO:0004506	2956	1	314	1	20	9	1	FALSE	0.45	0.887724	0.05	squalene monooxygenase activity
GO:0072528	2956	17	314	2	648	57	5	FALSE	0.450154	0.887724	7.01819e-34	pyrimidine-containing compound biosynthetic process
GO:0009450	2956	2	314	1	43	11	3	FALSE	0.45072	0.887809	0.00110742	gamma-aminobutyric acid catabolic process
GO:0005402	2956	10	314	5	16	7	2	FALSE	0.451049	0.887809	0.000124875	cation:sugar symporter activity
GO:0009631	2956	17	314	3	140	20	1	FALSE	0.451349	0.887809	3.20924e-22	cold acclimation
GO:0016757	2956	76	314	12	460	68	1	FALSE	0.451635	0.887809	5.71736e-89	transferase activity, transferring glycosyl groups
GO:0034285	2956	19	314	4	34	6	1	FALSE	0.452472	0.888577	5.38803e-10	response to disaccharide
GO:0046341	2956	3	314	1	23	4	1	FALSE	0.452851	0.888577	0.000564653	CDP-diacylglycerol metabolic process
GO:0051553	2956	5	314	1	459	52	4	FALSE	0.453373	0.888577	6.0202e-12	flavone biosynthetic process
GO:0031072	2956	5	314	1	634	72	1	FALSE	0.453798	0.888577	1.19015e-12	heat shock protein binding
GO:0009679	2956	1	314	1	11	5	2	FALSE	0.454545	0.888577	0.0909091	hexose:proton symporter activity
GO:0046036	2956	5	314	1	11	1	3	FALSE	0.454545	0.888577	0.0021645	CTP metabolic process
GO:0006241	2956	5	314	1	11	1	4	FALSE	0.454545	0.888577	0.0021645	CTP biosynthetic process
GO:0030659	2956	30	314	4	106	12	3	FALSE	0.456344	0.891388	4.36309e-27	cytoplasmic vesicle membrane
GO:0070727	2956	137	314	17	262	31	2	FALSE	0.456758	0.891491	3.60331e-78	cellular macromolecule localization
GO:0016208	2956	5	314	1	1001	115	3	FALSE	0.457458	0.892152	1.20602e-13	AMP binding
GO:0009110	2956	35	314	4	1350	133	4	FALSE	0.458192	0.892213	4.42195e-70	vitamin biosynthetic process
GO:0042592	2956	89	314	9	161	15	1	FALSE	0.458212	0.892213	1.3317e-47	homeostatic process
GO:1902578	2956	253	314	31	1706	203	2	FALSE	0.459453	0.893925	3.72520252356547E-310	single-organism localization
GO:1901699	2956	8	314	2	166	31	2	FALSE	0.460023	0.894329	8.29925e-14	cellular response to nitrogen compound
GO:0050734	2956	3	314	1	44	8	1	FALSE	0.460888	0.895305	7.55059e-05	hydroxycinnamoyltransferase activity
GO:0098655	2956	91	314	16	161	27	2	FALSE	0.462032	0.896821	2.13354e-47	cation transmembrane transport
GO:0061025	2956	30	314	4	88	10	1	FALSE	0.462479	0.896985	3.36146e-24	membrane fusion
GO:0051173	2956	30	314	3	876	73	3	FALSE	0.46369	0.898315	2.32627e-56	positive regulation of nitrogen compound metabolic process
GO:2001020	2956	3	314	1	33	6	2	FALSE	0.463893	0.898315	0.000183284	regulation of response to DNA damage stimulus
GO:1901701	2956	103	314	21	346	68	2	FALSE	0.46487	0.898868	6.81393e-91	cellular response to oxygen-containing compound
GO:0018105	2956	7	314	2	75	16	2	FALSE	0.464907	0.898868	5.03822e-10	peptidyl-serine phosphorylation
GO:0043168	2956	575	314	67	1001	115	1	FALSE	0.46631	0.899981	1.24885e-295	anion binding
GO:0044802	2956	68	314	8	1065	116	2	FALSE	0.466551	0.899981	3.04718e-109	single-organism membrane organization
GO:0090662	2956	35	314	5	268	34	2	FALSE	0.466576	0.899981	1.09138e-44	ATP hydrolysis coupled transmembrane transport
GO:1902589	2956	60	314	7	1167	125	2	FALSE	0.467087	0.900264	3.68223e-102	single-organism organelle organization
GO:0018196	2956	4	314	1	56	8	1	FALSE	0.470228	0.903881	2.72264e-06	peptidyl-asparagine modification
GO:0018202	2956	4	314	1	56	8	1	FALSE	0.470228	0.903881	2.72264e-06	peptidyl-histidine modification
GO:0048236	2956	6	314	1	112	11	4	FALSE	0.470266	0.903881	4.17989e-10	plant-type sporogenesis
GO:0009648	2956	11	314	2	158	22	1	FALSE	0.470966	0.903881	3.72024e-17	photoperiodism
GO:0003779	2956	13	314	2	27	3	1	FALSE	0.471111	0.903881	4.98547e-08	actin binding
GO:0010476	2956	7	314	2	88	19	2	FALSE	0.471268	0.903881	1.57522e-10	gibberellin mediated signaling pathway
GO:0101005	2956	6	314	1	518	52	1	FALSE	0.471648	0.903881	3.83685e-14	ubiquitinyl hydrolase activity
GO:0005261	2956	12	314	3	87	18	2	FALSE	0.471893	0.903881	5.63804e-15	cation channel activity
GO:0019336	2956	3	314	1	58	11	4	FALSE	0.474494	0.905636	3.24086e-05	phenol-containing compound catabolic process
GO:0070838	2956	13	314	4	34	9	2	FALSE	0.475158	0.905636	1.07761e-09	divalent metal ion transport
GO:0009644	2956	27	314	5	49	8	1	FALSE	0.475543	0.905636	2.01208e-14	response to high light intensity
GO:0060548	2956	5	314	1	101	12	3	FALSE	0.475971	0.905636	1.26249e-08	negative regulation of cell death
GO:0033036	2956	232	314	28	510	60	1	FALSE	0.476099	0.905636	6.7168e-152	macromolecule localization
GO:0016405	2956	4	314	1	15	2	1	FALSE	0.47619	0.905636	0.000732601	CoA-ligase activity
GO:0006607	2956	4	314	1	15	2	1	FALSE	0.47619	0.905636	0.000732601	NLS-bearing protein import into nucleus
GO:0003997	2956	5	314	2	7	2	1	FALSE	0.47619	0.905636	0.047619	acyl-CoA oxidase activity
GO:0043562	2956	6	314	2	32	8	1	FALSE	0.476239	0.905636	1.10352e-06	cellular response to nitrogen levels
GO:0018130	2956	269	314	25	995	90	2	FALSE	0.477063	0.905636	2.26493e-251	heterocycle biosynthetic process
GO:0015988	2956	14	314	1	51	2	1	FALSE	0.477647	0.905636	7.73571e-13	energy coupled proton transmembrane transport, against electrochemical gradient
GO:0016817	2956	173	314	18	518	52	1	FALSE	0.478046	0.905636	1.37041e-142	hydrolase activity, acting on acid anhydrides
GO:0072348	2956	5	314	1	248	30	1	FALSE	0.478106	0.905636	1.33211e-10	sulfur compound transport
GO:0030695	2956	9	314	1	47	3	2	FALSE	0.479741	0.905636	7.33865e-10	GTPase regulator activity
GO:0009610	2956	6	314	2	67	17	2	FALSE	0.479841	0.905636	1.00205e-08	response to symbiotic fungus
GO:0005984	2956	23	314	3	1062	118	3	FALSE	0.479941	0.905636	8.23817e-48	disaccharide metabolic process
GO:0016860	2956	26	314	1	133	3	1	FALSE	0.482176	0.905636	3.32586e-28	intramolecular oxidoreductase activity
GO:0051259	2956	14	314	1	72	3	1	FALSE	0.482629	0.905636	3.34645e-15	protein oligomerization
GO:0006470	2956	21	314	4	256	43	2	FALSE	0.48323	0.905636	3.17301e-31	protein dephosphorylation
GO:0043062	2956	6	314	1	1227	128	2	FALSE	0.484417	0.905636	2.13591e-16	extracellular structure organization
GO:0005576	2956	409	314	44	2932	311	1	FALSE	0.485372	0.905636	0	extracellular region
GO:0006560	2956	6	314	1	602	63	3	FALSE	0.486334	0.905636	1.55099e-14	proline metabolic process
GO:0022853	2956	35	314	7	151	28	2	FALSE	0.486623	0.905636	4.06406e-35	active ion transmembrane transporter activity
GO:0006270	2956	4	314	1	34	5	2	FALSE	0.48786	0.905636	2.15629e-05	DNA replication initiation
GO:0019395	2956	16	314	3	82	13	2	FALSE	0.488677	0.905636	2.39589e-17	fatty acid oxidation
GO:0035335	2956	3	314	1	21	4	1	FALSE	0.488722	0.905636	0.00075188	peptidyl-tyrosine dephosphorylation
GO:0042732	2956	3	314	1	11	2	1	FALSE	0.490909	0.905636	0.00606061	D-xylose metabolic process
GO:0019566	2956	3	314	1	11	2	1	FALSE	0.490909	0.905636	0.00606061	arabinose metabolic process
GO:0004849	2956	3	314	1	11	2	2	FALSE	0.490909	0.905636	0.00606061	uridine kinase activity
GO:0046856	2956	2	314	1	11	3	2	FALSE	0.490909	0.905636	0.0181818	phosphatidylinositol dephosphorylation
GO:0015116	2956	2	314	1	11	3	3	FALSE	0.490909	0.905636	0.0181818	sulfate transmembrane transporter activity
GO:0030243	2956	16	314	3	20	3	1	FALSE	0.491228	0.905636	0.000206398	cellulose metabolic process
GO:0044275	2956	17	314	3	382	58	3	FALSE	0.491555	0.905636	6.49957e-30	cellular carbohydrate catabolic process
GO:0044281	2956	556	314	63	1016	114	1	FALSE	0.491887	0.905636	5.31921e-303	small molecule metabolic process
GO:0031348	2956	10	314	2	232	37	3	FALSE	0.493534	0.905636	9.77902e-18	negative regulation of defense response
GO:0072527	2956	18	314	2	909	82	4	FALSE	0.49395	0.905636	4.22439e-38	pyrimidine-containing compound metabolic process
GO:0009097	2956	8	314	1	77	6	3	FALSE	0.494388	0.905636	4.75238e-11	isoleucine biosynthetic process
GO:0009108	2956	40	314	3	141	9	2	FALSE	0.495733	0.905636	4.05173e-36	coenzyme biosynthetic process
GO:0016788	2956	125	314	13	518	52	1	FALSE	0.497053	0.905636	1.18877e-123	hydrolase activity, acting on ester bonds
GO:0044744	2956	15	314	2	85	9	4	FALSE	0.498123	0.905636	5.56035e-17	protein targeting to nucleus
GO:0019740	2956	6	314	1	1952	212	3	FALSE	0.498802	0.905636	1.31158e-17	nitrogen utilization
GO:0009743	2956	34	314	6	456	75	2	FALSE	0.498894	0.905636	4.10434e-52	response to carbohydrate
GO:0071398	2956	3	314	1	103	21	4	FALSE	0.499239	0.905636	5.65448e-06	cellular response to fatty acid
GO:0042816	2956	6	314	1	1049	114	3	FALSE	0.499439	0.905636	5.48151e-16	vitamin B6 metabolic process
GO:0006771	2956	6	314	1	1049	114	3	FALSE	0.499439	0.905636	5.48151e-16	riboflavin metabolic process
GO:0071824	2956	15	314	1	118	5	1	FALSE	0.49966	0.905636	2.76437e-19	protein-DNA complex subunit organization
GO:0005543	2956	23	314	3	596	68	2	FALSE	0.499727	0.905636	5.86883e-42	phospholipid binding
GO:0043279	2956	1	314	1	10	5	1	FALSE	0.5	0.905636	0.1	response to alkaloid
GO:0008645	2956	9	314	5	10	5	1	FALSE	0.5	0.905636	0.1	hexose transport
GO:0005471	2956	5	314	1	10	1	3	FALSE	0.5	0.905636	0.00396825	ATP:ADP antiporter activity
GO:0005267	2956	7	314	2	14	3	3	FALSE	0.5	0.905636	0.000291375	potassium channel activity
GO:0050313	2956	1	314	1	8	4	1	FALSE	0.5	0.905636	0.125	sulfur dioxygenase activity
GO:0003868	2956	1	314	1	8	4	1	FALSE	0.5	0.905636	0.125	4-hydroxyphenylpyruvate dioxygenase activity
GO:0098609	2956	1	314	1	2	1	1	FALSE	0.5	0.905636	0.5	cell-cell adhesion
GO:0098712	2956	1	314	1	2	1	3	FALSE	0.5	0.905636	0.5	L-glutamate import across plasma membrane
GO:0034387	2956	1	314	1	2	1	1	FALSE	0.5	0.905636	0.5	4-aminobutyrate:pyruvate transaminase activity
GO:0009916	2956	1	314	1	2	1	1	FALSE	0.5	0.905636	0.5	alternative oxidase activity
GO:0018393	2956	1	314	1	2	1	2	FALSE	0.5	0.905636	0.5	internal peptidyl-lysine acetylation
GO:0010268	2956	1	314	1	2	1	1	FALSE	0.5	0.905636	0.5	brassinosteroid homeostasis
GO:0010296	2956	1	314	1	2	1	1	FALSE	0.5	0.905636	0.5	prenylcysteine methylesterase activity
GO:1902837	2956	1	314	1	2	1	2	FALSE	0.5	0.905636	0.5	amino acid import into cell
GO:0051938	2956	1	314	1	2	1	2	FALSE	0.5	0.905636	0.5	L-glutamate import
GO:0019605	2956	1	314	1	2	1	1	FALSE	0.5	0.905636	0.5	butyrate metabolic process
GO:0045332	2956	1	314	1	2	1	2	FALSE	0.5	0.905636	0.5	phospholipid translocation
GO:0045548	2956	1	314	1	2	1	1	FALSE	0.5	0.905636	0.5	phenylalanine ammonia-lyase activity
GO:0006598	2956	1	314	1	2	1	2	FALSE	0.5	0.905636	0.5	polyamine catabolic process
GO:0016314	2956	1	314	1	2	1	1	FALSE	0.5	0.905636	0.5	phosphatidylinositol-3,4,5-trisphosphate 3-phosphatase activity
GO:0043488	2956	2	314	1	4	1	1	FALSE	0.5	0.905636	0.166667	regulation of mRNA stability
GO:2000025	2956	1	314	1	4	2	3	FALSE	0.5	0.905636	0.25	regulation of leaf formation
GO:2000033	2956	1	314	1	4	2	2	FALSE	0.5	0.905636	0.25	regulation of seed dormancy process
GO:1902039	2956	1	314	1	4	2	3	FALSE	0.5	0.905636	0.25	negative regulation of seed dormancy process
GO:0046857	2956	3	314	2	4	2	1	FALSE	0.5	0.905636	0.25	oxidoreductase activity, acting on other nitrogenous compounds as donors, with NAD or NADP as acceptor
GO:0055064	2956	1	314	1	4	2	1	FALSE	0.5	0.905636	0.25	chloride ion homeostasis
GO:0048838	2956	1	314	1	4	2	2	FALSE	0.5	0.905636	0.25	release of seed from dormancy
GO:0008250	2956	5	314	1	758	98	4	FALSE	0.500519	0.905636	4.85933e-13	oligosaccharyltransferase complex
GO:0034293	2956	6	314	1	231	25	5	FALSE	0.501058	0.905636	5.05927e-12	sexual sporulation
GO:0071370	2956	8	314	2	130	26	5	FALSE	0.501346	0.905636	6.15696e-13	cellular response to gibberellin stimulus
GO:0042819	2956	6	314	1	30	3	3	FALSE	0.501478	0.905636	1.68414e-06	vitamin B6 biosynthetic process
GO:0042823	2956	6	314	1	349	38	7	FALSE	0.501915	0.905636	4.16049e-13	pyridoxal phosphate biosynthetic process
GO:0010927	2956	6	314	1	1260	138	6	FALSE	0.502153	0.905636	1.8209e-16	cellular component assembly involved in morphogenesis
GO:0034655	2956	19	314	2	439	38	5	FALSE	0.502765	0.906077	1.12167e-33	nucleobase-containing compound catabolic process
GO:0070542	2956	3	314	1	303	63	3	FALSE	0.504356	0.907381	2.17839e-07	response to fatty acid
GO:0008202	2956	15	314	2	719	79	2	FALSE	0.504358	0.907381	2.13511e-31	steroid metabolic process
GO:0048278	2956	14	314	2	104	12	2	FALSE	0.504591	0.907381	1.25762e-17	vesicle docking
GO:0000160	2956	13	314	2	65	8	1	FALSE	0.506331	0.909847	6.08974e-14	phosphorelay signal transduction system
GO:0048544	2956	6	314	1	218	24	3	FALSE	0.507612	0.911487	7.19003e-12	recognition of pollen
GO:0048545	2956	16	314	3	333	55	3	FALSE	0.509866	0.91454	1.31978e-27	response to steroid hormone
GO:0080037	2956	4	314	2	13	5	3	FALSE	0.51049	0.91454	0.0013986	negative regulation of cytokinin-activated signaling pathway
GO:0045088	2956	10	314	2	74	12	3	FALSE	0.511477	0.91454	1.39197e-12	regulation of innate immune response
GO:0098542	2956	155	314	25	265	42	2	FALSE	0.511642	0.91454	1.57836e-77	defense response to other organism
GO:0043413	2956	10	314	2	249	41	2	FALSE	0.511925	0.91454	4.75635e-18	macromolecule glycosylation
GO:0010346	2956	4	314	1	32	5	2	FALSE	0.511958	0.91454	2.78087e-05	shoot axis formation
GO:0030119	2956	8	314	1	2322	199	3	FALSE	0.512235	0.91454	4.82909e-23	AP-type membrane coat adaptor complex
GO:0022898	2956	4	314	1	178	29	3	FALSE	0.512276	0.91454	2.47325e-08	regulation of transmembrane transporter activity
GO:0050832	2956	48	314	9	167	30	2	FALSE	0.513534	0.915681	4.6024e-43	defense response to fungus
GO:0004888	2956	9	314	2	197	36	3	FALSE	0.513896	0.915681	9.77456e-16	transmembrane signaling receptor activity
GO:0016791	2956	46	314	7	57	8	2	FALSE	0.514221	0.915681	5.41978e-12	phosphatase activity
GO:0044767	2956	433	314	51	1578	185	2	FALSE	0.514399	0.915681	0	single-organism developmental process
GO:0050688	2956	3	314	1	29	6	6	FALSE	0.515326	0.916257	0.000273673	regulation of defense response to virus
GO:0043269	2956	21	314	4	184	32	2	FALSE	0.515719	0.916257	4.59556e-28	regulation of ion transport
GO:0006914	2956	9	314	2	245	45	1	FALSE	0.516151	0.916257	1.32384e-16	autophagy
GO:0043903	2956	5	314	1	39	5	2	FALSE	0.516713	0.916257	1.73684e-06	regulation of symbiosis, encompassing mutualism through parasitism
GO:0071949	2956	2	314	1	30	9	1	FALSE	0.517241	0.916257	0.00229885	FAD binding
GO:1901659	2956	23	314	3	495	58	3	FALSE	0.519382	0.916257	4.59187e-40	glycosyl compound biosynthetic process
GO:0090626	2956	8	314	1	129	11	2	FALSE	0.520071	0.916257	6.5607e-13	plant epidermis morphogenesis
GO:0030002	2956	3	314	1	24	5	2	FALSE	0.521245	0.916257	0.000494071	cellular anion homeostasis
GO:0006573	2956	6	314	1	115	13	2	FALSE	0.521436	0.916257	3.554e-10	valine metabolic process
GO:0051667	2956	7	314	1	153	15	3	FALSE	0.521773	0.916257	2.95163e-12	establishment of plastid localization
GO:0031122	2956	6	314	1	63	7	3	FALSE	0.52214	0.916257	1.47177e-08	cytoplasmic microtubule organization
GO:0010181	2956	15	314	2	626	71	3	FALSE	0.522632	0.916257	1.743e-30	FMN binding
GO:0000149	2956	15	314	2	634	72	1	FALSE	0.523336	0.916257	1.43761e-30	SNARE binding
GO:0016878	2956	11	314	2	15	2	1	FALSE	0.52381	0.916257	0.000732601	acid-thiol ligase activity
GO:0004416	2956	2	314	1	7	2	1	FALSE	0.52381	0.916257	0.047619	hydroxyacylglutathione hydrolase activity
GO:0005313	2956	2	314	1	7	2	4	FALSE	0.52381	0.916257	0.047619	L-glutamate transmembrane transporter activity
GO:0015813	2956	2	314	1	7	2	3	FALSE	0.52381	0.916257	0.047619	L-glutamate transport
GO:0090148	2956	14	314	2	68	8	1	FALSE	0.523827	0.916257	8.11463e-15	membrane fission
GO:0018108	2956	3	314	1	74	16	2	FALSE	0.524003	0.916257	1.54264e-05	peptidyl-tyrosine phosphorylation
GO:0008236	2956	32	314	3	109	9	2	FALSE	0.524454	0.916257	2.64584e-28	serine-type peptidase activity
GO:0090333	2956	5	314	1	31	4	2	FALSE	0.524869	0.916257	5.88543e-06	regulation of stomatal closure
GO:0042545	2956	25	314	4	69	10	1	FALSE	0.525011	0.916257	2.40956e-19	cell wall modification
GO:0099023	2956	14	314	1	663	34	1	FALSE	0.525046	0.916257	3.15673e-29	tethering complex
GO:0044260	2956	793	314	81	1637	167	2	FALSE	0.525686	0.916257	0	cellular macromolecule metabolic process
GO:0008374	2956	9	314	2	44	8	1	FALSE	0.525728	0.916257	1.41058e-09	O-acyltransferase activity
GO:0019222	2956	235	314	25	1992	211	2	FALSE	0.526228	0.916257	4.34610878306E-313	regulation of metabolic process
GO:0010051	2956	10	314	1	19	1	1	FALSE	0.526316	0.916257	1.08251e-05	xylem and phloem pattern formation
GO:0005516	2956	24	314	3	634	72	1	FALSE	0.526342	0.916257	5.42008e-44	calmodulin binding
GO:0009062	2956	16	314	3	90	15	3	FALSE	0.526619	0.916257	4.65837e-18	fatty acid catabolic process
GO:0033218	2956	27	314	3	1694	172	1	FALSE	0.527425	0.916257	8.84668e-60	amide binding
GO:0006097	2956	7	314	1	180	18	3	FALSE	0.528023	0.916257	9.26428e-13	glyoxylate cycle
GO:0000785	2956	18	314	3	22	3	1	FALSE	0.52987	0.916257	0.000136705	chromatin
GO:0071329	2956	3	314	1	19	4	2	FALSE	0.530444	0.916257	0.00103199	cellular response to sucrose stimulus
GO:0032586	2956	3	314	1	19	4	1	FALSE	0.530444	0.916257	0.00103199	protein storage vacuole membrane
GO:0043934	2956	6	314	1	433	51	1	FALSE	0.530727	0.916257	1.13113e-13	sporulation
GO:0007166	2956	15	314	3	194	35	1	FALSE	0.530893	0.916257	1.09803e-22	cell surface receptor signaling pathway
GO:0010498	2956	20	314	4	87	16	2	FALSE	0.530969	0.916257	4.20972e-20	proteasomal protein catabolic process
GO:0042887	2956	20	314	3	315	43	2	FALSE	0.531916	0.916257	4.86909e-32	amide transmembrane transporter activity
GO:0006782	2956	9	314	1	29	2	3	FALSE	0.53202	0.916257	9.98502e-08	protoporphyrinogen IX biosynthetic process
GO:0045862	2956	7	314	1	178	18	3	FALSE	0.532283	0.916257	1.00314e-12	positive regulation of proteolysis
GO:0022414	2956	231	314	25	2710	293	2	FALSE	0.532399	0.916257	0	reproductive process
GO:0048193	2956	34	314	4	102	11	1	FALSE	0.532432	0.916257	7.61548e-28	Golgi vesicle transport
GO:0009423	2956	3	314	1	10	2	2	FALSE	0.533333	0.916257	0.00833333	chorismate biosynthetic process
GO:1902358	2956	2	314	1	10	3	2	FALSE	0.533333	0.916257	0.0222222	sulfate transmembrane transport
GO:0015108	2956	2	314	1	10	3	3	FALSE	0.533333	0.916257	0.0222222	chloride transmembrane transporter activity
GO:0071822	2956	83	314	4	118	5	1	FALSE	0.533546	0.916257	8.70305e-31	protein complex subunit organization
GO:0030118	2956	12	314	2	23	3	1	FALSE	0.534161	0.916257	7.39602e-07	clathrin coat
GO:0030060	2956	7	314	1	61	6	2	FALSE	0.534858	0.916257	2.29215e-09	L-malate dehydrogenase activity
GO:0080022	2956	6	314	1	61	7	1	FALSE	0.534858	0.916257	1.80098e-08	primary root development
GO:0004185	2956	6	314	2	8	2	2	FALSE	0.535714	0.916257	0.0357143	serine-type carboxypeptidase activity
GO:0034728	2956	7	314	1	32	3	2	FALSE	0.53629	0.916257	2.97101e-07	nucleosome organization
GO:0009898	2956	6	314	1	907	109	3	FALSE	0.537205	0.916257	1.31488e-15	cytoplasmic side of plasma membrane
GO:0006221	2956	12	314	1	70	4	3	FALSE	0.537275	0.916257	9.39947e-14	pyrimidine nucleotide biosynthetic process
GO:0051552	2956	5	314	1	58	8	2	FALSE	0.537602	0.916257	2.1824e-07	flavone metabolic process
GO:0009658	2956	50	314	2	68	2	1	FALSE	0.537752	0.916257	7.8516e-17	chloroplast organization
GO:0000041	2956	10	314	3	34	9	1	FALSE	0.537916	0.916257	7.62613e-09	transition metal ion transport
GO:0031331	2956	10	314	2	273	47	4	FALSE	0.537965	0.916257	1.86453e-18	positive regulation of cellular catabolic process
GO:0016861	2956	14	314	1	26	1	1	FALSE	0.538462	0.916257	1.03544e-07	intramolecular oxidoreductase activity, interconverting aldoses and ketoses
GO:0005346	2956	7	314	1	13	1	2	FALSE	0.538462	0.916257	0.000582751	purine ribonucleotide transmembrane transporter activity
GO:0015215	2956	7	314	1	13	1	3	FALSE	0.538462	0.916257	0.000582751	nucleotide transmembrane transporter activity
GO:0015868	2956	7	314	1	13	1	2	FALSE	0.538462	0.916257	0.000582751	purine ribonucleotide transport
GO:0006821	2956	2	314	1	13	4	1	FALSE	0.538462	0.916257	0.0128205	chloride transport
GO:0015925	2956	9	314	2	64	12	1	FALSE	0.538516	0.916257	3.631e-11	galactosidase activity
GO:0042822	2956	6	314	1	779	94	7	FALSE	0.538932	0.916257	3.28466e-15	pyridoxal phosphate metabolic process
GO:0010558	2956	25	314	2	455	32	4	FALSE	0.539143	0.916257	1.07644e-41	negative regulation of macromolecule biosynthetic process
GO:0031903	2956	8	314	1	426	39	4	FALSE	0.539215	0.916257	3.97153e-17	microbody membrane
GO:0051093	2956	15	314	2	505	59	3	FALSE	0.54021	0.917317	4.55307e-29	negative regulation of developmental process
GO:0019915	2956	3	314	1	36	8	2	FALSE	0.541176	0.918262	0.000140056	lipid storage
GO:0009965	2956	10	314	2	82	14	3	FALSE	0.541587	0.918262	4.67447e-13	leaf morphogenesis
GO:0000003	2956	232	314	25	2710	293	1	FALSE	0.541883	0.918262	0	reproduction
GO:0000323	2956	16	314	2	680	75	1	FALSE	0.542609	0.918352	1.19593e-32	lytic vacuole
GO:0016877	2956	15	314	2	96	11	1	FALSE	0.543024	0.918352	7.64437e-18	ligase activity, forming carbon-sulfur bonds
GO:0006997	2956	9	314	1	268	22	1	FALSE	0.543051	0.918352	5.82793e-17	nucleus organization
GO:0009941	2956	382	314	17	772	34	2	FALSE	0.544903	0.920439	1.46161e-231	chloroplast envelope
GO:0009231	2956	6	314	1	27	3	3	FALSE	0.545299	0.920439	3.37826e-06	riboflavin biosynthetic process
GO:0003899	2956	5	314	1	98	14	2	FALSE	0.545404	0.920439	1.47252e-08	DNA-directed 5'-3' RNA polymerase activity
GO:0007389	2956	23	314	3	379	46	2	FALSE	0.546184	0.921126	2.50968e-37	pattern specification process
GO:0052314	2956	3	314	1	14	3	1	FALSE	0.546703	0.921226	0.00274725	phytoalexin metabolic process
GO:0009116	2956	23	314	2	656	51	3	FALSE	0.547127	0.921226	6.21082e-43	nucleoside metabolic process
GO:0010675	2956	6	314	1	301	37	3	FALSE	0.547987	0.921226	1.01791e-12	regulation of cellular carbohydrate metabolic process
GO:0051246	2956	62	314	6	759	72	3	FALSE	0.548114	0.921226	1.08491e-92	regulation of protein metabolic process
GO:0044451	2956	23	314	1	188	6	2	FALSE	0.54812	0.921226	5.20155e-30	nucleoplasm part
GO:0031328	2956	31	314	3	824	75	4	FALSE	0.548482	0.921226	5.88086e-57	positive regulation of cellular biosynthetic process
GO:0008238	2956	21	314	2	109	9	1	FALSE	0.549384	0.921364	6.5633e-23	exopeptidase activity
GO:0030095	2956	13	314	1	1250	74	4	FALSE	0.549445	0.921364	3.64452e-31	chloroplast photosystem II
GO:0046131	2956	11	314	1	20	1	2	FALSE	0.55	0.921364	5.9538e-06	pyrimidine ribonucleoside metabolic process
GO:0048646	2956	24	314	3	444	52	2	FALSE	0.550057	0.921364	3.39136e-40	anatomical structure formation involved in morphogenesis
GO:0016859	2956	31	314	1	133	3	1	FALSE	0.552055	0.924084	5.31566e-31	cis-trans isomerase activity
GO:0072525	2956	9	314	1	705	60	5	FALSE	0.553054	0.924458	8.87825e-21	pyridine-containing compound biosynthetic process
GO:0006417	2956	28	314	2	389	25	5	FALSE	0.5534	0.924458	2.49964e-43	regulation of translation
GO:0004725	2956	3	314	1	18	4	2	FALSE	0.553922	0.924458	0.00122549	protein tyrosine phosphatase activity
GO:0051273	2956	20	314	3	59	8	1	FALSE	0.553978	0.924458	3.57838e-16	beta-glucan metabolic process
GO:0008037	2956	7	314	1	1049	114	1	FALSE	0.554151	0.924458	3.67887e-18	cell recognition
GO:0009911	2956	7	314	1	58	6	4	FALSE	0.555051	0.925335	3.32586e-09	positive regulation of flower development
GO:0005356	2956	1	314	1	9	5	2	FALSE	0.555556	0.925551	0.111111	hydrogen:glucose symporter activity
GO:0045935	2956	23	314	2	432	34	4	FALSE	0.556231	0.926051	1.13565e-38	positive regulation of nucleobase-containing compound metabolic process
GO:0043549	2956	5	314	1	175	26	3	FALSE	0.557077	0.926835	7.74503e-10	regulation of kinase activity
GO:0046351	2956	15	314	2	69	8	3	FALSE	0.557855	0.927195	1.76405e-15	disaccharide biosynthetic process
GO:0022603	2956	17	314	2	171	18	2	FALSE	0.558563	0.927195	8.85557e-24	regulation of anatomical structure morphogenesis
GO:0044877	2956	18	314	2	1694	172	1	FALSE	0.559574	0.927195	5.31203e-43	macromolecular complex binding
GO:0046184	2956	8	314	1	896	87	4	FALSE	0.559794	0.927195	1.00154e-19	aldehyde biosynthetic process
GO:2000113	2956	25	314	2	425	31	4	FALSE	0.5603	0.927195	6.21656e-41	negative regulation of cellular macromolecule biosynthetic process
GO:0006606	2956	15	314	2	118	14	6	FALSE	0.560379	0.927195	2.76437e-19	protein import into nucleus
GO:0000322	2956	7	314	1	680	75	1	FALSE	0.560407	0.927195	7.73256e-17	storage vacuole
GO:0050776	2956	10	314	2	124	22	3	FALSE	0.560663	0.927195	6.12829e-15	regulation of immune response
GO:0010557	2956	24	314	2	447	34	4	FALSE	0.560673	0.927195	2.87281e-40	positive regulation of macromolecule biosynthetic process
GO:0071324	2956	3	314	1	26	6	2	FALSE	0.561538	0.927994	0.000384615	cellular response to disaccharide stimulus
GO:0006220	2956	12	314	1	141	9	2	FALSE	0.561908	0.927994	1.25533e-17	pyrimidine nucleotide metabolic process
GO:0010099	2956	5	314	1	48	7	3	FALSE	0.562345	0.928095	5.84008e-07	regulation of photomorphogenesis
GO:0046434	2956	6	314	1	414	53	2	FALSE	0.562771	0.928178	1.48298e-13	organophosphate catabolic process
GO:0006626	2956	8	314	1	105	10	4	FALSE	0.564051	0.929464	3.58656e-12	protein targeting to mitochondrion
GO:0048229	2956	64	314	8	369	46	1	FALSE	0.565568	0.929464	2.16592e-73	gametophyte development
GO:0006814	2956	5	314	1	106	16	2	FALSE	0.566322	0.929464	9.86769e-09	sodium ion transport
GO:0006636	2956	5	314	1	54	8	2	FALSE	0.566561	0.929464	3.16205e-07	unsaturated fatty acid biosynthetic process
GO:0044763	2956	1049	314	114	2185	239	2	FALSE	0.567352	0.929464	0	single-organism cellular process
GO:0010410	2956	13	314	4	18	5	1	FALSE	0.56746	0.929464	0.000116713	hemicellulose metabolic process
GO:0006974	2956	24	314	4	143	23	1	FALSE	0.56843	0.929464	8.97356e-28	cellular response to DNA damage stimulus
GO:0071782	2956	5	314	1	183	28	2	FALSE	0.568443	0.929464	6.1781e-10	endoplasmic reticulum tubular network
GO:0019202	2956	5	314	1	170	26	1	FALSE	0.568615	0.929464	8.96833e-10	amino acid kinase activity
GO:0006520	2956	173	314	18	1478	156	3	FALSE	0.569119	0.929464	5.83678e-231	cellular amino acid metabolic process
GO:0070417	2956	5	314	1	260	40	2	FALSE	0.569304	0.929464	1.04982e-10	cellular response to cold
GO:0009739	2956	11	314	2	440	73	4	FALSE	0.569328	0.929464	3.78356e-22	response to gibberellin
GO:0048037	2956	150	314	15	1694	172	1	FALSE	0.57005	0.929464	2.36075e-219	cofactor binding
GO:0015645	2956	5	314	1	15	2	1	FALSE	0.571429	0.929464	0.000333	fatty acid ligase activity
GO:0018279	2956	4	314	1	7	1	2	FALSE	0.571429	0.929464	0.0285714	protein N-linked glycosylation via asparagine
GO:0006734	2956	4	314	1	7	1	1	FALSE	0.571429	0.929464	0.0285714	NADH metabolic process
GO:0051644	2956	8	314	1	14	1	1	FALSE	0.571429	0.929464	0.000333	plastid localization
GO:0008422	2956	16	314	2	21	2	1	FALSE	0.571429	0.929464	4.91425e-05	beta-glucosidase activity
GO:0010214	2956	7	314	1	424	48	3	FALSE	0.571473	0.929464	2.15026e-15	seed coat development
GO:0051701	2956	5	314	1	34	5	2	FALSE	0.573217	0.929464	3.59381e-06	interaction with host
GO:0097599	2956	4	314	1	64	12	1	FALSE	0.573914	0.929464	1.57387e-06	xylanase activity
GO:0046486	2956	27	314	4	146	21	1	FALSE	0.573981	0.929464	5.16605e-30	glycerolipid metabolic process
GO:0070592	2956	5	314	1	53	8	3	FALSE	0.574253	0.929464	3.4847e-07	cell wall polysaccharide biosynthetic process
GO:0051238	2956	5	314	2	12	4	1	FALSE	0.575758	0.929464	0.00126263	sequestering of metal ion
GO:0004733	2956	2	314	1	12	4	2	FALSE	0.575758	0.929464	0.0151515	pyridoxamine-phosphate oxidase activity
GO:0019205	2956	12	314	2	170	26	1	FALSE	0.575925	0.929464	1.22319e-18	nucleobase-containing compound kinase activity
GO:0022402	2956	38	314	4	1936	203	2	FALSE	0.576051	0.929464	9.43727e-81	cell cycle process
GO:0006098	2956	17	314	1	130	6	4	FALSE	0.576323	0.929464	1.22719e-21	pentose-phosphate shunt
GO:0000325	2956	36	314	4	680	75	1	FALSE	0.576878	0.929464	1.02274e-60	plant-type vacuole
GO:0034504	2956	15	314	2	67	8	1	FALSE	0.576947	0.929464	2.892e-15	protein localization to nucleus
GO:0006766	2956	35	314	4	556	63	1	FALSE	0.577149	0.929464	2.57807e-56	vitamin metabolic process
GO:0006875	2956	14	314	3	26	5	2	FALSE	0.578261	0.929464	1.03544e-07	cellular metal ion homeostasis
GO:0098771	2956	28	314	5	31	5	1	FALSE	0.57842	0.929464	0.000222469	inorganic ion homeostasis
GO:0046217	2956	3	314	1	25	6	2	FALSE	0.578696	0.929464	0.000434783	indole phytoalexin metabolic process
GO:0015276	2956	3	314	1	25	6	2	FALSE	0.578696	0.929464	0.000434783	ligand-gated ion channel activity
GO:0072503	2956	3	314	1	21	5	2	FALSE	0.578947	0.929464	0.00075188	cellular divalent inorganic cation homeostasis
GO:0051020	2956	12	314	2	105	16	1	FALSE	0.578974	0.929464	5.12389e-16	GTPase binding
GO:0016874	2956	96	314	11	1532	179	1	FALSE	0.579088	0.929464	3.40359e-155	ligase activity
GO:0098589	2956	8	314	1	1550	159	3	FALSE	0.58018	0.929464	1.23232e-21	membrane region
GO:0005905	2956	8	314	1	2843	292	3	FALSE	0.580262	0.929464	9.54084e-24	clathrin-coated pit
GO:0022838	2956	39	314	7	151	27	2	FALSE	0.581021	0.929464	4.66846e-37	substrate-specific channel activity
GO:0051338	2956	6	314	1	521	70	2	FALSE	0.581132	0.929464	3.70556e-14	regulation of transferase activity
GO:0006754	2956	33	314	1	94	2	4	FALSE	0.581332	0.929464	4.05335e-26	ATP biosynthetic process
GO:0016925	2956	2	314	1	43	15	2	FALSE	0.581395	0.929464	0.00110742	protein sumoylation
GO:0009909	2956	12	314	2	79	12	4	FALSE	0.581764	0.929464	1.95276e-14	regulation of flower development
GO:0009142	2956	40	314	2	113	5	2	FALSE	0.582818	0.929464	1.63466e-31	nucleoside triphosphate biosynthetic process
GO:2000243	2956	8	314	1	293	30	3	FALSE	0.583242	0.929464	8.17412e-16	positive regulation of reproductive process
GO:1901981	2956	7	314	1	12	1	1	FALSE	0.583333	0.929464	0.00126263	phosphatidylinositol phosphate binding
GO:1902476	2956	2	314	1	9	3	2	FALSE	0.583333	0.929464	0.0277778	chloride transmembrane transport
GO:0043090	2956	2	314	1	9	3	1	FALSE	0.583333	0.929464	0.0277778	amino acid import
GO:0015172	2956	2	314	1	9	3	2	FALSE	0.583333	0.929464	0.0277778	acidic amino acid transmembrane transporter activity
GO:0015800	2956	2	314	1	9	3	1	FALSE	0.583333	0.929464	0.0277778	acidic amino acid transport
GO:0006633	2956	54	314	8	149	22	3	FALSE	0.583729	0.929464	6.26059e-42	fatty acid biosynthetic process
GO:0055029	2956	7	314	1	742	87	3	FALSE	0.58388	0.929464	4.18727e-17	nuclear DNA-directed RNA polymerase complex
GO:0010118	2956	37	314	4	1049	114	1	FALSE	0.585465	0.931286	4.45685e-69	stomatal movement
GO:0043087	2956	14	314	1	56	3	2	FALSE	0.585859	0.931286	1.72273e-13	regulation of GTPase activity
GO:0043255	2956	8	314	1	233	24	3	FALSE	0.586771	0.931286	5.24122e-15	regulation of carbohydrate biosynthetic process
GO:0010014	2956	7	314	1	433	51	2	FALSE	0.586776	0.931286	1.85432e-15	meristem initiation
GO:0010208	2956	5	314	1	113	18	4	FALSE	0.587214	0.931286	7.12431e-09	pollen wall assembly
GO:0004842	2956	25	314	9	37	13	2	FALSE	0.587287	0.931286	5.39816e-10	ubiquitin-protein transferase activity
GO:0048584	2956	24	314	3	1153	143	3	FALSE	0.588365	0.932396	2.59105e-50	positive regulation of response to stimulus
GO:0034762	2956	19	314	3	220	34	2	FALSE	0.589307	0.932974	8.44325e-28	regulation of transmembrane transport
GO:0009861	2956	3	314	1	75	19	2	FALSE	0.589485	0.932974	1.48093e-05	jasmonic acid and ethylene-dependent systemic resistance
GO:0005615	2956	11	314	3	24	6	1	FALSE	0.589899	0.93303	4.00618e-07	extracellular space
GO:0009832	2956	21	314	4	39	7	2	FALSE	0.591004	0.934145	1.60361e-11	plant-type cell wall biogenesis
GO:0048443	2956	5	314	1	63	10	3	FALSE	0.591727	0.934145	1.42271e-07	stamen development
GO:0030246	2956	40	314	4	1694	172	1	FALSE	0.591739	0.934145	9.05007e-82	carbohydrate binding
GO:0004222	2956	16	314	1	81	4	2	FALSE	0.593061	0.935635	2.97671e-17	metalloendopeptidase activity
GO:0016884	2956	7	314	1	28	3	1	FALSE	0.594017	0.936544	8.44566e-07	carbon-nitrogen ligase activity, with glutamine as amido-N-donor
GO:0097306	2956	42	314	9	198	43	3	FALSE	0.594631	0.936914	5.29731e-44	cellular response to alcohol
GO:0000326	2956	7	314	1	36	4	2	FALSE	0.596791	0.937493	1.19794e-07	protein storage vacuole
GO:0090487	2956	11	314	2	237	41	2	FALSE	0.596898	0.937493	3.81269e-19	secondary metabolite catabolic process
GO:0015893	2956	7	314	1	248	30	2	FALSE	0.599247	0.937493	9.51413e-14	drug transport
GO:0042360	2956	8	314	1	1216	131	5	FALSE	0.599358	0.937493	8.63123e-21	vitamin E metabolic process
GO:0010043	2956	24	314	2	236	19	1	FALSE	0.599647	0.937493	2.336e-33	response to zinc ion
GO:2000032	2956	2	314	1	6	2	4	FALSE	0.6	0.937493	0.0666667	regulation of secondary shoot formation
GO:0036440	2956	2	314	1	6	2	1	FALSE	0.6	0.937493	0.0666667	citrate synthase activity
GO:0008470	2956	1	314	1	5	3	1	FALSE	0.6	0.937493	0.2	isovaleryl-CoA dehydrogenase activity
GO:0010584	2956	3	314	1	5	1	1	FALSE	0.6	0.937493	0.1	pollen exine formation
GO:0005242	2956	3	314	1	5	1	2	FALSE	0.6	0.937493	0.1	inward rectifier potassium channel activity
GO:0006473	2956	3	314	1	5	1	1	FALSE	0.6	0.937493	0.1	protein acetylation
GO:0043169	2956	581	314	66	1001	115	1	FALSE	0.600436	0.937493	8.11374e-295	cation binding
GO:0046834	2956	6	314	1	214	30	2	FALSE	0.600638	0.937493	8.04554e-12	lipid phosphorylation
GO:0002697	2956	3	314	1	20	5	2	FALSE	0.600877	0.937493	0.000877193	regulation of immune effector process
GO:0048364	2956	61	314	7	433	51	3	FALSE	0.600924	0.937493	6.4154e-76	root development
GO:0048509	2956	6	314	1	80	11	2	FALSE	0.601074	0.937493	3.32778e-09	regulation of meristem development
GO:0016624	2956	7	314	1	68	8	1	FALSE	0.60162	0.937753	1.03152e-09	oxidoreductase activity, acting on the aldehyde or oxo group of donors, disulfide as acceptor
GO:0030127	2956	4	314	1	21	4	2	FALSE	0.602339	0.938091	0.000167084	COPII vesicle coat
GO:0032940	2956	28	314	3	1049	114	2	FALSE	0.602597	0.938091	1.14897e-55	secretion by cell
GO:0015930	2956	2	314	1	14	5	1	FALSE	0.604396	0.940298	0.010989	glutamate synthase activity
GO:0042277	2956	23	314	3	27	3	1	FALSE	0.60547	0.941376	5.69801e-05	peptide binding
GO:0098554	2956	5	314	1	84	14	3	FALSE	0.607962	0.944537	3.23918e-08	cytoplasmic side of endoplasmic reticulum membrane
GO:0099132	2956	34	314	4	152	18	3	FALSE	0.608401	0.944537	1.05467e-34	ATP hydrolysis coupled cation transmembrane transport
GO:0016614	2956	74	314	9	430	54	1	FALSE	0.60865	0.944537	3.47627e-85	oxidoreductase activity, acting on CH-OH group of donors
GO:0044267	2956	570	314	55	871	85	2	FALSE	0.610003	0.944927	4.87319e-243	cellular protein metabolic process
GO:0009827	2956	6	314	1	37	5	2	FALSE	0.610204	0.944927	4.30147e-07	plant-type cell wall modification
GO:0009314	2956	158	314	22	518	74	1	FALSE	0.610341	0.944927	1.13128e-137	response to radiation
GO:0008092	2956	27	314	3	634	72	1	FALSE	0.610433	0.944927	4.21145e-48	cytoskeletal protein binding
GO:0010628	2956	29	314	2	465	32	3	FALSE	0.610849	0.944979	9.49701e-47	positive regulation of gene expression
GO:0016021	2956	539	314	76	568	80	1	FALSE	0.611747	0.945259	2.43328e-49	integral component of membrane
GO:0016679	2956	7	314	1	430	54	1	FALSE	0.611889	0.945259	1.94746e-15	oxidoreductase activity, acting on diphenols and related substances as donors
GO:0034248	2956	28	314	2	462	33	3	FALSE	0.612179	0.945259	1.7249e-45	regulation of cellular amide metabolic process
GO:0005635	2956	29	314	2	1018	71	3	FALSE	0.613784	0.946968	7.88313e-57	nuclear envelope
GO:0008270	2956	113	314	13	264	31	1	FALSE	0.614052	0.946968	1.05849e-77	zinc ion binding
GO:0006323	2956	8	314	1	13	1	2	FALSE	0.615385	0.94843	0.000777001	DNA packaging
GO:1903506	2956	88	314	13	97	14	2	FALSE	0.616382	0.949374	6.99719e-13	regulation of nucleic acid-templated transcription
GO:0010928	2956	6	314	1	43	6	2	FALSE	0.618666	0.951486	1.6403e-07	regulation of auxin mediated signaling pathway
GO:0043543	2956	5	314	1	229	40	1	FALSE	0.620634	0.951486	1.9911e-10	protein acylation
GO:0032412	2956	4	314	1	113	24	3	FALSE	0.620791	0.951486	1.5531e-07	regulation of ion transmembrane transporter activity
GO:0031978	2956	47	314	2	781	34	3	FALSE	0.620889	0.951486	1.17892e-76	plastid thylakoid lumen
GO:0010228	2956	18	314	2	269	30	3	FALSE	0.620939	0.951486	2.10549e-28	vegetative to reproductive phase transition of meristem
GO:0051087	2956	8	314	1	634	72	1	FALSE	0.620948	0.951486	1.61459e-18	chaperone binding
GO:0032101	2956	5	314	1	325	57	2	FALSE	0.621221	0.951486	3.41342e-11	regulation of response to external stimulus
GO:0006891	2956	7	314	1	34	4	1	FALSE	0.621572	0.951486	1.85887e-07	intra-Golgi vesicle-mediated transport
GO:0016192	2956	102	314	11	490	55	1	FALSE	0.621655	0.951486	3.16906e-108	vesicle-mediated transport
GO:0019199	2956	4	314	1	71	15	2	FALSE	0.621988	0.951486	1.02919e-06	transmembrane receptor protein kinase activity
GO:0009292	2956	6	314	1	36	5	1	FALSE	0.621992	0.951486	5.13402e-07	genetic transfer
GO:0006952	2956	220	314	32	682	102	1	FALSE	0.623046	0.951569	1.74807e-185	defense response
GO:0043649	2956	5	314	1	81	14	2	FALSE	0.623066	0.951569	3.90296e-08	dicarboxylic acid catabolic process
GO:0006855	2956	6	314	1	209	31	2	FALSE	0.623202	0.951569	9.28755e-12	drug transmembrane transport
GO:0017038	2956	38	314	4	364	40	2	FALSE	0.624576	0.95272	1.84423e-52	protein import
GO:0002831	2956	5	314	1	266	47	2	FALSE	0.624799	0.95272	9.35821e-11	regulation of response to biotic stimulus
GO:0034470	2956	32	314	2	131	8	2	FALSE	0.625633	0.95272	2.89875e-31	ncRNA processing
GO:0051649	2956	153	314	15	2850	294	3	FALSE	0.62609	0.95272	3.27749e-258	establishment of localization in cell
GO:0046686	2956	209	314	17	236	19	1	FALSE	0.62654	0.95272	4.36427e-36	response to cadmium ion
GO:0002020	2956	13	314	2	105	16	1	FALSE	0.627263	0.95272	7.16243e-17	protease binding
GO:1905392	2956	44	314	5	187	22	2	FALSE	0.628423	0.95272	7.14556e-44	plant organ morphogenesis
GO:0009543	2956	47	314	2	770	34	3	FALSE	0.628963	0.95272	2.34404e-76	chloroplast thylakoid lumen
GO:0007126	2956	9	314	1	33	3	3	FALSE	0.629032	0.95272	2.59288e-08	meiotic nuclear division
GO:0006089	2956	7	314	1	215	28	2	FALSE	0.629038	0.95272	2.61948e-13	lactate metabolic process
GO:0006549	2956	8	314	1	115	13	2	FALSE	0.629247	0.95272	1.69066e-12	isoleucine metabolic process
GO:0009526	2956	394	314	17	899	40	2	FALSE	0.629252	0.95272	8.50005e-267	plastid envelope
GO:0005802	2956	45	314	5	250	29	2	FALSE	0.629596	0.95272	1.00587e-50	trans-Golgi network
GO:0010026	2956	8	314	1	72	8	2	FALSE	0.630198	0.95272	8.35491e-11	trichome differentiation
GO:0006364	2956	26	314	1	93	3	3	FALSE	0.630836	0.95272	1.27151e-23	rRNA processing
GO:0016684	2956	42	314	5	430	54	1	FALSE	0.630946	0.95272	2.76065e-59	oxidoreductase activity, acting on peroxide as acceptor
GO:0018106	2956	4	314	1	74	16	2	FALSE	0.63127	0.95272	8.69092e-07	peptidyl-histidine phosphorylation
GO:0042493	2956	7	314	1	680	90	1	FALSE	0.631581	0.95272	7.73256e-17	response to drug
GO:0071806	2956	33	314	4	353	45	2	FALSE	0.631639	0.95272	3.40898e-47	protein transmembrane transport
GO:0044242	2956	19	314	3	371	61	3	FALSE	0.631674	0.95272	2.95513e-32	cellular lipid catabolic process
GO:0008283	2956	8	314	1	1574	185	1	FALSE	0.6331	0.952988	1.08948e-21	cell proliferation
GO:0034613	2956	129	314	14	200	22	2	FALSE	0.633498	0.952988	5.36444e-56	cellular protein localization
GO:0051321	2956	9	314	1	269	28	4	FALSE	0.634004	0.952988	5.63295e-17	meiotic cell cycle
GO:0031325	2956	41	314	4	1560	163	4	FALSE	0.635799	0.952988	6.86444e-82	positive regulation of cellular metabolic process
GO:0006566	2956	8	314	1	29	3	1	FALSE	0.636015	0.952988	2.32984e-07	threonine metabolic process
GO:0005771	2956	6	314	1	22	3	1	FALSE	0.636364	0.952988	1.34025e-05	multivesicular body
GO:0052545	2956	10	314	4	11	4	1	FALSE	0.636364	0.952988	0.0909091	callose localization
GO:0071395	2956	10	314	2	149	30	4	FALSE	0.636706	0.952988	9.161e-16	cellular response to jasmonic acid stimulus
GO:0009891	2956	34	314	3	893	84	3	FALSE	0.636795	0.952988	2.61532e-62	positive regulation of biosynthetic process
GO:0007178	2956	4	314	1	15	3	1	FALSE	0.637363	0.952988	0.000732601	transmembrane receptor protein serine/threonine kinase signaling pathway
GO:0008272	2956	3	314	1	15	4	2	FALSE	0.637363	0.952988	0.0021978	sulfate transport
GO:0004675	2956	4	314	1	55	12	3	FALSE	0.638152	0.952988	2.93208e-06	transmembrane receptor protein serine/threonine kinase activity
GO:0005739	2956	494	314	45	2563	242	2	FALSE	0.638555	0.952988	0	mitochondrion
GO:0009407	2956	11	314	2	248	46	3	FALSE	0.638754	0.952988	2.29029e-19	toxin catabolic process
GO:0031226	2956	55	314	6	1171	137	3	FALSE	0.639623	0.952988	7.80817e-96	intrinsic component of plasma membrane
GO:0046907	2956	148	314	14	2726	274	4	FALSE	0.639668	0.952988	5.18749e-249	intracellular transport
GO:0048767	2956	12	314	1	67	5	3	FALSE	0.639792	0.952988	1.66751e-13	root hair elongation
GO:0009409	2956	140	314	20	683	102	2	FALSE	0.639858	0.952988	9.27914e-150	response to cold
GO:0072599	2956	7	314	1	62	8	2	FALSE	0.63989	0.952988	2.03336e-09	establishment of protein localization to endoplasmic reticulum
GO:0004673	2956	4	314	1	68	15	3	FALSE	0.640434	0.952988	1.22792e-06	protein histidine kinase activity
GO:0006879	2956	5	314	1	13	2	2	FALSE	0.641026	0.952988	0.000777001	cellular iron ion homeostasis
GO:0098797	2956	9	314	1	1044	112	3	FALSE	0.641385	0.952988	2.54962e-22	plasma membrane protein complex
GO:0045047	2956	7	314	1	69	9	2	FALSE	0.642035	0.952988	9.26872e-10	protein targeting to ER
GO:0016627	2956	34	314	4	430	54	1	FALSE	0.642054	0.952988	3.26705e-51	oxidoreductase activity, acting on the CH-CH group of donors
GO:0090150	2956	21	314	2	183	18	2	FALSE	0.642106	0.952988	5.18762e-28	establishment of protein localization to membrane
GO:0044237	2956	1552	314	163	2175	231	2	FALSE	0.643031	0.952988	0	cellular metabolic process
GO:0017171	2956	32	314	3	518	52	1	FALSE	0.643759	0.952988	9.68644e-52	serine hydrolase activity
GO:0051641	2956	177	314	20	510	60	1	FALSE	0.645044	0.952988	2.72373e-142	cellular localization
GO:0031985	2956	6	314	1	53	8	2	FALSE	0.645211	0.952988	4.35588e-08	Golgi cisterna
GO:0022622	2956	61	314	7	264	32	1	FALSE	0.645233	0.952988	1.81432e-61	root system development
GO:0070646	2956	8	314	1	192	23	2	FALSE	0.646966	0.952988	2.53097e-14	protein modification by small protein removal
GO:0022803	2956	45	314	7	177	29	1	FALSE	0.649447	0.952988	3.81878e-43	passive transmembrane transporter activity
GO:0016903	2956	68	314	8	430	54	1	FALSE	0.649791	0.952988	5.62581e-81	oxidoreductase activity, acting on the aldehyde or oxo group of donors
GO:0051254	2956	23	314	2	240	22	4	FALSE	0.649859	0.952988	1.38189e-32	positive regulation of RNA metabolic process
GO:0016125	2956	12	314	2	71	12	2	FALSE	0.650235	0.952988	7.81083e-14	sterol metabolic process
GO:0051276	2956	39	314	3	268	22	1	FALSE	0.650339	0.952988	7.50143e-48	chromosome organization
GO:0080147	2956	13	314	1	45	3	2	FALSE	0.650458	0.952988	1.36975e-11	root hair cell development
GO:0031977	2956	60	314	2	262	9	1	FALSE	0.650725	0.952988	1.0173e-60	thylakoid lumen
GO:0090501	2956	11	314	1	235	21	2	FALSE	0.651255	0.952988	4.19374e-19	RNA phosphodiester bond hydrolysis
GO:0005798	2956	15	314	2	130	18	2	FALSE	0.651354	0.952988	5.91488e-20	Golgi-associated vesicle
GO:0071489	2956	11	314	1	49	4	2	FALSE	0.651612	0.952988	3.43219e-11	cellular response to red or far red light
GO:0016881	2956	8	314	1	28	3	1	FALSE	0.652015	0.952988	3.21739e-07	acid-amino acid ligase activity
GO:0010604	2956	34	314	3	904	87	3	FALSE	0.65282	0.952988	1.71136e-62	positive regulation of macromolecule metabolic process
GO:0019400	2956	9	314	1	1077	119	4	FALSE	0.652836	0.952988	1.92476e-22	alditol metabolic process
GO:0016410	2956	5	314	1	44	8	1	FALSE	0.652864	0.952988	9.20804e-07	N-acyltransferase activity
GO:0006612	2956	16	314	2	71	9	2	FALSE	0.65304	0.952988	3.12347e-16	protein targeting to membrane
GO:0009073	2956	19	314	2	374	42	4	FALSE	0.653102	0.952988	2.52615e-32	aromatic amino acid family biosynthetic process
GO:0009556	2956	6	314	1	52	8	2	FALSE	0.653263	0.952988	4.91195e-08	microsporogenesis
GO:0019676	2956	5	314	1	23	4	3	FALSE	0.654433	0.952988	2.97186e-05	ammonia assimilation cycle
GO:0009523	2956	38	314	1	58	1	1	FALSE	0.655172	0.952988	5.41344e-16	photosystem II
GO:0043424	2956	6	314	2	13	4	1	FALSE	0.657343	0.952988	0.000582751	protein histidine kinase binding
GO:0033559	2956	6	314	1	82	13	1	FALSE	0.657651	0.952988	2.85582e-09	unsaturated fatty acid metabolic process
GO:0070011	2956	109	314	9	114	9	1	FALSE	0.657755	0.952988	6.81184e-09	peptidase activity, acting on L-amino acid peptides
GO:0009451	2956	16	314	2	447	60	2	FALSE	0.658117	0.952988	1.08059e-29	RNA modification
GO:0010189	2956	8	314	1	322	40	5	FALSE	0.658258	0.952988	3.80833e-16	vitamin E biosynthetic process
GO:1903046	2956	9	314	1	253	28	3	FALSE	0.658273	0.952988	9.86686e-17	meiotic cell cycle process
GO:0043069	2956	4	314	1	27	6	3	FALSE	0.658974	0.952988	5.69801e-05	negative regulation of programmed cell death
GO:0019137	2956	5	314	1	64	12	1	FALSE	0.659131	0.952988	1.31156e-07	thioglucosidase activity
GO:0031201	2956	12	314	1	2322	199	2	FALSE	0.659676	0.952988	2.00611e-32	SNARE complex
GO:0070585	2956	8	314	1	67	8	1	FALSE	0.66002	0.952988	1.53319e-10	protein localization to mitochondrion
GO:0070972	2956	8	314	1	67	8	1	FALSE	0.66002	0.952988	1.53319e-10	protein localization to endoplasmic reticulum
GO:0009306	2956	10	314	1	190	19	3	FALSE	0.660705	0.952988	7.53086e-17	protein secretion
GO:0051172	2956	27	314	2	885	72	3	FALSE	0.661356	0.952988	4.40054e-52	negative regulation of nitrogen compound metabolic process
GO:0034765	2956	18	314	3	146	26	3	FALSE	0.661417	0.952988	2.10118e-23	regulation of ion transmembrane transport
GO:0016730	2956	8	314	1	430	54	1	FALSE	0.661435	0.952988	3.68314e-17	oxidoreductase activity, acting on iron-sulfur proteins as donors
GO:0043623	2956	51	314	2	106	4	2	FALSE	0.662008	0.952988	1.71805e-31	cellular protein complex assembly
GO:0042995	2956	10	314	1	2843	292	2	FALSE	0.662287	0.952988	1.06875e-28	cell projection
GO:0098590	2956	10	314	1	1550	159	3	FALSE	0.662319	0.952988	4.66746e-26	plasma membrane region
GO:0042446	2956	11	314	1	886	83	2	FALSE	0.663264	0.952988	1.60861e-25	hormone biosynthetic process
GO:0071367	2956	16	314	3	130	26	5	FALSE	0.663411	0.952988	8.2294e-21	cellular response to brassinosteroid stimulus
GO:0102483	2956	11	314	2	64	12	1	FALSE	0.663468	0.952988	1.34482e-12	scopolin beta-glucosidase activity
GO:0006333	2956	7	314	1	24	3	1	FALSE	0.664032	0.952988	2.8893e-06	chromatin assembly or disassembly
GO:0005740	2956	112	314	5	556	27	2	FALSE	0.664178	0.952988	1.15895e-120	mitochondrial envelope
GO:0051219	2956	9	314	1	634	72	1	FALSE	0.664545	0.952988	2.3213e-20	phosphoprotein binding
GO:0043621	2956	9	314	1	634	72	1	FALSE	0.664545	0.952988	2.3213e-20	protein self-association
GO:0019904	2956	9	314	1	634	72	1	FALSE	0.664545	0.952988	2.3213e-20	protein domain specific binding
GO:0042362	2956	8	314	1	35	4	2	FALSE	0.66482	0.952988	4.24884e-08	fat-soluble vitamin biosynthetic process
GO:0006775	2956	8	314	1	35	4	1	FALSE	0.66482	0.952988	4.24884e-08	fat-soluble vitamin metabolic process
GO:0006783	2956	9	314	1	457	52	4	FALSE	0.666268	0.952988	4.51796e-19	heme biosynthetic process
GO:0010359	2956	4	314	1	10	2	3	FALSE	0.666667	0.952988	0.0047619	regulation of anion channel activity
GO:0046049	2956	8	314	1	12	1	3	FALSE	0.666667	0.952988	0.0020202	UMP metabolic process
GO:0071786	2956	4	314	1	6	1	1	FALSE	0.666667	0.952988	0.0666667	endoplasmic reticulum tubular network organization
GO:0008409	2956	2	314	1	3	1	1	FALSE	0.666667	0.952988	0.333333	5'-3' exonuclease activity
GO:0050242	2956	1	314	1	3	2	1	FALSE	0.666667	0.952988	0.333333	pyruvate, phosphate dikinase activity
GO:0034594	2956	2	314	1	3	1	1	FALSE	0.666667	0.952988	0.333333	phosphatidylinositol trisphosphate phosphatase activity
GO:0004430	2956	2	314	1	3	1	1	FALSE	0.666667	0.952988	0.333333	1-phosphatidylinositol 4-kinase activity
GO:0004534	2956	2	314	1	3	1	2	FALSE	0.666667	0.952988	0.333333	5'-3' exoribonuclease activity
GO:0006475	2956	2	314	1	3	1	1	FALSE	0.666667	0.952988	0.333333	internal protein amino acid acetylation
GO:0097054	2956	2	314	1	3	1	1	FALSE	0.666667	0.952988	0.333333	L-glutamate biosynthetic process
GO:0089711	2956	2	314	1	3	1	2	FALSE	0.666667	0.952988	0.333333	L-glutamate transmembrane transport
GO:0003729	2956	147	314	3	291	6	1	FALSE	0.667564	0.952988	5.4619e-87	mRNA binding
GO:0006461	2956	72	314	3	122	5	3	FALSE	0.668104	0.952988	1.88596e-35	protein complex assembly
GO:0002790	2956	10	314	1	196	20	2	FALSE	0.668233	0.952988	5.47727e-17	peptide secretion
GO:0098807	2956	23	314	1	886	41	4	FALSE	0.668407	0.952988	5.57951e-46	chloroplast thylakoid membrane protein complex
GO:0042044	2956	18	314	2	248	30	1	FALSE	0.668967	0.952988	9.56482e-28	fluid transport
GO:0071215	2956	42	314	9	184	42	5	FALSE	0.669028	0.952988	1.69944e-42	cellular response to abscisic acid stimulus
GO:0030665	2956	13	314	2	33	5	2	FALSE	0.669292	0.952988	1.74469e-09	clathrin-coated vesicle membrane
GO:0008301	2956	8	314	1	104	13	1	FALSE	0.670051	0.953366	3.88236e-12	DNA binding, bending
GO:0009862	2956	3	314	1	14	4	2	FALSE	0.67033	0.953366	0.00274725	systemic acquired resistance, salicylic acid mediated signaling pathway
GO:0044283	2956	222	314	25	692	82	2	FALSE	0.672063	0.954888	8.15429e-188	small molecule biosynthetic process
GO:0048523	2956	74	314	7	1937	203	3	FALSE	0.672861	0.954888	7.67994e-136	negative regulation of cellular process
GO:0071423	2956	4	314	1	18	4	2	FALSE	0.672876	0.954888	0.000326797	malate transmembrane transport
GO:0043547	2956	14	314	1	46	3	3	FALSE	0.673254	0.954888	4.16879e-12	positive regulation of GTPase activity
GO:0016108	2956	13	314	2	27	4	1	FALSE	0.673333	0.954888	4.98547e-08	tetraterpenoid metabolic process
GO:0042182	2956	7	314	1	341	50	4	FALSE	0.67393	0.955186	1.00015e-14	ketone catabolic process
GO:0008047	2956	20	314	1	65	3	2	FALSE	0.675137	0.956042	3.52863e-17	enzyme activator activity
GO:0008168	2956	25	314	1	37	1	2	FALSE	0.675676	0.956042	5.39816e-10	methyltransferase activity
GO:0004364	2956	16	314	2	33	4	1	FALSE	0.675953	0.956042	8.57043e-10	glutathione transferase activity
GO:0016744	2956	7	314	1	460	68	1	FALSE	0.67624	0.956042	1.21073e-15	transferase activity, transferring aldehyde or ketonic groups
GO:0005262	2956	3	314	1	17	5	3	FALSE	0.676471	0.956042	0.00147059	calcium channel activity
GO:0009112	2956	14	314	1	649	50	2	FALSE	0.678344	0.958076	4.26878e-29	nucleobase metabolic process
GO:0044702	2956	218	314	24	1574	185	2	FALSE	0.67883	0.958076	3.78729e-274	single organism reproductive process
GO:0016879	2956	28	314	3	96	11	1	FALSE	0.679074	0.958076	7.62479e-25	ligase activity, forming carbon-nitrogen bonds
GO:0030880	2956	11	314	1	2681	263	2	FALSE	0.679534	0.958177	7.92158e-31	RNA polymerase complex
GO:0060589	2956	12	314	1	204	18	2	FALSE	0.680526	0.958705	1.28233e-19	nucleoside-triphosphatase regulator activity
GO:0000278	2956	28	314	2	57	4	2	FALSE	0.680861	0.958705	6.65175e-17	mitotic cell cycle
GO:0006644	2956	42	314	5	423	56	3	FALSE	0.681073	0.958705	5.69887e-59	phospholipid metabolic process
GO:0016885	2956	9	314	1	96	11	1	FALSE	0.682439	0.959649	7.71282e-13	ligase activity, forming carbon-carbon bonds
GO:1901679	2956	7	314	1	208	31	2	FALSE	0.68267	0.959649	3.31359e-13	nucleotide transmembrane transport
GO:0055114	2956	516	314	56	1016	114	1	FALSE	0.683252	0.959649	6.45358e-305	oxidation-reduction process
GO:0010030	2956	5	314	1	41	8	3	FALSE	0.683298	0.959649	1.3344e-06	positive regulation of seed germination
GO:0042168	2956	10	314	1	1055	115	3	FALSE	0.68633	0.963359	2.21727e-24	heme metabolic process
GO:0046132	2956	11	314	1	16	1	3	FALSE	0.6875	0.963905	0.000228938	pyrimidine ribonucleoside biosynthetic process
GO:0000976	2956	31	314	10	32	10	2	FALSE	0.6875	0.963905	0.03125	transcription regulatory region sequence-specific DNA binding
GO:0009066	2956	29	314	3	115	13	1	FALSE	0.688135	0.964215	7.32319e-28	aspartate family amino acid metabolic process
GO:0006366	2956	15	314	2	96	14	1	FALSE	0.688502	0.964215	7.64437e-18	transcription from RNA polymerase II promoter
GO:0044419	2956	34	314	5	275	45	1	FALSE	0.689186	0.964627	2.8652e-44	interspecies interaction between organisms
GO:0006887	2956	20	314	2	109	12	3	FALSE	0.691165	0.966332	2.78159e-22	exocytosis
GO:0044106	2956	15	314	1	737	55	2	FALSE	0.691188	0.966332	1.46815e-31	cellular amine metabolic process
GO:0030131	2956	6	314	1	14	2	2	FALSE	0.692308	0.966342	0.000333	clathrin adaptor complex
GO:0042128	2956	12	314	4	13	4	2	FALSE	0.692308	0.966342	0.0769231	nitrate assimilation
GO:0004674	2956	55	314	12	68	15	1	FALSE	0.692369	0.966342	3.18789e-14	protein serine/threonine kinase activity
GO:0051052	2956	10	314	1	202	22	3	FALSE	0.693113	0.966835	4.02301e-17	regulation of DNA metabolic process
GO:0009966	2956	30	314	5	221	41	4	FALSE	0.694288	0.967927	9.71676e-38	regulation of signal transduction
GO:1904680	2956	19	314	3	48	8	2	FALSE	0.694778	0.968062	8.66412e-14	peptide transmembrane transporter activity
GO:0046943	2956	18	314	4	27	6	3	FALSE	0.695368	0.968339	2.13364e-07	carboxylic acid transmembrane transporter activity
GO:0044212	2956	32	314	10	33	10	1	FALSE	0.69697	0.969321	0.030303	transcription regulatory region DNA binding
GO:1903959	2956	10	314	2	51	11	3	FALSE	0.698265	0.969321	7.82613e-11	regulation of anion transmembrane transport
GO:0009308	2956	15	314	1	645	49	1	FALSE	0.698426	0.969321	1.10749e-30	amine metabolic process
GO:0071396	2956	65	314	14	187	43	2	FALSE	0.698442	0.969321	5.68006e-52	cellular response to lipid
GO:0072655	2956	8	314	1	61	8	2	FALSE	0.699024	0.969321	3.39578e-10	establishment of protein localization to mitochondrion
GO:0045017	2956	12	314	1	835	79	3	FALSE	0.699114	0.969321	4.51425e-27	glycerolipid biosynthetic process
GO:1903362	2956	7	314	1	136	21	4	FALSE	0.699791	0.969321	6.85193e-12	regulation of cellular protein catabolic process
GO:0016145	2956	11	314	4	24	9	3	FALSE	0.699892	0.969321	4.00618e-07	S-glycoside catabolic process
GO:0010236	2956	2	314	1	5	2	1	FALSE	0.7	0.969321	0.1	plastoquinone biosynthetic process
GO:0032119	2956	2	314	1	5	2	2	FALSE	0.7	0.969321	0.1	sequestering of zinc ion
GO:0004722	2956	13	314	3	18	4	1	FALSE	0.70098	0.970135	0.000116713	protein serine/threonine phosphatase activity
GO:0051656	2956	10	314	1	496	56	2	FALSE	0.701719	0.970613	4.41166e-21	establishment of organelle localization
GO:0009438	2956	7	314	1	66	10	2	FALSE	0.702208	0.970745	1.28404e-09	methylglyoxal metabolic process
GO:0009065	2956	5	314	1	53	11	2	FALSE	0.703567	0.970927	3.4847e-07	glutamine family amino acid catabolic process
GO:0032403	2956	10	314	1	640	73	2	FALSE	0.70484	0.970927	3.37794e-22	protein complex binding
GO:1902495	2956	9	314	1	705	89	3	FALSE	0.70536	0.970927	8.87825e-21	transmembrane transporter complex
GO:0004576	2956	7	314	1	53	8	1	FALSE	0.705601	0.970927	6.48748e-09	oligosaccharyl transferase activity
GO:0051253	2956	13	314	1	251	22	4	FALSE	0.705783	0.970927	5.44227e-22	negative regulation of RNA metabolic process
GO:0009813	2956	13	314	1	840	75	2	FALSE	0.706254	0.970927	6.59445e-29	flavonoid biosynthetic process
GO:0072657	2956	21	314	2	129	14	1	FALSE	0.706682	0.970927	1.36048e-24	protein localization to membrane
GO:0090696	2956	20	314	2	433	51	3	FALSE	0.707492	0.970927	7.0772e-35	post-embryonic plant organ development
GO:0055076	2956	16	314	3	22	4	1	FALSE	0.708134	0.970927	1.34025e-05	transition metal ion homeostasis
GO:0044038	2956	5	314	1	34	7	3	FALSE	0.709871	0.970927	3.59381e-06	cell wall macromolecule biosynthetic process
GO:0006739	2956	21	314	1	63	3	1	FALSE	0.710911	0.970927	3.62064e-17	NADP metabolic process
GO:0046501	2956	9	314	1	43	5	1	FALSE	0.710932	0.970927	1.77329e-09	protoporphyrinogen IX metabolic process
GO:0015630	2956	25	314	2	49	4	1	FALSE	0.711029	0.970927	1.58215e-14	microtubule cytoskeleton
GO:0070482	2956	8	314	1	518	74	1	FALSE	0.711283	0.970927	8.21243e-18	response to oxygen levels
GO:1905039	2956	18	314	4	46	11	3	FALSE	0.711362	0.970927	3.54742e-13	carboxylic acid transmembrane transport
GO:0046527	2956	28	314	4	53	8	1	FALSE	0.711686	0.970927	1.10627e-15	glucosyltransferase activity
GO:0006733	2956	64	314	4	107	7	1	FALSE	0.712197	0.970927	6.25013e-31	oxidoreduction coenzyme metabolic process
GO:0045859	2956	5	314	1	70	15	3	FALSE	0.712571	0.970927	8.2624e-08	regulation of protein kinase activity
GO:0006885	2956	5	314	2	8	3	1	FALSE	0.714286	0.970927	0.0178571	regulation of pH
GO:0000578	2956	3	314	1	7	2	2	FALSE	0.714286	0.970927	0.0285714	embryonic axis specification
GO:0097577	2956	3	314	1	7	2	2	FALSE	0.714286	0.970927	0.0285714	sequestering of iron ion
GO:0090421	2956	5	314	1	7	1	1	FALSE	0.714286	0.970927	0.047619	embryonic meristem initiation
GO:0009740	2956	6	314	2	7	2	1	FALSE	0.714286	0.970927	0.142857	gibberellic acid mediated signaling pathway
GO:0009903	2956	5	314	1	7	1	1	FALSE	0.714286	0.970927	0.047619	chloroplast avoidance movement
GO:0019243	2956	5	314	1	7	1	1	FALSE	0.714286	0.970927	0.047619	methylglyoxal catabolic process to D-lactate via S-lactoyl-glutathione
GO:0004462	2956	5	314	1	7	1	1	FALSE	0.714286	0.970927	0.047619	lactoylglutathione lyase activity
GO:0004579	2956	5	314	1	7	1	1	FALSE	0.714286	0.970927	0.047619	dolichyl-diphosphooligosaccharide-protein glycotransferase activity
GO:0048232	2956	6	314	2	7	2	1	FALSE	0.714286	0.970927	0.142857	male gamete generation
GO:0006206	2956	10	314	1	22	2	2	FALSE	0.714286	0.970927	1.54644e-06	pyrimidine nucleobase metabolic process
GO:0038023	2956	13	314	2	201	36	3	FALSE	0.714512	0.970927	1.05894e-20	signaling receptor activity
GO:0055065	2956	22	314	4	28	5	2	FALSE	0.71453	0.970927	2.65435e-06	metal ion homeostasis
GO:0051301	2956	33	314	3	1049	114	1	FALSE	0.715409	0.971183	2.97841e-63	cell division
GO:0071103	2956	13	314	1	39	3	1	FALSE	0.715505	0.971183	1.23116e-10	DNA conformation change
GO:0005694	2956	37	314	3	2690	263	2	FALSE	0.716828	0.972444	2.21777e-84	chromosome
GO:0048532	2956	10	314	1	434	51	2	FALSE	0.717513	0.972497	1.69914e-20	anatomical structure arrangement
GO:0008199	2956	3	314	1	33	11	1	FALSE	0.717742	0.972497	0.000183284	ferric iron binding
GO:0046487	2956	8	314	1	188	27	2	FALSE	0.718049	0.972497	3.00481e-14	glyoxylate metabolic process
GO:0009733	2956	43	314	6	320	51	1	FALSE	0.719136	0.973436	2.20493e-54	response to auxin
GO:0009156	2956	53	314	2	102	4	2	FALSE	0.720361	0.973664	2.70461e-30	ribonucleoside monophosphate biosynthetic process
GO:0006281	2956	20	314	3	38	6	2	FALSE	0.720604	0.973664	2.97814e-11	DNA repair
GO:0048522	2956	67	314	6	1937	203	3	FALSE	0.72074	0.973664	6.69522e-126	positive regulation of cellular process
GO:0042803	2956	35	314	4	80	10	2	FALSE	0.72094	0.973664	1.7271e-23	protein homodimerization activity
GO:0009640	2956	12	314	1	263	26	2	FALSE	0.721276	0.973664	5.64259e-21	photomorphogenesis
GO:0009163	2956	16	314	1	606	46	4	FALSE	0.721866	0.973927	7.72323e-32	nucleoside biosynthetic process
GO:0044070	2956	10	314	2	66	15	2	FALSE	0.723138	0.974457	4.73977e-12	regulation of anion transport
GO:0009411	2956	17	314	2	158	22	1	FALSE	0.723248	0.974457	3.64299e-23	response to UV
GO:0016051	2956	97	314	8	908	86	3	FALSE	0.723627	0.974457	2.28634e-133	carbohydrate biosynthetic process
GO:0005488	2956	1694	314	172	2704	281	1	FALSE	0.723837	0.974457	0	binding
GO:0048869	2956	110	314	11	1201	136	2	FALSE	0.724449	0.97475	4.87647e-159	cellular developmental process
GO:1901360	2956	582	314	59	1538	164	1	FALSE	0.726672	0.975808	0	organic cyclic compound metabolic process
GO:0102391	2956	5	314	1	11	2	1	FALSE	0.727273	0.975808	0.0021645	decanoate--CoA ligase activity
GO:0008506	2956	2	314	1	11	5	2	FALSE	0.727273	0.975808	0.0181818	sucrose:proton symporter activity
GO:0006222	2956	8	314	1	11	1	4	FALSE	0.727273	0.975808	0.00606061	UMP biosynthetic process
GO:0044272	2956	51	314	4	839	79	2	FALSE	0.727982	0.975808	5.65487e-83	sulfur compound biosynthetic process
GO:0001666	2956	8	314	1	682	102	2	FALSE	0.728364	0.975808	8.97721e-19	response to hypoxia
GO:1901135	2956	207	314	20	1538	164	1	FALSE	0.728461	0.975808	4.71926e-263	carbohydrate derivative metabolic process
GO:0031327	2956	28	314	2	833	74	4	FALSE	0.729413	0.975808	8.04194e-53	negative regulation of cellular biosynthetic process
GO:0000375	2956	27	314	1	37	1	1	FALSE	0.72973	0.975808	2.87084e-09	RNA splicing, via transesterification reactions
GO:0043401	2956	16	314	3	88	19	2	FALSE	0.729777	0.975808	6.90736e-18	steroid hormone mediated signaling pathway
GO:0016758	2956	53	314	8	76	12	1	FALSE	0.730123	0.975808	5.86129e-20	transferase activity, transferring hexosyl groups
GO:0008308	2956	6	314	1	18	3	3	FALSE	0.730392	0.975808	5.38677e-05	voltage-gated anion channel activity
GO:0006725	2956	553	314	55	1552	163	1	FALSE	0.730576	0.975808	0	cellular aromatic compound metabolic process
GO:0016122	2956	6	314	1	13	2	1	FALSE	0.730769	0.975808	0.000582751	xanthophyll metabolic process
GO:0046185	2956	8	314	1	360	54	4	FALSE	0.731281	0.975963	1.54567e-16	aldehyde catabolic process
GO:0048038	2956	12	314	1	150	15	1	FALSE	0.7318	0.976129	5.79977e-18	quinone binding
GO:0031225	2956	34	314	4	568	80	1	FALSE	0.732866	0.977022	1.81951e-55	anchored component of membrane
GO:0015370	2956	2	314	1	15	7	2	FALSE	0.733333	0.977118	0.00952381	solute:sodium symporter activity
GO:0043648	2956	45	314	4	377	40	1	FALSE	0.733998	0.977314	2.14106e-59	dicarboxylic acid metabolic process
GO:0090332	2956	10	314	1	37	4	1	FALSE	0.734272	0.977314	2.87084e-09	stomatal closure
GO:0071555	2956	69	314	10	87	13	2	FALSE	0.73669	0.979557	5.19789e-19	cell wall organization
GO:0009933	2956	9	314	1	19	2	2	FALSE	0.736842	0.979557	1.08251e-05	meristem structural organization
GO:0048519	2956	107	314	10	2710	293	2	FALSE	0.737147	0.979557	4.80749e-195	negative regulation of biological process
GO:0045934	2956	17	314	1	444	33	4	FALSE	0.737677	0.979734	4.78921e-31	negative regulation of nucleobase-containing compound metabolic process
GO:0010363	2956	4	314	1	33	9	4	FALSE	0.740323	0.981976	2.44379e-05	regulation of plant-type hypersensitive response
GO:0009070	2956	17	314	1	87	6	2	FALSE	0.740355	0.981976	2.0214e-18	serine family amino acid biosynthetic process
GO:0006572	2956	4	314	1	26	7	3	FALSE	0.740736	0.981976	6.68896e-05	tyrosine catabolic process
GO:0050801	2956	31	314	5	47	8	1	FALSE	0.74244	0.981976	6.65233e-13	ion homeostasis
GO:0016722	2956	10	314	1	430	54	1	FALSE	0.742628	0.981976	1.86581e-20	oxidoreductase activity, oxidizing metal ions
GO:0048507	2956	18	314	2	55	7	1	FALSE	0.743053	0.981976	6.9406e-15	meristem development
GO:1901419	2956	11	314	2	168	37	2	FALSE	0.743401	0.981976	1.85349e-17	regulation of response to alcohol
GO:0009890	2956	28	314	2	909	83	3	FALSE	0.743471	0.981976	6.71118e-54	negative regulation of biosynthetic process
GO:0009787	2956	11	314	2	52	11	3	FALSE	0.743533	0.981976	1.65553e-11	regulation of abscisic acid-activated signaling pathway
GO:0005509	2956	53	314	5	573	65	1	FALSE	0.745484	0.981976	3.36204e-76	calcium ion binding
GO:0023014	2956	11	314	1	1379	161	4	FALSE	0.74613	0.981976	1.21147e-27	signal transduction by protein phosphorylation
GO:0000902	2956	69	314	5	73	5	1	FALSE	0.74822	0.981976	9.18755e-07	cell morphogenesis
GO:0045732	2956	7	314	1	98	17	4	FALSE	0.748655	0.981976	7.22835e-11	positive regulation of protein catabolic process
GO:0003006	2956	220	314	24	452	53	3	FALSE	0.748789	0.981976	2.68749e-135	developmental process involved in reproduction
GO:0016469	2956	26	314	1	206	10	1	FALSE	0.748881	0.981976	1.4468e-33	proton-transporting two-sector ATPase complex
GO:0016298	2956	12	314	1	125	13	1	FALSE	0.749264	0.981976	5.67673e-17	lipase activity
GO:0016765	2956	33	314	4	460	68	1	FALSE	0.749478	0.981976	3.78743e-51	transferase activity, transferring alkyl or aryl (other than methyl) groups
GO:0005874	2956	18	314	2	27	3	2	FALSE	0.749744	0.981976	2.13364e-07	microtubule
GO:0016579	2956	6	314	1	8	1	2	FALSE	0.75	0.981976	0.0357143	protein deubiquitination
GO:0008515	2956	3	314	1	4	1	2	FALSE	0.75	0.981976	0.25	sucrose transmembrane transporter activity
GO:0034212	2956	3	314	1	4	1	1	FALSE	0.75	0.981976	0.25	peptide N-acetyltransferase activity
GO:0003860	2956	3	314	1	4	1	1	FALSE	0.75	0.981976	0.25	3-hydroxyisobutyryl-CoA hydrolase activity
GO:0055129	2956	3	314	1	4	1	1	FALSE	0.75	0.981976	0.25	L-proline biosynthetic process
GO:0006084	2956	12	314	1	16	1	1	FALSE	0.75	0.981976	0.000549451	acetyl-CoA metabolic process
GO:0048527	2956	12	314	1	16	1	1	FALSE	0.75	0.981976	0.000549451	lateral root development
GO:1902582	2956	53	314	5	337	38	3	FALSE	0.750089	0.981976	3.48761e-63	single-organism intracellular transport
GO:0010941	2956	10	314	1	452	58	2	FALSE	0.750474	0.981976	1.127e-20	regulation of cell death
GO:0010304	2956	6	314	1	80	16	1	FALSE	0.750501	0.981976	3.32778e-09	PSII associated light-harvesting complex II catabolic process
GO:0006720	2956	33	314	4	146	21	1	FALSE	0.75212	0.983337	1.64887e-33	isoprenoid metabolic process
GO:0007005	2956	31	314	2	268	22	1	FALSE	0.753183	0.983337	2.67121e-41	mitochondrion organization
GO:0005575	2956	2932	314	311	2956	314	1	FALSE	0.75336	0.983337	3.4392e-60	cellular_component
[truncated: 710 more rows]

## Sheet: Mannitol 1
ID	Pop.total	Pop.term	Study.total	Study.term	Pop.family	Study.family	nparents	is.trivial	p	p.adjusted	p.min	name
[truncated: 2,671 more rows]

[truncated: 3 more sheets: Control 2, Salt 2, Mannitol 2]
