# Supplementary material for: Optimizing bio-orthogonal non-canonical amino acid tagging (BONCAT) for low-disruption labeling of Arabidopsis proteins in vivo
Source: Plant Physiol. 2025 Nov 7;201(1):kiaf573. doi: 10.1093/plphys/kiaf573 (PMC13221635; doi:10.1093/plphys/kiaf573)
Supplement: kiaf573_Supplementary_Data [file kiaf573_supplementary_data.zip › SupplementaryTable-S7.xlsx]

## Sheet: README
Supplementary Table S7
Raw methionine content analysis data comparing the entire Arabidopsis proteome from Araport 11 with AHA-enriched proteins.
Tab	Content
Whole proteome	Methionine content data for the entire Arabidopsis proteome, isoforms included.
Enrichments	Methionine data for AHA-treated enriched proteins from unstressed seedlings that were determined to be changing significantly (Log2FC > 0.58) over untreated controls.

## Sheet: Whole proteome
ID	Frequency of M	Length of entire protein	Proportion
ATCG00500.1	16	488	0.0327869
ATCG00510.1	2	37	0.0540541
ATCG00280.1	8	473	0.0169133
ATCG00890.1	15	389	0.0385604
ATCG01250.1	15	389	0.0385604
ATCG00180.1	12	680	0.0176471
ATCG00340.1	13	734	0.0177112
ATCG00420.1	3	158	0.0189873
ATCG00600.1	1	37	0.027027
ATCG00210.1	2	29	0.0689655
ATCG00020.1	12	353	0.0339943
ATCG01100.1	3	360	0.00833333
ATCG00660.1	3	117	0.025641
ATCG00740.1	6	329	0.0182371
ATCG00820.1	2	92	0.0217391
ATCG00640.1	1	66	0.0151515
ATCG01020.1	1	52	0.0192308
ATCG01060.1	3	81	0.037037
ATCG00330.1	2	100	0.02
ATCG00800.1	5	218	0.0229358
ATCG00710.1	3	73	0.0410959
ATCG00590.1	1	31	0.0322581
ATCG01050.1	21	506	0.041502
ATCG00050.1	1	79	0.0126582
ATCG00520.1	4	184	0.0217391
ATCG00070.1	2	61	0.0327869
ATCG00700.1	1	43	0.0232558
ATCG00830.1	4	274	0.0145985
ATCG00480.1	15	498	0.0301205
ATCG00080.1	1	36	0.0277778
ATCG00430.1	6	225	0.0266667
ATCG00350.1	15	750	0.02
ATCG00570.1	2	39	0.0512821
ATCG00690.1	1	33	0.030303
ATCG00160.1	6	236	0.0254237
ATCG01280.1	45	2294	0.0196164
ATCG00770.1	3	134	0.0223881
ATCG00670.1	8	196	0.0408163
ATCG00380.1	3	201	0.0149254
ATCG00580.1	1	83	0.0120482
ATCG00300.1	1	62	0.016129
ATCG01000.1	12	343	0.0349854
ATCG01130.1	35	1786	0.0195969
ATCG00440.1	3	120	0.025
ATCG00680.1	10	508	0.019685
ATCG00900.1	4	155	0.0258065
ATCG00040.1	6	526	0.0114068
ATCG00470.1	3	132	0.0227273
ATCG00170.1	21	1376	0.0152616
ATCG01080.1	4	176	0.0227273
ATCG00120.1	11	507	0.0216963
ATCG01110.1	16	393	0.0407125
ATCG00270.1	9	353	0.0254958
ATCG01010.1	22	746	0.0294906
ATCG01040.1	7	328	0.0213415
ATCG00550.1	1	40	0.025
ATCG00360.1	4	126	0.031746
ATCG00065.1	1	38	0.0263158
ATCG00840.1	5	93	0.0537634
ATCG01070.1	4	101	0.039604
ATCG00760.1	1	37	0.027027
ATCG00490.1	8	479	0.0167015
ATCG00140.1	2	81	0.0246914
ATCG01270.1	2	77	0.025974
ATCG00905.1	0	85	0
ATCG00810.1	5	160	0.03125
ATCG00720.1	10	215	0.0465116
ATCG01230.1	0	85	0
ATCG00220.1	1	34	0.0294118
ATCG01120.1	1	88	0.0113636
ATCG01240.1	4	155	0.0258065
ATCG00870.1	2	77	0.025974
ATCG00540.1	4	320	0.0125
ATCG00790.1	5	135	0.037037
ATCG00150.1	3	249	0.0120482
ATCG00130.1	3	184	0.0163043
ATCG01310.1	4	274	0.0145985
ATCG00860.1	45	2294	0.0196164
ATCG00750.1	3	138	0.0217391
ATCG00730.1	4	160	0.025
ATCG01300.1	5	93	0.0537634
ATCG01090.1	6	172	0.0348837
ATCG00560.1	1	38	0.0263158
ATCG00650.1	2	101	0.019802
ATCG00190.1	20	1072	0.0186567
ATCG00780.1	2	122	0.0163934
ATCG00630.1	1	44	0.0227273
ATCG00530.1	3	229	0.0131004
AT2G40435.1	7	158	0.0443038
AT2G40435.3	6	131	0.0458015
AT2G40435.2	6	130	0.0461538
AT2G43120.2	12	372	0.0322581
AT2G43120.1	11	321	0.0342679
AT2G31240.1	19	617	0.0307942
AT2G25630.1	9	489	0.0184049
AT2G35480.1	10	195	0.0512821
AT2G35480.2	9	164	0.054878
AT2G29730.1	15	467	0.0321199
AT2G17600.1	5	580	0.00862069
AT2G25530.1	23	655	0.0351145
AT2G25530.2	20	539	0.0371058
AT2G27960.1	3	87	0.0344828
AT2G21390.1	27	1218	0.0221675
AT2G23210.1	9	287	0.0313589
AT2G21930.2	13	396	0.0328283
AT2G21930.1	11	290	0.037931
AT2G29300.2	3	286	0.0104895
AT2G29300.1	3	263	0.0114068
AT2G21640.1	4	104	0.0384615
AT2G35740.1	21	580	0.0362069
AT2G18870.1	5	239	0.0209205
AT2G37550.1	11	456	0.0241228
AT2G37550.2	11	456	0.0241228
AT2G31370.6	16	398	0.040201
AT2G31370.1	16	398	0.040201
AT2G31370.4	16	398	0.040201
AT2G31370.7	16	398	0.040201
AT2G31370.3	16	398	0.040201
AT2G31370.2	16	398	0.040201
AT2G31370.5	15	377	0.0397878
AT2G15530.4	25	780	0.0320513
AT2G15530.2	21	704	0.0298295
AT2G15530.3	21	704	0.0298295
AT2G15530.5	21	704	0.0298295
AT2G15530.1	21	704	0.0298295
AT2G15530.7	21	704	0.0298295
AT2G15530.6	21	682	0.0307918
AT2G26900.1	9	409	0.0220049
AT2G38310.1	4	207	0.0193237
AT2G43600.2	6	294	0.0204082
AT2G43600.1	5	273	0.018315
AT2G02680.1	10	649	0.0154083
AT2G02680.2	10	583	0.0171527
AT2G20380.1	6	348	0.0172414
AT2G28410.1	3	115	0.026087
AT2G07714.1	6	196	0.0306122
AT2G22960.1	6	184	0.0326087
AT2G19580.1	3	270	0.0111111
AT2G06105.1	7	390	0.0179487
AT2G32710.1	6	289	0.0207612
AT2G32710.2	6	286	0.020979
AT2G39710.1	13	442	0.0294118
AT2G38230.1	13	309	0.0420712
AT2G05180.1	13	442	0.0294118
AT2G02510.1	4	72	0.0555556
AT2G23430.1	6	191	0.0314136
AT2G41220.1	42	1629	0.0257827
AT2G19820.1	6	124	0.0483871
AT2G35920.3	22	1027	0.0214216
AT2G35920.1	21	995	0.0211055
AT2G35920.2	20	937	0.0213447
AT2G16970.2	17	460	0.0369565
AT2G16970.3	15	444	0.0337838
AT2G16970.4	15	408	0.0367647
AT2G16970.7	15	408	0.0367647
AT2G16970.1	14	384	0.0364583
AT2G16970.6	15	383	0.0391645
AT2G16970.8	14	375	0.0373333
AT2G16970.5	13	353	0.0368272
AT2G17980.1	14	627	0.0223285
AT2G04100.1	11	483	0.0227743
AT2G04100.2	11	471	0.0233546
AT2G46620.1	12	491	0.0244399
AT2G43750.2	9	392	0.0229592
AT2G43750.1	9	392	0.0229592
AT2G19690.2	5	148	0.0337838
AT2G19690.1	6	147	0.0408163
AT2G19690.3	4	103	0.038835
AT2G24490.2	5	279	0.0179211
AT2G24490.1	5	279	0.0179211
AT2G20790.1	13	613	0.0212072
AT2G20790.4	13	565	0.0230088
AT2G20790.2	12	475	0.0252632
AT2G20790.3	12	427	0.028103
AT2G18328.1	3	77	0.038961
AT2G15080.1	19	983	0.0193286
AT2G15080.2	19	983	0.0193286
AT2G45695.1	4	101	0.039604
AT2G33130.1	7	103	0.0679612
AT2G27920.1	10	461	0.021692
AT2G27920.3	9	394	0.0228426
AT2G27920.2	9	389	0.0231362
AT2G42700.2	14	867	0.0161476
AT2G42700.1	14	838	0.0167064
AT2G42700.3	13	780	0.0166667
AT2G37678.1	8	202	0.039604
AT2G37678.2	7	184	0.0380435
AT2G45240.1	5	398	0.0125628
AT2G45240.2	3	330	0.00909091
AT2G32350.1	4	242	0.0165289
AT2G15280.1	5	201	0.0248756
AT2G15280.2	5	162	0.0308642
AT2G31920.1	8	585	0.0136752
AT2G05520.1	1	145	0.00689655
AT2G05520.2	1	138	0.00724638
AT2G05520.3	1	125	0.008
AT2G05520.4	1	124	0.00806452
AT2G05520.6	1	117	0.00854701
AT2G05520.5	1	111	0.00900901
AT2G39100.1	3	296	0.0101351
AT2G39100.2	2	275	0.00727273
AT2G36540.1	4	249	0.0160643
AT2G41420.1	1	98	0.0102041
AT2G46225.2	9	329	0.0273556
AT2G46225.1	7	298	0.0234899
AT2G46225.3	7	286	0.0244755
AT2G31780.1	6	443	0.013544
AT2G34430.1	7	266	0.0263158
AT2G04220.1	8	307	0.0260586
AT2G27700.2	17	480	0.0354167
AT2G27700.1	17	479	0.0354906
AT2G40210.1	16	371	0.0431267
AT2G42060.1	8	268	0.0298507
AT2G42780.1	4	293	0.0136519
AT2G42780.2	4	253	0.0158103
AT2G35155.1	6	579	0.0103627
AT2G35155.2	6	579	0.0103627
AT2G16953.1	3	64	0.046875
AT2G22320.1	4	111	0.036036
AT2G07702.1	3	152	0.0197368
AT2G41380.1	5	269	0.0185874
AT2G45950.2	13	352	0.0369318
AT2G45950.5	13	352	0.0369318
AT2G45950.1	11	342	0.0321637
AT2G45950.4	11	342	0.0321637
AT2G45950.3	11	342	0.0321637
AT2G37260.1	5	429	0.011655
AT2G37260.3	4	349	0.0114613
AT2G37260.2	4	347	0.0115274
AT2G01640.1	3	156	0.0192308
AT2G01640.2	3	156	0.0192308
AT2G18910.1	5	131	0.0381679
AT2G02300.1	7	284	0.0246479
AT2G11851.1	1	73	0.0136986
AT2G11851.2	1	73	0.0136986
AT2G35635.1	2	154	0.012987
AT2G28405.1	5	83	0.060241
AT2G18170.1	12	368	0.0326087
AT2G37195.2	4	143	0.027972
AT2G37195.1	3	133	0.0225564
AT2G21380.2	24	1058	0.0226843
AT2G21380.1	24	1058	0.0226843
AT2G11405.1	5	115	0.0434783
AT2G42010.2	28	1108	0.0252708
AT2G42010.1	27	1083	0.0249307
AT2G38465.1	3	84	0.0357143
AT2G38860.2	12	398	0.0301508
AT2G38860.1	12	389	0.0308483
AT2G38860.3	9	279	0.0322581
AT2G04031.1	6	151	0.0397351
AT2G43620.1	7	283	0.024735
AT2G16130.1	19	511	0.037182
AT2G37230.1	36	757	0.0475561
AT2G26990.1	18	439	0.0410023
AT2G47560.1	3	227	0.0132159
AT2G06960.1	3	148	0.0202703
AT2G19210.1	13	881	0.014756
AT2G06050.1	9	391	0.0230179
AT2G06050.2	9	391	0.0230179
AT2G06050.3	9	391	0.0230179
AT2G37390.1	5	259	0.019305
AT2G37390.2	5	258	0.0193798
AT2G03840.1	8	278	0.028777
AT2G36130.1	5	164	0.0304878
AT2G35250.1	3	342	0.00877193
AT2G19440.1	13	478	0.0271967
AT2G19440.2	13	478	0.0271967
AT2G21210.2	7	165	0.0424242
AT2G21210.1	4	98	0.0408163
AT2G38390.1	5	349	0.0143266
AT2G37025.1	13	410	0.0317073
AT2G37025.2	13	410	0.0317073
AT2G37025.3	13	410	0.0317073
AT2G07623.1	4	82	0.0487805
AT2G25250.1	3	155	0.0193548
AT2G43945.1	8	289	0.0276817
AT2G16930.2	1	154	0.00649351
AT2G16930.1	1	154	0.00649351
AT2G16930.4	1	154	0.00649351
AT2G16930.3	1	154	0.00649351
AT2G02820.2	9	484	0.018595
AT2G02820.1	9	455	0.0197802
AT2G02820.3	7	333	0.021021
AT2G15710.1	9	365	0.0246575
AT2G38380.1	5	349	0.0143266
AT2G43465.1	14	388	0.0360825
AT2G43465.4	10	319	0.031348
AT2G43465.2	10	306	0.0326797
AT2G43465.6	10	289	0.0346021
AT2G43465.5	8	240	0.0333333
AT2G43465.3	8	240	0.0333333
AT2G33520.1	1	97	0.0103093
AT2G42110.1	2	137	0.0145985
AT2G31230.1	7	243	0.0288066
AT2G38290.1	14	475	0.0294737
AT2G38290.2	10	359	0.0278552
AT2G27330.1	2	116	0.0172414
AT2G38940.1	22	534	0.0411985
AT2G17160.1	3	95	0.0315789
AT2G17305.1	10	271	0.0369004
AT2G22600.1	10	632	0.0158228
AT2G03530.4	9	473	0.0190275
AT2G03530.1	8	398	0.0201005
AT2G03530.2	8	398	0.0201005
AT2G03530.3	6	313	0.0191693
AT2G03530.5	6	313	0.0191693
AT2G19330.1	12	380	0.0315789
AT2G24260.1	17	350	0.0485714
AT2G24260.2	12	247	0.048583
AT2G06541.1	13	592	0.0219595
AT2G06541.2	12	564	0.0212766
AT2G18350.1	10	262	0.0381679
AT2G26330.1	20	976	0.0204918
AT2G18950.1	9	393	0.0229008
AT2G18950.2	7	318	0.0220126
AT2G14120.3	14	809	0.0173053
AT2G14120.2	14	780	0.0179487
AT2G14120.1	14	780	0.0179487
AT2G14120.4	13	737	0.0176391
AT2G28250.3	10	565	0.0176991
AT2G28250.2	10	565	0.0176991
AT2G28250.4	10	565	0.0176991
AT2G28250.1	10	565	0.0176991
AT2G28250.5	10	565	0.0176991
AT2G28250.6	10	565	0.0176991
AT2G21910.1	18	510	0.0352941
AT2G39280.2	24	772	0.0310881
AT2G39280.1	23	749	0.0307076
AT2G40160.2	9	441	0.0204082
AT2G40160.1	9	427	0.0210773
AT2G40160.3	6	313	0.0191693
AT2G30933.1	2	227	0.00881057
AT2G30933.2	2	159	0.0125786
AT2G30933.3	2	159	0.0125786
AT2G37480.1	3	194	0.0154639
AT2G37480.2	3	193	0.015544
AT2G37480.uORF1	1	43	0.0232558
AT2G22470.1	2	131	0.0152672
AT2G01940.3	9	446	0.0201794
AT2G01940.1	9	445	0.0202247
AT2G01940.2	7	356	0.0196629
AT2G47730.1	7	263	0.026616
AT2G47730.2	7	263	0.026616
AT2G20300.1	21	744	0.0282258
AT2G02310.1	8	307	0.0260586
AT2G42990.1	6	350	0.0171429
AT2G07719.1	3	161	0.0186335
AT2G26370.1	3	173	0.017341
AT2G22145.1	2	89	0.0224719
AT2G05786.1	2	44	0.0454545
AT2G41810.1	4	370	0.0108108
AT2G43400.1	8	633	0.0126382
AT2G43400.2	7	584	0.0119863
AT2G19650.1	8	682	0.0117302
AT2G19310.1	5	162	0.0308642
AT2G24590.1	1	196	0.00510204
AT2G18685.1	7	67	0.104478
AT2G01480.1	20	567	0.0352734
AT2G01480.2	17	529	0.0321361
AT2G35830.2	3	189	0.015873
AT2G35830.1	3	184	0.0163043
AT2G38410.1	16	671	0.023845
AT2G23160.1	5	307	0.0162866
AT2G28420.1	6	184	0.0326087
AT2G33540.1	33	1241	0.0265915
AT2G33540.2	27	984	0.027439
AT2G28355.1	4	78	0.0512821
AT2G24960.1	26	797	0.0326223
AT2G24960.2	25	774	0.0322997
AT2G04520.1	5	145	0.0344828
AT2G27980.1	24	1072	0.0223881
AT2G25610.2	4	227	0.0176211
AT2G25610.1	3	178	0.0168539
AT2G40900.1	22	394	0.0558376
AT2G39140.1	4	410	0.0097561
AT2G39140.2	4	391	0.0102302
AT2G46440.1	11	621	0.0177134
AT2G46440.2	9	443	0.020316
AT2G17630.1	12	422	0.028436
AT2G05117.1	4	90	0.0444444
AT2G21105.1	0	3	0
AT2G15470.1	8	404	0.019802
AT2G47790.1	4	392	0.0102041
AT2G32210.1	2	71	0.028169
AT2G32210.3	1	62	0.016129
AT2G32210.2	1	62	0.016129
AT2G40890.1	16	508	0.0314961
AT2G20980.1	8	396	0.020202
AT2G19190.1	16	876	0.0182648
AT2G41835.1	3	279	0.0107527
AT2G17320.1	3	361	0.00831025
AT2G17320.2	3	348	0.00862069
AT2G32780.1	14	1083	0.0129271
AT2G02660.1	5	421	0.0118765
AT2G39415.1	2	119	0.0168067
AT2G45130.1	6	245	0.0244898
AT2G27750.1	7	181	0.038674
AT2G39110.1	11	435	0.0252874
AT2G39110.2	10	420	0.0238095
AT2G15300.1	10	744	0.0134409
AT2G34390.1	6	288	0.0208333
AT2G34390.2	6	246	0.0243902
AT2G34390.4	5	226	0.0221239
AT2G34390.3	4	217	0.0184332
AT2G41520.1	23	1108	0.0207581
AT2G41520.2	22	1077	0.0204271
AT2G41520.3	20	1008	0.0198413
AT2G07667.1	3	218	0.0137615
AT2G07667.2	3	201	0.0149254
AT2G24280.1	15	494	0.0303644
AT2G24280.2	15	434	0.0345622
AT2G43610.1	7	281	0.024911
AT2G17170.1	7	328	0.0213415
AT2G38910.1	17	583	0.0291595
AT2G11225.1	6	320	0.01875
AT2G44360.1	3	135	0.0222222
AT2G21237.1	5	166	0.0301205
AT2G41060.1	5	451	0.0110865
AT2G41060.3	5	451	0.0110865
AT2G41060.2	5	451	0.0110865
AT2G36060.2	6	146	0.0410959
AT2G36060.1	6	145	0.0413793
AT2G36060.3	6	144	0.0416667
AT2G07684.1	1	36	0.0277778
AT2G32950.1	14	675	0.0207407
AT2G32950.2	12	562	0.0213523
AT2G45310.1	6	437	0.01373
AT2G24420.1	6	440	0.0136364
AT2G24420.2	6	440	0.0136364
AT2G40950.1	20	721	0.0277393
AT2G39940.1	20	592	0.0337838
AT2G12480.3	15	468	0.0320513
AT2G12480.4	14	444	0.0315315
AT2G12480.2	14	443	0.0316027
AT2G12480.1	14	442	0.0316742
AT2G45910.2	22	834	0.0263789
AT2G45910.1	22	834	0.0263789
AT2G06425.1	2	117	0.017094
AT2G35680.1	7	337	0.0207715
AT2G25130.1	11	468	0.0235043
AT2G46860.1	5	216	0.0231481
AT2G36325.1	5	356	0.0140449
AT2G37330.1	16	273	0.0586081
AT2G44240.1	7	402	0.0174129
AT2G40750.1	9	346	0.0260116
AT2G39920.1	11	283	0.0388693
AT2G39920.3	11	283	0.0388693
AT2G39920.4	11	283	0.0388693
AT2G39920.2	11	282	0.0390071
AT2G22680.1	11	683	0.0161054
AT2G40330.1	4	215	0.0186047
AT2G17470.2	12	560	0.0214286
AT2G17470.1	11	538	0.0204461
AT2G07722.1	6	139	0.0431655
AT2G19990.1	7	176	0.0397727
AT2G02540.1	12	310	0.0387097
AT2G02540.2	12	310	0.0387097
AT2G05100.2	7	317	0.022082
AT2G05100.1	6	265	0.0226415
AT2G35720.1	14	538	0.0260223
AT2G03720.2	4	232	0.0172414
AT2G03720.1	3	165	0.0181818
AT2G28960.2	15	880	0.0170455
AT2G28960.1	14	748	0.0187166
AT2G31980.1	3	147	0.0204082
AT2G47810.1	6	160	0.0375
AT2G04842.1	14	650	0.0215385
AT2G04842.2	14	650	0.0215385
AT2G24390.1	5	152	0.0328947
AT2G24390.2	5	150	0.0333333
AT2G24390.3	5	148	0.0337838
AT2G16270.1	13	759	0.0171278
AT2G48100.1	11	344	0.0319767
AT2G48100.6	11	344	0.0319767
AT2G48100.3	11	344	0.0319767
AT2G48100.8	11	344	0.0319767
AT2G48100.7	11	344	0.0319767
AT2G48100.2	11	344	0.0319767
AT2G48100.5	7	242	0.0289256
AT2G48100.4	7	242	0.0289256
AT2G18750.1	20	622	0.0321543
AT2G18750.3	20	622	0.0321543
AT2G18750.2	20	622	0.0321543
AT2G03170.1	3	149	0.0201342
AT2G38480.1	4	188	0.0212766
AT2G38905.1	1	54	0.0185185
AT2G15670.1	5	193	0.0259067
AT2G20690.1	9	271	0.0332103
AT2G42440.1	7	244	0.0286885
AT2G45580.1	18	515	0.0349515
AT2G45580.3	12	405	0.0296296
AT2G45580.2	14	361	0.0387812
AT2G31360.1	4	307	0.0130293
AT2G31360.2	4	307	0.0130293
AT2G40520.2	10	502	0.0199203
AT2G40520.3	10	502	0.0199203
AT2G40520.5	10	502	0.0199203
AT2G40520.4	10	502	0.0199203
AT2G40520.1	10	502	0.0199203
AT2G40520.6	10	502	0.0199203
AT2G37510.2	2	167	0.011976
AT2G37510.1	2	142	0.0140845
AT2G33435.1	20	1325	0.0150943
AT2G01830.2	39	1080	0.0361111
AT2G01830.5	38	1069	0.0355472
AT2G01830.6	37	1057	0.0350047
AT2G01830.4	37	1057	0.0350047
AT2G01830.3	37	1057	0.0350047
AT2G01830.1	37	1057	0.0350047
AT2G02450.2	12	414	0.0289855
AT2G02450.1	12	379	0.0316623
AT2G02790.1	7	636	0.0110063
AT2G02790.2	7	597	0.0117253
AT2G02790.3	7	597	0.0117253
AT2G34520.1	5	164	0.0304878
AT2G25210.1	2	44	0.0454545
AT2G02440.1	3	138	0.0217391
AT2G22530.1	30	958	0.0313152
AT2G20835.1	2	68	0.0294118
AT2G02148.3	10	432	0.0231481
AT2G02148.4	10	432	0.0231481
AT2G02148.1	10	432	0.0231481
AT2G02148.5	10	432	0.0231481
AT2G02148.2	10	411	0.0243309
AT2G15590.2	5	155	0.0322581
AT2G15590.1	3	125	0.024
AT2G27430.1	21	438	0.0479452
AT2G18080.1	10	489	0.0204499
AT2G01330.1	12	611	0.0196399
AT2G05970.1	7	377	0.0185676
AT2G07739.1	11	199	0.0552764
AT2G44120.2	5	247	0.0202429
AT2G44120.1	4	242	0.0165289
AT2G32360.1	7	175	0.04
AT2G23360.1	20	898	0.0222717
AT2G31865.2	16	532	0.0300752
AT2G31865.1	16	522	0.0306513
AT2G31865.3	11	421	0.0261283
AT2G16710.3	4	143	0.027972
AT2G16710.1	4	137	0.0291971
AT2G16710.2	3	110	0.0272727
AT2G20680.1	10	433	0.0230947
AT2G29080.1	16	809	0.0197775
AT2G22050.1	8	259	0.030888
AT2G22050.2	8	258	0.0310078
AT2G20350.1	3	158	0.0189873
AT2G46280.1	3	328	0.00914634
AT2G46280.2	3	328	0.00914634
AT2G46280.3	3	254	0.011811
AT2G35555.1	1	122	0.00819672
AT2G26640.1	18	509	0.0353635
AT2G28810.1	8	340	0.0235294
AT2G28810.2	8	323	0.0247678
AT2G19870.1	10	589	0.0169779
AT2G46700.1	9	595	0.0151261
AT2G46700.3	8	414	0.0193237
AT2G46700.2	8	414	0.0193237
AT2G14210.2	5	235	0.0212766
AT2G14210.1	5	234	0.0213675
AT2G22060.1	6	146	0.0410959
AT2G26530.1	5	317	0.0157729
AT2G26530.2	4	290	0.0137931
AT2G35330.1	19	738	0.0257453
AT2G35330.2	18	711	0.0253165
AT2G41860.1	14	530	0.0264151
AT2G41860.2	14	530	0.0264151
AT2G35410.1	4	308	0.012987
AT2G42450.1	9	546	0.0164835
AT2G28520.1	28	817	0.0342717
AT2G21690.1	5	117	0.042735
AT2G27780.1	11	368	0.0298913
AT2G05510.1	2	127	0.015748
AT2G05510.2	2	104	0.0192308
AT2G05510.5	2	101	0.019802
AT2G05510.4	1	99	0.010101
AT2G05510.6	2	93	0.0215054
AT2G05510.3	2	90	0.0222222
AT2G21810.1	4	128	0.03125
AT2G26380.1	5	480	0.0104167
AT2G33730.1	21	733	0.0286494
AT2G42980.1	9	527	0.0170778
AT2G39760.1	8	408	0.0196078
AT2G39760.3	8	344	0.0232558
AT2G39760.4	8	344	0.0232558
AT2G39760.2	7	343	0.0204082
AT2G27145.1	3	79	0.0379747
AT2G22345.1	2	61	0.0327869
AT2G44440.1	7	429	0.016317
AT2G16580.1	4	108	0.037037
AT2G37810.1	7	233	0.0300429
AT2G29900.1	10	397	0.0251889
AT2G31440.1	4	250	0.016
AT2G31440.2	4	250	0.016
AT2G30730.2	6	348	0.0172414
AT2G30730.1	6	338	0.0177515
AT2G21220.1	4	104	0.0384615
AT2G32290.1	18	577	0.0311958
AT2G23690.1	7	163	0.0429448
AT2G40710.1	3	93	0.0322581
AT2G40116.1	20	613	0.0326264
AT2G18915.2	13	611	0.0212766
AT2G18915.1	13	601	0.0216306
AT2G16620.1	3	133	0.0225564
AT2G30925.1	1	42	0.0238095
AT2G42725.1	13	247	0.0526316
AT2G40400.1	11	735	0.014966
AT2G40400.2	11	735	0.014966
AT2G40400.3	9	651	0.0138249
AT2G31265.1	1	30	0.0333333
AT2G30440.1	9	340	0.0264706
AT2G02930.1	2	212	0.00943396
AT2G13790.1	16	620	0.0258065
AT2G03550.1	5	312	0.0160256
AT2G26280.1	14	567	0.0246914
AT2G26280.3	14	567	0.0246914
AT2G26280.2	14	494	0.0283401
AT2G26280.5	14	494	0.0283401
AT2G26280.7	11	429	0.025641
AT2G26280.4	10	415	0.0240964
AT2G26280.6	10	415	0.0240964
AT2G11005.1	5	170	0.0294118
AT2G32040.1	13	560	0.0232143
AT2G32040.2	11	429	0.025641
AT2G07632.1	1	42	0.0238095
AT2G17480.1	15	593	0.0252951
AT2G13275.1	5	121	0.0413223
AT2G39850.1	13	775	0.0167742
AT2G20618.1	4	88	0.0454545
AT2G17750.1	9	396	0.0227273
AT2G18720.1	16	470	0.0340426
AT2G18720.2	16	470	0.0340426
AT2G18720.3	15	379	0.0395778
AT2G34940.1	13	618	0.0210356
AT2G13800.3	15	601	0.0249584
AT2G13800.1	15	601	0.0249584
AT2G13800.2	14	484	0.0289256
AT2G13800.4	14	484	0.0289256
AT2G20320.1	25	1029	0.0242954
AT2G20320.2	25	1029	0.0242954
AT2G16190.1	7	303	0.0231023
AT2G16190.2	7	277	0.0252708
AT2G30470.1	23	790	0.0291139
AT2G21960.1	4	332	0.0120482
AT2G18900.1	15	804	0.0186567
AT2G02050.1	7	103	0.0679612
AT2G27300.1	6	335	0.0179104
AT2G31800.1	13	476	0.0273109
AT2G02970.1	8	555	0.0144144
AT2G34530.3	13	326	0.0398773
AT2G34530.4	12	292	0.0410959
AT2G34530.1	11	282	0.0390071
AT2G34530.2	10	241	0.0414938
AT2G34530.5	9	221	0.040724
AT2G01554.1	4	105	0.0380952
AT2G40030.1	37	1976	0.0187247
AT2G40030.2	36	1775	0.0202817
AT2G26320.1	4	109	0.0366972
AT2G19050.1	9	349	0.025788
AT2G19050.2	9	282	0.0319149
AT2G12400.1	10	541	0.0184843
AT2G43230.2	9	440	0.0204545
AT2G43230.1	9	406	0.0221675
AT2G30840.1	12	362	0.0331492
AT2G30840.3	11	356	0.0308989
AT2G30840.2	11	306	0.0359477
AT2G46420.1	18	363	0.0495868
AT2G46420.3	18	363	0.0495868
AT2G46420.2	18	345	0.0521739
AT2G44110.2	11	497	0.0221328
AT2G44110.1	10	496	0.0201613
AT2G37805.1	7	252	0.0277778
AT2G30000.1	2	110	0.0181818
AT2G46455.2	8	200	0.04
AT2G46455.3	8	200	0.04
AT2G46455.1	7	186	0.0376344
AT2G46455.5	7	179	0.0391061
AT2G46455.4	4	142	0.028169
AT2G36420.1	8	439	0.0182232
AT2G06200.2	9	283	0.0318021
AT2G06200.1	8	244	0.0327869
AT2G06200.3	6	172	0.0348837
AT2G33580.1	9	664	0.0135542
AT2G37100.1	4	297	0.013468
AT2G15610.1	5	153	0.0326797
AT2G38010.2	15	792	0.0189394
AT2G38010.3	13	757	0.0171731
AT2G38010.1	13	757	0.0171731
AT2G20625.2	9	190	0.0473684
AT2G20625.1	8	179	0.0446927
AT2G19490.1	9	430	0.0209302
AT2G07641.1	3	266	0.0112782
AT2G15440.1	3	329	0.00911854
AT2G35320.1	4	307	0.0130293
AT2G29890.3	15	933	0.0160772
AT2G29890.2	14	911	0.0153677
AT2G29890.1	14	909	0.0154015
AT2G29890.5	14	909	0.0154015
AT2G29890.4	14	892	0.0156951
AT2G30870.1	4	215	0.0186047
AT2G43960.1	15	442	0.0339367
AT2G47400.1	3	124	0.0241935
AT2G42750.1	10	344	0.0290698
AT2G03565.1	2	66	0.030303
AT2G40360.1	10	753	0.0132802
AT2G40360.2	10	736	0.013587
AT2G05050.1	5	193	0.0259067
AT2G24190.2	5	301	0.0166113
AT2G24190.1	5	296	0.0168919
AT2G20750.1	4	271	0.0147601
AT2G20750.2	4	220	0.0181818
AT2G30020.1	4	396	0.010101
AT2G01170.1	16	516	0.0310078
AT2G01170.2	14	437	0.0320366
AT2G33270.1	3	273	0.010989
AT2G43820.1	10	449	0.0222717
AT2G39445.1	6	181	0.0331492
AT2G39445.3	6	181	0.0331492
AT2G39445.2	5	157	0.0318471
AT2G22560.1	23	947	0.0242872
AT2G12462.1	4	249	0.0160643
AT2G39800.4	12	717	0.0167364
AT2G39800.1	12	717	0.0167364
AT2G39800.3	12	714	0.0168067
AT2G39800.2	11	614	0.0179153
AT2G43510.1	1	89	0.011236
AT2G03030.1	2	204	0.00980392
AT2G43010.5	19	472	0.0402542
AT2G43010.3	19	437	0.0434783
AT2G43010.1	18	430	0.0418605
AT2G43010.2	17	428	0.0397196
AT2G43010.4	15	404	0.0371287
AT2G09990.1	2	146	0.0136986
AT2G36854.1	1	61	0.0163934
AT2G28760.4	14	374	0.0374332
AT2G28760.1	13	343	0.0379009
AT2G28760.3	13	343	0.0379009
AT2G28760.2	13	343	0.0379009
AT2G02520.1	5	211	0.0236967
AT2G27970.1	2	83	0.0240964
AT2G02795.1	6	140	0.0428571
AT2G05330.1	9	215	0.0418605
AT2G05330.2	6	171	0.0350877
AT2G36400.1	12	398	0.0301508
AT2G41950.1	3	266	0.0112782
AT2G43640.2	3	121	0.0247934
AT2G43640.1	3	121	0.0247934
AT2G43640.3	3	112	0.0267857
AT2G41760.1	4	221	0.0180995
AT2G46490.1	3	134	0.0223881
AT2G42240.4	6	302	0.0198675
AT2G42240.1	8	292	0.0273973
AT2G42240.3	8	289	0.0276817
AT2G25260.1	15	358	0.0418994
AT2G35270.1	8	285	0.0280702
AT2G46330.1	2	73	0.0273973
AT2G46330.2	1	57	0.0175439
AT2G02140.1	4	73	0.0547945
AT2G24880.1	4	102	0.0392157
AT2G17050.2	43	1386	0.0310245
AT2G17050.1	43	1355	0.0317343
AT2G17050.3	39	1304	0.029908
AT2G02060.2	5	256	0.0195312
AT2G02060.1	5	256	0.0195312
AT2G02060.3	4	194	0.0206186
AT2G21010.1	8	256	0.03125
AT2G15025.1	4	185	0.0216216
AT2G30130.1	10	193	0.0518135
AT2G04900.1	5	128	0.0390625
AT2G04900.2	4	96	0.0416667
AT2G13650.1	17	333	0.0510511
AT2G13650.3	17	333	0.0510511
AT2G13650.2	16	284	0.056338
AT2G13650.7	16	284	0.056338
AT2G13650.4	11	244	0.045082
AT2G13650.5	11	244	0.045082
AT2G13650.6	10	208	0.0480769
AT2G27035.1	4	163	0.0245399
AT2G38760.1	6	321	0.0186916
AT2G24980.3	2	565	0.00353982
AT2G24980.1	1	559	0.00178891
AT2G24980.2	2	540	0.0037037
AT2G24630.2	15	690	0.0217391
AT2G24630.1	15	690	0.0217391
AT2G03300.1	3	203	0.0147783
AT2G35610.1	17	644	0.0263975
AT2G02700.1	7	499	0.0140281
AT2G31957.1	5	84	0.0595238
AT2G47520.1	3	171	0.0175439
AT2G30460.2	8	353	0.0226629
AT2G30460.1	8	353	0.0226629
AT2G30460.4	9	342	0.0263158
AT2G30460.3	8	332	0.0240964
AT2G30460.5	8	332	0.0240964
AT2G30460.6	8	332	0.0240964
AT2G19560.1	9	413	0.0217918
AT2G19560.2	8	314	0.0254777
AT2G19365.1	2	84	0.0238095
AT2G35500.1	5	387	0.0129199
AT2G27200.1	12	537	0.0223464
AT2G02710.1	8	399	0.0200501
AT2G02710.2	8	397	0.0201511
AT2G02710.3	7	358	0.0195531
AT2G02710.4	6	316	0.0189873
AT2G47910.1	9	246	0.0365854
AT2G47910.2	9	198	0.0454545
AT2G14846.1	1	99	0.010101
AT2G23640.1	8	206	0.038835
AT2G31740.1	20	760	0.0263158
AT2G31740.2	15	563	0.026643
AT2G14270.1	6	114	0.0526316
AT2G46200.1	16	382	0.0418848
AT2G46200.2	16	382	0.0418848
AT2G46200.4	16	352	0.0454545
AT2G46200.3	17	342	0.0497076
AT2G11025.1	0	61	0
AT2G35170.1	6	484	0.0123967
AT2G01210.1	9	716	0.0125698
AT2G46493.1	4	184	0.0217391
AT2G25520.1	10	347	0.0288184
AT2G40290.1	15	344	0.0436047
AT2G40290.3	11	241	0.0456432
AT2G40290.2	11	241	0.0456432
AT2G04350.1	16	720	0.0222222
AT2G04350.2	16	720	0.0222222
AT2G38360.1	3	220	0.0136364
AT2G28305.1	6	213	0.028169
AT2G28305.3	5	193	0.0259067
AT2G28305.2	5	156	0.0320513
AT2G04660.1	21	865	0.0242775
AT2G14880.1	3	141	0.0212766
AT2G14880.3	3	105	0.0285714
AT2G14880.2	3	105	0.0285714
AT2G16575.1	7	170	0.0411765
AT2G39700.1	6	257	0.0233463
AT2G33550.1	6	314	0.0191083
AT2G04425.1	6	101	0.0594059
AT2G22410.1	31	681	0.0455213
AT2G34630.2	11	422	0.0260664
AT2G34630.1	10	321	0.0311526
AT2G14390.1	8	262	0.0305344
AT2G03590.1	11	390	0.0282051
AT2G03590.2	11	390	0.0282051
AT2G25450.1	14	359	0.0389972
AT2G32680.1	11	890	0.0123596
AT2G28050.1	20	462	0.04329
AT2G39725.2	3	90	0.0333333
AT2G39725.1	3	90	0.0333333
AT2G35733.1	2	63	0.031746
AT2G47440.1	8	526	0.0152091
AT2G47440.2	8	515	0.015534
AT2G38660.3	8	352	0.0227273
AT2G38660.1	8	352	0.0227273
AT2G38660.4	6	332	0.0180723
AT2G38660.2	6	243	0.0246914
AT2G38660.5	4	185	0.0216216
AT2G38660.8	4	185	0.0216216
AT2G38660.7	4	185	0.0216216
AT2G38660.6	4	185	0.0216216
AT2G29910.6	5	376	0.0132979
AT2G29910.7	4	352	0.0113636
AT2G29910.5	4	352	0.0113636
AT2G29910.4	4	352	0.0113636
AT2G29910.1	4	352	0.0113636
AT2G29910.3	3	335	0.00895522
AT2G29910.2	3	335	0.00895522
AT2G19900.1	11	581	0.0189329
AT2G19900.2	10	482	0.0207469
AT2G43990.1	9	632	0.0142405
AT2G18050.1	6	167	0.0359281
AT2G18050.2	5	138	0.0362319
AT2G07749.1	5	246	0.0203252
AT2G19890.1	5	390	0.0128205
AT2G19890.2	5	381	0.0131234
AT2G05940.1	12	462	0.025974
AT2G45400.1	10	364	0.0274725
AT2G45400.2	9	324	0.0277778
AT2G45400.3	10	307	0.0325733
AT2G45400.4	6	255	0.0235294
AT2G32280.1	5	163	0.0306748
AT2G32280.2	5	163	0.0306748
AT2G03760.1	4	326	0.0122699
AT2G22170.1	3	183	0.0163934
AT2G26480.1	22	452	0.0486726
AT2G27460.1	16	745	0.0214765
AT2G20550.1	4	284	0.0140845
AT2G20550.2	4	284	0.0140845
AT2G01470.1	10	393	0.0254453
AT2G16505.1	3	77	0.038961
AT2G19800.1	9	317	0.0283912
AT2G02455.1	7	70	0.1
AT2G34960.1	19	569	0.0333919
AT2G07785.1	4	99	0.040404
AT2G41082.1	3	34	0.0882353
AT2G39375.1	3	62	0.0483871
AT2G39375.2	3	62	0.0483871
AT2G39375.3	3	62	0.0483871
AT2G47960.1	6	442	0.0135747
AT2G02580.1	19	500	0.038
AT2G04495.1	5	202	0.0247525
AT2G25820.1	6	225	0.0266667
AT2G11200.1	5	154	0.0324675
AT2G21465.1	1	80	0.0125
AT2G28740.1	2	103	0.0194175
AT2G25330.1	17	693	0.024531
AT2G03980.2	7	367	0.0190736
AT2G03980.3	7	367	0.0190736
AT2G03980.4	7	367	0.0190736
AT2G03980.1	7	367	0.0190736
AT2G28560.1	11	371	0.0296496
AT2G28560.5	12	370	0.0324324
AT2G28560.2	12	370	0.0324324
AT2G28560.6	12	370	0.0324324
AT2G28560.3	10	338	0.0295858
AT2G28560.4	8	243	0.0329218
AT2G21140.1	2	321	0.00623053
AT2G17860.1	3	254	0.011811
AT2G42950.2	9	501	0.0179641
AT2G42950.1	9	501	0.0179641
AT2G01300.1	8	156	0.0512821
AT2G47130.1	5	257	0.0194553
AT2G16790.3	7	194	0.0360825
AT2G16790.5	7	189	0.037037
AT2G16790.1	7	189	0.037037
AT2G16790.2	7	187	0.0374332
AT2G16790.4	6	175	0.0342857
AT2G35240.1	7	232	0.0301724
AT2G36890.2	16	339	0.0471976
AT2G36890.1	15	298	0.0503356
AT2G40990.1	11	411	0.026764
AT2G33740.2	2	182	0.010989
AT2G33740.1	2	156	0.0128205
AT2G14750.1	7	276	0.0253623
AT2G32540.1	19	755	0.0251656
AT2G35960.1	2	210	0.00952381
AT2G33400.1	6	272	0.0220588
AT2G18025.1	3	34	0.0882353
AT2G43210.2	3	531	0.00564972
AT2G43210.1	3	531	0.00564972
AT2G43210.3	3	531	0.00564972
AT2G46720.1	13	466	0.027897
AT2G35670.1	11	755	0.0145695
AT2G28970.1	12	786	0.0152672
AT2G28970.2	12	751	0.0159787
AT2G45470.1	2	420	0.0047619
AT2G43030.1	11	271	0.0405904
AT2G24645.3	16	498	0.0321285
AT2G24645.1	15	490	0.0306122
AT2G24645.4	15	476	0.0315126
AT2G24645.2	10	418	0.0239234
AT2G14910.1	13	386	0.0336788
AT2G14910.2	10	366	0.0273224
AT2G14540.1	7	407	0.017199
AT2G45830.1	18	523	0.0344168
AT2G45830.4	18	523	0.0344168
AT2G45830.2	16	382	0.0418848
AT2G45830.3	16	382	0.0418848
AT2G45830.5	16	382	0.0418848
AT2G45830.6	16	382	0.0418848
AT2G27510.1	3	155	0.0193548
AT2G21610.2	4	357	0.0112045
AT2G21610.1	3	352	0.00852273
AT2G02180.1	10	303	0.0330033
AT2G26830.1	6	374	0.0160428
AT2G42690.1	6	412	0.0145631
AT2G03250.1	27	719	0.0375522
AT2G03250.2	22	592	0.0371622
AT2G23060.1	7	413	0.0169492
AT2G23060.2	4	279	0.0143369
AT2G39570.1	7	411	0.0170316
AT2G41450.1	12	612	0.0196078
AT2G41450.2	10	549	0.0182149
AT2G22120.2	9	363	0.0247934
AT2G22120.1	8	324	0.0246914
AT2G47470.1	1	361	0.00277008
AT2G47470.4	1	335	0.00298507
AT2G47470.3	1	323	0.00309598
AT2G47470.2	1	266	0.0037594
AT2G04030.1	13	780	0.0166667
AT2G04030.2	13	777	0.016731
AT2G45110.1	6	259	0.023166
AT2G22660.2	14	819	0.017094
AT2G22660.3	10	720	0.0138889
AT2G22660.1	7	586	0.0119454
AT2G39050.1	3	317	0.00946372
AT2G03955.1	4	77	0.0519481
AT2G39390.1	2	123	0.0162602
AT2G03020.1	9	255	0.0352941
AT2G03020.2	9	247	0.0364372
AT2G46890.1	6	322	0.0186335
AT2G39770.1	11	361	0.0304709
AT2G39770.2	11	361	0.0304709
AT2G39770.3	11	361	0.0304709
AT2G33690.1	2	75	0.0266667
AT2G24683.1	3	44	0.0681818
AT2G01023.1	1	39	0.025641
AT2G29690.1	15	621	0.0241546
AT2G29690.2	12	505	0.0237624
AT2G24180.1	10	503	0.0198807
AT2G13100.1	14	493	0.0283976
AT2G13100.4	14	493	0.0283976
AT2G13100.2	7	341	0.0205279
AT2G13100.3	6	307	0.019544
AT2G04410.1	1	73	0.0136986
AT2G23900.1	13	477	0.0272537
AT2G44745.1	4	218	0.0183486
AT2G29970.1	12	1002	0.011976
AT2G07673.1	2	106	0.0188679
AT2G38100.3	17	527	0.0322581
AT2G38100.1	17	521	0.0326296
AT2G38100.2	16	505	0.0316832
AT2G22800.1	4	274	0.0145985
AT2G02120.1	4	77	0.0519481
AT2G37770.2	5	315	0.015873
AT2G37770.1	3	283	0.0106007
AT2G40340.6	6	348	0.0172414
AT2G40340.1	6	341	0.0175953
AT2G40340.3	6	298	0.0201342
AT2G40340.2	5	283	0.0176678
AT2G40340.4	5	283	0.0176678
AT2G40340.5	5	283	0.0176678
AT2G03620.1	9	421	0.0213777
AT2G03620.2	9	421	0.0213777
AT2G34110.1	3	123	0.0243902
AT2G37160.2	10	573	0.017452
AT2G37160.1	10	544	0.0183824
AT2G37160.4	7	457	0.0153173
AT2G37160.3	6	407	0.014742
AT2G32000.1	20	865	0.0231214
AT2G32000.2	20	838	0.0238663
AT2G47220.1	15	469	0.0319829
AT2G24050.1	21	747	0.0281124
AT2G02720.1	11	455	0.0241758
AT2G42380.2	6	321	0.0186916
AT2G42380.1	6	310	0.0193548
AT2G42380.5	7	269	0.0260223
AT2G42380.3	6	231	0.025974
AT2G42380.4	6	231	0.025974
AT2G39030.1	5	228	0.0219298
AT2G30920.1	7	322	0.0217391
AT2G30920.2	7	322	0.0217391
AT2G27930.6	3	192	0.015625
AT2G27930.5	3	192	0.015625
AT2G27930.4	4	189	0.021164
AT2G27930.1	4	189	0.021164
AT2G27930.2	3	169	0.0177515
AT2G27930.3	3	169	0.0177515
AT2G34790.1	13	532	0.0244361
AT2G25055.1	1	61	0.0163934
AT2G03230.1	5	152	0.0328947
AT2G35540.1	21	590	0.0355932
AT2G26670.1	6	282	0.0212766
AT2G26670.2	6	234	0.025641
AT2G05915.1	3	116	0.0258621
AT2G33500.1	8	402	0.0199005
AT2G33500.2	8	401	0.0199501
AT2G34770.1	6	237	0.0253165
AT2G01540.1	6	180	0.0333333
AT2G33760.1	19	583	0.0325901
AT2G41970.1	6	365	0.0164384
AT2G41970.2	3	265	0.0113208
AT2G20080.1	7	178	0.0393258
AT2G20080.3	9	167	0.0538922
AT2G20080.2	4	151	0.0264901
AT2G41730.1	2	119	0.0168067
AT2G16225.1	4	88	0.0454545
AT2G41830.1	32	1025	0.0312195
AT2G41830.2	29	890	0.0325843
AT2G39130.1	15	550	0.0272727
AT2G39130.2	15	550	0.0272727
AT2G39130.3	12	496	0.0241935
AT2G28610.1	16	244	0.0655738
AT2G16880.1	27	743	0.0363392
AT2G07656.1	3	273	0.010989
AT2G14500.1	6	347	0.0172911
AT2G13463.1	1	61	0.0163934
AT2G43790.1	13	395	0.0329114
AT2G36530.1	10	444	0.0225225
AT2G36530.2	10	433	0.0230947
AT2G31081.1	2	80	0.025
AT2G46850.1	8	633	0.0126382
AT2G16750.2	10	617	0.0162075
AT2G16750.1	10	617	0.0162075
AT2G13680.1	59	1923	0.0306812
AT2G43040.2	11	704	0.015625
AT2G43040.1	11	704	0.015625
AT2G45750.1	13	631	0.0206022
AT2G45060.1	6	272	0.0220588
AT2G33793.1	4	212	0.0188679
AT2G33793.2	4	212	0.0188679
AT2G33793.3	3	169	0.0177515
AT2G47690.1	4	118	0.0338983
AT2G47690.2	4	99	0.040404
AT2G47690.3	4	90	0.0444444
AT2G43560.1	6	223	0.0269058
AT2G43560.2	5	167	0.0299401
AT2G09840.1	7	266	0.0263158
AT2G44010.1	3	101	0.029703
AT2G44860.2	7	159	0.0440252
AT2G44860.1	7	159	0.0440252
AT2G47230.2	20	709	0.0282087
AT2G47230.1	20	701	0.0285307
AT2G44030.1	8	380	0.0210526
AT2G45650.1	6	252	0.0238095
AT2G23170.1	24	595	0.0403361
AT2G30940.2	13	453	0.0286976
AT2G30940.1	13	451	0.0288248
AT2G30940.3	13	450	0.0288889
AT2G41705.1	8	461	0.0173536
AT2G41705.4	8	461	0.0173536
AT2G41705.3	8	461	0.0173536
AT2G41705.2	8	461	0.0173536
AT2G39180.1	12	776	0.0154639
AT2G28350.1	19	693	0.027417
AT2G28350.2	19	667	0.0284858
AT2G19550.1	8	332	0.0240964
AT2G14580.1	2	161	0.0124224
AT2G41440.1	9	289	0.0311419
AT2G41440.3	9	289	0.0311419
AT2G41440.4	9	289	0.0311419
AT2G41440.2	5	171	0.0292398
AT2G28070.1	30	730	0.0410959
AT2G28070.2	30	730	0.0410959
AT2G34170.3	18	523	0.0344168
AT2G34170.2	18	523	0.0344168
AT2G34170.1	18	523	0.0344168
AT2G34170.4	18	523	0.0344168
AT2G34170.5	18	523	0.0344168
AT2G34170.6	18	523	0.0344168
AT2G44080.1	9	135	0.0666667
AT2G18400.1	2	102	0.0196078
AT2G34290.1	9	265	0.0339623
AT2G35420.1	4	254	0.015748
AT2G04500.1	6	495	0.0121212
AT2G29720.1	8	427	0.0187354
AT2G28260.1	16	678	0.0235988
AT2G28260.2	15	638	0.023511
AT2G28426.1	1	43	0.0232558
AT2G29640.1	6	360	0.0166667
AT2G03340.1	9	513	0.0175439
AT2G41840.1	5	285	0.0175439
AT2G19640.2	8	398	0.0201005
AT2G19640.1	7	341	0.0205279
AT2G39210.1	16	601	0.0266223
AT2G01340.1	5	215	0.0232558
AT2G44993.1	3	392	0.00765306
AT2G47040.1	12	595	0.0201681
AT2G30770.1	15	497	0.0301811
AT2G02061.1	7	408	0.0171569
AT2G02061.2	7	394	0.0177665
AT2G28630.1	14	476	0.0294118
AT2G28630.2	14	476	0.0294118
AT2G45100.2	14	557	0.0251346
AT2G45100.1	14	557	0.0251346
AT2G45100.3	14	557	0.0251346
AT2G03290.1	10	213	0.0469484
AT2G38090.1	8	298	0.0268456
AT2G07741.1	10	385	0.025974
AT2G01950.1	19	1143	0.0166229
AT2G43270.1	7	387	0.0180879
AT2G43270.2	4	208	0.0192308
AT2G21530.1	3	209	0.0143541
AT2G39320.1	7	189	0.037037
AT2G36200.2	21	1040	0.0201923
AT2G36200.1	20	1009	0.0198216
AT2G18300.3	13	364	0.0357143
AT2G18300.2	13	337	0.0385757
AT2G18300.1	13	335	0.038806
AT2G17525.1	25	626	0.0399361
AT2G26050.1	9	221	0.040724
AT2G38020.1	24	858	0.027972
AT2G38020.2	23	834	0.0275779
AT2G29125.1	3	115	0.026087
AT2G17150.1	17	909	0.0187019
AT2G17150.6	17	909	0.0187019
AT2G17150.3	15	657	0.0228311
AT2G17150.5	15	657	0.0228311
AT2G17150.4	10	654	0.0152905
AT2G17150.2	15	654	0.0229358
AT2G45980.1	5	256	0.0195312
AT2G20130.1	6	256	0.0234375
AT2G24290.1	4	173	0.0231214
AT2G35345.1	6	99	0.0606061
AT2G32550.2	13	322	0.0403727
AT2G32550.3	11	283	0.0388693
AT2G32550.1	9	228	0.0394737
AT2G21090.1	22	597	0.0368509
AT2G31680.1	6	219	0.0273973
AT2G05170.1	25	932	0.026824
AT2G20030.1	6	390	0.0153846
AT2G03670.1	8	603	0.013267
AT2G03670.2	6	430	0.0139535
AT2G34140.1	4	170	0.0235294
AT2G05642.1	11	532	0.0206767
AT2G42760.1	7	267	0.0262172
AT2G45450.1	5	136	0.0367647
AT2G20770.1	11	405	0.0271605
AT2G21050.1	12	483	0.0248447
AT2G36330.1	8	283	0.0282686
AT2G36330.2	5	222	0.0225225
AT2G26695.2	4	138	0.0289855
AT2G26695.1	4	138	0.0289855
AT2G44560.1	12	491	0.0244399
AT2G33705.1	4	69	0.057971
AT2G47090.1	10	766	0.0130548
AT2G47090.3	10	759	0.0131752
AT2G47090.2	9	743	0.0121131
AT2G47090.4	10	739	0.0135318
AT2G47090.5	9	722	0.0124654
AT2G34325.1	4	50	0.08
AT2G23200.1	18	834	0.0215827
AT2G31300.2	7	379	0.0184697
AT2G31300.1	7	378	0.0185185
AT2G16005.1	5	160	0.03125
AT2G29263.1	3	61	0.0491803
AT2G36190.1	10	591	0.0169205
AT2G03630.1	5	310	0.016129
AT2G03630.2	4	198	0.020202
AT2G13560.1	28	623	0.0449438
AT2G29790.1	1	126	0.00793651
AT2G29790.3	2	105	0.0190476
AT2G29790.2	2	62	0.0322581
AT2G47620.1	7	512	0.0136719
AT2G47620.2	4	407	0.00982801
AT2G28220.1	12	402	0.0298507
AT2G17510.2	21	1012	0.020751
AT2G17510.1	20	933	0.0214362
AT2G19280.3	21	693	0.030303
AT2G19280.4	21	693	0.030303
AT2G19280.1	21	693	0.030303
AT2G19280.2	21	693	0.030303
AT2G19590.1	14	310	0.0451613
AT2G19590.2	12	295	0.040678
AT2G25940.1	11	478	0.0230126
AT2G15180.1	7	474	0.0147679
AT2G27170.1	16	1204	0.013289
AT2G27170.2	16	1204	0.013289
AT2G27170.4	15	1071	0.0140056
AT2G27170.3	15	1071	0.0140056
AT2G07734.1	7	362	0.019337
AT2G33710.2	5	231	0.021645
AT2G33710.1	4	218	0.0183486
AT2G32930.2	16	457	0.0350109
AT2G32930.1	16	453	0.0353201
AT2G32930.3	15	430	0.0348837
AT2G04925.1	4	90	0.0444444
AT2G23240.1	3	85	0.0352941
AT2G23240.2	3	84	0.0357143
AT2G40110.1	3	130	0.0230769
AT2G40110.2	3	110	0.0272727
AT2G40110.3	3	92	0.0326087
AT2G40110.4	3	92	0.0326087
AT2G03880.1	26	630	0.0412698
AT2G06667.1	6	62	0.0967742
AT2G47720.1	2	72	0.0277778
AT2G20784.1	3	51	0.0588235
AT2G21260.1	7	309	0.0226537
AT2G21260.2	5	241	0.0207469
AT2G22650.1	8	420	0.0190476
AT2G22650.2	7	298	0.0234899
AT2G22650.3	7	298	0.0234899
AT2G07310.1	9	263	0.0342205
AT2G15230.1	15	393	0.0381679
AT2G41070.4	9	271	0.0332103
AT2G41070.2	8	262	0.0305344
AT2G41070.1	8	262	0.0305344
AT2G41070.3	8	262	0.0305344
AT2G41070.5	8	246	0.0325203
AT2G15110.1	11	583	0.0188679
AT2G22820.1	1	64	0.015625
AT2G05600.1	3	239	0.0125523
AT2G26660.1	10	287	0.0348432
AT2G37790.1	6	314	0.0191083
AT2G37140.1	6	107	0.0560748
AT2G16586.1	4	53	0.0754717
AT2G45760.1	7	207	0.0338164
AT2G30530.1	12	371	0.032345
AT2G41040.1	7	352	0.0198864
AT2G21920.1	11	278	0.0395683
AT2G17820.1	42	1207	0.034797
AT2G45220.1	7	511	0.0136986
AT2G17850.3	3	188	0.0159574
AT2G17850.1	3	156	0.0192308
AT2G17850.2	2	130	0.0153846
AT2G20540.1	26	534	0.0486891
AT2G20540.2	27	504	0.0535714
AT2G34210.1	27	989	0.0273003
AT2G34210.2	27	977	0.0276356
AT2G03932.1	3	90	0.0333333
AT2G32910.1	12	691	0.0173661
AT2G34160.1	6	130	0.0461538
AT2G16070.2	3	307	0.00977199
AT2G16070.3	3	224	0.0133929
AT2G16070.1	3	224	0.0133929
AT2G28010.1	15	396	0.0378788
AT2G15450.1	7	404	0.0173267
AT2G19120.1	24	1090	0.0220183
AT2G35935.1	6	109	0.0550459
AT2G34400.1	35	621	0.0563607
AT2G31910.1	38	832	0.0456731
AT2G31910.2	35	735	0.047619
AT2G31910.3	35	735	0.047619
AT2G29040.1	25	730	0.0342466
AT2G18969.1	6	175	0.0342857
AT2G34610.1	8	290	0.0275862
AT2G05810.1	9	580	0.0155172
AT2G05810.2	9	580	0.0155172
AT2G30750.1	15	497	0.0301811
AT2G33205.5	14	424	0.0330189
AT2G33205.8	14	424	0.0330189
AT2G33205.1	14	422	0.0331754
AT2G33205.9	15	402	0.0373134
AT2G33205.6	14	373	0.0375335
AT2G33205.3	12	334	0.0359281
AT2G33205.4	12	334	0.0359281
AT2G33205.2	14	329	0.0425532
AT2G33205.7	12	314	0.0382166
AT2G37010.1	34	1082	0.0314233
AT2G37010.2	34	1082	0.0314233
AT2G12550.1	20	562	0.0355872
AT2G46640.4	7	288	0.0243056
AT2G46640.3	7	283	0.024735
AT2G46640.2	7	281	0.024911
AT2G46640.1	7	269	0.0260223
AT2G27670.1	7	293	0.0238908
AT2G26820.3	15	479	0.0313152
AT2G26820.1	15	463	0.0323974
AT2G26820.4	12	385	0.0311688
AT2G26820.2	11	352	0.03125
AT2G41945.3	3	204	0.0147059
AT2G41945.2	3	166	0.0180723
AT2G41945.1	3	158	0.0189873
AT2G24340.1	11	322	0.0341615
AT2G14395.1	2	239	0.0083682
AT2G28880.1	19	919	0.0206746
AT2G21490.1	2	185	0.0108108
AT2G13555.1	1	40	0.025
AT2G45960.3	6	301	0.0199336
AT2G45960.1	5	286	0.0174825
AT2G45960.2	5	274	0.0182482
AT2G46410.1	5	94	0.0531915
AT2G30710.1	12	440	0.0272727
AT2G39530.1	2	178	0.011236
AT2G22690.2	11	381	0.0288714
AT2G22690.1	11	381	0.0288714
AT2G03640.4	4	453	0.00883002
AT2G03640.2	4	423	0.00945626
AT2G03640.1	4	422	0.00947867
AT2G03640.3	4	422	0.00947867
AT2G03640.5	4	422	0.00947867
AT2G19420.1	6	144	0.0416667
AT2G16810.1	8	295	0.0271186
AT2G24700.1	16	555	0.0288288
AT2G21280.2	10	362	0.0276243
AT2G21280.1	9	347	0.0259366
AT2G29060.1	16	694	0.0230548
AT2G29060.2	16	657	0.0243531
AT2G12475.1	2	85	0.0235294
AT2G25780.1	5	153	0.0326797
AT2G25160.1	16	527	0.0303605
AT2G25160.2	12	428	0.0280374
AT2G19830.2	10	213	0.0469484
AT2G19830.1	9	194	0.0463918
AT2G31480.1	9	472	0.0190678
AT2G01290.1	9	265	0.0339623
AT2G37880.1	9	247	0.0364372
AT2G32630.1	29	624	0.0464744
AT2G27150.1	37	1332	0.0277778
AT2G27150.2	37	1332	0.0277778
AT2G27150.3	36	1216	0.0296053
AT2G27150.6	36	1216	0.0296053
AT2G27150.4	34	1176	0.0289116
AT2G27150.5	33	1060	0.0311321
AT2G02103.1	8	403	0.0198511
AT2G12935.1	5	147	0.0340136
AT2G03821.1	3	88	0.0340909
AT2G03500.1	7	432	0.0162037
AT2G24550.1	12	245	0.0489796
AT2G47260.1	5	337	0.0148368
AT2G17640.1	6	323	0.0185759
AT2G24170.1	21	637	0.032967
AT2G24170.2	18	449	0.0400891
AT2G41700.1	54	1882	0.0286929
AT2G41700.2	48	1846	0.0260022
AT2G41410.1	7	216	0.0324074
AT2G42080.1	3	263	0.0114068
AT2G18130.1	8	441	0.0181406
AT2G24450.1	6	280	0.0214286
AT2G35060.2	22	793	0.0277427
AT2G35060.3	22	792	0.0277778
AT2G35060.1	22	792	0.0277778
AT2G35060.4	22	792	0.0277778
AT2G30160.1	11	331	0.0332326
AT2G19070.1	8	451	0.0177384
AT2G02026.1	6	59	0.101695
AT2G03937.2	1	61	0.0163934
AT2G03937.1	1	59	0.0169492
AT2G17590.1	6	632	0.00949367
AT2G31110.2	10	364	0.0274725
AT2G31110.3	9	268	0.0335821
AT2G31110.1	5	216	0.0231481
AT2G32250.3	20	807	0.0247831
AT2G32250.1	20	807	0.0247831
AT2G32250.6	20	807	0.0247831
AT2G32250.4	20	805	0.0248447
AT2G32250.2	20	805	0.0248447
AT2G32250.7	19	766	0.0248042
AT2G32250.8	19	764	0.0248691
AT2G32250.5	18	762	0.023622
AT2G07701.1	2	106	0.0188679
AT2G15760.1	5	315	0.015873
AT2G34925.1	4	88	0.0454545
AT2G37660.1	5	325	0.0153846
AT2G36160.1	5	150	0.0333333
AT2G33100.1	29	1036	0.0279923
AT2G33100.2	29	1036	0.0279923
AT2G20530.1	5	286	0.0174825
AT2G20530.2	5	286	0.0174825
AT2G24800.1	6	329	0.0182371
AT2G24800.2	3	243	0.0123457
AT2G41720.1	36	822	0.0437956
AT2G41720.3	37	815	0.0453988
AT2G41720.2	35	683	0.0512445
AT2G20450.1	5	134	0.0373134
AT2G20590.1	5	431	0.0116009
AT2G20590.3	5	418	0.0119617
AT2G20590.2	5	323	0.0154799
AT2G33880.2	13	388	0.0335052
AT2G33880.1	13	378	0.0343915
AT2G10550.1	5	170	0.0294118
AT2G35780.1	7	452	0.0154867
AT2G31020.1	16	778	0.0205656
AT2G01570.1	19	587	0.032368
AT2G27775.2	2	112	0.0178571
AT2G27775.1	2	100	0.02
AT2G17280.2	5	271	0.0184502
AT2G17280.1	5	271	0.0184502
AT2G25220.2	10	437	0.0228833
AT2G25220.1	11	432	0.025463
AT2G25220.3	10	429	0.02331
AT2G25220.5	8	383	0.0208877
AT2G25220.4	7	380	0.0184211
AT2G25220.6	8	370	0.0216216
AT2G44760.1	14	500	0.028
AT2G26590.2	8	300	0.0266667
AT2G26590.1	8	300	0.0266667
AT2G26590.3	8	300	0.0266667
AT2G26590.4	8	296	0.027027
AT2G04039.3	3	206	0.0145631
AT2G04039.1	3	199	0.0150754
AT2G04039.2	3	165	0.0181818
AT2G44800.1	11	357	0.0308123
AT2G19880.2	19	520	0.0365385
AT2G19880.1	19	519	0.0366089
AT2G24410.1	1	78	0.0128205
AT2G36740.1	10	365	0.0273973
AT2G36740.2	7	325	0.0215385
AT2G28330.1	3	154	0.0194805
AT2G38130.1	8	190	0.0421053
AT2G38130.2	8	190	0.0421053
AT2G07340.1	7	128	0.0546875
AT2G07340.2	7	127	0.0551181
AT2G34650.1	13	438	0.0296804
AT2G38195.1	9	399	0.0225564
AT2G38195.2	7	326	0.0214724
AT2G27570.1	8	273	0.029304
AT2G35020.1	8	502	0.0159363
AT2G16535.1	2	76	0.0263158
AT2G43060.1	6	156	0.0384615
AT2G16770.1	8	249	0.0321285
AT2G16770.2	8	249	0.0321285
AT2G28550.3	7	464	0.0150862
AT2G28550.1	7	449	0.0155902
AT2G28550.4	5	338	0.0147929
AT2G28550.5	7	283	0.024735
AT2G28550.2	3	268	0.011194
AT2G28550.6	3	268	0.011194
AT2G31670.1	5	263	0.0190114
AT2G18880.1	11	529	0.020794
AT2G16430.2	8	468	0.017094
AT2G16430.1	7	348	0.0201149
AT2G27410.1	4	257	0.0155642
AT2G15560.1	18	489	0.0368098
AT2G15560.2	15	445	0.0337079
AT2G33620.4	13	351	0.037037
AT2G33620.3	13	351	0.037037
AT2G33620.2	13	351	0.037037
AT2G33620.1	13	351	0.037037
AT2G23960.1	6	251	0.0239044
AT2G23960.2	5	217	0.0230415
AT2G41180.1	4	141	0.0283688
AT2G27120.2	46	2141	0.0214853
AT2G27120.3	46	2139	0.0215054
AT2G27120.1	46	2138	0.0215154
AT2G17690.1	4	421	0.00950119
AT2G14289.1	1	35	0.0285714
AT2G16400.1	15	482	0.0311203
AT2G44660.1	7	506	0.013834
AT2G36110.1	2	239	0.0083682
AT2G38060.2	18	561	0.0320856
AT2G38060.1	18	512	0.0351562
AT2G17800.1	1	197	0.00507614
AT2G17800.2	1	197	0.00507614
AT2G37430.1	8	178	0.0449438
AT2G33700.1	9	380	0.0236842
AT2G20840.1	9	282	0.0319149
AT2G20840.2	8	239	0.0334728
AT2G20840.3	8	239	0.0334728
AT2G43880.1	9	394	0.0228426
AT2G43880.2	5	330	0.0151515
AT2G31005.1	3	81	0.037037
AT2G26130.1	10	398	0.0251256
AT2G30560.1	3	171	0.0175439
AT2G16060.1	8	160	0.05
AT2G44620.1	3	122	0.0245902
AT2G21550.1	13	492	0.0264228
AT2G21550.2	13	489	0.0265849
AT2G24810.1	2	193	0.0103627
AT2G34580.1	5	162	0.0308642
AT2G34580.2	5	162	0.0308642
AT2G18690.1	8	322	0.0248447
AT2G18690.2	6	241	0.0248963
AT2G30170.1	7	298	0.0234899
AT2G30170.5	9	265	0.0339623
AT2G30170.6	7	230	0.0304348
AT2G30170.4	7	224	0.03125
AT2G30170.3	4	221	0.0180995
AT2G30170.7	6	188	0.0319149
AT2G30170.2	2	158	0.0126582
AT2G05753.1	1	74	0.0135135
AT2G23400.1	4	287	0.0139373
AT2G23400.2	3	195	0.0153846
AT2G47890.1	5	332	0.0150602
AT2G47890.3	5	302	0.0165563
AT2G47890.2	2	237	0.00843882
AT2G19260.1	11	631	0.0174326
AT2G19260.2	11	631	0.0174326
AT2G37240.1	5	248	0.0201613
AT2G14050.1	17	651	0.0261137
AT2G14050.2	17	646	0.0263158
AT2G47770.1	4	196	0.0204082
AT2G40600.1	3	257	0.0116732
AT2G07050.1	19	759	0.0250329
AT2G07050.2	17	668	0.0254491
AT2G21300.3	22	862	0.025522
AT2G21300.1	22	862	0.025522
AT2G21300.4	22	862	0.025522
AT2G21300.2	22	862	0.025522
AT2G21300.5	22	862	0.025522
AT2G02220.1	15	1008	0.014881
AT2G14820.1	21	634	0.033123
AT2G14820.2	21	634	0.033123
AT2G25964.1	1	50	0.02
AT2G14095.1	9	234	0.0384615
AT2G14095.2	8	217	0.0368664
AT2G46980.2	14	793	0.0176545
AT2G46980.3	14	790	0.0177215
AT2G46980.6	12	780	0.0153846
AT2G46980.5	13	762	0.0170604
AT2G46980.4	11	721	0.0152566
AT2G46980.1	7	516	0.0135659
AT2G14945.1	0	132	0
AT2G28725.1	7	112	0.0625
AT2G34040.1	16	553	0.0289331
AT2G34040.3	16	553	0.0289331
AT2G34040.2	14	442	0.0316742
AT2G20140.1	12	443	0.027088
AT2G44510.1	11	326	0.0337423
AT2G02340.1	7	305	0.0229508
AT2G23270.1	4	86	0.0465116
AT2G24300.3	9	603	0.0149254
AT2G24300.2	8	599	0.0133556
AT2G24300.1	8	552	0.0144928
AT2G43080.1	9	283	0.0318021
AT2G43080.2	5	191	0.026178
AT2G42130.4	7	299	0.0234114
AT2G42130.3	6	271	0.0221402
AT2G42130.1	6	270	0.0222222
AT2G42130.2	7	269	0.0260223
AT2G42130.5	4	204	0.0196078
AT2G46505.1	5	151	0.0331126
AT2G22941.1	2	83	0.0240964
AT2G32890.1	3	77	0.038961
AT2G23130.1	2	185	0.0108108
AT2G23130.2	1	162	0.00617284
AT2G37910.1	8	232	0.0344828
AT2G07634.1	0	41	0
AT2G18196.1	8	178	0.0449438
AT2G18196.2	5	125	0.04
AT2G03780.1	14	287	0.0487805
AT2G03780.3	11	244	0.045082
AT2G03780.2	9	202	0.0445545
AT2G25640.1	28	745	0.0375839
AT2G25640.2	27	694	0.0389049
AT2G15042.1	16	425	0.0376471
AT2G20920.1	10	287	0.0348432
AT2G16030.1	6	231	0.025974
AT2G34880.1	15	806	0.0186104
AT2G16940.2	12	610	0.0196721
AT2G16940.3	12	599	0.0200334
AT2G16940.1	11	561	0.0196078
AT2G16940.5	11	420	0.0261905
AT2G16940.4	11	420	0.0261905
AT2G24615.1	2	84	0.0238095
AT2G21030.1	6	158	0.0379747
AT2G42460.1	5	299	0.0167224
AT2G22310.1	4	365	0.0109589
AT2G22310.3	4	333	0.012012
AT2G22310.2	4	328	0.0121951
AT2G22480.1	10	537	0.018622
AT2G20850.1	17	775	0.0219355
AT2G20850.2	12	651	0.0184332
AT2G32300.2	8	291	0.0274914
AT2G32300.1	7	261	0.0268199
AT2G23070.1	6	432	0.0138889
AT2G02650.1	4	365	0.0109589
AT2G01130.1	20	1113	0.0179695
AT2G01130.2	19	1048	0.0181298
AT2G02630.1	8	440	0.0181818
AT2G16660.1	13	546	0.0238095
AT2G16660.2	9	390	0.0230769
AT2G44210.2	10	445	0.0224719
AT2G44210.1	10	415	0.0240964
AT2G20605.1	4	81	0.0493827
AT2G31410.1	5	199	0.0251256
AT2G38530.1	6	118	0.0508475
AT2G14000.1	9	346	0.0260116
AT2G03310.1	2	176	0.0113636
AT2G40935.5	5	190	0.0263158
AT2G40935.6	5	190	0.0263158
AT2G40935.1	5	190	0.0263158
AT2G40935.8	5	190	0.0263158
AT2G40935.9	5	190	0.0263158
AT2G40935.3	4	179	0.0223464
AT2G40935.4	5	166	0.0301205
AT2G40935.2	5	166	0.0301205
AT2G40935.7	5	166	0.0301205
AT2G31082.1	3	86	0.0348837
AT2G39865.1	1	48	0.0208333
AT2G35910.1	4	217	0.0184332
AT2G32730.1	23	1004	0.0229084
AT2G20560.1	9	337	0.0267062
AT2G36430.1	15	448	0.0334821
AT2G42475.1	9	359	0.0250696
AT2G13660.1	3	177	0.0169492
AT2G31560.1	2	202	0.00990099
AT2G31560.3	2	202	0.00990099
AT2G31560.2	2	202	0.00990099
AT2G20430.1	8	212	0.0377358
AT2G28620.2	19	1042	0.0182342
AT2G28620.3	19	1042	0.0182342
AT2G28620.1	19	1042	0.0182342
AT2G26800.2	12	468	0.025641
AT2G26800.4	12	468	0.025641
AT2G26800.1	11	433	0.0254042
AT2G26800.5	9	388	0.0231959
AT2G26800.3	8	355	0.0225352
AT2G42005.1	19	413	0.0460048
AT2G26310.1	8	398	0.0201005
AT2G26310.5	8	398	0.0201005
AT2G26310.2	8	373	0.0214477
AT2G26310.3	7	367	0.0190736
AT2G26310.4	7	353	0.01983
AT2G03830.1	5	123	0.0406504
AT2G04137.1	6	87	0.0689655
AT2G05840.1	7	246	0.0284553
AT2G05840.2	7	220	0.0318182
AT2G05840.3	8	205	0.0390244
AT2G12646.1	3	256	0.0117188
AT2G12646.2	3	256	0.0117188
AT2G12646.3	3	253	0.0118577
AT2G04622.1	3	81	0.037037
AT2G01990.2	3	244	0.0122951
AT2G01990.1	2	213	0.00938967
AT2G04630.1	6	144	0.0416667
AT2G16220.1	8	407	0.019656
AT2G36750.1	13	491	0.0264766
AT2G27660.1	20	718	0.0278552
AT2G22610.3	24	1084	0.0221402
AT2G22610.1	24	1083	0.0221607
AT2G22610.2	24	1062	0.0225989
AT2G37130.1	9	327	0.0275229
AT2G37130.2	8	296	0.027027
AT2G18240.1	4	221	0.0180995
AT2G18240.2	4	220	0.0181818
AT2G44970.1	10	503	0.0198807
AT2G44970.2	10	502	0.0199203
AT2G44970.3	9	487	0.0184805
AT2G32440.1	18	489	0.0368098
AT2G32440.2	18	489	0.0368098
AT2G04420.1	7	221	0.0316742
AT2G42510.2	13	653	0.0199081
AT2G42510.1	11	532	0.0206767
AT2G42510.6	9	443	0.020316
AT2G42510.5	10	434	0.0230415
AT2G42510.3	7	407	0.017199
AT2G42510.4	7	356	0.0196629
AT2G17770.3	5	195	0.025641
AT2G17770.2	4	195	0.0205128
AT2G17770.1	4	156	0.025641
AT2G45460.3	14	916	0.0152838
AT2G45460.1	14	915	0.0153005
AT2G45460.2	14	902	0.0155211
AT2G45460.4	14	901	0.0155383
AT2G30310.1	9	359	0.0250696
AT2G10931.1	3	66	0.0454545
AT2G04810.1	11	397	0.0277078
AT2G16050.1	4	243	0.0164609
AT2G40720.1	37	860	0.0430233
AT2G03931.1	1	75	0.0133333
AT2G27420.1	9	348	0.0258621
AT2G39010.1	6	289	0.0207612
AT2G39010.2	5	223	0.0224215
AT2G07644.1	1	34	0.0294118
AT2G01360.1	10	182	0.0549451
AT2G17310.1	5	370	0.0135135
AT2G34740.1	6	339	0.0176991
AT2G34740.2	5	325	0.0153846
AT2G34740.3	3	307	0.00977199
AT2G01140.1	7	391	0.0179028
AT2G27380.1	2	761	0.00262812
AT2G19950.2	21	710	0.0295775
AT2G19950.1	21	707	0.029703
AT2G43360.1	13	378	0.0343915
AT2G46230.1	5	196	0.0255102
AT2G46230.2	4	181	0.0220994
AT2G23700.1	15	707	0.0212164
AT2G04115.1	5	151	0.0331126
AT2G40910.1	15	449	0.0334076
AT2G40910.2	15	442	0.0339367
AT2G29679.1	1	40	0.025
AT2G44520.1	14	431	0.0324826
AT2G42650.1	9	372	0.0241935
AT2G01620.1	5	292	0.0171233
AT2G33000.1	11	508	0.0216535
AT2G33000.2	7	368	0.0190217
AT2G27535.1	2	81	0.0246914
AT2G46070.3	8	406	0.0197044
AT2G46070.1	7	372	0.0188172
AT2G46070.2	7	324	0.0216049
AT2G21630.1	12	761	0.0157687
AT2G24030.1	17	455	0.0373626
AT2G24030.2	15	374	0.040107
AT2G21890.1	10	375	0.0266667
AT2G46810.1	6	371	0.0161725
AT2G46810.3	6	359	0.0167131
AT2G46810.4	5	327	0.0152905
AT2G46810.2	5	299	0.0167224
AT2G34870.1	2	116	0.0172414
AT2G05360.1	6	358	0.0167598
AT2G36680.1	3	218	0.0137615
AT2G36680.3	2	168	0.0119048
AT2G36680.4	2	168	0.0119048
AT2G36680.2	1	139	0.00719424
AT2G16740.1	4	148	0.027027
AT2G14850.1	10	291	0.0343643
AT2G03580.1	9	144	0.0625
AT2G14560.3	11	267	0.0411985
AT2G14560.4	7	239	0.0292887
AT2G14560.1	10	207	0.0483092
AT2G14560.2	6	179	0.0335196
AT2G30010.2	10	441	0.0226757
AT2G30010.1	9	398	0.0226131
AT2G18340.1	17	456	0.0372807
AT2G18340.3	16	434	0.0368664
AT2G18340.2	16	417	0.0383693
AT2G37585.1	10	384	0.0260417
AT2G12875.1	6	325	0.0184615
AT2G27520.1	8	347	0.0230548
AT2G22400.1	19	808	0.0235149
AT2G37370.2	11	669	0.0164425
AT2G37370.1	11	669	0.0164425
AT2G37370.3	11	669	0.0164425
AT2G37370.4	9	527	0.0170778
AT2G25560.1	7	656	0.0106707
AT2G44810.2	8	447	0.0178971
AT2G44810.1	7	357	0.0196078
AT2G14460.1	2	41	0.0487805
AT2G47970.1	17	413	0.0411622
AT2G47970.2	15	354	0.0423729
AT2G32470.1	11	288	0.0381944
AT2G06908.1	2	137	0.0145985
AT2G40580.1	9	311	0.0289389
AT2G31810.1	10	491	0.0203666
AT2G31810.3	9	469	0.0191898
AT2G31810.2	9	421	0.0213777
AT2G17960.1	5	121	0.0413223
AT2G15580.1	3	196	0.0153061
AT2G15580.2	3	130	0.0230769
AT2G15580.3	2	109	0.0183486
AT2G02010.2	17	545	0.0311927
AT2G02010.1	16	493	0.0324544
AT2G39460.2	3	154	0.0194805
AT2G39460.1	3	154	0.0194805
AT2G22590.1	12	470	0.0255319
AT2G28370.1	7	179	0.0391061
AT2G24400.1	3	178	0.0168539
AT2G29400.1	9	318	0.0283019
AT2G29070.2	8	312	0.025641
AT2G29070.1	7	280	0.025
AT2G29070.3	2	196	0.0102041
AT2G45350.1	32	613	0.0522023
AT2G23520.1	18	895	0.0201117
AT2G24540.1	15	372	0.0403226
AT2G37410.1	21	243	0.0864198
AT2G37410.2	21	243	0.0864198
AT2G48080.1	10	438	0.0228311
AT2G13430.1	3	180	0.0166667
AT2G40765.1	1	57	0.0175439
AT2G27285.1	5	323	0.0154799
AT2G11815.1	4	136	0.0294118
AT2G43100.1	4	256	0.015625
AT2G38120.1	12	485	0.0247423
AT2G38120.2	10	409	0.0244499
AT2G03750.1	11	351	0.031339
AT2G01320.3	17	728	0.0233516
AT2G01320.2	17	727	0.0233838
AT2G01320.1	17	725	0.0234483
AT2G01320.4	17	725	0.0234483
AT2G01320.5	17	648	0.0262346
AT2G01320.8	17	648	0.0262346
AT2G01320.6	12	522	0.0229885
AT2G01320.7	12	522	0.0229885
AT2G36480.1	14	963	0.0145379
AT2G36480.2	14	963	0.0145379
AT2G07621.1	2	115	0.0173913
AT2G24690.2	21	832	0.0252404
AT2G24690.1	21	777	0.027027
AT2G37610.1	6	161	0.0372671
AT2G34060.1	6	346	0.017341
AT2G42350.1	2	217	0.00921659
AT2G41930.1	10	351	0.02849
AT2G28710.1	6	156	0.0384615
AT2G41400.1	2	150	0.0133333
AT2G36840.1	8	410	0.0195122
AT2G41550.1	5	475	0.0105263
AT2G04840.1	8	389	0.0205656
AT2G46140.1	3	166	0.0180723
AT2G24740.1	13	755	0.0172185
AT2G17350.1	5	117	0.042735
AT2G32410.1	11	523	0.0210325
AT2G32410.2	9	417	0.0215827
AT2G32410.3	9	408	0.0220588
AT2G23096.1	4	274	0.0145985
AT2G25590.1	12	381	0.0314961
AT2G02990.1	2	230	0.00869565
AT2G19130.1	14	828	0.0169082
AT2G10535.1	2	83	0.0240964
AT2G22880.1	2	114	0.0175439
AT2G40420.1	11	440	0.025
AT2G43795.2	3	170	0.0176471
AT2G43795.1	3	152	0.0197368
AT2G32650.1	4	139	0.028777
AT2G32650.2	4	139	0.028777
AT2G34080.1	10	345	0.0289855
AT2G36900.1	8	225	0.0355556
AT2G36900.2	7	225	0.0311111
AT2G36900.3	7	224	0.03125
AT2G30370.1	4	230	0.0173913
AT2G30370.3	3	166	0.0180723
AT2G30370.2	2	156	0.0128205
AT2G28470.1	13	852	0.0152582
AT2G28470.3	13	852	0.0152582
AT2G28470.2	12	846	0.0141844
AT2G28470.4	12	846	0.0141844
AT2G28470.5	12	702	0.017094
AT2G14695.1	18	346	0.0520231
AT2G14110.1	10	190	0.0526316
AT2G14110.2	9	148	0.0608108
AT2G01690.2	10	744	0.0134409
AT2G01690.1	10	743	0.013459
AT2G33040.1	11	325	0.0338462
AT2G13510.1	5	284	0.0176056
AT2G25950.1	2	204	0.00980392
AT2G25950.2	2	191	0.0104712
AT2G43150.1	3	212	0.0141509
AT2G31550.1	9	219	0.0410959
AT2G33260.2	12	540	0.0222222
AT2G33260.1	11	436	0.0252294
AT2G25910.2	11	342	0.0321637
AT2G25910.1	11	341	0.0322581
AT2G32860.2	16	614	0.0260586
AT2G32860.1	16	613	0.0261011
AT2G40070.1	20	607	0.0329489
AT2G40070.2	17	567	0.0299824
AT2G40070.3	16	490	0.0326531
AT2G07674.2	9	324	0.0277778
AT2G07674.1	6	251	0.0239044
AT2G32720.1	3	134	0.0223881
AT2G32720.2	3	134	0.0223881
AT2G37170.2	5	328	0.0152439
AT2G37170.1	4	285	0.0140351
AT2G39950.1	14	636	0.0220126
AT2G39950.2	13	555	0.0234234
AT2G39950.9	13	555	0.0234234
AT2G39950.8	8	475	0.0168421
AT2G39950.5	8	475	0.0168421
AT2G39950.4	8	475	0.0168421
AT2G39950.6	8	475	0.0168421
AT2G39950.3	8	475	0.0168421
AT2G39950.7	8	475	0.0168421
AT2G39340.1	19	1006	0.0188867
AT2G29570.1	13	264	0.0492424
AT2G40380.1	3	213	0.0140845
AT2G46710.1	14	455	0.0307692
AT2G46290.1	6	355	0.0169014
AT2G46110.1	10	347	0.0288184
AT2G22360.1	11	442	0.0248869
AT2G46660.1	18	530	0.0339623
AT2G07713.1	1	122	0.00819672
AT2G39720.1	9	401	0.0224439
AT2G39720.2	9	401	0.0224439
AT2G01280.1	9	548	0.0164234
AT2G01280.3	9	485	0.0185567
AT2G01280.2	9	450	0.02
AT2G14670.1	16	492	0.0325203
AT2G41170.2	12	404	0.029703
AT2G41170.1	10	371	0.0269542
AT2G41170.3	9	299	0.0301003
AT2G06040.1	15	762	0.019685
AT2G05920.1	14	754	0.0185676
AT2G34200.1	4	222	0.018018
AT2G34200.2	4	222	0.018018
AT2G18990.1	6	211	0.028436
AT2G44195.1	1	155	0.00645161
AT2G22810.1	11	474	0.0232068
AT2G20660.1	3	101	0.029703
AT2G46820.1	2	174	0.0114943
AT2G46820.2	2	174	0.0114943
AT2G47844.1	2	48	0.0416667
AT2G25350.2	20	668	0.0299401
AT2G25350.1	21	643	0.0326594
AT2G25350.3	18	575	0.0313043
AT2G25350.5	18	575	0.0313043
AT2G25350.4	15	490	0.0306122
AT2G25830.1	9	331	0.0271903
AT2G43320.1	5	351	0.014245
AT2G43320.2	5	351	0.014245
AT2G20280.1	7	371	0.0188679
AT2G46360.1	7	97	0.0721649
AT2G23420.1	10	557	0.0179533
AT2G23420.2	11	544	0.0202206
AT2G39435.2	5	464	0.0107759
AT2G39435.4	7	464	0.0150862
AT2G39435.3	7	464	0.0150862
AT2G39435.1	7	464	0.0150862
AT2G39435.6	7	464	0.0150862
AT2G39435.5	7	464	0.0150862
AT2G18410.1	5	374	0.013369
AT2G18410.2	4	306	0.0130719
AT2G03240.1	23	823	0.0279465
AT2G17380.1	2	161	0.0124224
AT2G41640.1	7	500	0.014
AT2G41640.2	7	492	0.0142276
AT2G41640.3	7	407	0.017199
AT2G26430.1	6	416	0.0144231
AT2G26430.3	5	361	0.0138504
AT2G26430.2	5	361	0.0138504
AT2G26430.4	5	297	0.016835
AT2G26340.2	6	264	0.0227273
AT2G26340.1	6	253	0.0237154
AT2G29050.1	10	389	0.0257069
AT2G29050.2	11	346	0.0317919
AT2G19630.1	10	297	0.03367
AT2G19630.2	8	218	0.0366972
AT2G40920.1	11	436	0.0252294
AT2G40920.2	10	377	0.0265252
AT2G39730.1	20	474	0.0421941
AT2G39730.2	20	446	0.044843
AT2G39730.3	20	441	0.0453515
AT2G25150.1	14	461	0.0303688
AT2G04378.2	6	146	0.0410959
AT2G04378.1	6	143	0.041958
AT2G26200.1	14	565	0.0247788
AT2G26200.2	6	355	0.0169014
AT2G31210.1	9	428	0.021028
AT2G19500.1	11	501	0.0219561
AT2G29940.1	41	1426	0.0287518
AT2G02020.1	12	545	0.0220183
AT2G02020.2	13	524	0.0248092
AT2G01220.2	10	388	0.0257732
AT2G01220.1	10	387	0.0258398
AT2G42865.1	5	82	0.0609756
AT2G47880.1	4	102	0.0392157
AT2G07560.1	24	949	0.0252898
AT2G28140.1	5	211	0.0236967
AT2G38140.1	1	118	0.00847458
AT2G28120.1	16	577	0.0277296
AT2G36030.1	1	70	0.0142857
AT2G37760.1	5	311	0.0160772
AT2G37760.2	5	311	0.0160772
AT2G37760.5	5	291	0.0171821
AT2G37760.3	5	290	0.0172414
AT2G37760.4	5	290	0.0172414
AT2G37760.6	6	265	0.0226415
AT2G37760.7	6	265	0.0226415
AT2G07631.1	3	51	0.0588235
AT2G47420.1	12	353	0.0339943
AT2G14692.1	1	43	0.0232558
AT2G18320.1	2	106	0.0188679
[truncated: 46,456 more rows]

## Sheet: Enrichments
ID	Frequency of M	Length of entire protein	Proportion
AT1G10670.1	10	423	0.0236407
AT3G11330.1	9	499	0.0180361
AT5G66170.1	2	136	0.0147059
AT1G24300.1	44	1495	0.0294314
AT1G12140.1	8	459	0.0174292
AT5G66200.1	13	651	0.0199693
AT2G42750.1	10	344	0.0290698
AT1G15740.1	9	585	0.0153846
AT1G12110.1	14	590	0.0237288
AT3G56240.1	3	121	0.0247934
AT1G58360.1	12	485	0.0247423
AT4G37000.1	9	319	0.0282132
AT3G16857.1	28	669	0.0418535
AT5G65770.1	25	1010	0.0247525
AT4G37330.1	12	492	0.0243902
AT3G21510.1	2	154	0.012987
AT3G24420.1	9	273	0.032967
AT1G03040.1	16	302	0.0529801
AT1G79510.1	7	275	0.0254545
AT1G77330.1	8	307	0.0260586
AT1G03280.1	15	479	0.0313152
AT1G70520.1	15	649	0.0231125
AT1G73660.1	24	1030	0.023301
AT3G12010.1	15	682	0.0219941
AT2G25730.1	56	2464	0.0227273
AT4G31340.1	4	437	0.00915332
AT1G22280.1	7	281	0.024911
AT5G60170.1	20	985	0.0203046
AT4G19860.1	15	535	0.0280374
AT5G42950.1	33	1714	0.0192532
AT4G18010.1	12	646	0.0185759
AT1G48950.1	10	594	0.016835
AT2G36950.1	9	386	0.0233161
AT1G27770.1	28	1020	0.027451
AT4G01970.1	24	876	0.0273973
AT1G01430.1	9	456	0.0197368
AT5G53330.1	7	221	0.0316742
AT3G22380.1	48	1550	0.0309677
AT1G14080.1	10	537	0.018622
AT1G31070.1	10	383	0.0261097
AT5G62560.1	16	559	0.0286225
AT1G67870.1	23	279	0.0824373
AT1G03330.1	2	93	0.0215054
AT5G62000.1	23	859	0.0267753
AT5G19120.1	8	386	0.0207254
AT5G18600.1	7	102	0.0686275
AT1G19660.1	13	329	0.0395137
AT5G39500.1	36	1443	0.024948
AT3G06350.1	14	603	0.0232172
AT4G30825.1	34	904	0.0376106
AT2G31370.1	16	398	0.040201
AT5G03730.1	24	821	0.0292326
AT3G60640.1	4	121	0.0330579
AT5G45500.1	16	771	0.0207523
AT4G27710.1	19	518	0.0366795
AT5G27350.1	19	474	0.0400844
AT3G46690.1	16	452	0.0353982
AT1G61380.1	20	805	0.0248447
AT5G63600.1	8	325	0.0246154
AT5G14170.1	12	534	0.0224719
AT1G27470.1	9	810	0.0111111
AT3G05220.1	49	577	0.084922
AT5G39580.1	6	319	0.0188088
AT1G14370.1	9	426	0.0211268
AT4G02480.1	25	1265	0.0197628
AT2G23120.1	2	83	0.0240964
AT4G37410.1	18	501	0.0359281
AT3G10970.1	10	365	0.0273973
AT1G25420.1	11	323	0.0340557
AT1G79750.1	15	646	0.0232198
AT2G46030.1	10	183	0.0546448
AT2G22660.1	7	586	0.0119454
AT1G62570.1	11	461	0.0238612
AT1G12770.1	13	551	0.0235935
AT4G11570.1	13	373	0.0348525
AT1G11960.1	16	771	0.0207523
AT3G02060.1	27	823	0.0328068
AT5G57930.1	9	440	0.0204545
AT3G06430.1	26	486	0.0534979
AT1G14330.1	17	441	0.0385488
AT3G23920.1	21	575	0.0365217
AT1G18660.1	18	486	0.037037
AT5G42220.1	25	879	0.0284414
AT3G48310.1	15	490	0.0306122
AT5G56910.1	5	224	0.0223214
AT3G27050.1	10	182	0.0549451
AT5G20730.1	29	1165	0.0248927
AT1G60870.1	9	147	0.0612245
AT1G10130.1	33	998	0.0330661
AT5G57960.1	10	540	0.0185185
AT2G26650.1	22	857	0.0256709
AT1G71010.1	37	1648	0.0224515
AT3G53700.1	32	754	0.0424403
AT4G09150.1	30	1097	0.0273473
AT5G62190.1	15	671	0.0223547
AT1G77840.1	15	437	0.0343249
AT1G68530.1	18	497	0.0362173
AT5G66890.1	7	415	0.0168675
AT3G11180.1	10	400	0.025
AT2G40000.1	15	435	0.0344828
AT2G05230.1	15	706	0.0212465
AT2G23770.1	10	612	0.0163399
AT4G02920.1	13	418	0.0311005
AT1G80950.1	9	398	0.0226131
AT5G22920.1	13	291	0.0446735
AT2G43430.1	6	331	0.0181269
AT3G11960.1	35	1379	0.0253807
AT3G19960.1	19	1166	0.016295
AT3G26480.1	14	764	0.0183246
AT5G09890.1	20	515	0.038835
AT3G28740.1	14	509	0.0275049
AT4G25960.1	29	1273	0.0227808
AT1G09570.1	36	1122	0.0320856
AT4G11320.1	13	371	0.0350404
AT5G52530.1	17	828	0.0205314
AT1G06670.1	43	1576	0.0272843
AT5G62810.1	12	507	0.0236686
AT5G65910.1	4	432	0.00925926
AT5G15980.1	24	668	0.0359281
AT5G09870.1	23	1069	0.0215154
AT4G24690.1	19	704	0.0269886
AT4G00780.1	10	299	0.0334448
AT4G26080.1	13	434	0.0299539
AT3G22440.1	11	532	0.0206767
AT1G30330.1	29	933	0.0310825
AT4G16890.1	38	1437	0.026444
AT1G58602.1	31	1138	0.0272408
AT2G41410.1	7	216	0.0324074
AT1G05960.1	27	982	0.0274949
AT4G29950.1	15	828	0.0181159
AT1G10940.1	9	363	0.0247934
AT2G17033.1	17	504	0.0337302
AT1G01120.1	19	528	0.0359848
AT5G05200.1	13	540	0.0240741
AT5G48160.1	19	574	0.033101
AT1G15670.1	12	359	0.0334262
AT4G36670.1	18	493	0.0365112
AT5G47910.1	26	921	0.0282302
AT5G12150.1	12	827	0.0145103
AT1G17340.1	21	785	0.0267516
AT1G69160.1	5	321	0.0155763
AT4G20090.1	28	660	0.0424242
AT3G04140.1	15	656	0.0228659
AT1G22930.1	37	1131	0.0327144
AT2G19800.1	9	317	0.0283912
AT2G26140.1	22	717	0.0306834
AT5G13300.1	19	827	0.0229746
AT1G08250.1	9	413	0.0217918
AT1G25560.1	7	361	0.0193906
AT3G28430.1	16	837	0.0191159
AT3G13062.1	11	403	0.0272953
AT3G03050.1	37	1145	0.0323144
AT5G25120.1	18	496	0.0362903
AT3G49490.1	25	953	0.0262329
AT2G26190.1	9	532	0.0169173
AT1G17690.1	22	754	0.0291777
AT5G64840.1	19	692	0.0274566
AT3G24160.1	8	364	0.021978
AT1G04210.1	22	1112	0.0197842
AT1G09980.1	24	802	0.0299252
AT1G21000.1	7	246	0.0284553
AT3G60140.1	15	577	0.0259965
AT4G39675.1	3	70	0.0428571
AT1G61210.1	26	1181	0.0220152
AT5G22500.1	19	491	0.0386965
AT1G74840.1	9	265	0.0339623
AT1G27000.1	13	304	0.0427632
AT1G13100.1	10	490	0.0204082
AT3G57300.1	40	1507	0.0265428
AT5G43350.1	18	524	0.0343511
AT2G39980.1	8	482	0.0165975
AT4G10920.1	4	165	0.0242424
AT1G21450.1	22	593	0.0370995
AT2G27050.1	37	584	0.0633562
AT2G43020.1	13	490	0.0265306
AT5G24120.1	12	517	0.0232108
AT1G74020.1	3	335	0.00895522
AT3G26510.1	4	196	0.0204082
AT2G44370.1	7	250	0.028
AT2G41770.1	14	771	0.0181582
AT4G26480.1	11	308	0.0357143
AT3G52120.1	13	443	0.0293454
AT1G67490.1	19	852	0.0223005
AT4G28000.1	23	830	0.0277108
AT5G24530.1	8	341	0.0234604
AT4G37760.1	12	525	0.0228571
AT2G39480.1	35	1407	0.0248756
AT1G32700.1	3	213	0.0140845
AT1G30000.1	15	624	0.0240385
AT3G48360.1	14	364	0.0384615
AT5G16220.1	11	476	0.0231092
AT1G07530.1	19	769	0.0247074
AT2G03730.1	8	456	0.0175439
AT1G62300.1	22	553	0.039783
AT1G18880.1	22	587	0.0374787
AT3G46600.1	12	583	0.0205832
AT2G18990.1	6	211	0.028436
AT3G14690.1	16	512	0.03125
AT4G24020.1	21	959	0.0218978
AT5G04760.1	7	215	0.0325581
AT3G50740.1	19	487	0.0390144
AT3G06530.1	53	2197	0.0241238
AT1G05630.1	21	1170	0.0179487
AT5G17230.1	13	422	0.0308057
AT1G78000.1	18	653	0.0275651
AT3G62150.1	33	1296	0.025463
AT1G15380.1	7	174	0.0402299
AT3G18390.1	23	848	0.0271226
AT1G66330.1	14	417	0.0335731
AT4G17230.1	16	529	0.0302457
AT4G09730.1	14	621	0.0225443
AT1G73650.1	3	208	0.0144231
AT1G21380.1	12	506	0.0237154
AT1G67140.1	38	2221	0.0171094
AT2G46220.1	7	241	0.0290456
AT3G28720.1	10	687	0.014556
AT5G36890.1	7	490	0.0142857
AT5G35690.1	20	603	0.0331675
AT2G33793.1	4	212	0.0188679
AT1G78620.1	8	333	0.024024
AT4G27060.1	23	864	0.0266204
AT1G21660.1	7	523	0.0133843
AT5G27600.1	12	700	0.0171429
AT3G62980.1	16	594	0.026936
AT1G73180.1	9	513	0.0175439
AT3G51250.1	8	463	0.0172786
AT3G10020.1	6	149	0.0402685
AT1G19770.1	9	393	0.0229008
AT2G39380.1	17	637	0.0266876
AT3G13080.1	37	1514	0.0244386
AT1G27540.1	13	413	0.031477
AT2G41850.1	4	433	0.00923788
AT3G07700.1	14	695	0.0201439
AT1G06900.1	27	1024	0.0263672
AT3G61960.1	11	626	0.0175719
AT4G15430.1	18	761	0.0236531
AT1G02020.1	13	642	0.0202492
AT5G49480.1	7	160	0.04375
AT1G17370.1	15	419	0.0357995
AT1G24160.1	14	540	0.0259259
AT1G65850.1	30	1036	0.0289575
AT2G37280.1	43	1413	0.0304317
AT3G11280.1	7	263	0.026616
AT1G14040.1	25	813	0.0307503
AT5G16260.1	8	519	0.0154143
AT4G33630.1	8	684	0.0116959
AT2G23980.1	13	747	0.0174029
AT1G27430.1	39	1492	0.0261394
AT4G24120.1	25	673	0.0371471
AT4G33300.1	21	816	0.0257353
AT5G59910.1	4	150	0.0266667
AT1G49570.1	8	350	0.0228571
AT5G65490.1	24	643	0.037325
AT1G13640.1	17	622	0.0273312
AT3G50950.1	19	852	0.0223005
AT1G75380.1	13	325	0.04
AT2G20010.1	15	834	0.0179856
AT5G39040.1	13	644	0.0201863
AT3G59040.1	26	583	0.0445969
AT2G15390.1	11	503	0.0218688
AT4G23430.1	9	320	0.028125
AT4G39710.1	3	217	0.0138249
AT5G61510.1	12	406	0.0295567
AT4G01995.1	6	258	0.0232558
AT1G66150.1	18	942	0.0191083
AT1G77760.1	22	917	0.0239913
AT3G15450.1	9	253	0.0355731
AT1G37130.1	28	917	0.0305344
AT1G60140.1	17	861	0.0197445
AT1G64950.1	15	510	0.0294118
AT2G38400.1	15	477	0.0314465
AT1G30730.1	15	526	0.0285171
AT2G33830.1	2	106	0.0188679
AT1G71697.1	8	346	0.0231214
AT3G24190.1	19	793	0.0239596
AT5G01600.1	9	255	0.0352941
AT1G66180.1	11	430	0.0255814
AT5G51070.1	21	945	0.0222222
AT2G41100.1	16	324	0.0493827
AT2G30520.1	13	593	0.0219224
AT5G13630.1	30	1381	0.0217234
AT1G21400.1	12	472	0.0254237
AT4G30270.1	8	269	0.0297398
AT1G17050.1	13	417	0.0311751
AT1G27980.1	20	544	0.0367647
AT4G15560.1	21	717	0.0292887
AT1G30720.1	12	527	0.0227704
AT2G26250.1	16	550	0.0290909
AT5G46580.1	23	711	0.0323488
AT1G02920.1	3	209	0.0143541
AT2G14835.1	7	343	0.0204082
AT5G47040.1	26	888	0.0292793
AT5G54770.1	16	349	0.0458453
AT1G10070.1	10	388	0.0257732
AT5G13280.1	12	569	0.0210896
AT1G64500.1	7	368	0.0190217
AT4G35770.1	5	182	0.0274725
AT5G56870.1	17	724	0.0234807
AT1G70290.1	23	856	0.0268692
AT1G45332.1	21	754	0.0278515
AT1G20620.1	8	492	0.0162602
AT1G23870.1	29	867	0.0334487
AT1G63800.1	13	185	0.0702703
AT3G13750.1	23	847	0.0271547
AT2G37130.1	9	327	0.0275229
AT3G48560.1	19	670	0.0283582
AT4G08850.1	16	1045	0.015311
AT2G18050.1	6	167	0.0359281
AT4G33150.1	24	1064	0.0225564
AT3G23070.1	22	881	0.0249716
AT5G15450.1	22	968	0.0227273
AT1G55450.1	9	311	0.0289389
AT1G49600.1	17	445	0.0382022
AT4G12300.1	14	516	0.0271318
AT5G46210.1	24	792	0.030303
AT1G71040.1	17	581	0.0292599
AT3G62700.1	41	1539	0.0266407
AT1G04190.1	7	328	0.0213415
AT5G49720.1	14	621	0.0225443
AT1G30700.1	13	527	0.0246679
AT3G26190.1	16	499	0.0320641
AT4G20860.1	16	530	0.0301887
AT5G16970.1	12	345	0.0347826
AT1G11910.1	10	506	0.0197628
AT3G47340.1	18	584	0.0308219
AT2G47110.1	2	157	0.0127389
AT5G52640.1	19	700	0.0271429
AT4G39400.1	31	1196	0.0259197
AT1G24800.1	10	433	0.0230947
AT4G31500.1	21	499	0.0420842
AT1G31812.1	4	92	0.0434783
AT2G32800.1	26	851	0.0305523
AT2G06530.1	15	225	0.0666667
AT5G14250.1	11	429	0.025641
AT3G06810.1	25	824	0.0303398
AT1G08930.1	21	496	0.0423387
AT1G64660.1	24	441	0.0544218
AT1G29260.1	8	317	0.0252366
AT3G26290.1	15	500	0.03
AT1G51500.1	21	687	0.0305677
AT1G51805.1	22	884	0.0248869
AT4G12310.1	19	520	0.0365385
AT5G48180.1	7	326	0.0214724
AT2G03510.1	9	356	0.0252809
AT5G43780.1	14	469	0.0298507
AT5G59710.1	21	614	0.034202
AT4G15550.1	12	474	0.0253165
AT5G47720.1	9	405	0.0222222
AT1G59870.1	56	1469	0.0381212
AT3G57520.1	14	773	0.0181113
AT4G15530.1	36	956	0.0376569
AT3G10230.1	14	501	0.0279441
AT2G16640.1	24	1206	0.0199005
AT1G26850.1	15	616	0.0243506
AT5G51830.1	9	343	0.0262391
AT5G04530.1	19	464	0.0409483
AT5G47560.1	25	540	0.0462963
AT5G50920.1	27	929	0.0290635
AT4G19640.1	7	200	0.035
AT5G62350.1	6	202	0.029703
AT4G28300.1	18	496	0.0362903
AT1G06570.1	9	445	0.0202247
AT3G12580.1	17	650	0.0261538
AT3G04010.1	14	491	0.0285132
AT5G43470.1	23	908	0.0253304
AT1G13080.1	13	502	0.0258964
AT5G14120.1	19	579	0.0328152
AT1G01610.1	14	503	0.027833
AT3G26170.1	10	502	0.0199203
AT3G56940.1	10	409	0.0244499
AT4G30190.1	28	948	0.0295359
AT1G47490.1	14	432	0.0324074
AT1G09070.1	9	324	0.0277778
AT3G54360.1	11	405	0.0271605
AT1G74040.1	12	631	0.0190174
AT4G35090.1	10	492	0.0203252
AT2G17840.1	8	452	0.0176991
AT3G28450.1	11	605	0.0181818
AT3G16830.1	27	1131	0.0238727
AT1G06410.1	29	851	0.0340776
AT4G34350.1	11	466	0.0236052
AT2G27600.1	9	435	0.0206897
AT3G51420.1	7	370	0.0189189
AT3G01290.1	8	285	0.0280702
AT5G16760.1	10	319	0.031348
AT3G60950.1	18	627	0.0287081
AT4G31200.1	26	650	0.04
AT3G15920.1	17	755	0.0225166
AT2G30490.1	13	505	0.0257426
AT2G25430.1	20	653	0.0306279
AT4G02570.1	21	738	0.0284553
AT1G60420.1	8	578	0.0138408
AT1G15040.1	19	395	0.0481013
AT1G21680.1	7	706	0.00991501
AT1G62380.1	11	320	0.034375
AT5G40890.1	18	775	0.0232258
AT5G27840.1	7	318	0.0220126
AT5G44130.1	6	247	0.0242915
AT1G01090.1	13	428	0.0303738
AT2G18690.1	8	322	0.0248447
AT4G32760.1	23	675	0.0340741
AT1G17840.1	22	703	0.0312945
AT1G80070.1	70	2359	0.0296736
AT5G39590.1	13	542	0.0239852
AT4G15760.1	11	422	0.0260664
AT5G42390.1	24	1265	0.0189723
AT5G64300.1	13	543	0.0239411
AT3G44340.1	40	1096	0.0364964
AT5G64120.1	5	328	0.0152439
AT1G35580.1	23	551	0.0417423
AT4G17090.1	21	548	0.0383212
AT3G48530.1	11	424	0.0259434
AT5G38990.1	18	880	0.0204545
AT5G49360.1	15	774	0.0193798
AT1G29850.1	7	129	0.0542636
AT1G20330.1	9	361	0.0249307
AT1G05010.1	9	323	0.0278638
AT2G31960.1	68	1950	0.0348718
AT4G00090.1	7	430	0.0162791
AT5G38470.1	12	378	0.031746
AT1G34210.1	16	628	0.0254777
AT4G20830.1	13	570	0.022807
AT5G48620.1	23	908	0.0253304
AT1G07110.1	23	744	0.030914
AT3G59770.1	30	1630	0.0184049
AT5G64940.1	7	761	0.00919842
AT5G53540.1	8	403	0.0198511
AT2G32240.1	12	1333	0.00900225
AT3G27440.1	10	465	0.0215054
AT5G42240.1	12	473	0.02537
AT5G47780.1	12	616	0.0194805
AT5G63620.1	12	427	0.028103
AT1G13110.1	13	504	0.0257937
AT5G61500.1	9	313	0.028754
AT3G50500.1	13	362	0.0359116
AT5G13650.1	18	675	0.0266667
AT3G60860.1	54	1793	0.0301171
AT5G52920.1	28	579	0.0483592
AT5G57655.2	15	477	0.0314465
AT4G27720.1	18	460	0.0391304
AT1G06840.1	23	953	0.0241343
AT1G30470.1	16	811	0.0197287
AT5G53460.1	69	2208	0.03125
AT3G55610.1	14	726	0.0192837
AT4G34890.1	30	1361	0.0220426
AT5G35970.1	20	961	0.0208117
AT1G74960.1	20	541	0.0369686
AT3G53110.1	14	496	0.0282258
AT3G14100.1	11	427	0.0257611
AT3G56340.1	1	130	0.00769231
AT4G02510.1	21	1503	0.0139721
AT4G34138.1	19	488	0.0389344
AT1G55860.1	70	3681	0.0190166
AT3G12080.1	14	663	0.0211161
AT5G04830.1	10	178	0.0561798
AT1G08410.1	14	589	0.0237691
AT3G62010.1	32	1254	0.0255183
AT2G43710.1	12	401	0.0299252
AT1G08190.1	21	980	0.0214286
AT4G34830.1	23	1089	0.0211203
AT2G26080.1	41	1044	0.039272
AT2G25800.1	25	987	0.0253293
AT3G44110.1	11	420	0.0261905
AT5G20250.1	17	749	0.0226969
AT5G16370.1	17	552	0.0307971
AT2G14170.1	18	607	0.029654
AT1G18890.1	20	545	0.0366972
AT3G57880.1	23	773	0.0297542
AT5G64270.1	38	1269	0.0299448
AT4G34030.1	16	587	0.0272572
AT1G13320.1	21	587	0.0357751
AT3G48870.1	26	952	0.0273109
AT2G17390.1	13	344	0.0377907
AT5G64100.1	4	331	0.0120846
AT5G51970.1	15	364	0.0412088
AT1G42550.1	30	843	0.0355872
AT5G44380.1	13	541	0.0240296
AT4G37930.1	18	517	0.0348162
AT3G16910.1	16	569	0.0281195
AT2G45810.1	10	528	0.0189394
AT5G65110.1	15	692	0.0216763
AT1G29470.1	20	770	0.025974
AT5G47950.1	9	426	0.0211268
AT1G64770.1	11	348	0.0316092
AT3G51550.1	21	895	0.0234637
AT1G17220.1	23	1026	0.0224172
AT4G33010.1	39	1037	0.0376085
AT5G67630.1	19	469	0.0405117
AT1G52360.1	21	926	0.0226782
AT1G25490.1	18	588	0.0306122
AT1G51570.1	23	776	0.0296392
AT5G60600.1	22	741	0.0296896
AT5G16120.1	9	351	0.025641
AT3G59920.1	16	444	0.036036
AT5G64430.1	14	513	0.0272904
AT3G06400.1	27	1055	0.0255924
AT5G58490.1	7	324	0.0216049
AT4G27070.1	13	475	0.0273684
AT3G19760.1	15	408	0.0367647
AT1G80490.1	31	1119	0.0277033
AT5G65430.1	10	248	0.0403226
AT1G78570.1	19	669	0.0284006
AT2G18960.1	25	949	0.0263435
AT4G33510.1	17	507	0.0335306
AT1G08630.1	17	358	0.047486
AT3G14840.2	20	1020	0.0196078
AT1G18270.1	28	1373	0.0203933
AT1G21670.1	15	703	0.0213371
AT1G62750.1	25	783	0.0319285
AT1G18150.1	10	589	0.0169779
AT4G04720.1	17	531	0.0320151
AT5G11560.1	12	982	0.01222
AT4G10060.1	17	922	0.0184382
AT1G18070.1	15	532	0.0281955
AT4G01100.1	10	352	0.0284091
AT4G23100.1	19	522	0.0363985
AT2G36850.1	49	1904	0.0257353
AT3G10380.1	19	1053	0.0180437
AT1G20460.1	4	106	0.0377358
AT5G59420.1	17	457	0.0371991
AT1G08200.1	10	389	0.0257069
AT3G24503.1	15	501	0.0299401
AT2G47000.1	30	1286	0.0233281
AT1G06430.1	19	685	0.0277372
AT4G39090.1	5	368	0.013587
AT5G50950.1	13	510	0.0254902
AT1G16240.1	17	232	0.0732759
AT4G12650.1	22	652	0.0337423
AT3G19930.1	23	514	0.0447471
AT1G21080.1	10	391	0.0255754
AT2G38040.1	23	769	0.029909
AT3G12670.1	11	591	0.0186125
AT4G23850.1	17	666	0.0255255
AT3G63520.1	19	538	0.035316
AT3G56150.1	37	900	0.0411111
AT3G14790.1	18	664	0.0271084
AT3G07100.1	34	1038	0.0327553
AT4G14160.1	18	773	0.0232859
AT3G48750.1	9	294	0.0306122
AT1G15290.1	24	1608	0.0149254
AT2G26990.1	18	439	0.0410023
AT4G22220.1	5	167	0.0299401
AT2G07050.1	19	759	0.0250329
AT5G03650.1	29	805	0.0360248
AT4G14040.1	11	487	0.0225873
AT4G10840.1	16	609	0.0262726
AT5G36290.1	8	293	0.0273038
AT2G42600.1	25	963	0.0259605
AT3G22520.1	12	600	0.02
AT3G20410.1	15	541	0.0277264
AT4G29520.1	8	306	0.0261438
AT3G18230.1	27	666	0.0405405
AT3G61440.1	17	368	0.0461957
AT1G02080.2	47	2377	0.0197728
AT2G44100.1	15	445	0.0337079
AT3G22960.1	18	596	0.0302013
AT2G30110.1	20	1080	0.0185185
AT3G28860.1	30	1252	0.0239617
AT2G38770.1	37	1509	0.0245195
AT1G01320.1	32	1797	0.0178075
AT5G56010.1	19	699	0.0271817
AT1G48410.1	21	1048	0.0200382
AT5G64620.1	4	180	0.0222222
AT5G06600.1	22	1116	0.0197133
AT2G38310.1	4	207	0.0193237
AT4G37870.1	16	671	0.023845
AT3G27190.1	8	483	0.0165631
AT2G41620.1	25	861	0.029036
AT3G55410.1	23	1017	0.0226155
AT2G24050.1	21	747	0.0281124
AT1G10590.1	9	139	0.0647482
AT4G18060.1	10	351	0.02849
AT2G42810.1	12	484	0.0247934
AT1G23900.1	22	876	0.0251142
AT5G20250.4	18	844	0.021327
AT2G22990.1	11	433	0.0254042
AT3G29360.1	11	480	0.0229167
AT4G29510.1	15	390	0.0384615
AT1G61820.1	12	516	0.0232558
AT4G26130.1	7	286	0.0244755
AT3G03780.1	17	765	0.0222222
AT1G64790.1	58	2610	0.0222222
AT5G07440.1	11	411	0.026764
AT1G11260.1	18	522	0.0344828
AT4G13350.1	14	602	0.0232558
AT5G09550.1	9	445	0.0202247
AT4G38470.1	13	575	0.0226087
AT3G01190.1	9	321	0.0280374
AT1G49450.1	6	471	0.0127389
AT5G17330.1	16	502	0.0318725
AT5G22770.1	27	1012	0.0266798
AT1G18500.1	12	631	0.0190174
AT2G22310.1	4	365	0.0109589
AT5G63380.1	12	562	0.0213523
AT1G74260.1	43	1407	0.0305615
AT4G30950.1	12	448	0.0267857
AT3G46060.1	3	216	0.0138889
AT5G65720.1	21	453	0.0463576
AT5G38830.1	15	511	0.0293542
AT1G65820.1	9	146	0.0616438
AT4G22670.1	30	441	0.0680272
AT2G27170.1	16	1204	0.013289
AT1G30510.1	9	381	0.023622
AT3G01780.1	24	1176	0.0204082
AT4G28080.1	26	1819	0.0142936
AT3G58510.1	14	612	0.0228758
AT1G04430.1	19	623	0.0304976
AT2G45540.1	86	2946	0.0291921
AT1G21630.1	15	1218	0.0123153
AT4G04340.1	22	772	0.0284974
AT4G17830.1	11	440	0.025
AT2G31660.1	25	1040	0.0240385
AT3G58170.1	6	122	0.0491803
AT1G47550.1	29	887	0.0326945
AT3G26935.1	17	443	0.0383747
AT3G50210.1	9	332	0.0271084
AT1G70070.1	28	1171	0.0239112
AT4G21710.1	43	1188	0.0361953
AT2G02040.1	13	585	0.0222222
AT1G36240.1	3	112	0.0267857
AT5G52580.1	17	673	0.02526
AT5G33320.1	12	408	0.0294118
AT1G06220.1	33	987	0.0334347
AT4G04350.1	17	973	0.0174717
AT5G01210.1	8	475	0.0168421
AT1G75750.1	1	98	0.0102041
AT2G22125.1	35	2150	0.0162791
AT4G01810.1	20	880	0.0227273
